# Supplementary material for: Sex-biasing influence of autism-associated Ube3a gene overdosage at connectomic, behavioral, and transcriptomic levels
Source: Sci Adv. 2024 Jul 12;10(28):eadg1421. doi: 10.1126/sciadv.adg1421 (PMC11244557; doi:10.1126/sciadv.adg1421)
Supplement: Supplementary file 2 — Tables S1 to S6 [file sciadv.adg1421_tables_s1_to_s6.zip]

Archive with 6 entries (6 files):
- adg1421_Table_S1.csv
- adg1421_Table_S2.csv
- adg1421_Table_S3.csv
- adg1421_Table_S4.xlsx
- adg1421_Table_S5.xlsx
- adg1421_Table_S6.xlsx
