# Supplementary material for: Sex-biasing influence of autism-associated Ube3a gene overdosage at connectomic, behavioral, and transcriptomic levels
Source: Sci Adv. 2024 Jul 12;10(28):eadg1421. doi: 10.1126/sciadv.adg1421 (PMC11244557; doi:10.1126/sciadv.adg1421)
Supplement: Supplementary file 2 — Tables S1 to S6 [file sciadv.adg1421_tables_s1_to_s6.zip › adg1421_Table_S1.csv]

,"ensembl_id","logFC","AveExpr","t","P.Value","adj.P.Val","B","entrezgene_id","external_gene_name","description","chromosome_name","start_position","end_position","strand","band","logFC_male","logFC_female","DE","DEgroup","DEsigncompatibility";;
85,"ENSMUSG00000000838",0.483184513637865,6.85764596488819,6.185782342813,8.30314175831662e-06,0.0204757986043143,3.68812242399549,14265,"Fmr1","fragile X mental retardation 1 [Source:MGI Symbol;"Acc:MGI:95564]""	X""	68678541	68717963	1	A7.1""	0.305209198765664	-0.194955183581036	YES""	M-F+""	Opposite""";
2714,"ENSMUSG00000022800",0.528693287717417,6.7857275628867,6.00166890985235,1.20293059104343e-05,0.0204757986043143,3.36070739280966,69823,"Fyttd1","forty-two-three domain containing 1 [Source:MGI Symbol;"Acc:MGI:1917955]""	16""	32877500	32908875	1	B3""	0.288728971553121	-0.263145332282608	YES""	M-F+""	Opposite""";
10209,"ENSMUSG00000058886",-0.538526505211063,4.98715404968301,-6.39742961942155,5.45230310992033e-06,0.0204757986043143,3.92436639762072,54006,"Deaf1","DEAF1, transcription factor [Source:MGI Symbol;"Acc:MGI:1858496]""	7""	141297180	141327690	-1	F5""	-0.344992395734237	0.253592425859953	YES""	M+F-""	Opposite""";
108,"ENSMUSG00000001062",-0.474473579061327,5.28558242958347,-3.68168954845103,0.00174612768809542,0.0245756640802094,-1.10236447182404,72325,"Vps9d1","VPS9 domain containing 1 [Source:MGI Symbol;"Acc:MGI:1914143]""	8""	123242356	123254348	-1	E1""	-0.205215860319436	0.305395596703196	YES""	M+F-""	Opposite""";
184,"ENSMUSG00000001707",0.431592604930697,4.20741440206506,3.81993292182559,0.00128613099039879,0.0245756640802094,-0.831922423508878,66143,"Eef1e1","eukaryotic translation elongation factor 1 epsilon 1 [Source:MGI Symbol;"Acc:MGI:1913393]""	13""	38644207	38659058	-1	A3.3""	0.178648252765566	-0.255694790773735	YES""	M-F+""	Opposite""";
194,"ENSMUSG00000001774",0.525678375649463,6.3675372632351,3.82337844811968,0.00127636552644205,0.0245756640802094,-0.832279241011825,66917,"Chordc1","cysteine and histidine-rich domain (CHORD)-containing, zinc-binding protein 1 [Source:MGI Symbol;"Acc:MGI:1914167]""	9""	18292125	18317442	1	A2""	0.262099663851189	-0.248927403855703	YES""	M-F+""	Opposite""";
199,"ENSMUSG00000001802",-0.396085589000852,5.97552849985315,-3.72270181821971,0.0015947377916323,0.0245756640802094,-1.03020687429192,435965,"Lrp3","low density lipoprotein receptor-related protein 3 [Source:MGI Symbol;"Acc:MGI:3584516]""	7""	35200027	35215498	-1	B2""	-0.149569515243317	0.263023959191482	YES""	M+F-""	Opposite""";
201,"ENSMUSG00000001833",0.339331033075138,9.40982621805072,3.6926157793907,0.00170444856066031,0.0245756640802094,-1.10314708330453,235072,"Septin7","septin 7 [Source:MGI Symbol;"Acc:MGI:1335094]""	9""	25252439	25308571	1	A4""	0.144278448157345	-0.205152990056252	YES""	M-F+""	Opposite""";
209,"ENSMUSG00000001910",-0.416349628787242,6.89224494854776,-3.72131394941845,0.00159964019167137,0.0245756640802094,-1.03984141386877,66830,"Nacc1","nucleus accumbens associated 1, BEN and BTB (POZ) domain containing [Source:MGI Symbol;"Acc:MGI:1914080]""	8""	84670479	84687902	-1	C2""	-0.225379119225554	0.193612341654105	YES""	M+F-""	Opposite""";
229,"ENSMUSG00000002017",0.372951599079189,5.19811237975121,4.4153221540058,0.000346024731199846,0.0245756640802094,0.340164874587379,72722,"Fam98a","family with sequence similarity 98, member A [Source:MGI Symbol;"Acc:MGI:1919972]""	17""	75537086	75551946	-1	E2""	0.175825211638444	-0.245333583813825	YES""	M-F+""	Opposite""";
277,"ENSMUSG00000002409",-0.689642654549466,3.94662820377449,-4.06960088276699,0.000740588230444157,0.0245756640802094,-0.367514029217952,13549,"Dyrk1b","dual-specificity tyrosine-(Y)-phosphorylation regulated kinase 1b [Source:MGI Symbol;"Acc:MGI:1330302]""	7""	28179469	28187294	1	A3""	-0.210944043158016	0.483657614924621	YES""	M+F-""	Opposite""";
340,"ENSMUSG00000002968",-0.617301399809334,5.29481967789368,-3.95026230280598,0.000964051533371387,0.0245756640802094,-0.572044400990966,75613,"Med25","mediator complex subunit 25 [Source:MGI Symbol;"Acc:MGI:1922863]""	7""	44876765	44892712	-1	B3""	-0.277892470452357	0.308821686719923	YES""	M+F-""	Opposite""";
341,"ENSMUSG00000002980",-0.76407608087278,3.36726133471725,-3.91445868512166,0.0010434776434595,0.0245756640802094,-0.706254755380335,57278,"Bcam","basal cell adhesion molecule [Source:MGI Symbol;"Acc:MGI:1929940]""	7""	19756131	19771016	-1	A3""	-0.364005878992786	0.291277250965715	YES""	M+F-""	Opposite""";
367,"ENSMUSG00000003199",-0.395272837421885,5.54409499852881,-4.17899174054996,0.000581781176405387,0.0245756640802094,-0.120188141269263,68047,"Mpnd","MPN domain containing [Source:MGI Symbol;"Acc:MGI:1915297]""	17""	56005711	56016790	1	D""	-0.185333917593964	0.178509873681048	YES""	M+F-""	Opposite""";
370,"ENSMUSG00000003226",0.421982412453838,7.69467635414651,3.96061594013141,0.000942234675965533,0.0245756640802094,-0.561218632587165,19386,"Ranbp2","RAN binding protein 2 [Source:MGI Symbol;"Acc:MGI:894323]""	10""	58446920	58494356	1	B4""	0.228602846360779	-0.2114337453624	YES""	M-F+""	Opposite""";
385,"ENSMUSG00000003346",-0.786891655764776,5.6682170227551,-4.02521046452866,0.000816881063917393,0.0245756640802094,-0.424758276025851,216169,"Abhd17a","abhydrolase domain containing 17A [Source:MGI Symbol;"Acc:MGI:106388]""	10""	80583654	80590341	-1	C1""	-0.202579106916481	0.574333902851912	YES""	M+F-""	Opposite""";
408,"ENSMUSG00000003469",-0.341269466613344,8.97044747318976,-4.01212360102771,0.000840846727571095,0.0245756640802094,-0.459012247072375,105653,"Phyhip","phytanoyl-CoA hydroxylase interacting protein [Source:MGI Symbol;"Acc:MGI:1860417]""	14""	70457476	70468832	1	D2""	-0.160382919607987	0.205482226621545	YES""	M+F-""	Opposite""";
422,"ENSMUSG00000003575",-0.647854675964991,7.53979368970467,-4.52362670370098,0.000273004572414165,0.0245756640802094,0.565464829219104,382056,"Crtc1","CREB regulated transcription coactivator 1 [Source:MGI Symbol;"Acc:MGI:2142523]""	8""	70382355	70439579	-1	B3.3""	-0.280675167138734	0.328706272937046	YES""	M+F-""	Opposite""";
431,"ENSMUSG00000003662",0.359162728574547,5.47280014082047,4.09024573283334,0.000707589626280541,0.0245756640802094,-0.29570515699595,26371,"Ciao1","cytosolic iron-sulfur protein assembly 1 [Source:MGI Symbol;"Acc:MGI:1346998]""	2""	127240938	127247816	-1	F1""	0.161764877326326	-0.166185546399898	YES""	M-F+""	Opposite""";
479,"ENSMUSG00000004187",-0.600589408328261,9.03471901854864,-4.03472913730231,0.000799882107570893,0.0245756640802094,-0.41348465048434,16581,"Kifc2","kinesin family member C2 [Source:MGI Symbol;"Acc:MGI:109187]""	15""	76659858	76668196	1	D3""	-0.298583440715266	0.233288576959435	YES""	M+F-""	Opposite""";
495,"ENSMUSG00000004364",0.273217359647092,7.72634483881873,3.8388780059864,0.00123334526856584,0.0245756640802094,-0.806354073614125,26554,"Cul3","cullin 3 [Source:MGI Symbol;"Acc:MGI:1347360]""	1""	80264923	80340480	-1	C5""	0.121441960367151	-0.137252270093836	YES""	M-F+""	Opposite""";
561,"ENSMUSG00000005043",-0.521453590458114,3.01802195633083,-3.6913239909806,0.00170932405681876,0.0245756640802094,-1.14995435574267,27029,"Sgsh","N-sulfoglucosamine sulfohydrolase (sulfamidase) [Source:MGI Symbol;"Acc:MGI:1350341]""	11""	119343425	119355536	-1	E2""	-0.262239913160041	0.282220005299601	YES""	M+F-""	Opposite""";
595,"ENSMUSG00000005442",-0.674746448934273,7.18045863585756,-3.76306431887666,0.00145853968557246,0.0245756640802094,-0.957046834754292,71722,"Cic","capicua transcriptional repressor [Source:MGI Symbol;"Acc:MGI:1918972]""	7""	25267704	25294159	1	A3""	-0.248427983258413	0.396764151352822	YES""	M+F-""	Opposite""";
670,"ENSMUSG00000006262",0.460688038611509,5.7750562890848,4.94666381675044,0.00010911761949687,0.0245756640802094,1.38063375662352,68473,"Mob1b","MOB kinase activator 1B [Source:MGI Symbol;"Acc:MGI:1915723]""	5""	88720855	88764220	1	E1""	0.194667376546632	-0.250397833752313	YES""	M-F+""	Opposite""";
700,"ENSMUSG00000006476",-0.703309864324535,8.94165921747054,-4.02742887853428,0.000812887125736937,0.0245756640802094,-0.428167468138732,56876,"Nsmf","NMDA receptor synaptonuclear signaling and neuronal migration factor [Source:MGI Symbol;"Acc:MGI:1861755]""	2""	25054355	25062881	1	A3""	-0.389839182173271	0.23967985217324	YES""	M+F-""	Opposite""";
718,"ENSMUSG00000006699",0.337009540497184,8.43377845665461,3.68808944150376,0.00172159302960876,0.0245756640802094,-1.11144801914799,12540,"Cdc42","cell division cycle 42 [Source:MGI Symbol;"Acc:MGI:106211]""	4""	137319696	137357720	-1	D3""	0.107605974087568	-0.261017760903877	YES""	M-F+""	Opposite""";
764,"ENSMUSG00000007656",0.437405311146025,9.41855003427613,3.89462166783518,0.00109027527393557,0.0245756640802094,-0.695993024394969,59046,"Arpp19","cAMP-regulated phosphoprotein 19 [Source:MGI Symbol;"Acc:MGI:1891691]""	9""	75037614	75060313	1	D""	0.202709052666263	-0.235177981316186	YES""	M-F+""	Opposite""";
770,"ENSMUSG00000007777",0.63112157019589,3.53797743587899,3.95369709548821,0.000956758224711229,0.0245756640802094,-0.616379025825446,66050,"0610009B22Rik","RIKEN cDNA 0610009B22 gene [Source:MGI Symbol;"Acc:MGI:1913300]""	11""	51685386	51688874	-1	B1.3""	0.297447999114934	-0.306842969420676	YES""	M-F+""	Opposite""";
772,"ENSMUSG00000007812",0.364215330386388,5.59846411499292,3.82465660929606,0.00127276179534405,0.0245756640802094,-0.823001286343731,72611,"Zfp655","zinc finger protein 655 [Source:MGI Symbol;"Acc:MGI:1919861]""	5""	145231715	145247302	1	G2""	0.266325701353736	-0.119280652642668	YES""	M-F+""	Opposite""";
813,"ENSMUSG00000008489",0.484579155432534,6.91814484132708,4.2171051704043,0.000534917681146413,0.0245756640802094,-0.0452286424142327,15569,"Elavl2","ELAV like RNA binding protein 1 [Source:MGI Symbol;"Acc:MGI:1100887]""	4""	91250763	91400785	-1	C5""	0.169868788924282	-0.292687437810209	YES""	M-F+""	Opposite""";
841,"ENSMUSG00000009207",0.640710819192509,6.45781754869973,4.55445113709124,0.000255233120116593,0.0245756640802094,0.624825095779992,69605,"Lnpk","lunapark, ER junction formation factor [Source:MGI Symbol;"Acc:MGI:1918115]""	2""	74520291	74579435	-1	C3""	0.455657114703189	-0.16841389311763	YES""	M-F+""	Opposite""";
882,"ENSMUSG00000010064",-0.646358647857263,6.05013617595067,-3.73809159109355,0.00154137065642712,0.0245756640802094,-1.00016820937584,76257,"Slc38a3","solute carrier family 38, member 3 [Source:MGI Symbol;"Acc:MGI:1923507]""	9""	107650634	107669530	-1	F1""	-0.316756114039727	0.323037974137381	YES""	M+F-""	Opposite""";
911,"ENSMUSG00000010803",0.493941521705997,9.40763775991634,3.73749848497266,0.00154339396387217,0.0245756640802094,-1.01273755662248,14394,"Gabra1","gamma-aminobutyric acid (GABA) A receptor, subunit alpha 1 [Source:MGI Symbol;"Acc:MGI:95613]""	11""	42130939	42182930	-1	A5""	0.258509442943414	-0.172429407658193	YES""	M-F+""	Opposite""";
933,"ENSMUSG00000011877",-0.715575186884522,8.70595854578037,-3.70323871456759,0.0016648774143749,0.0245756640802094,-1.08130196419075,216963,"Git1","GIT ArfGAP 1 [Source:MGI Symbol;"Acc:MGI:1927140]""	11""	77493562	77507786	1	B5""	-0.399710098880189	0.340150792323969	YES""	M+F-""	Opposite""";
937,"ENSMUSG00000012076",0.273664327803593,6.13300131916402,4.29790885208784,0.000447772838772503,0.0245756640802094,0.116274027012309,52592,"Brms1l","breast cancer metastasis-suppressor 1-like [Source:MGI Symbol;"Acc:MGI:1196337]""	12""	55836324	55869736	1	C1""	0.160038231737822	-0.127251969910914	YES""	M-F+""	Opposite""";
943,"ENSMUSG00000012422",0.313474918675792,6.13084563893917,3.79093612462657,0.00137133189386231,0.0245756640802094,-0.895532918931082,66074,"Tmem167","transmembrane protein 167 [Source:MGI Symbol;"Acc:MGI:1913324]""	13""	90089123	90143907	1	C3""	0.111083055632286	-0.210518327571208	YES""	M-F+""	Opposite""";
968,"ENSMUSG00000013662",0.39785581111111,7.23129920630894,4.36833101915411,0.000383592943317642,0.0245756640802094,0.256562817036251,67979,"Atad1","ATPase family, AAA domain containing 1 [Source:MGI Symbol;"Acc:MGI:1915229]""	19""	32671638	32739786	-1	C1""	0.15132348995455	-0.251524868000509	YES""	M-F+""	Opposite""";
970,"ENSMUSG00000013698",-0.454835840521781,9.02767358569739,-3.71690883734199,0.00161530027341091,0.0245756640802094,-1.05404829333586,18611,"Pea15a","phosphoprotein enriched in astrocytes 15A [Source:MGI Symbol;"Acc:MGI:104799]""	1""	172196728	172206804	-1	H3""	-0.301698065824836	0.0746865888055504	YES""	M+F-""	Opposite""";
972,"ENSMUSG00000013736",0.446484296897196,5.46087614617514,3.91134921823259,0.00105067788581643,0.0245756640802094,-0.649867608420696,70047,"Trnt1","tRNA nucleotidyl transferase, CCA-adding, 1 [Source:MGI Symbol;"Acc:MGI:1917297]""	6""	106769120	106782474	1	E1""	0.240288394064695	-0.226104344034497	YES""	M-F+""	Opposite""";
975,"ENSMUSG00000013833",-0.620090752289918,5.03686526016464,-4.04392412023274,0.000783798957038066,0.0245756640802094,-0.388016334599895,216154,"Med16","mediator complex subunit 16 [Source:MGI Symbol;"Acc:MGI:2158394]""	10""	79894708	79908923	-1	C1""	-0.220578781607388	0.412574466349031	YES""	M+F-""	Opposite""";
989,"ENSMUSG00000014226",0.346750628081157,6.5943992114816,3.74551201528203,0.00151627944745549,0.0245756640802094,-0.98983217240058,12301,"Cacybp","calcyclin binding protein [Source:MGI Symbol;"Acc:MGI:1270839]""	1""	160202367	160212875	-1	H2.1""	0.0948876748417137	-0.261964154357447	YES""	M-F+""	Opposite""";
1016,"ENSMUSG00000014602",-0.366401549413749,10.7449003711711,-4.0858284918297,0.000714523391434601,0.0245756640802094,-0.310822619256059,16560,"Kif1a","kinesin family member 1A [Source:MGI Symbol;"Acc:MGI:108391]""	1""	93015464	93101951	-1	D""	-0.224590866554948	0.150100730418076	YES""	M+F-""	Opposite""";
1038,"ENSMUSG00000014956",0.360044907319468,8.85860639663847,3.75663563595429,0.00147942805742131,0.0245756640802094,-0.973913395630396,19046,"Ppp1cb","protein phosphatase 1 catalytic subunit beta [Source:MGI Symbol;"Acc:MGI:104871]""	5""	32458843	32517433	1	B1""	0.197020252690635	-0.166244193508635	YES""	M-F+""	Opposite""";
1046,"ENSMUSG00000015085",-0.792344706543205,2.86882014192768,-4.6149530670976,0.000223690386309882,0.0245756640802094,0.381490238120575,12496,"Entpd2","ectonucleoside triphosphate diphosphohydrolase 2 [Source:MGI Symbol;"Acc:MGI:1096863]""	2""	25395874	25401321	1	A3""	-0.417705124401254	0.317967230496729	YES""	M+F-""	Opposite""";
1051,"ENSMUSG00000015095",-0.361025790864217,6.08117768096175,-3.72614273186107,0.00158264792619638,0.0245756640802094,-1.02462239104536,30839,"Fbxw5","F-box and WD-40 domain protein 5 [Source:MGI Symbol;"Acc:MGI:1354731]""	2""	25500750	25505471	1	A3""	-0.231233787221643	0.193716464377323	YES""	M+F-""	Opposite""";
1108,"ENSMUSG00000015733",0.389213781277516,8.19934363284617,4.12338329539666,0.000657688152514,0.0245756640802094,-0.234569541343143,12343,"Capza2","capping protein (actin filament) muscle Z-line, alpha 2 [Source:MGI Symbol;"Acc:MGI:106222]""	6""	17636234	17666972	1	A2""	0.203579040845072	-0.204856876428108	YES""	M-F+""	Opposite""";
1126,"ENSMUSG00000015846",-0.359887112078264,4.81659435559576,-4.12048508500124,0.000661907377662403,0.0245756640802094,-0.240511250469615,20181,"Rxra","retinoid X receptor alpha [Source:MGI Symbol;"Acc:MGI:98214]""	2""	27676440	27762957	1	A3""	-0.224222038576611	0.101546561723852	YES""	M+F-""	Opposite""";
1360,"ENSMUSG00000018800",0.435301076919286,6.42855834774811,4.87852929719846,0.000126351337495961,0.0245756640802094,1.25888663240262,217265,"Abca5","ATP-binding cassette, sub-family A (ABC1), member 5 [Source:MGI Symbol;"Acc:MGI:2386607]""	11""	110269369	110337716	-1	E1""	0.210707737135382	-0.182548752282983	YES""	M-F+""	Opposite""";
1451,"ENSMUSG00000019775",0.32092766804114,7.33496941723307,3.66917463236189,0.00179511617118337,0.0245756640802094,-1.14630278520542,56533,"Rgs17","regulator of G-protein signaling 17 [Source:MGI Symbol;"Acc:MGI:1927469]""	10""	5825663	5922400	-1	A1""	0.0962496870282157	-0.173816073157838	YES""	M-F+""	Opposite""";
1452,"ENSMUSG00000019777",0.349391912858695,6.29947109525538,3.78386791180173,0.00139294172494682,0.0245756640802094,-0.91102050032478,15182,"Hdac2","histone deacetylase 2 [Source:MGI Symbol;"Acc:MGI:1097691]""	10""	36974544	37001889	1	B1""	0.160880895440365	-0.183365218996831	YES""	M-F+""	Opposite""";
1497,"ENSMUSG00000019877",0.434055914753628,10.5533903731245,3.68591771094778,0.0017298798314302,0.0245756640802094,-1.1168851298042,56442,"Serinc1","serine incorporator 1 [Source:MGI Symbol;"Acc:MGI:1926228]""	10""	57515774	57532530	-1	B4""	0.215960380482301	-0.203882292994351	YES""	M-F+""	Opposite""";
1569,"ENSMUSG00000020078",0.306085060698139,6.42367808717388,4.24116573417482,0.000507313624882251,0.0245756640802094,0.00328316225764702,30930,"Vps26a","VPS26 retromer complex component A [Source:MGI Symbol;"Acc:MGI:1353654]""	10""	62455235	62486805	-1	B4""	0.143127537331653	-0.191719063221468	YES""	M-F+""	Opposite""";
1610,"ENSMUSG00000020152",0.323439175595809,8.8013020414714,3.78545893969566,0.00138804794369455,0.0245756640802094,-0.915785086953651,66713,"Actr2","ARP2 actin-related protein 2 [Source:MGI Symbol;"Acc:MGI:1913963]""	11""	20062304	20112913	-1	A3.1""	0.120049427394307	-0.184165874290306	YES""	M-F+""	Opposite""";
1627,"ENSMUSG00000020189",0.550141238550251,7.54569454707583,4.09055569695093,0.000707105624646218,0.0245756640802094,-0.299689904264966,237542,"Osbpl8","oxysterol binding protein-like 8 [Source:MGI Symbol;"Acc:MGI:2443807]""	10""	111164752	111297249	1	D1""	0.292035373697158	-0.231461727593496	YES""	M-F+""	Opposite""";
1676,"ENSMUSG00000020309",0.468965010989941,3.40236848633304,4.58034986488511,0.000241211907578919,0.0245756640802094,0.494961744471496,68044,"Chac2","ChaC, cation transport regulator 2 [Source:MGI Symbol;"Acc:MGI:1915294]""	11""	30976707	30986350	-1	A4""	0.23870730189805	-0.245864571712976	YES""	M-F+""	Opposite""";
1739,"ENSMUSG00000020458",0.410431636393028,9.70758753342786,3.7321106859242,0.00156189559644188,0.0245756640802094,-1.02367063764035,68585,"Rtn4","reticulon 4 [Source:MGI Symbol;"Acc:MGI:1915835]""	11""	29692947	29744331	1	A3.3""	0.179026897731136	-0.255452093124012	YES""	M-F+""	Opposite""";
1751,"ENSMUSG00000020477",-0.437095327582969,3.58332825000764,-3.81067137939102,0.0013127524575472,0.0245756640802094,-0.876301224460344,64660,"Mrps24","mitochondrial ribosomal protein S24 [Source:MGI Symbol;"Acc:MGI:1928142]""	11""	5703983	5715680	-1	A1""	-0.259249740390881	0.232766003999351	YES""	M+F-""	Opposite""";
1760,"ENSMUSG00000020496",-0.336442943267763,7.93937807888727,-3.72750774362166,0.00157787724395277,0.0245756640802094,-1.03110506384773,108660,"Rnf187","ring finger protein 187 [Source:MGI Symbol;"Acc:MGI:1914224]""	11""	58932288	58938916	-1	B1.3""	-0.286061975505796	0.10934648948973	YES""	M+F-""	Opposite""";
1763,"ENSMUSG00000020516",0.304451750487127,6.0357320871933,3.99805443229823,0.000867399998209698,0.0245756640802094,-0.4808591522572,72508,"Rps6kb1","ribosomal protein S6 kinase, polypeptide 1 [Source:MGI Symbol;"Acc:MGI:1270849]""	11""	86498871	86544805	-1	C""	0.16748896938202	-0.118517741128013	YES""	M-F+""	Opposite""";
1776,"ENSMUSG00000020536",-0.576539891166262,5.04643170794897,-3.93410661461724,0.000999111262610992,0.0245756640802094,-0.603452625948957,16897,"Llgl1","LLGL1 scribble cell polarity complex component [Source:MGI Symbol;"Acc:MGI:102682]""	11""	60699723	60714186	1	B2""	-0.251814078801875	0.316027779013283	YES""	M+F-""	Opposite""";
1778,"ENSMUSG00000020538",-0.739666408677417,4.87408555840896,-3.70576252016999,0.00165561153262499,0.0245756640802094,-1.05042364529977,20787,"Srebf1","sterol regulatory element binding transcription factor 1 [Source:MGI Symbol;"Acc:MGI:107606]""	11""	60199089	60222581	-1	B2""	-0.310593224648874	0.395343275265214	YES""	M+F-""	Opposite""";
1805,"ENSMUSG00000020608",0.316336197273311,5.72886458116301,4.51401997202528,0.000278796062979151,0.0245756640802094,0.540689240762066,67241,"Smc6","structural maintenance of chromosomes 6 [Source:MGI Symbol;"Acc:MGI:1914491]""	12""	11265886	11319785	1	A1.1""	0.172285771523888	-0.147365012070155	YES""	M-F+""	Opposite""";
1808,"ENSMUSG00000020612",0.336110757162488,9.70870005310656,4.26663518094724,0.00047965787868185,0.0245756640802094,0.0526394674937398,19084,"Prkar1a","protein kinase, cAMP dependent regulatory, type I, alpha [Source:MGI Symbol;"Acc:MGI:104878]""	11""	109649405	109669656	1	E1""	0.171415282575891	-0.189090234626426	YES""	M-F+""	Opposite""";
1837,"ENSMUSG00000020664",0.387236322865828,7.10772525353305,4.25210956214377,0.000495238295236858,0.0245756640802094,0.0246060093193812,13382,"Dld","dihydrolipoamide dehydrogenase [Source:MGI Symbol;"Acc:MGI:107450]""	12""	31331277	31351453	-1	A2""	0.167814268291538	-0.2129412475963	YES""	M-F+""	Opposite""";
1877,"ENSMUSG00000020745",0.393556401428911,9.83163364829665,4.05689171810361,0.000761668131695355,0.0245756640802094,-0.369011884369828,18472,"Pafah1b1","platelet-activating factor acetylhydrolase, isoform 1b, subunit 1 [Source:MGI Symbol;"Acc:MGI:109520]""	11""	74673949	74724670	-1	B5""	0.158698790940409	-0.215930879171776	YES""	M-F+""	Opposite""";
1895,"ENSMUSG00000020794",0.354120075131877,6.16148286543589,4.60866194175523,0.000226776906654554,0.0245756640802094,0.730141447394621,67128,"Ube2g1","ubiquitin-conjugating enzyme E2G 1 [Source:MGI Symbol;"Acc:MGI:1914378]""	11""	72607283	72686481	1	B4""	0.227734250009736	-0.141245990961252	YES""	M-F+""	Opposite""";
1899,"ENSMUSG00000020805",-0.634682620405085,4.15680115647475,-4.80635190243943,0.000147655382095865,0.0245756640802094,1.02019472878929,237831,"Slc13a5","solute carrier family 13 (sodium-dependent citrate transporter), member 5 [Source:MGI Symbol;"Acc:MGI:3037150]""	11""	72241989	72267222	-1	B4""	-0.314860205421163	0.31303499864525	YES""	M+F-""	Opposite""";
1901,"ENSMUSG00000020810",-0.447662075181271,5.46239573476757,-3.83390593249687,0.00124698521577766,0.0245756640802094,-0.803278610583479,114886,"Cygb","cytoglobin [Source:MGI Symbol;"Acc:MGI:2149481]""	11""	116645595	116654313	-1	E2""	-0.249564000434734	0.206903818885319	YES""	M+F-""	Opposite""";
1939,"ENSMUSG00000020898",-0.338928320100956,5.40178973438968,-4.90407433516448,0.000119586051134732,0.0245756640802094,1.28854651784395,68964,"Ctc1","CTS telomere maintenance complex component 1 [Source:MGI Symbol;"Acc:MGI:1916214]""	11""	69015911	69036473	1	B3""	-0.197741644433077	0.146587462345138	YES""	M+F-""	Opposite""";
1972,"ENSMUSG00000020962",0.413543196178306,5.70210487758404,3.74740540322866,0.00150994275392688,0.0245756640802094,-0.977695288267968,83602,"Gtf2a1","general transcription factor II A, 1 [Source:MGI Symbol;"Acc:MGI:1933277]""	12""	91555262	91590487	-1	D3""	0.275564736474324	-0.223965289431228	YES""	M-F+""	Opposite""";
2015,"ENSMUSG00000021072",0.447599990870057,5.74687490612907,4.32220487538492,0.000424487062664476,0.0245756640802094,0.163457799845933,72736,"Tmx1","thioredoxin-related transmembrane protein 1 [Source:MGI Symbol;"Acc:MGI:1919986]""	12""	70453095	70468040	1	C2""	0.189976197395177	-0.31706324918656	YES""	M-F+""	Opposite""";
2029,"ENSMUSG00000021113",0.364877678424517,5.73795678633127,4.46895794167836,0.000307671373777719,0.0245756640802094,0.452348696136269,75627,"Snapc1","small nuclear RNA activating complex, polypeptide 1 [Source:MGI Symbol;"Acc:MGI:1922877]""	12""	73964481	73988966	1	C3""	0.218016461983155	-0.13320005585788	YES""	M-F+""	Opposite""";
2032,"ENSMUSG00000021116",0.390925989619748,5.48383987730507,4.26554796215679,0.000480806710278581,0.0245756640802094,0.0503099684010255,13665,"Eif2s1","eukaryotic translation initiation factor 2, subunit 1 alpha [Source:MGI Symbol;"Acc:MGI:95299]""	12""	78861819	78887010	1	C3""	0.16642324487354	-0.248857199211241	YES""	M-F+""	Opposite""";
2132,"ENSMUSG00000021375",-0.454952836776962,4.57232191186535,-3.70175675894395,0.00167034233186032,0.0245756640802094,-1.05667128924423,16553,"Kif13a","kinesin family member 13A [Source:MGI Symbol;"Acc:MGI:1098264]""	13""	46749087	46929867	-1	A5""	-0.23397700843185	0.238789745929	YES""	M+F-""	Opposite""";
2141,"ENSMUSG00000021413",0.306961347897295,6.28865476818947,3.86973632437426,0.00115196792195753,0.0245756640802094,-0.738955357348558,19134,"Prpf4b","pre-mRNA processing factor 4B [Source:MGI Symbol;"Acc:MGI:109584]""	13""	34875302	34906064	1	A3.3""	0.305169559962691	0.00276821420258763	YES""	M-F+""	Same""";
2232,"ENSMUSG00000021669",0.30978621146516,6.85296832549163,4.06299157416796,0.000751476389706561,0.0245756640802094,-0.353780974870991,68018,"Col4a3bp","collagen, type IV, alpha 3 (Goodpasture antigen) binding protein [Source:MGI Symbol;"Acc:MGI:1915268]""	13""	96542618	96640167	1	D1""	0.141321019295619	-0.191937635734868	YES""	M-F+""	Opposite""";
2241,"ENSMUSG00000021687",0.332560706688077,8.37154831369501,3.86439028467219,0.00116567084127834,0.0245756640802094,-0.756242108614286,107767,"Scamp1","secretory carrier membrane protein 1 [Source:MGI Symbol;"Acc:MGI:1349480]""	13""	94201310	94285857	-1	C3""	0.134046194658585	-0.173658702483097	YES""	M-F+""	Opposite""";
2244,"ENSMUSG00000021693",0.405674380896439,6.97748956506122,4.41262064407359,0.000348079945016682,0.0245756640802094,0.344691458598493,16563,"Kif2a","kinesin family member 2A [Source:MGI Symbol;"Acc:MGI:108390]""	13""	106958996	107022126	-1	D2.1""	0.183214513377371	-0.206560743148169	YES""	M-F+""	Opposite""";
2265,"ENSMUSG00000021730",0.422232940221722,7.13345704723168,4.12226531149047,0.000659312498603376,0.0245756640802094,-0.235422032935933,15165,"Hcn1","hyperpolarization activated cyclic nucleotide gated potassium channel 1 [Source:MGI Symbol;"Acc:MGI:1096392]""	13""	117602320	117987418	1	D2.3""	0.193643641977786	-0.185152592129043	YES""	M-F+""	Opposite""";
2310,"ENSMUSG00000021832",0.398113203130326,6.62111894616015,3.80022616281759,0.00134343800929874,0.0245756640802094,-0.880212161720961,67089,"Psmc6","proteasome (prosome, macropain) 26S subunit, ATPase, 6 [Source:MGI Symbol;"Acc:MGI:1914339]""	14""	45329788	45349705	1	C1""	0.115826386055924	-0.280399286834203	YES""	M-F+""	Opposite""";
2328,"ENSMUSG00000021901",-0.291559499077383,7.15843246085117,-3.6778837468297,0.00176088250775561,0.0245756640802094,-1.12805374829333,104416,"Bap1","Brca1 associated protein 1 [Source:MGI Symbol;"Acc:MGI:1206586]""	14""	31251450	31259944	1	B""	-0.171482030707035	0.123850311607088	YES""	M+F-""	Opposite""";
2340,"ENSMUSG00000021929",0.385393163001892,7.16519101924835,4.04914854946007,0.000774806067573649,0.0245756640802094,-0.382173085280559,16648,"Kpna3","karyopherin (importin) alpha 3 [Source:MGI Symbol;"Acc:MGI:1100863]""	14""	61365211	61439874	-1	D1""	0.160098644344235	-0.207286871684587	YES""	M-F+""	Opposite""";
2356,"ENSMUSG00000021969",0.261697111633098,5.9152190098277,3.71091193666815,0.00163686519684534,0.0245756640802094,-1.05309679319336,75965,"Zdhhc20","zinc finger, DHHC domain containing 20 [Source:MGI Symbol;"Acc:MGI:1923215]""	14""	57832703	57890276	-1	C3""	0.155991501393135	-0.112987649604509	YES""	M-F+""	Opposite""";
2366,"ENSMUSG00000021987",0.341115653473143,7.62777457551295,4.03207841408048,0.000804579866032504,0.0245756640802094,-0.41735727691863,219135,"Mtmr6","myotubularin related protein 6 [Source:MGI Symbol;"Acc:MGI:2145637]""	14""	60265228	60302370	1	D1""	0.164183359905939	-0.162560406841485	YES""	M-F+""	Opposite""";
2434,"ENSMUSG00000022151",0.302345951610079,5.77173973435166,3.8909100507398,0.00109926219802028,0.0245756640802094,-0.692822083428633,67515,"Ttc33","tetratricopeptide repeat domain 33 [Source:MGI Symbol;"Acc:MGI:1914765]""	15""	5185525	5218336	1	A1""	0.144514709723061	-0.199877667228879	YES""	M-F+""	Opposite""";
2446,"ENSMUSG00000022195",0.304334040043735,5.48833366025692,3.98577415355347,0.000891264697507751,0.0245756640802094,-0.502537739934289,77877,"6030458C11Rik","RIKEN cDNA 6030458C11 gene [Source:MGI Symbol;"Acc:MGI:1925127]""	15""	12808177	12824649	-1	A1""	0.151489332578211	-0.137236638467803	YES""	M-F+""	Opposite""";
2490,"ENSMUSG00000022299",0.314947203058328,4.74920274382843,3.80061256935378,0.00134229016746684,0.0245756640802094,-0.864626066150208,69906,"Slc25a32","solute carrier family 25, member 32 [Source:MGI Symbol;"Acc:MGI:1917156]""	15""	39091231	39112716	-1	B3.1""	0.185312096248254	-0.124355189038667	YES""	M-F+""	Opposite""";
2494,"ENSMUSG00000022307",0.436460564167347,8.98660048301219,3.88008671879743,0.00112589471964612,0.0245756640802094,-0.725153108338735,170719,"Oxr1","oxidation resistance 1 [Source:MGI Symbol;"Acc:MGI:2179326]""	15""	41447482	41861048	1	B3.1""	0.199855996262007	-0.19302666891057	YES""	M-F+""	Opposite""";
2589,"ENSMUSG00000022517",-0.299946892716322,7.4213934431586,-3.91261395316467,0.00104774329145682,0.0245756640802094,-0.65715061564316,17237,"Mgrn1","mahogunin, ring finger 1 [Source:MGI Symbol;"Acc:MGI:2447670]""	16""	4886249	4938296	1	A1""	-0.156740967930375	0.149294968035706	YES""	M+F-""	Opposite""";
2597,"ENSMUSG00000022533",0.343020250247733,6.63888440569027,4.18338856935159,0.000576170140966271,0.0245756640802094,-0.112316231522273,224088,"Atp13a3","ATPase type 13A3 [Source:MGI Symbol;"Acc:MGI:2685387]""	16""	30312423	30405975	-1	B2""	0.173461175882892	-0.181417522076463	YES""	M-F+""	Opposite""";
2630,"ENSMUSG00000022604",0.458889123527084,4.27236367235031,4.67979327297968,0.000194261221762475,0.0245756640802094,0.800661924609622,74201,"Cep97","centrosomal protein 97 [Source:MGI Symbol;"Acc:MGI:1921451]""	16""	55899888	55934855	-1	C1.1""	0.282653645824142	-0.203227244970853	YES""	M-F+""	Opposite""";
2657,"ENSMUSG00000022674",0.506245763127132,6.01766177482958,4.99880313523414,9.75646666699667e-05,0.0245756640802094,1.48573074815934,70620,"Ube2v2","ubiquitin-conjugating enzyme E2 variant 2 [Source:MGI Symbol;"Acc:MGI:1917870]""	16""	15552077	15595773	-1	A2""	0.25991602578923	-0.277872026320995	YES""	M-F+""	Opposite""";
2668,"ENSMUSG00000022698",0.424541518979153,6.97295108313763,3.95771476744843,0.000948297480248515,0.0245756640802094,-0.565319690966176,72117,"Naa50","N(alpha)-acetyltransferase 50, NatE catalytic subunit [Source:MGI Symbol;"Acc:MGI:1919367]""	16""	44139830	44163366	1	B4""	0.226062713648258	-0.247425877946724	YES""	M-F+""	Opposite""";
2699,"ENSMUSG00000022772",0.292590924375838,6.40542458781891,3.78483169445854,0.00138997520821494,0.0245756640802094,-0.90987340580717,320213,"Senp5","SUMO/sentrin specific peptidase 5 [Source:MGI Symbol;"Acc:MGI:2443596]""	16""	31959672	32003287	-1	B2""	0.13100954566516	-0.142646888480274	YES""	M-F+""	Opposite""";
2758,"ENSMUSG00000022905",0.322110583045804,7.74522904819232,3.68943843941213,0.00171646551073811,0.0245756640802094,-1.10709198378062,16646,"Kpna1","karyopherin (importin) alpha 1 [Source:MGI Symbol;"Acc:MGI:103560]""	16""	35978750	36037131	1	B3""	0.1583197630092	-0.137795989532226	YES""	M-F+""	Opposite""";
2781,"ENSMUSG00000022974",0.410021924193,4.96044376192597,3.74830830623318,0.00150693028058839,0.0245756640802094,-0.967778582985852,67367,"Paxbp1","PAX3 and PAX7 binding protein 1 [Source:MGI Symbol;"Acc:MGI:1914617]""	16""	91014037	91044543	-1	C3.3""	0.397874874864861	-0.0265736276923842	YES""	M-F+""	Opposite""";
2803,"ENSMUSG00000023025",0.43113965018863,6.08432886068934,4.63070215065405,0.000216149515792353,0.0245756640802094,0.772747587788724,207214,"Larp4","La ribonucleoprotein domain family, member 4 [Source:MGI Symbol;"Acc:MGI:2443114]""	15""	99970065	100016358	1	F1""	0.255653179032192	-0.232347929010188	YES""	M-F+""	Opposite""";
2826,"ENSMUSG00000023089",0.548402078789231,5.67010351198699,3.68379621510971,0.00173801333132014,0.0245756640802094,-1.10360907556451,68202,"Ndufa5","NADH:ubiquinone oxidoreductase subunit A5 [Source:MGI Symbol;"Acc:MGI:1915452]""	6""	24518666	24528013	-1	A3.1""	0.0914512772664677	-0.477676282078455	YES""	M-F+""	Opposite""";
2866,"ENSMUSG00000023495",-0.56810328770144,6.2961251580479,-3.73064546712076,0.00156696530721375,0.0245756640802094,-1.01713339783003,59092,"Pcbp4","poly(rC) binding protein 4 [Source:MGI Symbol;"Acc:MGI:1890471]""	9""	106453291	106464012	1	F1""	-0.192451939043444	0.33504833270716	YES""	M+F-""	Opposite""";
2882,"ENSMUSG00000023845",0.443966315975923,7.75720201398871,4.73885220773777,0.000170889950266468,0.0245756640802094,0.99071272014587,240028,"Lnpep","leucyl/cystinyl aminopeptidase [Source:MGI Symbol;"Acc:MGI:2387123]""	17""	17521410	17625050	-1	A3.2""	0.279029093938164	-0.165440572822364	YES""	M-F+""	Opposite""";
2940,"ENSMUSG00000024050",-0.592681912800671,5.45499699945069,-3.72004342399448,0.00160414127696052,0.0245756640802094,-1.02897541570766,22404,"Wiz","widely-interspaced zinc finger motifs [Source:MGI Symbol;"Acc:MGI:1332638]""	17""	32354055	32389439	-1	B1""	-0.237567804964178	0.322492511903275	YES""	M+F-""	Opposite""";
2959,"ENSMUSG00000024082",0.345508041753056,4.85177158926626,3.85109328890052,0.00120046557612466,0.0245756640802094,-0.766099501370384,73694,"Ndufaf7","NADH:ubiquinone oxidoreductase complex assembly factor 7 [Source:MGI Symbol;"Acc:MGI:1920944]""	17""	78937136	78948052	1	E3""	0.0660575317941428	-0.252104309106887	YES""	M-F+""	Opposite""";
2965,"ENSMUSG00000024095",0.367037236635457,5.88122064778076,3.81659371233857,0.00129566642830342,0.0245756640802094,-0.841887330758736,72692,"Hnrnpll","heterogeneous nuclear ribonucleoprotein L-like [Source:MGI Symbol;"Acc:MGI:1919942]""	17""	80029487	80062334	-1	E3""	0.235322053901046	-0.139149470550605	YES""	M-F+""	Opposite""";
2967,"ENSMUSG00000024097",0.461772265374401,6.36585997279472,3.70709596312059,0.0016507367196355,0.0245756640802094,-1.06505937482469,225027,"Srsf7","serine and arginine-rich splicing factor 7 [Source:MGI Symbol;"Acc:MGI:1926232]""	17""	80200080	80207307	-1	E3""	0.225195662580298	-0.284250299840688	YES""	M-F+""	Opposite""";
3015,"ENSMUSG00000024218",0.325212921889212,4.92378260011678,4.13299610315429,0.000643886768522109,0.0245756640802094,-0.214739425087213,68776,"Taf11","TATA-box binding protein associated factor 11 [Source:MGI Symbol;"Acc:MGI:1916026]""	17""	27901122	27909844	-1	A3.3""	0.155540193436295	-0.188445836508873	YES""	M-F+""	Opposite""";
3023,"ENSMUSG00000024238",-0.472268210962412,6.25737639742709,-3.86963760807693,0.00115221948296308,0.0245756640802094,-0.739045713254721,21417,"Zeb1","zinc finger E-box binding homeobox 1 [Source:MGI Symbol;"Acc:MGI:1344313]""	18""	5591860	5775467	1	A1""	-0.283453725115149	0.144058387276712	YES""	M+F-""	Opposite""";
3035,"ENSMUSG00000024259",0.375738505087359,6.95358663667499,3.92960420594259,0.00100910795591353,0.0245756640802094,-0.621752332332351,67453,"Slc25a46","solute carrier family 25, member 46 [Source:MGI Symbol;"Acc:MGI:1914703]""	18""	31556111	31609911	-1	B1""	0.159149740109867	-0.18606916358989	YES""	M-F+""	Opposite""";
3058,"ENSMUSG00000024317",0.521006551588076,4.0344079882306,4.20920341132072,0.000544310001784843,0.0245756640802094,-0.100356602447512,56515,"Rnf138","ring finger protein 138 [Source:MGI Symbol;"Acc:MGI:1929211]""	18""	21001341	21028224	1	A2""	0.311492001224024	-0.285607783933327	YES""	M-F+""	Opposite""";
3070,"ENSMUSG00000024360",0.335225178078761,6.80684877462274,4.44277934839138,0.000325820905508905,0.0245756640802094,0.404506336044388,225363,"Etf1","eukaryotic translation termination factor 1 [Source:MGI Symbol;"Acc:MGI:2385071]""	18""	34902785	34932007	-1	B1""	0.126324555677516	-0.20564984205441	YES""	M-F+""	Opposite""";
3095,"ENSMUSG00000024425",0.525998153529383,9.53475711323284,4.33396754436344,0.000413657244444936,0.0245756640802094,0.187560350733352,65113,"Ndfip1","Nedd4 family interacting protein 1 [Source:MGI Symbol;"Acc:MGI:1929601]""	18""	38410396	38465303	1	B3""	0.238955401223398	-0.277466095451389	YES""	M-F+""	Opposite""";
3113,"ENSMUSG00000024480",0.334260394074572,5.96416004047011,4.07615448382745,0.000729948560401286,0.0245756640802094,-0.324784519314067,11777,"Ap3s1","adaptor-related protein complex 3, sigma 1 subunit [Source:MGI Symbol;"Acc:MGI:1337062]""	18""	46741876	46790826	1	C""	0.146415218885322	-0.17879820002423	YES""	M-F+""	Opposite""";
3124,"ENSMUSG00000024511",0.435696826090614,6.33543237171037,4.36818325335487,0.000383717370837672,0.0245756640802094,0.25599598341018,80718,"Rab27b","RAB27B, member RAS oncogene family [Source:MGI Symbol;"Acc:MGI:1931295]""	18""	69979131	70141605	-1	E2""	0.312580935177851	-0.111778548229239	YES""	M-F+""	Opposite""";
3150,"ENSMUSG00000024576",0.319656426523984,8.30455229134085,3.7532868865519,0.00149042702867787,0.0245756640802094,-0.9799762044774,93687,"Csnk1a1","casein kinase 1, alpha 1 [Source:MGI Symbol;"Acc:MGI:1934950]""	18""	61555274	61590061	1	E1""	0.142050701208242	-0.169023769783088	YES""	M-F+""	Opposite""";
3168,"ENSMUSG00000024614",0.396023120021983,6.69330108882355,4.31406986975061,0.000432144225154995,0.0245756640802094,0.148479971657303,67988,"Tmx3","thioredoxin-related transmembrane protein 3 [Source:MGI Symbol;"Acc:MGI:2442418]""	18""	90510154	90543267	1	E4""	0.197745237505341	-0.221232170564158	YES""	M-F+""	Opposite""";
3169,"ENSMUSG00000024617",-0.715645415238954,12.1050139599776,-4.16868556690474,0.000595150383919965,0.0245756640802094,-0.143967313872683,12322,"Camk2a","calcium/calmodulin-dependent protein kinase II alpha [Source:MGI Symbol;"Acc:MGI:88256]""	18""	60925618	60988152	1	E1""	-0.343685078398808	0.301078258464204	YES""	M+F-""	Opposite""";
3195,"ENSMUSG00000024726",0.526028025366558,2.34289789267382,3.80768437277243,0.00132145531316298,0.0245756640802094,-1.12281546062917,67383,"Carnmt1","carnosine N-methyltransferase 1 [Source:MGI Symbol;"Acc:MGI:1914633]""	19""	18670764	18707200	1	B""	0.239579474216417	-0.280465317777388	YES""	M-F+""	Opposite""";
3244,"ENSMUSG00000024851",-0.581239224580501,7.3801839331932,-3.98057609198563,0.000901563881282766,0.0245756640802094,-0.520355825183302,18739,"Pitpnm1","phosphatidylinositol transfer protein, membrane-associated 1 [Source:MGI Symbol;"Acc:MGI:1197524]""	19""	4099998	4113965	1	A""	-0.277614848709618	0.290255260137317	YES""	M+F-""	Opposite""";
3249,"ENSMUSG00000024858",-0.528203596512677,7.99395767184509,-3.94653225012363,0.000972034986809992,0.0245756640802094,-0.590176670347632,110355,"Grk2","G protein-coupled receptor kinase 2 [Source:MGI Symbol;"Acc:MGI:87940]""	19""	4286001	4306222	-1	A""	-0.286532453867313	0.201293336962916	YES""	M+F-""	Opposite""";
3278,"ENSMUSG00000024935",0.317091790870033,7.13331903801581,4.12557263890939,0.000654518868848498,0.0245756640802094,-0.228780033780328,20510,"Slc1a1","solute carrier family 1 (neuronal/epithelial high affinity glutamate transporter, system Xag), member 1 [Source:MGI Symbol;"Acc:MGI:105083]""	19""	28835049	28913960	1	C1""	0.153125545468995	-0.173759283619393	YES""	M-F+""	Opposite""";
3319,"ENSMUSG00000025016",0.286665383021107,8.02464990511412,3.78794690098581,0.00138042973739401,0.0245756640802094,-0.909629554373958,107358,"Tm9sf3","transmembrane 9 superfamily member 3 [Source:MGI Symbol;"Acc:MGI:1914262]""	19""	41210844	41263997	-1	C3""	0.117535886842421	-0.172390130027709	YES""	M-F+""	Opposite""";
3408,"ENSMUSG00000025239",-0.497875268665639,3.380030749834,-3.72172181838865,0.00159819790912008,0.0245756640802094,-1.05606552586185,29806,"Limd1","LIM domains containing 1 [Source:MGI Symbol;"Acc:MGI:1352502]""	9""	123478706	123521552	1	F4""	-0.190387710735384	0.199644679508729	YES""	M+F-""	Opposite""";
3473,"ENSMUSG00000025423",0.274701524195933,5.85907988526308,4.36353331289675,0.000387653833394598,0.0245756640802094,0.245605541653299,17344,"Pias2","protein inhibitor of activated STAT 2 [Source:MGI Symbol;"Acc:MGI:1096566]""	18""	77065208	77153800	1	E3""	0.137282430939892	-0.126446989323264	YES""	M-F+""	Opposite""";
3507,"ENSMUSG00000025529",0.617620400625523,4.0177695420761,5.16342040399583,6.86483444901122e-05,0.0245756640802094,1.64689999467376,245595,"Zfp711","zinc finger protein 711 [Source:MGI Symbol;"Acc:MGI:3045342]""	X""	112600526	112635070	1	E1""	0.386256947809006	-0.276481090482744	YES""	M-F+""	Opposite""";
3558,"ENSMUSG00000025738",-0.697822079449861,9.73255080290591,-4.22829033394971,0.000521901494028239,0.0245756640802094,-0.0243026528184664,214931,"Fbxl16","F-box and leucine-rich repeat protein 16 [Source:MGI Symbol;"Acc:MGI:2448488]""	17""	25809085	25821255	1	A3.3""	-0.372578884946978	0.315579666822575	YES""	M+F-""	Opposite""";
3563,"ENSMUSG00000025757",0.303926523272838,8.10269904008051,3.6974960385163,0.0016861541617767,0.0245756640802094,-1.09188856552152,18415,"Hspa4l","heat shock protein 4 like [Source:MGI Symbol;"Acc:MGI:107422]""	3""	40745382	40796103	1	B""	0.156232066875752	-0.125064960767068	YES""	M-F+""	Opposite""";
3568,"ENSMUSG00000025777",0.353341585996307,7.44340338068155,3.76445625693464,0.00145405587104674,0.0245756640802094,-0.955230132244969,14545,"Gdap1","ganglioside-induced differentiation-associated-protein 1 [Source:MGI Symbol;"Acc:MGI:1338002]""	1""	17145362	17164271	1	A3""	0.183275745000028	-0.14994916247063	YES""	M-F+""	Opposite""";
3610,"ENSMUSG00000025889",0.401532447382022,8.29963457831578,4.15703656526989,0.000610634873350267,0.0245756640802094,-0.167025165141946,20617,"Snca","synuclein, alpha [Source:MGI Symbol;"Acc:MGI:1277151]""	6""	60731575	60829855	-1	B3""	0.0919069432234531	-0.328885347222355	YES""	M-F+""	Opposite""";
3611,"ENSMUSG00000025892",0.384016475507437,7.17384527147234,3.88617081004671,0.00111084528094822,0.0245756640802094,-0.709653866905659,14802,"Gria4","glutamate receptor, ionotropic, AMPA4 (alpha 4) [Source:MGI Symbol;"Acc:MGI:95811]""	9""	4417896	4796234	-1	A1""	0.246631391423139	-0.11664503136311	YES""	M-F+""	Opposite""";
3613,"ENSMUSG00000025894",0.423272028754692,5.11090389244434,4.21518913292923,0.000537180024652205,0.0245756640802094,-0.0518893280469017,67618,"Aasdhppt","aminoadipate-semialdehyde dehydrogenase-phosphopantetheinyl transferase [Source:MGI Symbol;"Acc:MGI:1914868]""	9""	4294793	4309471	-1	A1""	0.172392311463959	-0.250316654801379	YES""	M-F+""	Opposite""";
3633,"ENSMUSG00000025939",0.411828472560506,6.39654331858322,4.03812915604132,0.000793896752983629,0.0245756640802094,-0.402329239307668,66799,"Ube2w","ubiquitin-conjugating enzyme E2W (putative) [Source:MGI Symbol;"Acc:MGI:1914049]""	1""	16540790	16619489	-1	A3""	0.16812528993077	-0.27762240489737	YES""	M-F+""	Opposite""";
3647,"ENSMUSG00000025979",0.371335414409133,6.44361938529692,3.87481654220123,0.00113909586723656,0.0245756640802094,-0.729740402580567,19070,"Mob4","MOB family member 4, phocein [Source:MGI Symbol;"Acc:MGI:104899]""	1""	55131231	55154899	1	C1.2""	0.116205984356327	-0.232306829331236	YES""	M-F+""	Opposite""";
3648,"ENSMUSG00000025980",0.316947244411861,7.45842530265528,3.92873594087524,0.00101104727142293,0.0245756640802094,-0.624822657694896,15510,"Hspd1","heat shock protein 1 (chaperonin) [Source:MGI Symbol;"Acc:MGI:96242]""	1""	55077835	55088243	-1	C1.2""	0.152379675874912	-0.191426350541969	YES""	M-F+""	Opposite""";
3693,"ENSMUSG00000026107",0.570998369998544,4.03613988934318,5.17612231708994,6.6819315500862e-05,0.0245756640802094,1.67297333414701,109019,"Nabp1","nucleic acid binding protein 1 [Source:MGI Symbol;"Acc:MGI:1923258]""	1""	51465862	51478425	-1	C1.1""	0.413713297774373	-0.188741613799082	YES""	M-F+""	Opposite""";
3720,"ENSMUSG00000026176",-0.666043232536374,3.9708913139234,-3.85903139884803,0.00117957049625103,0.0245756640802094,-0.764917751519739,227292,"Ctdsp1","CTD (carboxy-terminal domain, RNA polymerase II, polypeptide A) small phosphatase 1 [Source:MGI Symbol;"Acc:MGI:2654470]""	1""	74391509	74397285	1	C3""	-0.359481166772278	0.300507168051953	YES""	M+F-""	Opposite""";
3890,"ENSMUSG00000026623",0.310132113049394,8.83887930090219,4.83612584116677,0.000138455385004808,0.0245756640802094,1.18272782650016,226856,"Lpgat1","lysophosphatidylglycerol acyltransferase 1 [Source:MGI Symbol;"Acc:MGI:2446186]""	1""	191717834	191784255	1	H6""	0.0925460511478415	-0.219344372257611	YES""	M-F+""	Opposite""";
3940,"ENSMUSG00000026761",0.414329666100972,5.68954506533571,3.96209580833737,0.000939157079953123,0.0245756640802094,-0.550503453389571,26428,"Orc4","origin recognition complex, subunit 4 [Source:MGI Symbol;"Acc:MGI:1347043]""	2""	48902824	48950277	-1	C1.1""	0.231155400323397	-0.204538728722375	YES""	M-F+""	Opposite""";
3948,"ENSMUSG00000026775",0.33058981383294,6.69198978545548,3.83302237262709,0.00124942484268163,0.0245756640802094,-0.814772614709821,27377,"Yme1l1","YME1-like 1 (S. cerevisiae) [Source:MGI Symbol;"Acc:MGI:1351651]""	2""	23156369	23199260	1	A3""	0.158012345733344	-0.186183267617124	YES""	M-F+""	Opposite""";
4010,"ENSMUSG00000026893",0.387881793433053,4.30965688773428,3.71042716388783,0.00163862093796208,0.0245756640802094,-1.04047533326052,227960,"Gca","grancalcin [Source:MGI Symbol;"Acc:MGI:1918521]""	2""	62664285	62694109	1	C1.3""	0.402611721238118	-0.0468368054889092	YES""	M-F+""	Opposite""";
4071,"ENSMUSG00000027091",0.340588870026974,6.85840695149364,3.94854024706096,0.000967729050975384,0.0245756640802094,-0.583455180002812,69082,"Zc3h15","zinc finger CCCH-type containing 15 [Source:MGI Symbol;"Acc:MGI:1919747]""	2""	83644435	83664622	1	D""	0.160476324005891	-0.17046481781893	YES""	M-F+""	Opposite""";
4074,"ENSMUSG00000027108",0.406631264602,6.87403099264382,4.07807924009772,0.000726853066176315,0.0245756640802094,-0.32356743186428,67059,"Ola1","Obg-like ATPase 1 [Source:MGI Symbol;"Acc:MGI:1914309]""	2""	73092801	73218924	-1	C3""	0.148679407043547	-0.235216729029403	YES""	M-F+""	Opposite""";
4099,"ENSMUSG00000027193",0.250314983522546,6.61389232557814,4.02618406140357,0.000815125818503181,0.0245756640802094,-0.426973595588822,11800,"Api5","apoptosis inhibitor 5 [Source:MGI Symbol;"Acc:MGI:1888993]""	2""	94411682	94438136	-1	E1""	0.11111979258578	-0.15092163840648	YES""	M-F+""	Opposite""";
4105,"ENSMUSG00000027201",0.383397080916436,6.34126207789582,4.1979925164069,0.000557921965855218,0.0245756640802094,-0.0827219048271344,17876,"Myef2","myelin basic protein expression factor 2, repressor [Source:MGI Symbol;"Acc:MGI:104592]""	2""	125084628	125123661	-1	F1""	0.244797087171215	-0.174570794970158	YES""	M-F+""	Opposite""";
4112,"ENSMUSG00000027217",-0.920891075921182,1.59501704665604,-3.70992317160591,0.00164044827923291,0.0245756640802094,-1.60975563244943,241556,"Tspan18","tetraspanin 18 [Source:MGI Symbol;"Acc:MGI:1917186]""	2""	93201760	93334505	-1	E1""	-0.451853566676349	0.443417342078259	YES""	M+F-""	Opposite""";
4147,"ENSMUSG00000027296",-0.352715259940234,6.64614728707149,-3.73351346396718,0.00155705726992801,0.0245756640802094,-1.01374223311793,228550,"Itpka","inositol 1,4,5-trisphosphate 3-kinase A [Source:MGI Symbol;"Acc:MGI:1333822]""	2""	119742337	119751263	1	E5""	-0.0759482546135502	0.315019829437034	YES""	M+F-""	Opposite""";
4153,"ENSMUSG00000027305",0.339850161235923,4.05842655747038,3.73429658858348,0.00155436270068379,0.0245756640802094,-0.998377993633255,69702,"Ndufaf1","NADH:ubiquinone oxidoreductase complex assembly factor 1 [Source:MGI Symbol;"Acc:MGI:1916952]""	2""	119655446	119662827	-1	E5""	0.1719681966115	-0.207867991726766	YES""	M-F+""	Opposite""";
4214,"ENSMUSG00000027457",-0.527679344941152,8.33960445139627,-3.97438938062227,0.000913977808528935,0.0245756640802094,-0.534543302655805,241727,"Snph","syntaphilin [Source:MGI Symbol;"Acc:MGI:2139270]""	2""	151590549	151632593	-1	G3""	-0.255802153946057	0.235805876709631	YES""	M+F-""	Opposite""";
4216,"ENSMUSG00000027466",-0.548717446916925,5.62230497157733,-3.93800624224619,0.000990533230782816,0.0245756640802094,-0.597911865536833,24105,"Rbck1","RanBP-type and C3HC4-type zinc finger containing 1 [Source:MGI Symbol;"Acc:MGI:1344372]""	2""	152316334	152332653	-1	G3""	-0.1665329919313	0.385945478108341	YES""	M+F-""	Opposite""";
4310,"ENSMUSG00000027708",0.371343495826777,5.60216239152982,3.79327664874342,0.0013642502486557,0.0245756640802094,-0.885427702138632,114893,"Dcun1d1","DCN1, defective in cullin neddylation 1, domain containing 1 (S. cerevisiae) [Source:MGI Symbol;"Acc:MGI:2150386]""	3""	35892105	35937445	-1	B""	0.200060389952833	-0.149537292120032	YES""	M-F+""	Opposite""";
4333,"ENSMUSG00000027787",0.361980683198628,4.77183799083471,3.75763520641802,0.00147616070120544,0.0245756640802094,-0.948516583415143,97112,"Nmd3","NMD3 ribosome export adaptor [Source:MGI Symbol;"Acc:MGI:2140103]""	3""	69721985	69756373	1	E1""	0.107041379171629	-0.254177620252209	YES""	M-F+""	Opposite""";
4339,"ENSMUSG00000027804",0.469948387733306,6.21286384952748,5.43840854375695,3.84119413469823e-05,0.0245756640802094,2.3213153720282,67738,"Ppid","peptidylprolyl isomerase D (cyclophilin D) [Source:MGI Symbol;"Acc:MGI:1914988]""	3""	79591342	79603650	1	E3""	0.244156000763072	-0.250781688340537	YES""	M-F+""	Opposite""";
4341,"ENSMUSG00000027806",0.356395012578874,5.83099280938252,3.68008716539968,0.00175232493727838,0.0245756640802094,-1.11340714378518,72033,"Tsc22d2","TSC22 domain family, member 2 [Source:MGI Symbol;"Acc:MGI:1919283]""	3""	58414715	58466783	1	D""	0.227264630624985	-0.124361913562127	YES""	M-F+""	Opposite""";
4352,"ENSMUSG00000027835",0.495505529238208,5.34274401145534,3.67511010748981,0.00177171390560217,0.0245756640802094,-1.1162120875298,56426,"Pdcd10","programmed cell death 10 [Source:MGI Symbol;"Acc:MGI:1928396]""	3""	75516490	75556856	-1	E3""	0.286050219787909	-0.245325900923284	YES""	M-F+""	Opposite""";
4401,"ENSMUSG00000027993",0.327519712582717,8.76609350947778,3.88399819927667,0.00111619611686848,0.0245756640802094,-0.71713420242733,80890,"Trim2","tripartite motif-containing 2 [Source:MGI Symbol;"Acc:MGI:1933163]""	3""	84160439	84306877	-1	F1""	0.20241670154785	-0.0965852131235996	YES""	M-F+""	Opposite""";
4420,"ENSMUSG00000028035",0.307667236293786,6.43416940300932,3.90304292750115,0.00107015699574657,0.0245756640802094,-0.673066239088238,67035,"Dnajb4","DnaJ heat shock protein family (Hsp40) member B4 [Source:MGI Symbol;"Acc:MGI:1914285]""	3""	152178511	152210302	-1	H3""	0.165043224150715	-0.134572972017897	YES""	M-F+""	Opposite""";
4460,"ENSMUSG00000028132",0.411030898144891,6.84130477966237,3.77378853174557,0.00142434757514874,0.0245756640802094,-0.934304560411243,99887,"Tlcd4","TLC domain containing 4 [Source:MGI Symbol;"Acc:MGI:1923195]""	3""	121201761	121283098	-1	G1""	0.229103453797331	-0.142319529996483	YES""	M-F+""	Opposite""";
4461,"ENSMUSG00000028134",0.498249686461288,6.99334461539682,5.02200849420212,9.28323050582504e-05,0.0245756640802094,1.53982454873602,56195,"Ptbp2","polypyrimidine tract binding protein 2 [Source:MGI Symbol;"Acc:MGI:1860489]""	3""	119718742	119784466	-1	G1""	0.260915622512537	-0.246116770740134	YES""	M-F+""	Opposite""";
4479,"ENSMUSG00000028180",0.420021344669226,7.42798755066411,4.57666958724283,0.000243155659843964,0.0245756640802094,0.670431442745873,53861,"Zranb2","zinc finger, RAN-binding domain containing 2 [Source:MGI Symbol;"Acc:MGI:1858211]""	3""	157534160	157548410	1	H4""	0.297018034439524	-0.177528893480019	YES""	M-F+""	Opposite""";
4498,"ENSMUSG00000028232",0.466628343851478,5.6385347581637,4.18239726194501,0.000577430418933985,0.0245756640802094,-0.113272815612787,72098,"Tmem68","transmembrane protein 68 [Source:MGI Symbol;"Acc:MGI:1919348]""	4""	3549041	3574853	-1	A1""	0.229850667406915	-0.251613581557431	YES""	M-F+""	Opposite""";
4508,"ENSMUSG00000028252",0.495301720468105,5.37766946215807,5.35494983914239,4.57724652193893e-05,0.0245756640802094,2.13399231168404,51813,"Ccnc","cyclin C [Source:MGI Symbol;"Acc:MGI:1858199]""	4""	21727701	21759922	1	A3""	0.302960188252789	-0.228994443122888	YES""	M-F+""	Opposite""";
4516,"ENSMUSG00000028277",0.319155356199991,7.24822596352387,3.72312527202742,0.00159324500261917,0.0245756640802094,-1.03759962929269,56228,"Ube2j1","ubiquitin-conjugating enzyme E2J 1 [Source:MGI Symbol;"Acc:MGI:1926245]""	4""	33031416	33052363	1	A5""	0.134060523987847	-0.194067323195186	YES""	M-F+""	Opposite""";
4536,"ENSMUSG00000028343",0.305770141266852,5.07622729500667,3.84404812174911,0.00121932034482851,0.0245756640802094,-0.780539011993012,76299,"Erp44","endoplasmic reticulum protein 44 [Source:MGI Symbol;"Acc:MGI:1923549]""	4""	48193323	48279558	-1	B1""	0.141693879747683	-0.200399259138368	YES""	M-F+""	Opposite""";
4558,"ENSMUSG00000028403",0.490062523302422,6.73096388730851,3.89387931345894,0.00109206682446712,0.0245756640802094,-0.692764047289065,68268,"Zdhhc21","zinc finger, DHHC domain containing 21 [Source:MGI Symbol;"Acc:MGI:1915518]""	4""	82798738	82859958	-1	C3""	0.257369392667713	-0.206519249478552	YES""	M-F+""	Opposite""";
4562,"ENSMUSG00000028410",0.468267218884882,8.18040772227661,4.22146259684456,0.000529808423889835,0.0245756640802094,-0.0376003735453523,15502,"Dnaja1","DnaJ heat shock protein family (Hsp40) member A1 [Source:MGI Symbol;"Acc:MGI:1270129]""	4""	40722150	40737149	1	A5""	0.234531281647865	-0.266461922553728	YES""	M-F+""	Opposite""";
4575,"ENSMUSG00000028434",-0.37441493572881,5.89402557594726,-4.61679024623466,0.000222797117710055,0.0245756640802094,0.743735890480301,54357,"Epb41l4b","erythrocyte membrane protein band 4.1 like 4b [Source:MGI Symbol;"Acc:MGI:1859149]""	4""	56991972	57143437	-1	B3""	-0.16674420469732	0.206858785619321	YES""	M+F-""	Opposite""";
4581,"ENSMUSG00000028445",-0.579741487965685,4.50089895152137,-4.41737654856854,0.000344470051325766,0.0245756640802094,0.319612825209606,69638,"Enho","energy homeostasis associated [Source:MGI Symbol;"Acc:MGI:1916888]""	4""	41638144	41640324	-1	A5""	-0.243641504260029	0.301785377053123	YES""	M+F-""	Opposite""";
4594,"ENSMUSG00000028466",0.288063748083331,4.93038105440179,3.78640480856541,0.00138514672933855,0.0245756640802094,-0.892954839302094,12913,"Creb3","cAMP responsive element binding protein 3 [Source:MGI Symbol;"Acc:MGI:99946]""	4""	43562332	43567060	1	A5""	0.093117427800852	-0.206642299065148	YES""	M-F+""	Opposite""";
4624,"ENSMUSG00000028546",0.551904341153562,7.44743479761437,4.59857757781918,0.00023181500890087,0.0245756640802094,0.713782954662035,15572,"Elavl4","ELAV like RNA binding protein 4 [Source:MGI Symbol;"Acc:MGI:107427]""	4""	110203722	110351909	-1	C7""	0.31297941496277	-0.222981262286605	YES""	M-F+""	Opposite""";
4628,"ENSMUSG00000028557",0.297699793025126,8.65137015069057,3.97598768711962,0.000910754383855337,0.0245756640802094,-0.531638756037729,29864,"Rnf11","ring finger protein 11 [Source:MGI Symbol;"Acc:MGI:1352759]""	4""	109451098	109484728	-1	C7""	0.146895546850128	-0.180598642707844	YES""	M-F+""	Opposite""";
4637,"ENSMUSG00000028576",0.368964658320112,4.45893467784289,3.67159515930742,0.0017855356134858,0.0245756640802094,-1.11484707407157,67694,"Ift74","intraflagellar transport 74 [Source:MGI Symbol;"Acc:MGI:1914944]""	4""	94614491	94693229	1	C5""	0.147064509622944	-0.282857079814037	YES""	M-F+""	Opposite""";
4641,"ENSMUSG00000028581",-0.587623648572328,4.67054977735193,-3.74118719459945,0.00153085327942758,0.0245756640802094,-0.980270468496213,16792,"Laptm5","lysosomal-associated protein transmembrane 5 [Source:MGI Symbol;"Acc:MGI:108046]""	4""	130913125	130936141	1	D2.2""	-0.32420695178791	0.258203807863619	YES""	M+F-""	Opposite""";
4649,"ENSMUSG00000028609",0.630987474246709,3.81076992469706,3.96564522351252,0.000931816624169798,0.0245756640802094,-0.573360463047907,17149,"Magoh","mago homolog, exon junction complex core component [Source:MGI Symbol;"Acc:MGI:1330312]""	4""	107879755	107887424	1	C7""	0.175688734039284	-0.555174117084076	YES""	M-F+""	Opposite""";
4658,"ENSMUSG00000028630",0.414387862934594,6.58646887573848,3.76611664489635,0.00144872530769354,0.0245756640802094,-0.948416808943043,69181,"Dyrk2","dual-specificity tyrosine-(Y)-phosphorylation regulated kinase 2 [Source:MGI Symbol;"Acc:MGI:1330301]""	10""	118855603	118870209	-1	D2""	0.292557030734994	-0.13485418335604	YES""	M-F+""	Opposite""";
4843,"ENSMUSG00000029030",-0.341898708861554,6.60692813323732,-4.01783485494998,0.000830302144236598,0.0245756640802094,-0.443624375005571,67808,"Tprgl","transformation related protein 63 regulated like [Source:MGI Symbol;"Acc:MGI:1915058]""	4""	154157485	154160666	-1	E2""	-0.217282782941499	0.129533041593151	YES""	M+F-""	Opposite""";
4875,"ENSMUSG00000029101",-0.542616573405376,4.8610611561442,-3.71771465452115,0.00161242422548942,0.0245756640802094,-1.02688660199973,71729,"Rgs12","regulator of G-protein signaling 12 [Source:MGI Symbol;"Acc:MGI:1918979]""	5""	34949445	35039644	1	B2""	-0.252546187616583	0.223094720892218	YES""	M+F-""	Opposite""";
4882,"ENSMUSG00000029119",-0.516377289246944,4.22904236858359,-4.4104241770722,0.00034976005035609,0.0245756640802094,0.293534814534651,17160,"Man2b2","mannosidase 2, alpha B2 [Source:MGI Symbol;"Acc:MGI:1195262]""	5""	36806921	36830653	-1	B3""	-0.266672538892064	0.270346532241041	YES""	M+F-""	Opposite""";
4926,"ENSMUSG00000029203",0.327656049131833,7.28363247237133,3.78743678722253,0.00138198830699382,0.0245756640802094,-0.90847707527618,53323,"Ube2k","ubiquitin-conjugating enzyme E2K [Source:MGI Symbol;"Acc:MGI:1858216]""	5""	65537233	65598988	1	C3.1""	0.113698549583761	-0.185648034446157	YES""	M-F+""	Opposite""";
4942,"ENSMUSG00000029245",0.410480539292037,7.1531329279392,3.98458424861696,0.000893611840396445,0.0245756640802094,-0.511819307530112,13839,"Epha5","Eph receptor A5 [Source:MGI Symbol;"Acc:MGI:99654]""	5""	84054761	84417382	-1	E1""	0.164878107082679	-0.227618882691799	YES""	M-F+""	Opposite""";
4948,"ENSMUSG00000029265",0.567974314711561,6.03078734630649,5.09216589385038,7.99024027291414e-05,0.0245756640802094,1.66430955366051,13486,"Dr1","down-regulator of transcription 1 [Source:MGI Symbol;"Acc:MGI:1100515]""	5""	108268897	108280526	1	F""	0.295831661870867	-0.317843311213584	YES""	M-F+""	Opposite""";
4978,"ENSMUSG00000029366",0.393304486091796,5.07379245213598,4.23433914379425,0.000514996160614421,0.0245756640802094,-0.014852357664636,13178,"Dck","deoxycytidine kinase [Source:MGI Symbol;"Acc:MGI:102726]""	5""	88764996	88783281	1	E1""	0.237268712799832	-0.128721571438915	YES""	M-F+""	Opposite""";
4990,"ENSMUSG00000029403",0.4118751678033,5.77452674025827,3.73573517792014,0.00154942493346086,0.0245756640802094,-1.00184164352828,53886,"Cdkl2","cyclin-dependent kinase-like 2 (CDC2-related kinase) [Source:MGI Symbol;"Acc:MGI:1858227]""	5""	92006074	92043883	-1	E2""	0.264806485635466	-0.152684288265605	YES""	M-F+""	Opposite""";
4992,"ENSMUSG00000029405",0.362471202365558,8.73753108169138,3.99033124866143,0.000882332732130249,0.0245756640802094,-0.502802092740256,23881,"G3bp2","GTPase activating protein (SH3 domain) binding protein 2 [Source:MGI Symbol;"Acc:MGI:2442040]""	5""	92052146	92083719	-1	E2""	0.141240372917977	-0.208705919157336	YES""	M-F+""	Opposite""";
5015,"ENSMUSG00000029447",0.356485588761475,7.35019494352131,3.84110643893963,0.00122728053181103,0.0245756640802094,-0.800773105039878,12466,"Cct6a","chaperonin containing Tcp1, subunit 6a (zeta) [Source:MGI Symbol;"Acc:MGI:107943]""	5""	129786998	129846371	1	G1.3""	0.155844470283921	-0.199621186251834	YES""	M-F+""	Opposite""";
5021,"ENSMUSG00000029462",0.346290626101413,6.72445873347808,3.78483512735198,0.00138996465308277,0.0245756640802094,-0.911613189887603,56433,"Vps29","VPS29 retromer complex component [Source:MGI Symbol;"Acc:MGI:1928344]""	5""	122354369	122364984	1	F""	0.112903946507796	-0.225188028040136	YES""	M-F+""	Opposite""";
5062,"ENSMUSG00000029560",-0.487406159767722,2.92060783469151,-4.19316320149114,0.000563890937641417,0.0245756640802094,-0.297440882392306,231834,"Snx8","sorting nexin 8 [Source:MGI Symbol;"Acc:MGI:2443816]""	5""	140340299	140389262	-1	G2""	-0.259957510379773	0.231475971836401	YES""	M+F-""	Opposite""";
5099,"ENSMUSG00000029640",0.288863427514087,6.12191922900129,3.89366333356515,0.00109258861028325,0.0245756640802094,-0.689985395934229,22217,"Usp12","ubiquitin specific peptidase 12 [Source:MGI Symbol;"Acc:MGI:1270128]""	5""	146734809	146795006	-1	G3""	0.106407651222428	-0.143161371219201	YES""	M-F+""	Opposite""";
5214,"ENSMUSG00000030061",0.313556735687891,6.43691614263148,3.74850850598662,0.00150626314107643,0.0245756640802094,-0.982876561800039,22200,"Uba3","ubiquitin-like modifier activating enzyme 3 [Source:MGI Symbol;"Acc:MGI:1341217]""	6""	97183670	97205647	-1	D3""	0.177193734378078	-0.134207175726857	YES""	M-F+""	Opposite""";
5291,"ENSMUSG00000030275",0.319137917638442,8.97603012179032,3.79372251250658,0.00136290536413569,0.0245756640802094,-0.89925688681859,75320,"Etnk1","ethanolamine kinase 1 [Source:MGI Symbol;"Acc:MGI:1922570]""	6""	143167221	143232307	1	G3""	0.122116028824239	-0.16459889721781	YES""	M-F+""	Opposite""";
5298,"ENSMUSG00000030287",-0.623672482322119,4.27397390275023,-3.77304657571592,0.00142668716143961,0.0245756640802094,-0.920499704407018,16439,"Itpr2","inositol 1,4,5-triphosphate receptor 2 [Source:MGI Symbol;"Acc:MGI:99418]""	6""	146108299	146502223	-1	G3""	-0.286334923595947	0.22811444786786	YES""	M+F-""	Opposite""";
5304,"ENSMUSG00000030304",0.324971934131755,5.91597012450327,4.02745243997353,0.00081284481223598,0.0245756640802094,-0.421641119086647,67456,"Ergic2","ERGIC and golgi 2 [Source:MGI Symbol;"Acc:MGI:1914706]""	6""	148179079	148212374	-1	G3""	0.188295089177534	-0.154949001474795	YES""	M-F+""	Opposite""";
5333,"ENSMUSG00000030401",-0.546901509227368,6.0450450624042,-4.00126431043644,0.000861268639706917,0.0245756640802094,-0.474467294715287,20167,"Rtn2","reticulon 2 (Z-band associated protein) [Source:MGI Symbol;"Acc:MGI:107612]""	7""	19282624	19296160	1	A3""	-0.361522946476995	0.180460918278671	YES""	M+F-""	Opposite""";
5337,"ENSMUSG00000030410",-0.382166772512437,6.21495334818873,-3.72997893797093,0.0015692769529921,0.0245756640802094,-1.01809318651132,13401,"Dmwd","dystrophia myotonica-containing WD repeat motif [Source:MGI Symbol;"Acc:MGI:94907]""	7""	19076227	19082776	1	A3""	-0.188433451532595	0.198583251266213	YES""	M+F-""	Opposite""";
5351,"ENSMUSG00000030452",0.349470722664651,5.69325957424671,3.72580602817035,0.00158382690829256,0.0245756640802094,-1.02063336884738,93790,"Nipa2","non imprinted in Prader-Willi/Angelman syndrome 2 homolog (human) [Source:MGI Symbol;"Acc:MGI:1913918]""	7""	55931287	55962476	-1	B5""	0.170460872478709	-0.155086629869898	YES""	M-F+""	Opposite""";
5362,"ENSMUSG00000030513",-0.747167433814031,3.71116888011954,-4.13686431976396,0.000638415726758548,0.0245756640802094,-0.261551934328369,18553,"Pcsk6","proprotein convertase subtilisin/kexin type 6 [Source:MGI Symbol;"Acc:MGI:102897]""	7""	65861734	66050386	1	C""	-0.397754217594261	0.332158483467725	YES""	M+F-""	Opposite""";
5378,"ENSMUSG00000030541",-0.602543009816191,4.44412549024474,-4.11480282642546,0.000670258922123512,0.0245756640802094,-0.260300518287399,269951,"Idh2","isocitrate dehydrogenase 2 (NADP+), mitochondrial [Source:MGI Symbol;"Acc:MGI:96414]""	7""	80094846	80115392	-1	D2""	-0.34161787608426	0.218427927224089	YES""	M+F-""	Opposite""";
5397,"ENSMUSG00000030605",-0.644495696008604,6.98247566047361,-3.87939829493559,0.00112761039749169,0.0245756640802094,-0.722591974034904,17304,"Mfge8","milk fat globule-EGF factor 8 protein [Source:MGI Symbol;"Acc:MGI:102768]""	7""	79133768	79149060	-1	D2""	-0.379524590907462	0.181961640204646	YES""	M+F-""	Opposite""";
5447,"ENSMUSG00000030729",0.581414635678066,9.82576692123509,4.54040875314268,0.000263178674015192,0.0245756640802094,0.599348023893832,70974,"Pgm2l1","phosphoglucomutase 2-like 1 [Source:MGI Symbol;"Acc:MGI:1918224]""	7""	100227394	100278868	1	E2""	0.305110001886102	-0.263608308850197	YES""	M-F+""	Opposite""";
5462,"ENSMUSG00000030759",0.492377561718315,6.98983947784088,4.34173362754404,0.000406660632753331,0.0245756640802094,0.203568279127486,67420,"Far1","fatty acyl CoA reductase 1 [Source:MGI Symbol;"Acc:MGI:1914670]""	7""	113513834	113571511	1	F1""	0.360670983563496	-0.188754010871224	YES""	M-F+""	Opposite""";
5492,"ENSMUSG00000030846",0.345874059389174,6.46322298583456,3.97005124145387,0.000922784711595041,0.0245756640802094,-0.538935265382523,21843,"Tial1","Tia1 cytotoxic granule-associated RNA binding protein-like 1 [Source:MGI Symbol;"Acc:MGI:107913]""	7""	128439777	128461717	-1	F3""	0.239931857452948	-0.113098431710757	YES""	M-F+""	Opposite""";
5536,"ENSMUSG00000031007",0.529132170792638,8.31256962298195,4.4419569917742,0.000326408301811194,0.0245756640802094,0.4033295256038,70495,"Atp6ap2","ATPase, H+ transporting, lysosomal accessory protein 2 [Source:MGI Symbol;"Acc:MGI:1917745]""	X""	12587801	12617049	1	A1.1""	0.220673966702755	-0.287571053832684	YES""	M-F+""	Opposite""";
5554,"ENSMUSG00000031095",0.35990635659589,5.48277311135761,4.03878047153815,0.000792755334025096,0.0245756640802094,-0.397533290307038,72584,"Cul4b","cullin 4B [Source:MGI Symbol;"Acc:MGI:1919834]""	X""	38533274	38576196	-1	A3.3""	0.194134989825867	-0.214926497236551	YES""	M-F+""	Opposite""";
5583,"ENSMUSG00000031174",0.44913650504281,4.29483168489448,4.07217487692083,0.000736390907272422,0.0245756640802094,-0.346995333940817,19893,"Rpgr","retinitis pigmentosa GTPase regulator [Source:MGI Symbol;"Acc:MGI:1344037]""	X""	10073621	10216920	-1	A1.1""	0.22367652359762	-0.188355449473792	YES""	M-F+""	Opposite""";
5586,"ENSMUSG00000031197",0.484294588016269,6.15143732122007,4.11645052648829,0.000667826335310293,0.0245756640802094,-0.245002178846195,22327,"Vbp1","von Hippel-Lindau binding protein 1 [Source:MGI Symbol;"Acc:MGI:1333804]""	X""	75514299	75534942	1	A7.3""	0.223343895881928	-0.312246994254137	YES""	M-F+""	Opposite""";
5608,"ENSMUSG00000031278",0.528011469326748,7.26117459556865,4.04525540973541,0.000781497470628491,0.0245756640802094,-0.390170736244784,50790,"Acsl4","acyl-CoA synthetase long-chain family member 4 [Source:MGI Symbol;"Acc:MGI:1354713]""	X""	142317993	142390535	-1	F2""	0.303081242031669	-0.204664852558622	YES""	M-F+""	Opposite""";
5625,"ENSMUSG00000031327",0.461730429893612,6.05126172775254,5.36937117381373,4.44040840711374e-05,0.0245756640802094,2.18848220855813,12212,"Chic1","cysteine-rich hydrophobic domain 1 [Source:MGI Symbol;"Acc:MGI:1344694]""	X""	103356476	103396092	1	D""	0.32535877453972	-0.132759636277829	YES""	M-F+""	Opposite""";
5716,"ENSMUSG00000031568",0.3912190741065,5.01326309122471,4.29918303378262,0.000446520147580469,0.0245756640802094,0.110563957260838,192174,"Rwdd4a","RWD domain containing 4A [Source:MGI Symbol;"Acc:MGI:2681000]""	8""	47533664	47552955	1	B1.1""	0.22822395354265	-0.194322928077453	YES""	M-F+""	Opposite""";
5777,"ENSMUSG00000031715",0.345333723161353,6.49969637230607,3.99478880123666,0.000873682852162002,0.0245756640802094,-0.48948042349215,93762,"Smarca5","SWI/SNF related, matrix associated, actin dependent regulator of chromatin, subfamily a, member 5 [Source:MGI Symbol;"Acc:MGI:1935129]""	8""	80698507	80739497	-1	C2""	0.19206972492828	-0.188748591830986	YES""	M-F+""	Opposite""";
5785,"ENSMUSG00000031749",-0.477581529952588,6.85571150551017,-3.77041209582256,0.00143502544146917,0.0245756640802094,-0.941146706300948,20444,"St3gal2","ST3 beta-galactoside alpha-2,3-sialyltransferase 2 [Source:MGI Symbol;"Acc:MGI:99427]""	8""	110919922	110972480	1	E1""	-0.228446989457465	0.230660681572631	YES""	M+F-""	Opposite""";
5814,"ENSMUSG00000031807",-0.734119760603574,3.00660609555686,-4.78066014961593,0.00015609383919416,0.0245756640802094,0.722957401750131,66171,"Pgls","6-phosphogluconolactonase [Source:MGI Symbol;"Acc:MGI:1913421]""	8""	71592176	71601092	1	B3.3""	-0.349601239184201	0.451182557718569	YES""	M+F-""	Opposite""";
5868,"ENSMUSG00000031925",-0.492619295110749,3.35928837111869,-3.71526509228915,0.00162118284988372,0.0245756640802094,-1.06920569541283,270118,"Maml2","mastermind like transcriptional coactivator 2 [Source:MGI Symbol;"Acc:MGI:2389460]""	9""	13297957	13709388	1	A1""	-0.289195280935351	0.137864382012483	YES""	M+F-""	Opposite""";
5896,"ENSMUSG00000031983",-0.541299817709372,5.41222100535329,-3.81417423810949,0.00130261961761241,0.0245756640802094,-0.841880150102166,69551,"2310022B05Rik","RIKEN cDNA 2310022B05 gene [Source:MGI Symbol;"Acc:MGI:1916801]""	8""	124635756	124663369	-1	E2""	-0.397953531517511	0.177912438858881	YES""	M+F-""	Opposite""";
5918,"ENSMUSG00000032030",0.349182559627845,6.35425071663688,4.49031755529095,0.000293624289448042,0.0245756640802094,0.497956261215691,75717,"Cul5","cullin 5 [Source:MGI Symbol;"Acc:MGI:1922967]""	9""	53614582	53670014	-1	A5.3""	0.191989725365223	-0.167408663709605	YES""	M-F+""	Opposite""";
5997,"ENSMUSG00000032262",0.443445577098341,6.26144551130379,5.63251273786035,2.5631537282478e-05,0.0245756640802094,2.68139729529398,83603,"Elovl4","elongation of very long chain fatty acids (FEN1/Elo2, SUR4/Elo3, yeast)-like 4 [Source:MGI Symbol;"Acc:MGI:1933331]""	9""	83778692	83806277	-1	E2""	0.265989530615768	-0.174701332132529	YES""	M-F+""	Opposite""";
6031,"ENSMUSG00000032328",0.439796353225177,9.47484300173103,4.16937933067889,0.000594240784568826,0.0245756640802094,-0.142623111648017,69981,"Tmem30a","transmembrane protein 30A [Source:MGI Symbol;"Acc:MGI:106402]""	9""	79768943	79793507	-1	E1""	0.237047163254244	-0.196947044621921	YES""	M-F+""	Opposite""";
6077,"ENSMUSG00000032423",0.332342468135482,7.30940810839178,5.15885289601199,6.93185105719571e-05,0.0245756640802094,1.80430476656663,56403,"Syncrip","synaptotagmin binding, cytoplasmic RNA interacting protein [Source:MGI Symbol;"Acc:MGI:1891690]""	9""	88447009	88482574	-1	E3.1""	0.200676760341501	-0.144031126905776	YES""	M-F+""	Opposite""";
6084,"ENSMUSG00000032449",0.298833354738181,6.2066294166917,4.07782232488864,0.00072726548556533,0.0245756640802094,-0.322316103635212,192287,"Slc25a36","solute carrier family 25, member 36 [Source:MGI Symbol;"Acc:MGI:1924909]""	9""	97074961	97111157	-1	E3.3""	0.192957762264985	-0.0893643593300623	YES""	M-F+""	Opposite""";
6134,"ENSMUSG00000032562",-0.532035729635592,7.00240859907961,-4.27099082002272,0.000475083144408713,0.0245756640802094,0.0624153157455414,14678,"Gnai2","guanine nucleotide binding protein (G protein), alpha inhibiting 2 [Source:MGI Symbol;"Acc:MGI:95772]""	9""	107614125	107635367	-1	F1""	-0.323093970194183	0.186302913439219	YES""	M+F-""	Opposite""";
6175,"ENSMUSG00000032702",-0.584428733287958,3.84528654005719,-3.70692769970844,0.00165135106858825,0.0245756640802094,-1.0558573032855,107351,"Kank1","KN motif and ankyrin repeat domains 1 [Source:MGI Symbol;"Acc:MGI:2147707]""	19""	25236975	25434496	1	B""	-0.279048588398882	0.280121055097559	YES""	M+F-""	Opposite""";
6189,"ENSMUSG00000032745",0.314729954434019,7.19735310760145,3.84189227311287,0.00122514898944248,0.0245756640802094,-0.798723628815745,73274,"Gpbp1","GC-rich promoter binding protein 1 [Source:MGI Symbol;"Acc:MGI:1920524]""	13""	111425680	111490111	-1	D2.2""	0.144701790761938	-0.186747595713132	YES""	M-F+""	Opposite""";
6203,"ENSMUSG00000032816",-0.479466840321271,6.03928548751242,-3.91168913088821,0.00104988836971049,0.0245756640802094,-0.653392857055638,56741,"Igdcc4","immunoglobulin superfamily, DCC subclass, member 4 [Source:MGI Symbol;"Acc:MGI:1858497]""	9""	65101486	65137940	1	C""	-0.236788902693656	0.231528051951592	YES""	M+F-""	Opposite""";
6233,"ENSMUSG00000032932",0.422747103197888,6.02962635915938,3.91035905076869,0.00105298114443375,0.0245756640802094,-0.655926582283127,110920,"Hspa13","heat shock protein 70 family, member 13 [Source:MGI Symbol;"Acc:MGI:1309463]""	16""	75745431	75767104	-1	C3.1""	0.195999272996471	-0.287504184109408	YES""	M-F+""	Opposite""";
6250,"ENSMUSG00000033014",0.337424117398607,6.67408046121568,4.3679398908248,0.000383922385489901,0.0245756640802094,0.255725516988371,94093,"Trim33","tripartite motif-containing 33 [Source:MGI Symbol;"Acc:MGI:2137357]""	3""	103279293	103358775	1	F2.2""	0.179506215019738	-0.14722750030134	YES""	M-F+""	Opposite""";
6341,"ENSMUSG00000033439",0.549013949045375,2.43569365755941,3.70406623745877,0.00166183356921392,0.0245756640802094,-1.25959803654271,229780,"Trmt13","tRNA methyltransferase 13 [Source:MGI Symbol;"Acc:MGI:1925219]""	3""	116581093	116614587	-1	G1""	0.393644602057003	-0.188042807093879	YES""	M-F+""	Opposite""";
6381,"ENSMUSG00000033633",-0.641067949794907,2.80304095717761,-3.83774410855085,0.00123644270231763,0.0245756640802094,-0.94152180878576,353287,"Clec18a","C-type lectin domain family 18, member A [Source:MGI Symbol;"Acc:MGI:2672935]""	8""	111058920	111092426	-1	E1""	-0.0776156761955149	0.566609950166838	YES""	M+F-""	Opposite""";
6409,"ENSMUSG00000033760",0.292382450863343,3.85238296768594,3.87025236897319,0.00115065376869723,0.0245756640802094,-0.748612834434905,66704,"Rbm4b","RNA binding motif protein 4B [Source:MGI Symbol;"Acc:MGI:1913954]""	19""	4756497	4767065	1	A""	0.152691786812947	-0.146431189739431	YES""	M-F+""	Opposite""";
6410,"ENSMUSG00000033763",-0.721164896445987,7.48171622966625,-3.78761430063315,0.00138144574424954,0.0245756640802094,-0.908746175164265,244654,"Mtss2","MTSS I-BAR domain containing 2 [Source:MGI Symbol;"Acc:MGI:3039591]""	8""	110721476	110741400	1	E1""	-0.314796702525534	0.357256135057957	YES""	M+F-""	Opposite""";
6452,"ENSMUSG00000033953",0.367373443045393,10.3471415638337,3.87644109836743,0.0011350101070144,0.0245756640802094,-0.732820492183257,19058,"Ppp3r1","protein phosphatase 3, regulatory subunit B, alpha isoform (calcineurin B, type I) [Source:MGI Symbol;"Acc:MGI:107172]""	11""	17159263	17200375	1	A2""	0.201233504308389	-0.163237201245425	YES""	M-F+""	Opposite""";
6457,"ENSMUSG00000033965",-0.334625347839504,5.78372535467111,-4.81673037018326,0.000144379765875225,0.0245756640802094,1.13075974383396,20502,"Slc16a2","solute carrier family 16 (monocarboxylic acid transporters), member 2 [Source:MGI Symbol;"Acc:MGI:1203732]""	X""	103697414	103821983	-1	D""	-0.171060383911597	0.154280042980695	YES""	M+F-""	Opposite""";
6461,"ENSMUSG00000033981",0.499670459922572,9.55102088630024,4.30303720255438,0.000442752505148154,0.0245756640802094,0.125618173011221,14800,"Gria2","glutamate receptor, ionotropic, AMPA2 (alpha 2) [Source:MGI Symbol;"Acc:MGI:95809]""	3""	80681450	80802835	-1	E3""	0.332098532936928	-0.166540845903591	YES""	M-F+""	Opposite""";
6563,"ENSMUSG00000034361",-0.524400427528999,3.33711096804405,-3.76715910023901,0.00144538855377923,0.0245756640802094,-0.97716262235784,234577,"Cpne2","copine II [Source:MGI Symbol;"Acc:MGI:2387578]""	8""	94532990	94570531	1	C5""	-0.328875279897582	0.161165117704634	YES""	M+F-""	Opposite""";
6570,"ENSMUSG00000034413",-0.421737905421451,5.87495184948344,-3.93763323174461,0.000991350538701291,0.0245756640802094,-0.600365200909377,240055,"Neurl1b","neuralized E3 ubiquitin protein ligase 1B [Source:MGI Symbol;"Acc:MGI:3643092]""	17""	26414829	26446349	1	A3.3""	-0.271467019638627	0.132091106515808	YES""	M+F-""	Opposite""";
6597,"ENSMUSG00000034551",0.742269186771325,3.12454777735898,4.37485320150008,0.000378141368846536,0.0245756640802094,0.0648600083015651,245596,"Hdx","highly divergent homeobox [Source:MGI Symbol;"Acc:MGI:2685226]""	X""	111569931	111697079	-1	E1""	0.645059421614289	-0.201128251042198	YES""	M-F+""	Opposite""";
6645,"ENSMUSG00000034724",0.451201155719311,6.14916901079609,5.37368744825682,4.4002745671437e-05,0.0245756640802094,2.19874736739863,231464,"Cnot6l","CCR4-NOT transcription complex, subunit 6-like [Source:MGI Symbol;"Acc:MGI:2443154]""	5""	96070333	96164171	-1	E3""	0.265397584219246	-0.202404885667369	YES""	M-F+""	Opposite""";
6648,"ENSMUSG00000034731",0.358698137343812,7.54586419180722,3.92037648095575,0.0010299108493288,0.0245756640802094,-0.64185179151884,380921,"Dgkh","diacylglycerol kinase, eta [Source:MGI Symbol;"Acc:MGI:2444188]""	14""	78558750	78732776	-1	D3""	0.259744687690802	-0.0604557574602928	YES""	M-F+""	Opposite""";
6660,"ENSMUSG00000034780",0.292897939569032,6.21022398370247,3.80264199762674,0.00133627771688189,0.0245756640802094,-0.872791607931088,26877,"B3galt1","UDP-Gal:betaGlcNAc beta 1,3-galactosyltransferase, polypeptide 1 [Source:MGI Symbol;"Acc:MGI:1349403]""	2""	67565871	68122689	1	C1.3""	0.120321944566107	-0.170011914489166	YES""	M-F+""	Opposite""";
6661,"ENSMUSG00000034781",-0.430914245140324,6.95990673212678,-4.32542301031336,0.000421495962387122,0.0245756640802094,0.17105814759546,14672,"Gna11","guanine nucleotide binding protein, alpha 11 [Source:MGI Symbol;"Acc:MGI:95766]""	10""	81528724	81545190	-1	C1""	-0.26702007348344	0.153854528167835	YES""	M+F-""	Opposite""";
6716,"ENSMUSG00000034997",0.724337230662752,6.31820690585153,4.16809036952046,0.000595931870785784,0.0245756640802094,-0.142277611804102,15558,"Htr2a","5-hydroxytryptamine (serotonin) receptor 2A [Source:MGI Symbol;"Acc:MGI:109521]""	14""	74640840	74709494	1	D3""	0.614782056809883	-0.112403426274122	YES""	M-F+""	Opposite""";
6808,"ENSMUSG00000035392",-0.435121432932742,5.77500920121613,-3.68201129185615,0.00174488597425348,0.0245756640802094,-1.10895436387025,227801,"Dennd1a","DENN/MADD domain containing 1A [Source:MGI Symbol;"Acc:MGI:2442794]""	2""	37798991	38287390	-1	B""	-0.230280203524431	0.228544761617787	YES""	M+F-""	Opposite""";
6820,"ENSMUSG00000035478",-0.541157055905946,5.89731251336026,-3.88127536610383,0.00112293854676415,0.0245756640802094,-0.712825934309037,17192,"Mbd3","methyl-CpG binding domain protein 3 [Source:MGI Symbol;"Acc:MGI:1333812]""	10""	80392539	80399550	-1	C1""	-0.235677826779736	0.27742923397	YES""	M+F-""	Opposite""";
6877,"ENSMUSG00000035770",0.284024517781714,8.58745279515685,4.03206624848993,0.000804601490383951,0.0245756640802094,-0.418631453423359,234663,"Dync1li2","dynein, cytoplasmic 1 light intermediate chain 2 [Source:MGI Symbol;"Acc:MGI:107738]""	8""	104417680	104443047	-1	D3""	0.132960031061487	-0.141758991448013	YES""	M-F+""	Opposite""";
6884,"ENSMUSG00000035798",0.322191743134563,7.37249501219111,3.68197880553126,0.00174501130974107,0.0245756640802094,-1.12071071853568,320150,"Zdhhc17","zinc finger, DHHC domain containing 17 [Source:MGI Symbol;"Acc:MGI:2445110]""	10""	110941780	111010140	-1	D1""	0.183820311804819	-0.142697336841378	YES""	M-F+""	Opposite""";
7038,"ENSMUSG00000036529",-0.378927473983832,7.21944917635414,-4.29506109268337,0.000450585424526987,0.0245756640802094,0.110377627407881,77980,"Sbf1","SET binding factor 1 [Source:MGI Symbol;"Acc:MGI:1925230]""	15""	89288236	89315311	-1	E3""	-0.176802354421945	0.181463922597757	YES""	M+F-""	Opposite""";
7057,"ENSMUSG00000036606",-0.502848580756775,5.30548072968643,-3.69832802772937,0.00168305491146469,0.0245756640802094,-1.06984220574783,140570,"Plxnb2","plexin B2 [Source:MGI Symbol;"Acc:MGI:2154239]""	15""	89155549	89180788	-1	E3""	-0.237348559652106	0.215098953787502	YES""	M+F-""	Opposite""";
7068,"ENSMUSG00000036644",-0.725371025130686,7.95827394725691,-3.87255494906224,0.00114480831600003,0.0245756640802094,-0.739097863469079,76795,"Tbc1d9b","TBC1 domain family, member 9B [Source:MGI Symbol;"Acc:MGI:1924045]""	11""	50131396	50172785	1	B1.3""	-0.363916577486624	0.270289941921457	YES""	M+F-""	Opposite""";
7073,"ENSMUSG00000036676",0.351265437372747,4.4669239329171,3.73735498078612,0.00154388390860607,0.0245756640802094,-0.987757743645792,237500,"Tmtc3","transmembrane and tetratricopeptide repeat containing 3 [Source:MGI Symbol;"Acc:MGI:3036255]""	10""	100443902	100487350	-1	D1""	0.297347672821996	-0.0978483502886515	YES""	M-F+""	Opposite""";
7137,"ENSMUSG00000036934",0.614416329739626,2.90198647517717,3.84760419920512,0.00120976656354138,0.0245756640802094,-0.899890074143056,66714,"4921524J17Rik","RIKEN cDNA 4921524J17 gene [Source:MGI Symbol;"Acc:MGI:1913964]""	8""	85408759	85432833	-1	C3""	0.377243970843043	-0.299761241128661	YES""	M-F+""	Opposite""";
7261,"ENSMUSG00000037416",0.388088730063114,6.46635309039807,4.27707146489671,0.000468770255102598,0.0245756640802094,0.074829649429808,240283,"Dmxl1","Dmx-like 1 [Source:MGI Symbol;"Acc:MGI:2443926]""	18""	49832670	49965473	1	D1""	0.221128058839127	-0.15940858463704	YES""	M-F+""	Opposite""";
7269,"ENSMUSG00000037458",0.368320059819145,7.9850237938013,4.61129920249879,0.000225477792392534,0.0245756640802094,0.739494374905242,54375,"Azin1","antizyme inhibitor 1 [Source:MGI Symbol;"Acc:MGI:1859169]""	15""	38487427	38519266	-1	B3.1""	0.168365428090115	-0.223831163853957	YES""	M-F+""	Opposite""";
7308,"ENSMUSG00000037640",0.366301460735251,5.67143680954753,3.73906148727867,0.00153806767926206,0.0245756640802094,-0.993998214874273,22718,"Zfp60","zinc finger protein 60 [Source:MGI Symbol;"Acc:MGI:99207]""	7""	27731389	27753702	1	A3""	0.163080557442543	-0.252237445238661	YES""	M-F+""	Opposite""";
7328,"ENSMUSG00000037720",0.327482800841658,7.29859401691542,3.67466498946709,0.00177345831590002,0.0245756640802094,-1.13511574460422,67878,"Tmem33","transmembrane protein 33 [Source:MGI Symbol;"Acc:MGI:1915128]""	5""	67260565	67291461	1	C3.1""	0.174117020478597	-0.15074701678971	YES""	M-F+""	Opposite""";
7329,"ENSMUSG00000037722",0.38475839304128,3.49632212426204,3.96493872641319,0.000933273108074363,0.0245756640802094,-0.599192974851186,54342,"Gnpnat1","glucosamine-phosphate N-acetyltransferase 1 [Source:MGI Symbol;"Acc:MGI:1858963]""	14""	45376334	45404913	-1	C1""	0.209503250826961	-0.176553569219389	YES""	M-F+""	Opposite""";
7455,"ENSMUSG00000038172",0.410075186633476,6.97433211867715,3.86854321146715,0.00115501204740634,0.0245756640802094,-0.744485757213544,69863,"Ttc39b","tetratricopeptide repeat domain 39B [Source:MGI Symbol;"Acc:MGI:1917113]""	4""	83220300	83324255	-1	C3""	0.18982343759084	-0.146620974698933	YES""	M-F+""	Opposite""";
7457,"ENSMUSG00000038174",0.629707510216522,7.75839724271132,4.43328407438329,0.000332668956164162,0.0245756640802094,0.386001699664835,213056,"Fam126b","family with sequence similarity 126, member B [Source:MGI Symbol;"Acc:MGI:1098784]""	1""	58522806	58586323	-1	C1.3""	0.297768465305386	-0.323931609501827	YES""	M-F+""	Opposite""";
7487,"ENSMUSG00000038274",-0.504090757470682,6.04931312216096,-3.80164777246971,0.00133921986923138,0.0245756640802094,-0.8727610200505,14109,"Fau","Finkel-Biskis-Reilly murine sarcoma virus (FBR-MuSV) ubiquitously expressed (fox derived) [Source:MGI Symbol;"Acc:MGI:102547]""	19""	6057844	6059524	1	A""	-0.210047581876594	0.315626945852682	YES""	M+F-""	Opposite""";
7496,"ENSMUSG00000038301",0.381284787998003,7.43971085662643,3.69969454053372,0.00167797682223698,0.0245756640802094,-1.08538753614488,71982,"Snx10","sorting nexin 10 [Source:MGI Symbol;"Acc:MGI:1919232]""	6""	51523901	51590679	1	B3""	0.089615531453935	-0.316185318355143	YES""	M-F+""	Opposite""";
7510,"ENSMUSG00000038351",-0.688533336162793,7.08639644603222,-4.0521698306143,0.000769652918841488,0.0245756640802094,-0.37590480513302,97761,"Sgsm2","small G protein signaling modulator 2 [Source:MGI Symbol;"Acc:MGI:2144695]""	11""	74849261	74897060	-1	B5""	-0.324909046689213	0.283603398406385	YES""	M+F-""	Opposite""";
7531,"ENSMUSG00000038412",0.39424740785139,6.6145949191527,3.96313926471995,0.000936993131218756,0.0245756640802094,-0.553366731505942,56295,"Higd1a","HIG1 domain family, member 1A [Source:MGI Symbol;"Acc:MGI:1930666]""	9""	121848563	121858362	-1	F4""	0.123613582455714	-0.285697831205524	YES""	M-F+""	Opposite""";
7557,"ENSMUSG00000038510",0.445722215630502,3.91065493810474,3.82808619507822,0.00126314241318925,0.0245756640802094,-0.825123969573397,67239,"Rpf2","ribosome production factor 2 homolog [Source:MGI Symbol;"Acc:MGI:1914489]""	10""	40223246	40247036	-1	B1""	0.136204589058039	-0.267753351726742	YES""	M-F+""	Opposite""";
7565,"ENSMUSG00000038530",0.542505193450753,9.25757169437395,3.72065363918928,0.0016019778954033,0.0245756640802094,-1.04662101732156,19736,"Rgs4","regulator of G-protein signaling 4 [Source:MGI Symbol;"Acc:MGI:108409]""	1""	169741477	169747642	-1	H2.3""	0.196299182801862	-0.261450219597924	YES""	M-F+""	Opposite""";
7597,"ENSMUSG00000038623",0.34657155560703,4.45093120543965,3.6870015311905,0.00172573927662103,0.0245756640802094,-1.08508295838873,107769,"Tm6sf1","transmembrane 6 superfamily member 1 [Source:MGI Symbol;"Acc:MGI:1933209]""	7""	81859001	81884434	1	D3""	0.253132082804356	-0.113031548886738	YES""	M-F+""	Opposite""";
7628,"ENSMUSG00000038740",-0.484770299755874,7.04566750547521,-3.94937846664326,0.000965937245218744,0.0245756640802094,-0.582255550605842,72543,"Mvb12b","multivesicular body subunit 12B [Source:MGI Symbol;"Acc:MGI:1919793]""	2""	33729953	33887946	-1	B""	-0.310967269095318	0.152234737063915	YES""	M+F-""	Opposite""";
7662,"ENSMUSG00000038876",0.38099170972299,6.19430579673667,4.14576481262821,0.000626004451389511,0.0245756640802094,-0.186637018471672,68031,"Rnf146","ring finger protein 146 [Source:MGI Symbol;"Acc:MGI:1915281]""	10""	29344176	29362442	-1	A4""	0.179744595348441	-0.223786978488963	YES""	M-F+""	Opposite""";
7682,"ENSMUSG00000038967",-0.36671990468354,6.54325036581747,-4.21391026854361,0.000538695402888691,0.0245756640802094,-0.0512283388141999,18604,"Pdk2","pyruvate dehydrogenase kinase, isoenzyme 2 [Source:MGI Symbol;"Acc:MGI:1343087]""	11""	95026258	95041354	-1	D""	-0.235505176329472	0.178730858491205	YES""	M+F-""	Opposite""";
7734,"ENSMUSG00000039157",-0.48865429138444,6.23600840105028,-4.22711043256263,0.000523259327654531,0.0245756640802094,-0.0245587879697764,98952,"Fam102a","family with sequence similarity 102, member A [Source:MGI Symbol;"Acc:MGI:2138935]""	2""	32535332	32569756	1	B""	-0.266681694119737	0.233271081998198	YES""	M+F-""	Opposite""";
7818,"ENSMUSG00000039470",0.374907706335707,6.6011659864696,4.43124276004234,0.000334160110906997,0.0245756640802094,0.381435498740505,70546,"Zdhhc2","zinc finger, DHHC domain containing 2 [Source:MGI Symbol;"Acc:MGI:1923452]""	8""	40423815	40510268	1	A4""	0.193656342289527	-0.171375079489377	YES""	M-F+""	Opposite""";
7877,"ENSMUSG00000039704",0.383192998597892,7.67187823182585,3.8367520618765,0.00123915903019336,0.0245756640802094,-0.810483967750054,320506,"Lmbrd2","LMBR1 domain containing 2 [Source:MGI Symbol;"Acc:MGI:2444173]""	15""	9140550	9202483	1	A1""	0.199491367362079	-0.151365775593564	YES""	M-F+""	Opposite""";
7903,"ENSMUSG00000039789",0.441028790457356,4.90573218563465,4.05902834401334,0.000758082495391992,0.0245756640802094,-0.359379670730878,71063,"Zfp597","zinc finger protein 597 [Source:MGI Symbol;"Acc:MGI:1918313]""	16""	3858321	3884561	-1	A1""	0.21110705246838	-0.245058811579175	YES""	M-F+""	Opposite""";
7921,"ENSMUSG00000039849",-0.473387955628828,5.35684354420915,-3.66919954859293,0.00179501729121295,0.0245756640802094,-1.12816579081311,228866,"Pcif1","PDX1 C-terminal inhibiting factor 1 [Source:MGI Symbol;"Acc:MGI:2443858]""	2""	164879304	164894454	1	H3""	-0.220109503900153	0.256209921438906	YES""	M+F-""	Opposite""";
7922,"ENSMUSG00000039850",-0.501143733725851,5.3144308329735,-4.14184168069906,0.000631444806926056,0.0245756640802094,-0.194229490064804,338371,"Endov","endonuclease V [Source:MGI Symbol;"Acc:MGI:2444688]""	11""	119491347	119511437	1	E2""	-0.261149492674802	0.223576084430189	YES""	M+F-""	Opposite""";
7956,"ENSMUSG00000040010",-0.421636603264444,5.86364735765273,-3.66950080297198,0.00179382219360133,0.0245756640802094,-1.1350612621768,20539,"Slc7a5","solute carrier family 7 (cationic amino acid transporter, y+ system), member 5 [Source:MGI Symbol;"Acc:MGI:1298205]""	8""	121881150	121907694	-1	E1""	-0.293551805281274	0.183755050609079	YES""	M+F-""	Opposite""";
7973,"ENSMUSG00000040078",0.715266337059743,2.33590484884399,4.00032377816381,0.000863060676896167,0.0245756640802094,-0.82260352959818,NA,"Ptges3-ps","prostaglandin E synthase 3, pseudogene [Source:MGI Symbol;"Acc:MGI:3704271]""	6""	85843980	85844459	1	C3""	0.357871152601625	-0.475975459481609	YES""	M-F+""	Opposite""";
8004,"ENSMUSG00000040249",-0.426800311436423,8.67717299879182,-3.75284592186148,0.00149188144825884,0.0245756640802094,-0.981369613945264,16971,"Lrp1","low density lipoprotein receptor-related protein 1 [Source:MGI Symbol;"Acc:MGI:96828]""	10""	127538161	127621148	-1	D3""	-0.0855606665199556	0.349871481356996	YES""	M+F-""	Opposite""";
8010,"ENSMUSG00000040268",0.387252721911569,6.4581832889252,4.86807527038074,0.000129231399916127,0.0245756640802094,1.23879618988061,101476,"Plekha1","pleckstrin homology domain containing, family A (phosphoinositide binding specific) member 1 [Source:MGI Symbol;"Acc:MGI:2442213]""	7""	130865756	130913312	1	F3""	0.210382931173266	-0.217631420877782	YES""	M-F+""	Opposite""";
8045,"ENSMUSG00000040423",0.34126972871578,6.24088596764854,3.71096407070697,0.00163667649051262,0.0245756640802094,-1.05646807441847,381305,"Rc3h1","RING CCCH (C3H) domains 1 [Source:MGI Symbol;"Acc:MGI:2685397]""	1""	160906418	160974978	1	H2.1""	0.178738893108608	-0.18210975439695	YES""	M-F+""	Opposite""";
8055,"ENSMUSG00000040455",0.394648236460884,6.14561813532258,4.82522305124191,0.000141754492165815,0.0245756640802094,1.15276137325738,77593,"Usp45","ubiquitin specific petidase 45 [Source:MGI Symbol;"Acc:MGI:101850]""	4""	21767156	21837872	1	A3""	0.248673632432562	-0.144828445271988	YES""	M-F+""	Opposite""";
8078,"ENSMUSG00000040543",-0.510600693771751,7.17248501856296,-3.67875543482213,0.0017574921053394,0.0245756640802094,-1.12635393997794,327958,"Pitpnm3","PITPNM family member 3 [Source:MGI Symbol;"Acc:MGI:2685726]""	11""	72047528	72135778	-1	B4""	-0.314389086716423	0.197443537240667	YES""	M+F-""	Opposite""";
8108,"ENSMUSG00000040653",0.536845649552652,3.57267260379732,4.12855262069397,0.00065022976642377,0.0245756640802094,-0.29207617316325,76142,"Ppp1r14c","protein phosphatase 1, regulatory inhibitor subunit 14C [Source:MGI Symbol;"Acc:MGI:1923392]""	10""	3366057	3464975	1	A1""	0.184227161488697	-0.373941555156677	YES""	M-F+""	Opposite""";
8133,"ENSMUSG00000040725",-0.397198289791937,6.46696524683125,-3.88803999054225,0.0011062623213983,0.0245756640802094,-0.70338596930599,232989,"Hnrnpul1","heterogeneous nuclear ribonucleoprotein U-like 1 [Source:MGI Symbol;"Acc:MGI:2443517]""	7""	25721165	25754757	-1	A3""	-0.249487689216851	0.158572553647442	YES""	M+F-""	Opposite""";
8169,"ENSMUSG00000040867",-0.728725935335951,6.35482455619532,-4.11928906956311,0.000663656478371649,0.0245756640802094,-0.239803224587773,380785,"Begain","brain-enriched guanylate kinase-associated [Source:MGI Symbol;"Acc:MGI:3044626]""	12""	109032187	109068217	-1	F1""	-0.368387290805046	0.370950799794608	YES""	M+F-""	Opposite""";
8194,"ENSMUSG00000041014",0.252907688590549,6.06675726622454,3.78928852550943,0.00137633900224283,0.0245756640802094,-0.898185055518398,18183,"Nrg3","neuregulin 3 [Source:MGI Symbol;"Acc:MGI:1097165]""	14""	38368952	39473088	-1	B""	0.110178581323732	-0.116871392026051	YES""	M-F+""	Opposite""";
8210,"ENSMUSG00000041115",-0.514469898215941,7.84603099299837,-4.02467590952629,0.000817846399436826,0.0245756640802094,-0.432641243629875,245666,"Iqsec2","IQ motif and Sec7 domain 2 [Source:MGI Symbol;"Acc:MGI:3528396]""	X""	152144268	152225236	1	F3""	-0.226492752756449	0.295518112405604	YES""	M+F-""	Opposite""";
8223,"ENSMUSG00000041164",-0.773246270787145,7.8390101169679,-3.99836699642168,0.00086680103091098,0.0245756640802094,-0.485582417035968,52915,"Zmiz2","zinc finger, MIZ-type containing 2 [Source:MGI Symbol;"Acc:MGI:106374]""	11""	6389074	6406158	1	A1""	-0.412944097642932	0.423045975283567	YES""	M+F-""	Opposite""";
8226,"ENSMUSG00000041199",-0.361354030419143,5.39970421488782,-3.85090882568975,0.00120095550919318,0.0245756640802094,-0.76911959997004,106707,"Rpusd1","RNA pseudouridylate synthase domain containing 1 [Source:MGI Symbol;"Acc:MGI:1919186]""	17""	25727670	25731464	1	A3.3""	-0.121800931417815	0.239869223298389	YES""	M+F-""	Opposite""";
8276,"ENSMUSG00000041459",0.332228368363155,7.33956299151173,3.84071555534424,0.00122834216896852,0.0245756640802094,-0.801514055929855,230908,"Tardbp","TAR DNA binding protein [Source:MGI Symbol;"Acc:MGI:2387629]""	4""	148612382	148627019	-1	E2""	0.242001540773863	-0.11464516698653	YES""	M-F+""	Opposite""";
8295,"ENSMUSG00000041577",-0.962914507832626,3.52370744685407,-4.1742253489986,0.000587926099891273,0.0245756640802094,-0.217226225315998,116847,"Prelp","proline arginine-rich end leucine-rich repeat [Source:MGI Symbol;"Acc:MGI:2151110]""	1""	133910304	133921414	-1	E4""	-0.427808883281161	0.325321113874749	YES""	M+F-""	Opposite""";
8337,"ENSMUSG00000041763",0.352287439531967,6.16928700571301,3.82279714831242,0.00127800785588968,0.0245756640802094,-0.832090626662803,22019,"Tpp2","tripeptidyl peptidase II [Source:MGI Symbol;"Acc:MGI:102724]""	1""	43933647	44003000	1	C1.1""	0.162517495550877	-0.163109489449212	YES""	M-F+""	Opposite""";
8417,"ENSMUSG00000042156",-0.482618187834976,6.14074311710084,-3.99629746833993,0.000870774617271964,0.0245756640802094,-0.484954176560138,66573,"Dzip1","DAZ interacting protein 1 [Source:MGI Symbol;"Acc:MGI:1914311]""	14""	118875520	118925460	-1	E4""	-0.319939313788606	0.107614791036102	YES""	M+F-""	Opposite""";
8424,"ENSMUSG00000042202",0.338978805840168,6.27796515565179,3.72095942966303,0.00160089487857034,0.0245756640802094,-1.03681290953846,320541,"Slc35e2","solute carrier family 35, member E2 [Source:MGI Symbol;"Acc:MGI:2444240]""	4""	155601416	155623340	1	E2""	0.098979422869176	-0.186867943866353	YES""	M-F+""	Opposite""";
8467,"ENSMUSG00000042404",-0.455736393832206,5.32264423838907,-4.11220799751431,0.000674107910848885,0.0245756640802094,-0.252563671693058,229541,"Dennd4b","DENN/MADD domain containing 4B [Source:MGI Symbol;"Acc:MGI:2446201]""	3""	90265185	90280669	1	F1""	-0.182295726760642	0.286143835871361	YES""	M+F-""	Opposite""";
8514,"ENSMUSG00000042595",0.455703024351663,4.70615888681568,5.29344919103757,5.21114131784209e-05,0.0245756640802094,1.97094600337128,245622,"Fam199x","family with sequence similarity 199, X-linked [Source:MGI Symbol;"Acc:MGI:2384304]""	X""	137049594	137082503	1	F1""	0.301934510312715	-0.199265516002681	YES""	M-F+""	Opposite""";
8534,"ENSMUSG00000042675",-0.417610519573751,6.13703032247847,-4.17824867189458,0.00058273487623927,0.0245756640802094,-0.12173832295049,66090,"Ypel3","yippee like 3 [Source:MGI Symbol;"Acc:MGI:1913340]""	7""	126776955	126780514	1	F3""	-0.234150065184992	0.20322199271514	YES""	M+F-""	Opposite""";
8548,"ENSMUSG00000042729",0.394229362867977,4.32648061122257,4.15489495111434,0.000613525513438773,0.0245756640802094,-0.187491489981606,107071,"Wdr74","WD repeat domain 74 [Source:MGI Symbol;"Acc:MGI:2147427]""	19""	8735827	8740624	1	A""	0.152629506383303	-0.248911197200247	YES""	M-F+""	Opposite""";
8576,"ENSMUSG00000042870",-0.362395999240756,4.12150907835896,-4.15923144302485,0.000607686584233477,0.0245756640802094,-0.188121471551033,21968,"Tom1","target of myb1 trafficking protein [Source:MGI Symbol;"Acc:MGI:1338026]""	8""	75033705	75070121	1	C1""	-0.240237064774273	0.141502763328203	YES""	M+F-""	Opposite""";
8695,"ENSMUSG00000044098",0.384035543262721,5.40195811637082,4.01968781908713,0.000826909681719305,0.0245756640802094,-0.43516001767235,229675,"Rsbn1","rosbin, round spermatid basic protein 1 [Source:MGI Symbol;"Acc:MGI:2444993]""	3""	103914120	103966636	1	F2.2""	0.267969190130218	-0.109328059024901	YES""	M-F+""	Opposite""";
8703,"ENSMUSG00000044155",0.557224952688215,4.32445173496608,3.72594710769395,0.00158333280580246,0.0245756640802094,-1.01059306208567,76522,"Lsm8","LSM8 homolog, U6 small nuclear RNA associated [Source:MGI Symbol;"Acc:MGI:1923772]""	6""	18848579	18855751	1	A2""	0.323713999932282	-0.385130412813656	YES""	M-F+""	Opposite""";
8774,"ENSMUSG00000044807",0.283425748484289,6.03394856096556,3.69094997266701,0.00171073827823679,0.0245756640802094,-1.09432413688644,30944,"Zfp354c","zinc finger protein 354C [Source:MGI Symbol;"Acc:MGI:1353621]""	11""	50811086	50827724	-1	B1.3""	0.124764142739691	-0.136152202029957	YES""	M-F+""	Opposite""";
8823,"ENSMUSG00000045210",0.353091393742042,7.06248097047473,3.83695048719122,0.00123861524355023,0.0245756640802094,-0.808235776332722,70675,"Vcpip1","valosin containing protein (p97)/p47 complex interacting protein 1 [Source:MGI Symbol;"Acc:MGI:1917925]""	1""	9718622	9748382	-1	A2""	0.193036477593007	-0.150474344915517	YES""	M-F+""	Opposite""";
8840,"ENSMUSG00000045333",-0.87017290615169,3.80542168793693,-3.77417736187291,0.00142312302052087,0.0245756640802094,-0.931635134540805,94187,"Zfp423","zinc finger protein 423 [Source:MGI Symbol;"Acc:MGI:1891217]""	8""	87661810	87959595	-1	C3""	-0.511123975734487	0.290373231472195	YES""	M+F-""	Opposite""";
8848,"ENSMUSG00000045427",0.418275994680954,7.458208604583,4.05607784640288,0.000763038434700081,0.0245756640802094,-0.368805835665976,56258,"Hnrnph2","heterogeneous nuclear ribonucleoprotein H2 [Source:MGI Symbol;"Acc:MGI:1201779]""	X""	134601179	134607060	1	E3""	0.191746209124908	-0.259384923229825	YES""	M-F+""	Opposite""";
8860,"ENSMUSG00000045589",0.404063684199194,9.31146142072237,3.84083291231419,0.00122802333174028,0.0245756640802094,-0.804421628594812,230235,"Frrs1l","ferric-chelate reductase 1 like [Source:MGI Symbol;"Acc:MGI:2442704]""	4""	56957173	56990391	-1	B3""	0.249427293485635	-0.113759719504153	YES""	M-F+""	Opposite""";
8865,"ENSMUSG00000045624",0.374481030536174,5.1582034039566,3.80684986249504,0.00132389701178471,0.0245756640802094,-0.854238584281877,66580,"Esf1","ESF1 nucleolar pre-rRNA processing protein homolog [Source:MGI Symbol;"Acc:MGI:1913830]""	2""	140119883	140170564	-1	F3""	0.296623868574262	-0.148601303511444	YES""	M-F+""	Opposite""";
8942,"ENSMUSG00000046312",-0.631240788919735,4.99089581783761,-3.78559781497356,0.00138762159874953,0.0245756640802094,-0.894914683136883,329828,"Myorg","myogenesis regulating glycosidase (putative) [Source:MGI Symbol;"Acc:MGI:2140300]""	4""	41495604	41503076	-1	A5""	-0.300024375774705	0.288830750616299	YES""	M+F-""	Opposite""";
8947,"ENSMUSG00000046329",-0.658931158238965,8.75393833259602,-4.25051340955546,0.000496981232329576,0.0245756640802094,0.0204194576428351,66972,"Slc25a23","solute carrier family 25 (mitochondrial carrier; phosphate carrier)	member 23 [Source:MGI Symbol;"Acc:MGI:1914222]""	17""	57043711	57059863	-1	D""	-0.433803904911719	0.278215774742201	YES""	M+F-""	Opposite"""
8956,"ENSMUSG00000046404",0.416506849922391,5.0423449736602,3.88819945502794,0.00110587221570511,0.0245756640802094,-0.693631254202355,226418,"Yod1","YOD1 deubiquitinase [Source:MGI Symbol;"Acc:MGI:2442596]""	1""	130717327	130724358	1	E4""	0.251889784775759	-0.197856099572383	YES""	M-F+""	Opposite""";
9028,"ENSMUSG00000046994",0.423268024510531,5.08143543151615,4.03799940944991,0.000794124328895754,0.0245756640802094,-0.399377348143545,212679,"Mars2","methionine-tRNA synthetase 2 (mitochondrial) [Source:MGI Symbol;"Acc:MGI:2444136]""	1""	55237177	55248470	1	C1.2""	0.311483771588225	-0.133205692852066	YES""	M-F+""	Opposite""";
9046,"ENSMUSG00000047141",0.391214758815379,5.24153758039414,4.30947573485641,0.000436530059020209,0.0245756640802094,0.134246828030441,72020,"Zfp654","zinc finger protein 654 [Source:MGI Symbol;"Acc:MGI:1919270]""	16""	64780347	64851652	-1	C1.3""	0.256177065211524	-0.178440265640447	YES""	M-F+""	Opposite""";
9054,"ENSMUSG00000047213",0.39411396843086,6.65861396904833,3.99495675478498,0.000873358608617519,0.0245756640802094,-0.489710129846253,229096,"Ythdf3","YTH N6-methyladenosine RNA binding protein 3 [Source:MGI Symbol;"Acc:MGI:1918850]""	3""	16183212	16217037	1	A1""	0.262808504692862	-0.120933077622299	YES""	M-F+""	Opposite""";
9066,"ENSMUSG00000047284",-0.344855450211672,6.86784554168875,-3.78134484060353,0.0014007377155753,0.0245756640802094,-0.919230222789187,216860,"Neurl4","neuralized E3 ubiquitin protein ligase 4 [Source:MGI Symbol;"Acc:MGI:1921092]""	11""	69901072	69913820	1	B3""	-0.165355601978402	0.178947062378329	YES""	M+F-""	Opposite""";
9113,"ENSMUSG00000047694",0.390655815491266,5.91225440935097,5.60667601726799,2.70424683945754e-05,0.0245756640802094,2.62299229237071,77929,"Yipf6","Yip1 domain family, member 6 [Source:MGI Symbol;"Acc:MGI:1925179]""	X""	98936316	98949017	1	C3""	0.199516718058817	-0.196288104891703	YES""	M-F+""	Opposite""";
9128,"ENSMUSG00000047789",0.443838072814714,4.2456122673785,3.95579898596111,0.000952322484245542,0.0245756640802094,-0.571066419547829,268706,"Slc38a9","solute carrier family 38, member 9 [Source:MGI Symbol;"Acc:MGI:1918839]""	13""	112660751	112738749	1	D2.2""	0.334944449817891	-0.0919163465806125	YES""	M-F+""	Opposite""";
9139,"ENSMUSG00000047879",0.44924587515108,7.92924581305126,3.93522519184682,0.000996643128999002,0.0245756640802094,-0.612825817509146,59025,"Usp14","ubiquitin specific peptidase 14 [Source:MGI Symbol;"Acc:MGI:1928898]""	18""	9993066	10045119	-1	A1""	0.175328268795015	-0.252896565063576	YES""	M-F+""	Opposite""";
9169,"ENSMUSG00000048109",0.497764206875976,4.38281022444587,3.67104112324555,0.00178772400895024,0.0245756640802094,-1.11594709571889,229700,"Rbm15","RNA binding motif protein 15 [Source:MGI Symbol;"Acc:MGI:2443205]""	3""	107325421	107333673	-1	F2.3""	0.376703599556713	-0.219833097241032	YES""	M-F+""	Opposite""";
9176,"ENSMUSG00000048163",-0.709633813786181,4.49581596645573,-4.03569413877099,0.000798178733759295,0.0245756640802094,-0.411040575347646,20345,"Selplg","selectin, platelet (p-selectin) ligand [Source:MGI Symbol;"Acc:MGI:106689]""	5""	113818536	113832644	-1	F""	-0.34138888345374	0.370195408344174	YES""	M+F-""	Opposite""";
9377,"ENSMUSG00000049928",-1.04029807066989,1.29766237919782,-3.87746583002225,0.00113244045897578,0.0245756640802094,-1.5550419562482,93896,"Glp2r","glucagon-like peptide 2 receptor [Source:MGI Symbol;"Acc:MGI:2136733]""	11""	67661502	67771153	-1	B3""	-0.372822943319747	0.738206400005323	YES""	M+F-""	Opposite""";
9426,"ENSMUSG00000050373",-0.470864437958233,4.62233619265093,-3.67847100604575,0.00175859766640143,0.0245756640802094,-1.10202139686398,101113,"Snx21","sorting nexin family member 21 [Source:MGI Symbol;"Acc:MGI:1917729]""	2""	164785823	164793816	1	H3""	-0.179180078053632	0.319399875260628	YES""	M+F-""	Opposite""";
9511,"ENSMUSG00000051223",0.399451653322087,8.16682079671277,4.07027180307066,0.000739491870024502,0.0245756640802094,-0.341343481190472,66882,"Bzw1","basic leucine zipper and W2 domains 1 [Source:MGI Symbol;"Acc:MGI:1914132]""	1""	58392898	58407353	1	C1.3""	0.180998593127355	-0.253326216152205	YES""	M-F+""	Opposite""";
9606,"ENSMUSG00000052144",0.464707639090542,6.43564724495093,4.73384346300394,0.000172755896531382,0.0245756640802094,0.977065496673594,232314,"Ppp4r2","protein phosphatase 4, regulatory subunit 2 [Source:MGI Symbol;"Acc:MGI:3027896]""	6""	100833622	100869934	1	D3""	0.271814572842954	-0.233488120521235	YES""	M-F+""	Opposite""";
9609,"ENSMUSG00000052160",-0.508021717691279,3.01906142311086,-3.83128395031275,0.00125423880901824,0.0245756640802094,-0.907450573782418,104759,"Pld4","phospholipase D family, member 4 [Source:MGI Symbol;"Acc:MGI:2144765]""	12""	112760655	112768990	1	F1""	-0.322153606081609	0.147236488229643	YES""	M+F-""	Opposite""";
9629,"ENSMUSG00000052372",0.480986653621319,5.19723304828733,3.99756991118706,0.000868329308940714,0.0245756640802094,-0.478634163666285,331461,"Il1rapl1","interleukin 1 receptor accessory protein-like 1 [Source:MGI Symbol;"Acc:MGI:2687319]""	X""	86740870	88115645	-1	C1""	0.254194104058896	-0.167324361387223	YES""	M-F+""	Opposite""";
9675,"ENSMUSG00000052726",0.570071999589296,5.63897389972095,3.76965145229032,0.00143744196611296,0.0245756640802094,-0.932603022796319,240776,"Kcnt2","potassium channel, subfamily T, member 2 [Source:MGI Symbol;"Acc:MGI:3036273]""	1""	140246158	140612067	1	F""	0.457362113146831	-0.0476002525611669	YES""	M-F+""	Opposite""";
9698,"ENSMUSG00000052934",-0.444723858776529,6.84878589771756,-3.72786210816598,0.00157664109633372,0.0245756640802094,-1.02646979656805,76454,"Fbxo31","F-box protein 31 [Source:MGI Symbol;"Acc:MGI:1354708]""	8""	121549440	121578806	-1	E1""	-0.221685328158503	0.222569091749967	YES""	M+F-""	Opposite""";
9700,"ENSMUSG00000052949",-0.410292355158019,8.44782607999523,-3.80919547068869,0.0013170454357505,0.0245756640802094,-0.867579277510689,217340,"Rnf157","ring finger protein 157 [Source:MGI Symbol;"Acc:MGI:2442484]""	11""	116336353	116413032	-1	E2""	-0.243657916947359	0.191551187501996	YES""	M+F-""	Opposite""";
9730,"ENSMUSG00000053253",0.430020756486764,6.92904503189954,4.03771413227143,0.000794624936605184,0.0245756640802094,-0.404625459170656,76273,"Ndfip2","Nedd4 family interacting protein 2 [Source:MGI Symbol;"Acc:MGI:1923523]""	14""	105258573	105309298	1	E2.3""	0.22764294197003	-0.203362465713729	YES""	M-F+""	Opposite""";
9931,"ENSMUSG00000055531",0.402395819767049,6.83557793994232,3.90866491550817,0.00105693366860226,0.0245756640802094,-0.663425427131681,432508,"Cpsf6","cleavage and polyadenylation specific factor 6 [Source:MGI Symbol;"Acc:MGI:1913948]""	10""	117344673	117380015	-1	D2""	0.294234492312232	-0.0975517877043666	YES""	M-F+""	Opposite""";
9952,"ENSMUSG00000055733",0.403636593070405,6.22652192586487,3.74504364871615,0.00151785104389306,0.0245756640802094,-0.988147920115216,54561,"Nap1l3","nucleosome assembly protein 1-like 3 [Source:MGI Symbol;"Acc:MGI:1859565]""	X""	122394565	122397401	-1	E3""	0.268176380266442	-0.140272136776038	YES""	M-F+""	Opposite""";
10004,"ENSMUSG00000056260",0.535586229401621,4.38396259385314,3.74878283880969,0.00150534944162077,0.0245756640802094,-0.966126362776547,321000,"Lrif1","ligand dependent nuclear receptor interacting factor 1 [Source:MGI Symbol;"Acc:MGI:2445214]""	3""	106684987	106736577	1	F2.3""	0.381183871039617	-0.247037622008278	YES""	M-F+""	Opposite""";
10067,"ENSMUSG00000057069",0.480805417408747,4.54935766616033,4.25969015633106,0.000487044481601226,0.0245756640802094,0.0219904893790988,67475,"Ero1lb","ERO1-like beta (S. cerevisiae) [Source:MGI Symbol;"Acc:MGI:1914725]""	13""	12565874	12611396	1	A1""	0.16225285513047	-0.288579857479036	YES""	M-F+""	Opposite""";
10081,"ENSMUSG00000057177",-0.425240993752549,7.77505196262713,-4.39431619282255,0.000362334878782743,0.0245756640802094,0.308343665145067,606496,"Gsk3a","glycogen synthase kinase 3 alpha [Source:MGI Symbol;"Acc:MGI:2152453]""	7""	25228258	25237851	-1	A3""	-0.304183440887348	0.145531345366156	YES""	M+F-""	Opposite""";
10095,"ENSMUSG00000057363",0.471347001623404,6.03962864955987,4.47998313849323,0.000300337590743908,0.0245756640802094,0.476254753064222,67883,"Uxs1","UDP-glucuronate decarboxylase 1 [Source:MGI Symbol;"Acc:MGI:1915133]""	1""	43746966	43827800	-1	C1.1""	0.271064806533025	-0.229360000471565	YES""	M-F+""	Opposite""";
10115,"ENSMUSG00000057561",0.38865198193928,5.86355914633951,4.00733096476832,0.000849799057331348,0.0245756640802094,-0.461445994847158,13664,"Eif1a","eukaryotic translation initiation factor 1A [Source:MGI Symbol;"Acc:MGI:95298]""	18""	46597701	46616456	1	C""	0.123370102508421	-0.248802403917852	YES""	M-F+""	Opposite""";
10149,"ENSMUSG00000058135",-0.595520567710307,6.97555520208004,-3.69117771407473,0.00170987701374716,0.0245756640802094,-1.10057901712199,14862,"Gstm1","glutathione S-transferase, mu 1 [Source:MGI Symbol;"Acc:MGI:95860]""	3""	108012255	108017973	-1	F2.3""	-0.469541138942583	0.0809358161519846	YES""	M+F-""	Opposite""";
10168,"ENSMUSG00000058355",0.322073263503444,6.90153954040308,3.67736462618527,0.00176290470608677,0.0245756640802094,-1.12806906851647,24015,"Abce1","ATP-binding cassette, sub-family E (OABP), member 1 [Source:MGI Symbol;"Acc:MGI:1195458]""	8""	79683462	79711740	-1	C1""	0.126151972889387	-0.154762780392488	YES""	M-F+""	Opposite""";
10205,"ENSMUSG00000058799",0.413006308922528,8.1526471981047,3.84094765115011,0.00122771168756873,0.0245756640802094,-0.803109133053588,53605,"Nap1l1","nucleosome assembly protein 1-like 1 [Source:MGI Symbol;"Acc:MGI:1855693]""	10""	111473223	111498150	1	D1""	0.201628159504822	-0.256601627305454	YES""	M-F+""	Opposite""";
10210,"ENSMUSG00000058897",0.591423699259393,6.97035046481326,3.89017628778053,0.00110104762370413,0.0245756640802094,-0.700989726653335,77018,"Col25a1","collagen, type XXV, alpha 1 [Source:MGI Symbol;"Acc:MGI:1924268]""	3""	130131501	130599877	1	G3""	0.381518670926397	-0.193721025544513	YES""	M-F+""	Opposite""";
10215,"ENSMUSG00000059003",0.405417535645935,8.09658812882266,3.95026177042851,0.000964052668114727,0.0245756640802094,-0.582827381942741,14811,"Grin2a","glutamate receptor, ionotropic, NMDA2A (epsilon 1) [Source:MGI Symbol;"Acc:MGI:95820]""	16""	9567898	9995560	-1	A1""	0.277644534217097	-0.120948002749839	YES""	M-F+""	Opposite""";
10216,"ENSMUSG00000059005",0.41571601332665,8.21788704802555,3.97910107673146,0.000904508112272622,0.0245756640802094,-0.524919040143897,229279,"Hnrnpa3","heterogeneous nuclear ribonucleoprotein A3 [Source:MGI Symbol;"Acc:MGI:1917171]""	2""	75659261	75669407	1	C3""	0.232935313063975	-0.245471797128535	YES""	M-F+""	Opposite""";
10279,"ENSMUSG00000059811",0.297619067307828,6.15755285903683,3.8011924070087,0.00134056956708008,0.0245756640802094,-0.8752293416849,56298,"Atl2","atlastin GTPase 2 [Source:MGI Symbol;"Acc:MGI:1929492]""	17""	79848390	79896123	-1	E3""	0.147261787168501	-0.136373335475938	YES""	M-F+""	Opposite""";
10333,"ENSMUSG00000060373",0.321316932309066,7.65531285729588,3.84268704219794,0.00122299697977989,0.0245756640802094,-0.798487243385676,15381,"Hnrnpc","heterogeneous nuclear ribonucleoprotein C [Source:MGI Symbol;"Acc:MGI:107795]""	14""	52073377	52104028	-1	C2""	0.134500012561123	-0.226922905029742	YES""	M-F+""	Opposite""";
10345,"ENSMUSG00000060510",0.382985069692799,5.63048044892313,3.72595400938472,0.00158330863797297,0.0245756640802094,-1.01944492261809,77519,"Zfp266","zinc finger protein 266 [Source:MGI Symbol;"Acc:MGI:1924769]""	9""	20495068	20521417	-1	A3""	0.269755058608872	-0.167832266981859	YES""	M-F+""	Opposite""";
10402,"ENSMUSG00000061232",-0.900140746794146,3.35634823782998,-3.91440974102206,0.00104359059371738,0.0245756640802094,-0.708699462987307,14972,"H2-K1","histocompatibility 2, K1, K region [Source:MGI Symbol;"Acc:MGI:95904]""	17""	33996017	34000347	-1	B1""	-0.273553944197758	0.741048867046187	YES""	M+F-""	Opposite""";
10403,"ENSMUSG00000061244",0.364444827242629,6.59636866766227,3.99238219551627,0.000878342237911877,0.0245756640802094,-0.494691931918999,105504,"Exoc5","exocyst complex component 5 [Source:MGI Symbol;"Acc:MGI:2145645]""	14""	49004090	49066653	-1	C1""	0.183360256289423	-0.179101129150006	YES""	M-F+""	Opposite""";
10445,"ENSMUSG00000061740",-0.575889750831619,5.11074069888892,-3.97686846863106,0.000908982926268388,0.0245756640802094,-0.519408709666812,56448,"Cyp2d22","cytochrome P450, family 2, subfamily d, polypeptide 22 [Source:MGI Symbol;"Acc:MGI:1929474]""	15""	82370527	82380260	-1	E1""	-0.341219281891491	0.212625122444309	YES""	M+F-""	Opposite""";
10478,"ENSMUSG00000062116",0.351441067636702,3.55474767975198,3.73172801945617,0.00156321805519283,0.0245756640802094,-1.02357298977055,232853,"Zfp954","zinc finger protein 954 [Source:MGI Symbol;"Acc:MGI:1917764]""	7""	7114690	7121488	-1	A1""	0.145155375485428	-0.210005348674819	YES""	M-F+""	Opposite""";
10498,"ENSMUSG00000062372",-0.709634178158265,4.61434956626037,-3.73461808859784,0.0015532578336767,0.0245756640802094,-0.992898120519763,83762,"Otof","otoferlin [Source:MGI Symbol;"Acc:MGI:1891247]""	5""	30367062	30461932	-1	B1""	-0.193070283659314	0.429048687340293	YES""	M+F-""	Opposite""";
10554,"ENSMUSG00000063065",-0.680395732424491,6.95604987597797,-5.20489724331345,6.28581101980583e-05,0.0245756640802094,1.89010068518661,26417,"Mapk3","mitogen-activated protein kinase 3 [Source:MGI Symbol;"Acc:MGI:1346859]""	7""	126759601	126765819	1	F3""	-0.444035088069552	0.143482026877476	YES""	M+F-""	Opposite""";
10568,"ENSMUSG00000063253",0.401535897581381,7.26857632765608,3.837190842804,0.00123795686628247,0.0245756640802094,-0.808404763459411,56367,"Scoc","short coiled-coil protein [Source:MGI Symbol;"Acc:MGI:1927654]""	8""	83430084	83458391	-1	C2""	0.158295163679776	-0.263635400615723	YES""	M-F+""	Opposite""";
10569,"ENSMUSG00000063273",0.308389344507358,6.32797151292787,3.88138075358889,0.00112267682300948,0.0245756640802094,-0.715927186879667,74838,"Naa15","N(alpha)-acetyltransferase 15, NatA auxiliary subunit [Source:MGI Symbol;"Acc:MGI:1922088]""	3""	51415148	51476507	1	C""	0.162747073121922	-0.183430196325861	YES""	M-F+""	Opposite""";
10649,"ENSMUSG00000064115",0.41752385924749,9.21144644329648,4.04696737774094,0.000778547865984466,0.0245756640802094,-0.388901199716097,239857,"Cadm2","cell adhesion molecule 2 [Source:MGI Symbol;"Acc:MGI:2442722]""	16""	66655421	67620908	-1	C2""	0.244826817958893	-0.124117604163839	YES""	M-F+""	Opposite""";
10693,"ENSMUSG00000066232",0.365438352617215,7.58240876436445,4.31572678103934,0.000430573393787628,0.0245756640802094,0.151494106184844,233726,"Ipo7","importin 7 [Source:MGI Symbol;"Acc:MGI:2152414]""	7""	110018274	110056609	1	E3""	0.233662981485652	-0.148667820017545	YES""	M-F+""	Opposite""";
10698,"ENSMUSG00000066324",0.406455908033827,7.7607783814838,3.96364545994743,0.0009359451730069,0.0245756640802094,-0.55528487331663,242291,"Impad1","inositol monophosphatase domain containing 1 [Source:MGI Symbol;"Acc:MGI:1915720]""	4""	4762484	4793355	-1	A1""	0.190511830720213	-0.208034782276625	YES""	M-F+""	Opposite""";
10737,"ENSMUSG00000067194",0.365815431468041,8.11311513422161,3.9507719559819,0.000962965840579311,0.0245756640802094,-0.581832191004565,66235,"Eif1ax","eukaryotic translation initiation factor 1A, X-linked [Source:MGI Symbol;"Acc:MGI:1913485]""	X""	159372178	159389928	1	F4""	0.16446973601585	-0.223187973422658	YES""	M-F+""	Opposite""";
10810,"ENSMUSG00000068735",-0.613513856816982,6.23867058244313,-4.78941954783546,0.000153162965652956,0.0245756640802094,1.08377048079385,277414,"Trp53i11","transformation related protein 53 inducible protein 11 [Source:MGI Symbol;"Acc:MGI:2670995]""	2""	93187548	93201759	1	E1""	-0.305113850181439	0.260979194464014	YES""	M+F-""	Opposite""";
10822,"ENSMUSG00000068882",0.450170541559935,7.01651798863849,4.3220260359175,0.000424653913468376,0.0245756640802094,0.164269494389289,20823,"Ssb","Sjogren syndrome antigen B [Source:MGI Symbol;"Acc:MGI:98423]""	2""	69861562	69871846	1	C2""	0.221676972588297	-0.2898051574567	YES""	M-F+""	Opposite""";
10860,"ENSMUSG00000069806",-0.628680488341635,6.99537692047414,-3.77735782958354,0.00141314608122564,0.0245756640802094,-0.927716094138719,81904,"Cacng7","calcium channel, voltage-dependent, gamma subunit 7 [Source:MGI Symbol;"Acc:MGI:1932374]""	7""	3332955	3368221	1	A1""	-0.352383796961972	0.300767726210959	YES""	M+F-""	Opposite""";
10877,"ENSMUSG00000070304",0.285700819072696,8.58459299011845,3.69054866537068,0.00171225698055562,0.0245756640802094,-1.10673735617667,72821,"Scn2b","sodium channel, voltage-gated, type II, beta [Source:MGI Symbol;"Acc:MGI:106921]""	9""	45117782	45130070	1	A5.2""	0.144530307692681	-0.123327981429912	YES""	M-F+""	Opposite""";
10899,"ENSMUSG00000070544",0.379371332711798,6.59854484349258,3.77339912533796,0.00142557499964916,0.0245756640802094,-0.933824475357448,21969,"Top1","topoisomerase (DNA) I [Source:MGI Symbol;"Acc:MGI:98788]""	2""	160645888	160722764	1	H2""	0.226675572658495	-0.1781620620325	YES""	M-F+""	Opposite""";
11034,"ENSMUSG00000073131",0.472596103694233,6.44096394084899,4.40150093959514,0.000356670442459436,0.0245756640802094,0.32223541499746,67048,"Vma21","VMA21 vacuolar H+-ATPase homolog (S. cerevisiae) [Source:MGI Symbol;"Acc:MGI:1914298]""	X""	71815924	71839757	1	A7.3""	0.244766839859804	-0.25807691250253	YES""	M-F+""	Opposite""";
11063,"ENSMUSG00000073643",0.298600777137456,5.71919361801654,3.93270596197764,0.00100221044034929,0.0245756640802094,-0.609216870350678,69368,"Wdfy1","WD repeat and FYVE domain containing 1 [Source:MGI Symbol;"Acc:MGI:1916618]""	1""	79702262	79776143	-1	C4""	0.107332229815262	-0.227828832695253	YES""	M-F+""	Opposite""";
11068,"ENSMUSG00000073678",0.505142075038167,5.91095365158855,3.82851462197085,0.0012619458729912,0.0245756640802094,-0.818315037536007,241062,"Pgap1","post-GPI attachment to proteins 1 [Source:MGI Symbol;"Acc:MGI:2443342]""	1""	54472994	54557684	-1	C1.2""	0.172229073433362	-0.337744801827517	YES""	M-F+""	Opposite""";
11116,"ENSMUSG00000074406",-0.799041033671354,2.78539178094438,-4.07660029226713,0.00072923040941396,0.0245756640802094,-0.534571192680703,232816,"Zfp628","zinc finger protein 628 [Source:MGI Symbol;"Acc:MGI:2665174]""	7""	4915217	4922002	1	A1""	-0.377738359449205	0.514888242009116	YES""	M+F-""	Opposite""";
11168,"ENSMUSG00000074909",0.415363878970683,5.82198455282769,4.62789310575732,0.000217475337378863,0.0245756640802094,0.764563288373282,240614,"Ranbp6","RAN binding protein 6 [Source:MGI Symbol;"Acc:MGI:2683212]""	19""	29808400	29812974	-1	C1""	0.233839901984564	-0.202551001459198	YES""	M-F+""	Opposite""";
11195,"ENSMUSG00000075376",0.363892268658436,7.00066162068678,3.90855675561757,0.00105718651691089,0.0245756640802094,-0.664163499826318,319817,"Rc3h2","ring finger and CCCH-type zinc finger domains 2 [Source:MGI Symbol;"Acc:MGI:2442789]""	2""	37370069	37422903	-1	B""	0.216888878921677	-0.15116764435407	YES""	M-F+""	Opposite""";
11214,"ENSMUSG00000075700",0.420405568278873,8.01531400319362,4.08470725221612,0.000716294263279546,0.0245756640802094,-0.312129328286802,69227,"Selenot","selenoprotein T [Source:MGI Symbol;"Acc:MGI:1916477]""	3""	58576636	58593133	1	D""	0.246244872721393	-0.259905342316502	YES""	M-F+""	Opposite""";
11336,"ENSMUSG00000079317",0.551551269737968,5.41071449107963,3.70768463775561,0.00164858919417512,0.0245756640802094,-1.0527110400168,66226,"Trappc2","trafficking protein particle complex 2 [Source:MGI Symbol;"Acc:MGI:1913476]""	X""	166440574	166453140	1	F5""	0.304404784843987	-0.345892992640155	YES""	M-F+""	Opposite""";
11391,"ENSMUSG00000082229",0.46123673076312,7.26424377031972,4.37960063295887,0.000374222595689672,0.0245756640802094,0.279020144144021,17954,"Nap1l2","nucleosome assembly protein 1-like 2 [Source:MGI Symbol;"Acc:MGI:106654]""	X""	103184176	103186640	-1	D""	0.245645453797265	-0.214443824621078	YES""	M-F+""	Opposite""";
11558,"ENSMUSG00000090015",0.446482591513513,3.8529026659783,4.28022155753784,0.000465533243113815,0.0245756640802094,0.0180501506524378,NA,"Gm15446","predicted gene 15446 [Source:MGI Symbol;"Acc:MGI:3709333]""	5""	109923400	109943936	1	F""	0.292942043460332	-0.201424970444417	YES""	M-F+""	Opposite""";
11568,"ENSMUSG00000090112",0.369865271470201,5.81232396100689,3.97090462596984,0.0009210455410346,0.0245756640802094,-0.533725306323873,268281,"Shprh","SNF2 histone linker PHD RING helicase [Source:MGI Symbol;"Acc:MGI:1917581]""	10""	11149427	11217595	1	A1""	0.258283015973112	-0.0971781986130934	YES""	M-F+""	Opposite""";
11697,"ENSMUSG00000093910",-0.746116783516947,2.35037676539091,-3.92040001674854,0.00102985724716015,0.0245756640802094,-0.937273822568946,330230,"Zfp853","zinc finger protein 853 [Source:MGI Symbol;"Acc:MGI:2685638]""	5""	143287038	143293623	-1	G2""	-0.571061885538718	0.210709287493042	YES""	M+F-""	Opposite""";
11885,"ENSMUSG00000100826",0.633643959243683,6.63818330853157,3.8510915819404,0.00120047010888219,0.0245756640802094,-0.778207610894191,NA,"Snhg14","small nucleolar RNA host gene 14 [Source:MGI Symbol;"Acc:MGI:1289201]""	7""	59307924	59975759	-1	B5""	0.399588012778075	-0.241521364093616	YES""	M-F+""	Opposite""";
12051,"ENSMUSG00000107331",0.58131009793235,5.95491846632858,4.42966291266882,0.000335318817359942,0.0245756640802094,0.376552914816679,NA,"Gm42732","predicted gene 42732 [Source:MGI Symbol;"Acc:MGI:5662869]""	5""	73311364	73312560	1	C3.2""	0.308615308626316	-0.319195450537928	YES""	M-F+""	Opposite""";
12124,"ENSMUSG00000110185",0.349995482840495,7.66321175354977,4.18391020876719,0.000575508079916861,0.0245756640802094,-0.112482020417594,109169,"Igip","IgA inducing protein [Source:MGI Symbol;"Acc:MGI:1924271]""	18""	36298679	36301517	1	B2""	0.196936241958439	-0.165864705782371	YES""	M-F+""	Opposite""";
12197,"ENSMUSG00000114019",0.357181612912502,5.41806344637365,3.87664257312364,0.00113450442198648,0.0245756640802094,-0.718288098801499,NA,"Gm47155","predicted gene, 47155 [Source:MGI Symbol;"Acc:MGI:6095924]""	13""	93410783	93412957	1	C3""	0.248926408220469	-0.0529375329121898	YES""	M-F+""	Opposite""";
12208,"ENSMUSG00000114469",0.622942427237263,4.26496244193924,4.53286085378203,0.00026755276972362,0.0245756640802094,0.524463657007725,NA,"C730002L08Rik","RIKEN cDNA C730002L08 gene [Source:MGI Symbol;"Acc:MGI:2443493]""	19""	20410544	20552330	-1	B""	0.629945422140997	-0.0184820711847134	YES""	M-F+""	Opposite""";
12213,"ENSMUSG00000114797",0.530240845370817,6.98681672541985,4.68277275994649,0.000193007688356596,0.0245756640802094,0.878974462115727,71844,"Gm49336","predicted gene, 49336 [Source:MGI Symbol;"Acc:MGI:6121524]""	14""	60205282	60251507	-1	D1""	0.255581479875148	-0.228133826370328	YES""	M-F+""	Opposite""";
3550,"ENSMUSG00000025728",-0.390657133432689,6.50554803786746,-3.66703035012488,0.00180364610419656,0.0245966135042712,-1.14666348748673,14755,"Pigq","phosphatidylinositol glycan anchor biosynthesis, class Q [Source:MGI Symbol;"Acc:MGI:1333114]""	17""	25926421	25944936	-1	A3.3""	-0.2716523851614	0.189633934458619	YES""	M+F-""	Opposite""";
3968,"ENSMUSG00000026814",-0.844481136564528,4.16037134069624,-3.6663702977499,0.00180627990342006,0.0245966135042712,-1.12643971589026,13805,"Eng","endoglin [Source:MGI Symbol;"Acc:MGI:95392]""	2""	32646595	32682669	1	B""	-0.423755152221106	0.440236488627972	YES""	M+F-""	Opposite""";
558,"ENSMUSG00000004980",0.481704706688294,8.73456429567228,3.64983581027131,0.00187352164075766,0.024767475930993,-1.18880321285047,53379,"Hnrnpa2b1","heterogeneous nuclear ribonucleoprotein A2/B1 [Source:MGI Symbol;"Acc:MGI:104819]""	6""	51460932	51469894	-1	B3""	0.314534927144475	-0.280676237719707	YES""	M-F+""	Opposite""";
816,"ENSMUSG00000008604",-0.383571676067978,7.3282960880287,-3.64829789952044,0.00187990123647081,0.024767475930993,-1.18812941070897,94232,"Ubqln4","ubiquilin 4 [Source:MGI Symbol;"Acc:MGI:2150152]""	3""	88553758	88569725	1	F1""	-0.245334065228815	0.126992890425098	YES""	M+F-""	Opposite""";
3170,"ENSMUSG00000024620",-0.62585018750278,4.609691743869,-3.65012928648884,0.00187230668736272,0.024767475930993,-1.15694546843225,18596,"Pdgfrb","platelet derived growth factor receptor, beta polypeptide [Source:MGI Symbol;"Acc:MGI:97531]""	18""	61045150	61085061	1	E1""	-0.290692723003676	0.315245461148802	YES""	M+F-""	Opposite""";
3349,"ENSMUSG00000025132",-0.395304426675643,7.82385471742252,-3.65943124192403,0.00183420161830982,0.024767475930993,-1.16769259442486,192662,"Arhgdia","Rho GDP dissociation inhibitor (GDI) alpha [Source:MGI Symbol;"Acc:MGI:2178103]""	11""	120578104	120581624	-1	E2""	-0.249587835786941	0.0910695436477817	YES""	M+F-""	Opposite""";
3917,"ENSMUSG00000026696",0.330016294832395,6.65090101837074,3.64681583665055,0.00188606962405259,0.024767475930993,-1.18795933190727,53330,"Vamp4","vesicle-associated membrane protein 4 [Source:MGI Symbol;"Acc:MGI:1858730]""	1""	162570515	162599084	1	H2.1""	0.0988521731929968	-0.252189354273029	YES""	M-F+""	Opposite""";
4949,"ENSMUSG00000029267",0.352281874016023,5.4021698728541,3.64971010072253,0.0018740423020317,0.024767475930993,-1.16733253334151,17765,"Mtf2","metal response element binding transcription factor 2 [Source:MGI Symbol;"Acc:MGI:105050]""	5""	108065674	108109004	1	F""	0.354175108512048	-0.0292923016834636	YES""	M-F+""	Opposite""";
5069,"ENSMUSG00000029577",-0.544056182238114,6.97729968866584,-3.64939930802729,0.00187533015534984,0.024767475930993,-1.18445450590153,117146,"Ube3b","ubiquitin protein ligase E3B [Source:MGI Symbol;"Acc:MGI:1891295]""	5""	114380607	114421169	1	F""	-0.325898710460632	0.212813511102577	YES""	M+F-""	Opposite""";
5383,"ENSMUSG00000030557",0.299481141902967,7.64261709815354,3.64665739200735,0.00188673026614352,0.024767475930993,-1.19270662720068,17258,"Mef2a","myocyte enhancer factor 2A [Source:MGI Symbol;"Acc:MGI:99532]""	7""	67231163	67372858	-1	C""	0.100348533229904	-0.184855825384533	YES""	M-F+""	Opposite""";
5805,"ENSMUSG00000031785",-0.657616980516005,5.61900570224734,-3.65109610343287,0.00186830973670608,0.024767475930993,-1.16796329955874,14766,"Adgrg1","adhesion G protein-coupled receptor G1 [Source:MGI Symbol;"Acc:MGI:1340051]""	8""	94974751	95014217	1	C5""	-0.423469469918421	0.265474932135996	YES""	M+F-""	Opposite""";
6836,"ENSMUSG00000035572",0.325971338018191,4.81557322268215,3.64725316240177,0.00188424736932122,0.024767475930993,-1.16433697551829,242418,"Dcaf10","DDB1 and CUL4 associated factor 10 [Source:MGI Symbol;"Acc:MGI:2140179]""	4""	45342101	45379759	1	B1""	0.170448279868259	-0.138990134897183	YES""	M-F+""	Opposite""";
8686,"ENSMUSG00000044037",-0.607403622360362,2.52234813950135,-3.64760680922668,0.00188277507084313,0.024767475930993,-1.33430191598191,235633,"Als2cl","ALS2 C-terminal like [Source:MGI Symbol;"Acc:MGI:2447532]""	9""	110879870	110900530	1	F2""	-0.0326002651457808	0.463806859503658	YES""	M+F-""	Opposite""";
8702,"ENSMUSG00000044150",0.426349313708233,3.35062182106814,3.65688930157114,0.00184453722185578,0.024767475930993,-1.17666350081728,382252,"Bclaf3","Bclaf1 and Thrap3 family member 3 [Source:MGI Symbol;"Acc:MGI:2685992]""	X""	159526688	159593081	1	F4""	0.213826698054741	-0.213509097681353	YES""	M-F+""	Opposite""";
11680,"ENSMUSG00000093456",-0.372751729738314,5.27082155191857,-3.6581947448819,0.001839222027626,0.024767475930993,-1.14883768176044,NA,"Gm20662","predicted gene 20662 [Source:MGI Symbol;"Acc:MGI:5313109]""	9""	107996349	108045270	1	F1""	-0.149955987559905	0.26855189461709	YES""	M+F-""	Opposite""";
12029,"ENSMUSG00000106746",0.607642098271434,3.20514111881993,3.64870376853771,0.00187821550396159,0.024767475930993,-1.20567428878553,NA,"2900064F13Rik","RIKEN cDNA 2900064F13 gene [Source:MGI Symbol;"Acc:MGI:1920293]""	5""	81826816	81827823	1	E1""	0.358383635276222	-0.301520968588102	YES""	M-F+""	Opposite""";
6972,"ENSMUSG00000036225",-0.434470947232018,6.45939712810756,-3.64213213370584,0.00190569608334771,0.0249522991819322,-1.19585857989682,106931,"Kctd1","potassium channel tetramerisation domain containing 1 [Source:MGI Symbol;"Acc:MGI:1918269]""	18""	14968685	15151446	-1	A1""	-0.142190636664368	0.298974916213255	YES""	M+F-""	Opposite""";
6715,"ENSMUSG00000034994",-0.509694274204222,9.84165285997714,-3.63824098420215,0.00192215594807261,0.0251034491854202,-1.21271091104413,13629,"Eef2","eukaryotic translation elongation factor 2 [Source:MGI Symbol;"Acc:MGI:95288]""	10""	81176631	81182498	1	C1""	-0.271671941274532	0.198439457985258	YES""	M+F-""	Opposite""";
4351,"ENSMUSG00000027834",0.448049877129414,9.01293930582998,3.63699440490957,0.00192745894175126,0.0251084904499623,-1.21490951821023,20713,"Serpini1","serine (or cysteine) peptidase inhibitor, clade I, member 1 [Source:MGI Symbol;"Acc:MGI:1194506]""	3""	75557547	75643495	1	E3""	0.289763039982169	-0.165854770631529	YES""	M-F+""	Opposite""";
11330,"ENSMUSG00000079184",0.393017949178028,6.04200160301016,3.6320442740541,0.00194866106546297,0.025320092753158,-1.21179517798509,75339,"Mphosph8","M-phase phosphoprotein 8 [Source:MGI Symbol;"Acc:MGI:1922589]""	14""	56668248	56697430	1	C3""	0.219552792980082	-0.168369347467688	YES""	M-F+""	Opposite""";
785,"ENSMUSG00000007908",0.457136904145294,3.97933004869865,3.62407674954858,0.0019832755325147,0.0253856806631606,-1.20912340936011,208982,"Hmgcll1","3-hydroxymethyl-3-methylglutaryl-Coenzyme A lyase-like 1 [Source:MGI Symbol;"Acc:MGI:2446108]""	9""	76014855	76136350	1	D""	0.258721053532858	-0.236982004710335	YES""	M-F+""	Opposite""";
2333,"ENSMUSG00000021910",-0.346321698826432,8.39411462629104,-3.62488930575745,0.00197971759693298,0.0253856806631606,-1.23851161918399,64652,"Nisch","nischarin [Source:MGI Symbol;"Acc:MGI:1928323]""	14""	31170930	31216946	-1	B""	-0.166878618078165	0.196565345865337	YES""	M+F-""	Opposite""";
2744,"ENSMUSG00000022865",0.555116688296044,5.3871577135419,3.62401723117217,0.00198353639521517,0.0253856806631606,-1.21794422279448,13052,"Cxadr","coxsackie virus and adenovirus receptor [Source:MGI Symbol;"Acc:MGI:1201679]""	16""	78301489	78359774	1	C3.1""	0.233543713820971	-0.344137234242024	YES""	M-F+""	Opposite""";
3539,"ENSMUSG00000025630",0.415994353800926,7.19347637258654,3.62505048399118,0.00197901260171916,0.0253856806631606,-1.23422362583385,15452,"Hprt","hypoxanthine guanine phosphoribosyl transferase [Source:MGI Symbol;"Acc:MGI:96217]""	X""	52988137	53021659	1	A5""	0.144006208559225	-0.250590336563963	YES""	M-F+""	Opposite""";
3662,"ENSMUSG00000026020",0.394471441106125,5.65062889141658,3.62935241532296,0.00196028793309956,0.0253856806631606,-1.21152772744088,55989,"Nop58","NOP58 ribonucleoprotein [Source:MGI Symbol;"Acc:MGI:1933184]""	1""	59684971	59719044	1	C2""	0.195303981546327	-0.214692373378449	YES""	M-F+""	Opposite""";
10607,"ENSMUSG00000063663",0.451073890646761,4.13427415250797,3.62538025511563,0.00197757095768877,0.0253856806631606,-1.20473083564159,382236,"Brwd3","bromodomain and WD repeat domain containing 3 [Source:MGI Symbol;"Acc:MGI:3029414]""	X""	108737016	108834372	-1	D""	0.347088273898055	-0.127882639420701	YES""	M-F+""	Opposite""";
2283,"ENSMUSG00000021770",0.317942611892576,7.54166045392543,3.61818184110165,0.00200927870773211,0.0253968791043697,-1.24948422437346,67630,"Samd8","sterile alpha motif domain containing 8 [Source:MGI Symbol;"Acc:MGI:1914880]""	14""	21750531	21798726	1	A3""	0.130989000218044	-0.184945670398852	YES""	M-F+""	Opposite""";
2983,"ENSMUSG00000024140",-0.679940081252182,7.09922771809961,-3.62008041744174,0.00200086704017663,0.0253968791043697,-1.24376380450563,13819,"Epas1","endothelial PAS domain protein 1 [Source:MGI Symbol;"Acc:MGI:109169]""	17""	86753700	86833410	1	E4""	-0.310736955905824	0.33685264664322	YES""	M+F-""	Opposite""";
5429,"ENSMUSG00000030688",-0.544193658296658,5.46642480736879,-3.62224763440818,0.00199130796279202,0.0253968791043697,-1.22270912173841,56018,"Stard10","START domain containing 10 [Source:MGI Symbol;"Acc:MGI:1860093]""	7""	101317086	101346626	1	E2""	-0.308914024066937	0.262076650889549	YES""	M+F-""	Opposite""";
5584,"ENSMUSG00000031176",0.369720745071508,7.64567677878836,3.6190711626081,0.00200533418678308,0.0253968791043697,-1.2481033557645,67117,"Dynlt3","dynein light chain Tctex-type 3 [Source:MGI Symbol;"Acc:MGI:1914367]""	X""	9654267	9663003	-1	A1.1""	0.155725717996733	-0.25817554958833	YES""	M-F+""	Opposite""";
9584,"ENSMUSG00000051864",-0.329957129193823,5.30975209452674,-3.62091759808049,0.00199716903730957,0.0253968791043697,-1.22284755579162,223754,"Tbc1d22a","TBC1 domain family, member 22a [Source:MGI Symbol;"Acc:MGI:1289265]""	15""	86214459	86498503	1	E2""	-0.188656245302111	0.122013159107753	YES""	M+F-""	Opposite""";
2709,"ENSMUSG00000022791",-0.72682211201463,7.60243380870624,-3.61699641183609,0.00201454859511297,0.0254006166085009,-1.25206595096806,51789,"Tnk2","tyrosine kinase, non-receptor, 2 [Source:MGI Symbol;"Acc:MGI:1858308]""	16""	32643874	32683493	1	B3""	-0.269576113120807	0.402251837404276	YES""	M+F-""	Opposite""";
119,"ENSMUSG00000001127",0.326189194573441,7.22323643808806,3.53986710497812,0.00238865556900336,0.0254011392580993,-1.40504039244132,11836,"Araf","Araf proto-oncogene, serine/threonine kinase [Source:MGI Symbol;"Acc:MGI:88065]""	X""	20797814	20860519	1	A1.3""	0.172652779708688	-0.187669781728636	YES""	M-F+""	Opposite""";
306,"ENSMUSG00000002728",0.444160908664711,5.40681470993233,3.53726467729163,0.00240241497748002,0.0254011392580993,-1.38956796153863,67877,"Naa20","N(alpha)-acetyltransferase 20, NatB catalytic subunit [Source:MGI Symbol;"Acc:MGI:1915127]""	2""	145902099	145916425	1	G1""	0.174275051563378	-0.319739124215779	YES""	M-F+""	Opposite""";
457,"ENSMUSG00000003970",-0.406150262174102,7.2789427036119,-3.5455700661363,0.00235877604104749,0.0254011392580993,-1.39381151742923,26961,"Rpl8","ribosomal protein L8 [Source:MGI Symbol;"Acc:MGI:1350927]""	15""	76904078	76906314	1	D3""	-0.27984483662188	0.159817764489639	YES""	M+F-""	Opposite""";
463,"ENSMUSG00000004035",-0.54230023586686,3.11374898906717,-3.56121371543035,0.00227870534711603,0.0254011392580993,-1.37269465712124,68312,"Gstm7","glutathione S-transferase, mu 7 [Source:MGI Symbol;"Acc:MGI:1915562]""	3""	107926334	107931817	-1	F2.3""	-0.512883024804453	-0.0231492775940252	YES""	M+F-""	Same""";
803,"ENSMUSG00000008333",0.452057817849883,4.70110884357219,3.55180835336379,0.00232651646109004,0.0254011392580993,-1.34878114861008,20639,"Snrpb2","U2 small nuclear ribonucleoprotein B [Source:MGI Symbol;"Acc:MGI:104805]""	2""	143063039	143072853	1	G1""	0.161696187506676	-0.330391549772004	YES""	M-F+""	Opposite""";
827,"ENSMUSG00000008859",0.229944621812373,6.43390589216379,3.60221056170256,0.00208144632510558,0.0254011392580993,-1.27576646293814,56044,"Rala","v-ral simian leukemia viral oncogene A (ras related) [Source:MGI Symbol;"Acc:MGI:1927243]""	13""	17880571	17944239	-1	A2""	0.0485520316260791	-0.172648082520887	YES""	M-F+""	Opposite""";
828,"ENSMUSG00000008892",0.342032051684031,7.01092081616388,3.58761008781392,0.00214967181184778,0.0254011392580993,-1.30847811027474,22335,"Vdac3","voltage-dependent anion channel 3 [Source:MGI Symbol;"Acc:MGI:106922]""	8""	22577075	22593813	-1	A2""	0.135029619266787	-0.227797452800755	YES""	M-F+""	Opposite""";
1000,"ENSMUSG00000014361",-0.665310427920828,5.30637371944342,-3.56258832424244,0.00227179986929185,0.0254011392580993,-1.33786802934514,17289,"Mertk","MER proto-oncogene tyrosine kinase [Source:MGI Symbol;"Acc:MGI:96965]""	2""	128698956	128802894	1	F1""	-0.195702980235927	0.335446833117638	YES""	M+F-""	Opposite""";
1310,"ENSMUSG00000018427",0.337428241633272,6.06247128762053,3.56875505374559,0.00224107556363927,0.0254011392580993,-1.33843210201587,77864,"Ypel2","yippee like 2 [Source:MGI Symbol;"Acc:MGI:1925114]""	11""	86936425	86993707	-1	C""	0.12407020378196	-0.192431077231667	YES""	M-F+""	Opposite""";
1670,"ENSMUSG00000020290",0.366424815044004,6.48275608007626,3.55168605674655,0.00232714465604001,0.0254011392580993,-1.37701348460982,103573,"Xpo1","exportin 1 [Source:MGI Symbol;"Acc:MGI:2144013]""	11""	23256041	23298249	1	A3.2""	0.173969874501487	-0.235732337589881	YES""	M-F+""	Opposite""";
1683,"ENSMUSG00000020328",0.412666350891236,3.58777491747486,3.54759740604739,0.00234824381161401,0.0254011392580993,-1.36299330886995,52653,"Nudcd2","NudC domain containing 2 [Source:MGI Symbol;"Acc:MGI:1277103]""	11""	40733667	40740046	1	A5""	0.12417891426031	-0.313312587266971	YES""	M-F+""	Opposite""";
1795,"ENSMUSG00000020590",0.304353125985691,6.93989832942677,3.60511123869221,0.00206815048281532,0.0254011392580993,-1.27309006755938,217463,"Snx13","sorting nexin 13 [Source:MGI Symbol;"Acc:MGI:2661416]""	12""	35047186	35147479	1	A3""	0.152659105587755	-0.144409073311642	YES""	M-F+""	Opposite""";
1867,"ENSMUSG00000020733",-0.743328736851358,4.64632377441094,-3.59968143242606,0.00209310843059753,0.0254011392580993,-1.25504298209176,26941,"Slc9a3r1","solute carrier family 9 (sodium/hydrogen exchanger), member 3 regulator 1 [Source:MGI Symbol;"Acc:MGI:1349482]""	11""	115163341	115181181	1	E2""	-0.353344415885142	0.386654278959132	YES""	M+F-""	Opposite""";
1883,"ENSMUSG00000020770",-0.554069583825136,3.70604217140557,-3.59218509162545,0.00212805786456053,0.0254011392580993,-1.27584494885928,217331,"Unk","unkempt family zinc finger [Source:MGI Symbol;"Acc:MGI:2442456]""	11""	116030322	116061214	1	E2""	-0.0919480005664175	0.42450345893853	YES""	M+F-""	Opposite""";
1902,"ENSMUSG00000020811",-0.457083600840913,5.35155390399285,-3.58931103654411,0.00214161056452797,0.0254011392580993,-1.28585299614477,216881,"Wscd1","WSC domain containing 1 [Source:MGI Symbol;"Acc:MGI:2448493]""	11""	71749920	71789647	1	B4""	-0.341134778341398	0.140191707540035	YES""	M+F-""	Opposite""";
2187,"ENSMUSG00000021548",0.45512774419699,5.46588662207114,3.60795151947684,0.00205521330986886,0.0254011392580993,-1.25100894288213,66671,"Ccnh","cyclin H [Source:MGI Symbol;"Acc:MGI:1913921]""	13""	85189408	85223469	1	C3""	0.237516330511659	-0.263358809983643	YES""	M-F+""	Opposite""";
2467,"ENSMUSG00000022240",-0.316925257703322,8.12842978598722,-3.53705233193506,0.00240354114186637,0.0254011392580993,-1.41428743966834,18163,"Ctnnd2","catenin (cadherin associated protein), delta 2 [Source:MGI Symbol;"Acc:MGI:1195966]""	15""	30172593	31029341	1	B2""	-0.154276685662701	0.138361114589996	YES""	M+F-""	Opposite""";
2487,"ENSMUSG00000022295",0.353713757517599,8.11143217788177,3.59854019950983,0.00209839203284521,0.0254011392580993,-1.29082130424925,66335,"Atp6v1c1","ATPase, H+ transporting, lysosomal V1 subunit C1 [Source:MGI Symbol;"Acc:MGI:1913585]""	15""	38661933	38692446	1	B3.1""	0.190794122191371	-0.151324792469575	YES""	M-F+""	Opposite""";
2531,"ENSMUSG00000022390",-0.601661883311995,7.85962696886714,-3.58134390698246,0.0021796299058156,0.0254011392580993,-1.32460577566762,20286,"Zc3h7b","zinc finger CCCH type containing 7B [Source:MGI Symbol;"Acc:MGI:1328310]""	15""	81745057	81796260	1	E1""	-0.317539990864506	0.201023899714849	YES""	M+F-""	Opposite""";
2592,"ENSMUSG00000022523",0.406893049380887,8.12986486420434,3.57035854567381,0.00223315436693066,0.0254011392580993,-1.34745429765636,14167,"Fgf12","fibroblast growth factor 12 [Source:MGI Symbol;"Acc:MGI:109183]""	16""	28160098	28753068	-1	B2""	0.164475585208714	-0.202530124150197	YES""	M-F+""	Opposite""";
2688,"ENSMUSG00000022752",0.297894521631014,8.26492066921534,3.53528177873426,0.00241295160784036,0.0254011392580993,-1.41817437088752,28185,"Tomm70a","translocase of outer mitochondrial membrane 70A [Source:MGI Symbol;"Acc:MGI:106295]""	16""	57121703	57156705	1	C1.1""	0.11683190647965	-0.171114458231186	YES""	M-F+""	Opposite""";
3052,"ENSMUSG00000024298",0.385980350581388,7.17530801142865,3.57785698788213,0.00219647984026341,0.0254011392580993,-1.32876815391516,208292,"Zfp871","zinc finger protein 871 [Source:MGI Symbol;"Acc:MGI:1921793]""	17""	32765496	32788287	-1	B1""	0.242873482888304	-0.116498025408743	YES""	M-F+""	Opposite""";
3228,"ENSMUSG00000024811",0.251434202328343,7.81120260434101,3.60478730716546,0.00206963109038626,0.0254011392580993,-1.27735894864746,74493,"Tnks2","tankyrase, TRF1-interacting ankyrin-related ADP-ribose polymerase 2 [Source:MGI Symbol;"Acc:MGI:1921743]""	19""	36834232	36893477	1	C2""	0.141257858223893	-0.121030143318567	YES""	M-F+""	Opposite""";
3295,"ENSMUSG00000024960",-0.654611020715956,3.94499725012026,-3.5547337928002,0.00231153957457517,0.0254011392580993,-1.34090048381232,18797,"Plcb3","phospholipase C, beta 3 [Source:MGI Symbol;"Acc:MGI:104778]""	19""	6952325	6976470	-1	A""	-0.292354890890746	0.296673619720214	YES""	M+F-""	Opposite""";
3590,"ENSMUSG00000025854",-0.34487847840799,4.71358743324482,-3.53913829874433,0.00239250097000777,0.0254011392580993,-1.37369628686695,80752,"Fam20c","family with sequence similarity 20, member C [Source:MGI Symbol;"Acc:MGI:2136853]""	5""	138754514	138810077	1	G2""	-0.180827192560167	0.199080317760401	YES""	M+F-""	Opposite""";
3615,"ENSMUSG00000025899",0.340006060638315,6.02979086798747,3.57516451338271,0.00220957924356165,0.0254011392580993,-1.32513470212023,67667,"Alkbh8","alkB homolog 8, tRNA methyltransferase [Source:MGI Symbol;"Acc:MGI:1914917]""	9""	3335140	3391154	1	A1""	0.188982626506908	-0.120737965761165	YES""	M-F+""	Opposite""";
3638,"ENSMUSG00000025958",0.32533362531707,6.28167141507473,3.56735094117682,0.00224803474539478,0.0254011392580993,-1.34378275055814,12912,"Creb1","cAMP responsive element binding protein 1 [Source:MGI Symbol;"Acc:MGI:88494]""	1""	64532645	64604548	1	C2""	0.195478207090599	-0.133763344764131	YES""	M-F+""	Opposite""";
3668,"ENSMUSG00000026032",0.448872999506585,5.59357138227681,3.55262086930435,0.00232234712300795,0.0254011392580993,-1.36267291397029,66495,"Ndufb3","NADH:ubiquinone oxidoreductase subunit B3 [Source:MGI Symbol;"Acc:MGI:1913745]""	1""	58586384	58595964	1	C1.3""	0.111753055682874	-0.384679778546028	YES""	M-F+""	Opposite""";
3794,"ENSMUSG00000026361",0.391533076330063,6.34023562949952,3.55854733585303,0.00229215963541142,0.0254011392580993,-1.36194535604849,214498,"Cdc73","cell division cycle 73, Paf1/RNA polymerase II complex component [Source:MGI Symbol;"Acc:MGI:2384876]""	1""	143598800	143702893	-1	F""	0.264337453850247	-0.147755058748151	YES""	M-F+""	Opposite""";
3804,"ENSMUSG00000026399",0.623069773418839,2.66108950838179,3.60156000484576,0.00208443993203386,0.0254011392580993,-1.37095547202972,13136,"Cd55","CD55 molecule, decay accelerating factor for complement [Source:MGI Symbol;"Acc:MGI:104850]""	1""	130439027	130462744	-1	E4""	0.27514800604695	-0.324831830552378	YES""	M-F+""	Opposite""";
3991,"ENSMUSG00000026853",-0.271227854056932,5.52099067608585,-3.53804521658464,0.00239827991851457,0.0254011392580993,-1.39031922470793,12908,"Crat","carnitine acetyltransferase [Source:MGI Symbol;"Acc:MGI:109501]""	2""	30400471	30415813	-1	B""	-0.160842564627141	0.148955143658978	YES""	M+F-""	Opposite""";
4093,"ENSMUSG00000027180",0.296305954544946,6.79426066489725,3.56265433346811,0.00227146878906529,0.0254011392580993,-1.35728798700246,57443,"Fbxo3","F-box protein 3 [Source:MGI Symbol;"Acc:MGI:1929084]""	2""	104027721	104063240	1	E2""	0.21997058703739	-0.0784219191642759	YES""	M-F+""	Opposite""";
4237,"ENSMUSG00000027525",-0.427839980299635,7.02700005942551,-3.55218094366427,0.00232460363246639,0.0254011392580993,-1.37943286142765,74189,"Phactr3","phosphatase and actin regulator 3 [Source:MGI Symbol;"Acc:MGI:1921439]""	2""	178118975	178338492	1	H4""	-0.180993441313828	0.205224326085737	YES""	M+F-""	Opposite""";
4539,"ENSMUSG00000028347",0.391520928063104,7.18505330052262,3.60102611875647,0.00208689986337791,0.0254011392580993,-1.28238185501081,230157,"Tmeff1","transmembrane protein with EGF-like and two follistatin-like domains 1 [Source:MGI Symbol;"Acc:MGI:1926810]""	4""	48585174	48663131	1	B1""	0.243551287731132	-0.14349162190842	YES""	M-F+""	Opposite""";
4686,"ENSMUSG00000028677",-0.283749967728631,6.9905270102286,-3.59026225118646,0.00213711561093343,0.0254011392580993,-1.30305325539106,66743,"Rnf220","ring finger protein 220 [Source:MGI Symbol;"Acc:MGI:1913993]""	4""	117271463	117497052	-1	D1""	-0.234779335921529	0.0827119392775956	YES""	M+F-""	Opposite""";
4844,"ENSMUSG00000029033",-0.383852424266587,6.91203257992264,-3.53563758801782,0.00241105755605563,0.0254011392580993,-1.411895414575,140500,"Acap3","ArfGAP with coiled-coil, ankyrin repeat and PH domains 3 [Source:MGI Symbol;"Acc:MGI:2153589]""	4""	155891822	155907251	1	E2""	-0.15550105513861	0.222417526471691	YES""	M+F-""	Opposite""";
4979,"ENSMUSG00000029385",0.298389687071307,5.7407053662352,3.59091971706177,0.0021340142447993,0.0254011392580993,-1.28932135626534,12452,"Ccng2","cyclin G2 [Source:MGI Symbol;"Acc:MGI:1095734]""	5""	93267257	93276231	1	E2""	0.260045439963375	-0.0515256101721264	YES""	M-F+""	Opposite""";
5111,"ENSMUSG00000029672",0.325077578697929,6.31722030584711,3.56251600955116,0.00227216263063058,0.0254011392580993,-1.35385310798391,27999,"Fam3c","family with sequence similarity 3, member C [Source:MGI Symbol;"Acc:MGI:107892]""	6""	22306520	22356243	-1	A3.1""	0.176732739901641	-0.128289189222996	YES""	M-F+""	Opposite""";
5168,"ENSMUSG00000029840",0.295333152004421,9.30747963343376,3.6123665278555,0.00203526300749636,0.0254011392580993,-1.26459342278227,14489,"Mtpn","myotrophin [Source:MGI Symbol;"Acc:MGI:99445]""	6""	35508906	35539888	-1	B1""	0.176815775529116	-0.102121260102276	YES""	M-F+""	Opposite""";
5271,"ENSMUSG00000030226",0.35357414127308,6.55896713929455,3.53965240273857,0.00238978776495904,0.0254011392580993,-1.40177487860347,109593,"Lmo3","LIM domain only 3 [Source:MGI Symbol;"Acc:MGI:102810]""	6""	138362918	138581968	-1	G1""	0.0829150703786169	-0.253616723613015	YES""	M-F+""	Opposite""";
5363,"ENSMUSG00000030515",0.300786685373026,5.74293248000616,3.59921786627359,0.00209525302069346,0.0254011392580993,-1.27295972142733,272396,"Tarsl2","threonyl-tRNA synthetase-like 2 [Source:MGI Symbol;"Acc:MGI:2444486]""	7""	65644898	65692091	1	C""	0.150373209850703	-0.135586670983864	YES""	M-F+""	Opposite""";
5414,"ENSMUSG00000030653",-0.327413280102716,8.78482709215144,-3.56225171175922,0.00227348895043595,0.0254011392580993,-1.36492486388895,207728,"Gm45837","predicted gene 45837 [Source:MGI Symbol;"Acc:MGI:5804952]""	7""	101410886	101512819	1	E2""	-0.192357486582881	0.0979678501075392	YES""	M+F-""	Opposite""";
5428,"ENSMUSG00000030685",-0.323405757082627,6.6463264282785,-3.58383355780008,0.00216767774224843,0.0254011392580993,-1.31402530136728,233877,"Kctd13","potassium channel tetramerisation domain containing 13 [Source:MGI Symbol;"Acc:MGI:1923739]""	7""	126928879	126945631	1	F3""	-0.180280001975225	0.153005483288791	YES""	M+F-""	Opposite""";
5470,"ENSMUSG00000030780",-0.274020090639031,4.40623616296809,-3.55452581163248,0.00231260117356892,0.0254011392580993,-1.340498367684,233913,"BC017158","cDNA sequence BC017158 [Source:MGI Symbol;"Acc:MGI:2384572]""	7""	128271379	128298170	-1	F3""	-0.153908783690232	0.148253818414048	YES""	M+F-""	Opposite""";
5599,"ENSMUSG00000031229",0.350925401312967,8.03645654772835,3.60488393709554,0.00206918930960048,0.0254011392580993,-1.27787608124475,22589,"Atrx","ATRX, chromatin remodeler [Source:MGI Symbol;"Acc:MGI:103067]""	X""	105797615	105929403	-1	D""	0.255313465721785	-0.0821720390611511	YES""	M-F+""	Opposite""";
5619,"ENSMUSG00000031309",0.345218697469224,6.63167698710241,3.54809862451972,0.00234564713692683,0.0254011392580993,-1.38532280847629,110651,"Rps6ka3","ribosomal protein S6 kinase polypeptide 3 [Source:MGI Symbol;"Acc:MGI:104557]""	X""	159210307	159368244	1	F4""	0.278813752490095	-0.0694118356602759	YES""	M-F+""	Opposite""";
5815,"ENSMUSG00000031808",-0.669809120381122,5.373269132596,-3.59033225170747,0.0021367851949145,0.0254011392580993,-1.28412888204673,26457,"Slc27a1","solute carrier family 27 (fatty acid transporter), member 1 [Source:MGI Symbol;"Acc:MGI:1347098]""	8""	71568882	71587302	1	B3.3""	-0.195271630588037	0.465217431301049	YES""	M+F-""	Opposite""";
5846,"ENSMUSG00000031871",-0.745517953186663,3.87372514214529,-3.58648052798637,0.00215504174917268,0.0254011392580993,-1.28227383768245,12562,"Cdh5","cadherin 5 [Source:MGI Symbol;"Acc:MGI:105057]""	8""	104101625	104144511	1	D3""	-0.374511426896609	0.34141046878543	YES""	M+F-""	Opposite""";
6181,"ENSMUSG00000032727",0.367042062463007,4.8059151018092,3.56667479487257,0.00225139357062123,0.0254011392580993,-1.32140391024274,218613,"Mier3","MIER family member 3 [Source:MGI Symbol;"Acc:MGI:2442317]""	13""	111680979	111718596	1	D2.2""	0.278766351277075	-0.136528086153124	YES""	M-F+""	Opposite""";
6333,"ENSMUSG00000033417",0.273090171788362,6.13871033061486,3.56095536953452,0.00228000549695727,0.0254011392580993,-1.35492578970897,78832,"Cacul1","CDK2 associated, cullin domain 1 [Source:MGI Symbol;"Acc:MGI:1926082]""	19""	60524696	60581025	-1	D3""	0.0818543111779828	-0.200019357604795	YES""	M-F+""	Opposite""";
6358,"ENSMUSG00000033540",-0.422765000092697,2.81955597426833,-3.55651339168253,0.00230247571956555,0.0254011392580993,-1.41815422858966,15932,"Idua","iduronidase, alpha-L [Source:MGI Symbol;"Acc:MGI:96418]""	5""	108660331	108684557	1	F""	-0.158925621187198	0.273816382746595	YES""	M+F-""	Opposite""";
6749,"ENSMUSG00000035161",0.439930057597902,4.93806240510407,3.59627254726059,0.002108930031021,0.0254011392580993,-1.26542569929982,18130,"Ints6","integrator complex subunit 6 [Source:MGI Symbol;"Acc:MGI:1202397]""	14""	62676330	62761169	-1	D1""	0.340619412642301	-0.18300725740535	YES""	M-F+""	Opposite""";
6788,"ENSMUSG00000035293",0.489624162257714,4.13459717835959,3.55760931327754,0.00229691153469354,0.0254011392580993,-1.33387616491901,217558,"G2e3","G2/M-phase specific E3 ubiquitin ligase [Source:MGI Symbol;"Acc:MGI:2444298]""	12""	51348061	51376986	1	B3""	0.391289558419109	-0.150169311101162	YES""	M-F+""	Opposite""";
7257,"ENSMUSG00000037400",0.371774649901587,6.63086104508894,3.55098697712585,0.0023307388169844,0.0254011392580993,-1.37962230515527,76295,"Atp11b","ATPase, class VI, type 11B [Source:MGI Symbol;"Acc:MGI:1923545]""	3""	35754106	35856276	1	B""	0.289037135002017	-0.0869634910147019	YES""	M-F+""	Opposite""";
7283,"ENSMUSG00000037509",-0.387460730482478,7.74491047331148,-3.54422567091461,0.00236578614507789,0.0254011392580993,-1.39865677703565,226970,"Arhgef4","Rho guanine nucleotide exchange factor (GEF) 4 [Source:MGI Symbol;"Acc:MGI:2442507]""	1""	34678188	34813309	1	B""	-0.259455080445545	0.132725037220327	YES""	M+F-""	Opposite""";
7443,"ENSMUSG00000038127",0.265223925482572,6.34027573899057,3.55190047947923,0.0023260433526201,0.0254011392580993,-1.37529652905431,67501,"Ccdc50","coiled-coil domain containing 50 [Source:MGI Symbol;"Acc:MGI:1914751]""	16""	27388869	27452218	1	B2""	0.145815898334497	-0.125170122654353	YES""	M-F+""	Opposite""";
7598,"ENSMUSG00000038628",0.296214651457854,5.78078161847885,3.56868613282233,0.00224141665548552,0.0254011392580993,-1.33434098545394,67005,"Polr3k","polymerase (RNA) III (DNA directed) polypeptide K [Source:MGI Symbol;"Acc:MGI:1914255]""	2""	181864337	181870830	1	H4""	0.11084515709054	-0.187473718202599	YES""	M-F+""	Opposite""";
7944,"ENSMUSG00000039968",0.365939174481242,5.15464705710109,3.5882466006238,0.00214665168415338,0.0254011392580993,-1.28455172585828,242860,"Rsbn1l","round spermatid basic protein 1-like [Source:MGI Symbol;"Acc:MGI:3036237]""	5""	20893028	20956398	-1	A3""	0.17127431491038	-0.216524309821623	YES""	M-F+""	Opposite""";
8138,"ENSMUSG00000040740",-0.646820231173629,2.52777827448788,-3.53442695566674,0.00241750805637751,0.0254011392580993,-1.50831646727761,384071,"Slc25a34","solute carrier family 25, member 34 [Source:MGI Symbol;"Acc:MGI:2686215]""	4""	141618824	141623821	-1	D3""	-0.394694022062349	0.0951321738648401	YES""	M+F-""	Opposite""";
8164,"ENSMUSG00000040855",0.409934417041623,8.66509555093374,3.54199167735098,0.00237748064924063,0.0254011392580993,-1.40544444856913,194590,"Reps2","RALBP1 associated Eps domain containing protein 2 [Source:MGI Symbol;"Acc:MGI:2663511]""	X""	162411954	162643649	-1	F4""	0.176961331104941	-0.179292071932595	YES""	M-F+""	Opposite""";
8419,"ENSMUSG00000042178",-0.60930124097731,3.179498350343,-3.56521282432919,0.00225867310497301,0.0254011392580993,-1.35661114970498,233912,"Armc5","armadillo repeat containing 5 [Source:MGI Symbol;"Acc:MGI:2384586]""	7""	128237342	128245100	1	F3""	-0.18053069055295	0.434289781886059	YES""	M+F-""	Opposite""";
8427,"ENSMUSG00000042208",0.362841597434535,6.0606727297556,3.55209707592635,0.00232503406198436,0.0254011392580993,-1.37152678248337,71675,"0610010F05Rik","RIKEN cDNA 0610010F05 gene [Source:MGI Symbol;"Acc:MGI:1918925]""	11""	23564961	23633639	-1	A3.2""	0.184941382439969	-0.151876123212798	YES""	M-F+""	Opposite""";
8502,"ENSMUSG00000042541",0.429892567966079,4.68449144031024,3.56299901818039,0.00226974074381456,0.0254011392580993,-1.32682886508049,20422,"Sem1","SEM1, 26S proteasome complex subunit [Source:MGI Symbol;"Acc:MGI:109238]""	6""	6557294	6578663	-1	A1""	0.115833285932433	-0.375150697301739	YES""	M-F+""	Opposite""";
8638,"ENSMUSG00000043542",0.437117866416694,6.29430915065933,3.56606200410912,0.00225444197579634,0.0254011392580993,-1.34655757829902,67306,"Zc2hc1a","zinc finger, C2HC-type containing 1A [Source:MGI Symbol;"Acc:MGI:1914556]""	3""	7503483	7553836	1	A1""	0.215418670293686	-0.159807729626906	YES""	M-F+""	Opposite""";
8654,"ENSMUSG00000043702",0.308088906744555,4.28095531649367,3.54194983859865,0.00237770021300057,0.0254011392580993,-1.36388755939289,211948,"Pde12","phosphodiesterase 12 [Source:MGI Symbol;"Acc:MGI:2443226]""	14""	26659958	26669883	-1	A3""	0.178829031197302	-0.138593425123594	YES""	M-F+""	Opposite""";
8747,"ENSMUSG00000044576",-0.792580121867332,3.274098147067,-3.58525856268589,0.00216086599376257,0.0254011392580993,-1.31339317956073,242915,"Garem2","GRB2 associated regulator of MAPK1 subtype 2 [Source:MGI Symbol;"Acc:MGI:2685290]""	5""	30105161	30118378	1	B1""	-0.383698747586807	0.39920287789387	YES""	M+F-""	Opposite""";
9182,"ENSMUSG00000048232",-0.360269625691459,5.05000404646711,-3.55171292061174,0.00232700665133111,0.0254011392580993,-1.35442251380511,269529,"Fbxo10","F-box protein 10 [Source:MGI Symbol;"Acc:MGI:2686937]""	4""	45034247	45084604	-1	B1""	-0.0956982186835603	0.272736205096093	YES""	M+F-""	Opposite""";
9411,"ENSMUSG00000050229",0.35605515291106,3.77825135953641,3.60543852414493,0.00206665561486941,0.0254011392580993,-1.24866397215892,67556,"Pigm","phosphatidylinositol glycan anchor biosynthesis, class M [Source:MGI Symbol;"Acc:MGI:1914806]""	1""	172376546	172384099	1	H3""	0.233778586499745	-0.164057127430633	YES""	M-F+""	Opposite""";
9480,"ENSMUSG00000050890",0.367263269438945,4.11683849139599,3.53611132664351,0.00240853802945445,0.0254011392580993,-1.3748438695271,230809,"Pdik1l","PDLIM1 interacting kinase 1 like [Source:MGI Symbol;"Acc:MGI:2385213]""	4""	134275002	134287895	-1	D3""	0.197055720965513	-0.201337530392155	YES""	M-F+""	Opposite""";
9509,"ENSMUSG00000051177",0.371805298256075,8.73956144995822,3.58538713148485,0.00216025246167122,0.0254011392580993,-1.31840658011354,18795,"Plcb1","phospholipase C, beta 1 [Source:MGI Symbol;"Acc:MGI:97613]""	2""	134786067	135475258	1	F3""	0.211251155699533	-0.113337464912929	YES""	M-F+""	Opposite""";
9597,"ENSMUSG00000052085",-0.638667972832124,2.48182649563907,-3.54950023862597,0.00233840087915474,0.0254011392580993,-1.4979170554086,76088,"Dock8","dedicator of cytokinesis 8 [Source:MGI Symbol;"Acc:MGI:1921396]""	19""	24999534	25202432	1	B""	-0.266774730425842	0.403452966945388	YES""	M+F-""	Opposite""";
9650,"ENSMUSG00000052516",0.424204054021204,7.58644574350437,3.57431217287702,0.0022137421928768,0.0254011392580993,-1.33766872647273,268902,"Robo2","roundabout guidance receptor 2 [Source:MGI Symbol;"Acc:MGI:1890110]""	16""	73891839	74411825	-1	C3.1""	0.246893212926874	-0.104812419077699	YES""	M-F+""	Opposite""";
9882,"ENSMUSG00000054942",0.316863003496164,7.35135175203545,3.58104490495742,0.00218106973341954,0.0254011392580993,-1.32316754089303,215708,"Miga1","mitoguardin 1 [Source:MGI Symbol;"Acc:MGI:1924567]""	3""	152273849	152340407	-1	H3""	0.138691052671193	-0.163731522664181	YES""	M-F+""	Opposite""";
9989,"ENSMUSG00000056145",0.52998501464722,6.68918286770662,3.60156056502901,0.00208443735245033,0.0254011392580993,-1.27877079717261,NA,"AI504432","expressed sequence AI504432 [Source:MGI Symbol;"Acc:MGI:2139742]""	3""	107039504	107054347	1	F2.3""	0.292379184794113	-0.257357159671613	YES""	M-F+""	Opposite""";
10155,"ENSMUSG00000058239",-0.4287781307482,5.47424047013499,-3.57755993251906,0.0021979212767899,0.0254011392580993,-1.3111578010699,22282,"Usf2","upstream transcription factor 2 [Source:MGI Symbol;"Acc:MGI:99961]""	7""	30945248	30956803	-1	B1""	-0.261943510462199	0.217298972021036	YES""	M+F-""	Opposite""";
10895,"ENSMUSG00000070509",-0.848489427882542,4.88088925986346,-3.61474939961465,0.00202457555919375,0.0254011392580993,-1.22854464943833,244058,"Rgma","repulsive guidance molecule family member A [Source:MGI Symbol;"Acc:MGI:2679262]""	7""	73375509	73419899	1	D1""	-0.476997317282609	0.393853069766903	YES""	M+F-""	Opposite""";
10924,"ENSMUSG00000070923",0.294051107222458,7.31144317818582,3.56946232310299,0.00223757824263402,0.0254011392580993,-1.34619400707036,242521,"Klhl9","kelch-like 9 [Source:MGI Symbol;"Acc:MGI:2180122]""	4""	88718292	88722465	-1	C4""	0.152520975787682	-0.150192688787163	YES""	M-F+""	Opposite""";
11151,"ENSMUSG00000074781",0.32548090053967,7.66022863497575,3.54348112983199,0.00236967731072422,0.0254011392580993,-1.39978842310613,93765,"Ube2n","ubiquitin-conjugating enzyme E2N [Source:MGI Symbol;"Acc:MGI:1934835]""	10""	95515145	95545657	1	C2""	0.105805400024503	-0.197343873847277	YES""	M-F+""	Opposite""";
11400,"ENSMUSG00000083405",-0.62134931598655,3.68099023273901,-3.54856108795873,0.00234325376939201,0.0254011392580993,-1.35750673009822,NA,"Gm15725","predicted gene 15725 [Source:MGI Symbol;"Acc:MGI:3833682]""	16""	37882542	37883631	1	B3""	-0.417562092779956	0.23981928928839	YES""	M+F-""	Opposite""";
12300,"ENSMUSG00000118140",-1.13758453148303,4.07125464201524,-3.55006673909998,0.00233547841594035,0.0254011392580993,-1.34857666020018,NA,"Gm4949","predicted gene 4949 [Source:MGI Symbol;"Acc:MGI:3646890]""	18""	38359441	38360538	-1	B3""	-0.541244692250772	0.679341340681802	YES""	M+F-""	Opposite""";
12305,"ENSMUSG00000118272",-0.387460730482478,7.74491047331148,-3.54422567091461,0.00236578614507789,0.0254011392580993,-1.39865677703565,NA,"Arhgef4","Rho guanine nucleotide exchange factor (GEF) 4 [Source:MGI Symbol;"Acc:MGI:2442507]""	1""	34801794	34801964	1	B""	-0.259455080445545	0.132725037220327	YES""	M+F-""	Opposite""";
8315,"ENSMUSG00000041658",0.337090170777322,6.00106959056536,3.53291413464012,0.00242559275062187,0.0254337535920651,-1.40885546251558,245670,"Rragb","Ras-related GTP binding B [Source:MGI Symbol;"Acc:MGI:3038613]""	X""	153139981	153171943	1	F3""	0.189240561166339	-0.145121034540482	YES""	M-F+""	Opposite""";
4703,"ENSMUSG00000028719",0.321337438913566,6.92709620955022,3.52988992672674,0.00244183496319113,0.0254993425639249,-1.42356737734136,66588,"Cmpk1","cytidine monophosphate (UMP-CMP) kinase 1 [Source:MGI Symbol;"Acc:MGI:1913838]""	4""	114959336	114987241	-1	D1""	0.130419719940447	-0.217939097690779	YES""	M-F+""	Opposite""";
11754,"ENSMUSG00000096916",0.561580482728203,3.5435199735158,3.53063883107324,0.00243780277528527,0.0254993425639249,-1.39639610802195,100043772,"Zfp850","zinc finger protein 850 [Source:MGI Symbol;"Acc:MGI:3036281]""	7""	27984854	28014115	-1	A3""	0.33953933903724	-0.277080812549121	YES""	M-F+""	Opposite""";
1685,"ENSMUSG00000020331",-0.496511023546988,6.54076498422475,-3.52802640735532,0.00245189710293052,0.0255408459215503,-1.42472015464864,15166,"Hcn2","hyperpolarization-activated, cyclic nucleotide-gated K+ 2 [Source:MGI Symbol;"Acc:MGI:1298210]""	10""	79716634	79736108	1	C1""	-0.24355966987595	0.264505230209234	YES""	M+F-""	Opposite""";
10499,"ENSMUSG00000062373",0.311748722172622,7.46774052898997,3.52730329064922,0.00245581266412401,0.0255408459215503,-1.43134506341049,74868,"Tmem65","transmembrane protein 65 [Source:MGI Symbol;"Acc:MGI:1922118]""	15""	58782269	58823638	-1	D1""	0.11041881323242	-0.165357525527913	YES""	M-F+""	Opposite""";
1694,"ENSMUSG00000020361",0.309291960326631,8.1573131818595,3.51270442104224,0.00253620299603333,0.025544510600503,-1.46316255259922,15525,"Hspa4","heat shock protein 4 [Source:MGI Symbol;"Acc:MGI:1342292]""	11""	53259814	53300457	-1	B1.3""	0.150627091316971	-0.139802698399484	YES""	M-F+""	Opposite""";
2506,"ENSMUSG00000022337",0.375128592143347,6.08291450753954,3.51517827453103,0.00252239912644289,0.025544510600503,-1.44527045942602,66736,"Emc2","ER membrane protein complex subunit 2 [Source:MGI Symbol;"Acc:MGI:1913986]""	15""	43477229	43527763	1	B3.2""	0.20211977702869	-0.236983588283959	YES""	M-F+""	Opposite""";
2510,"ENSMUSG00000022342",0.444636071748123,7.52665131224798,3.51307604568808,0.00253412459511193,0.025544510600503,-1.4600504450119,67498,"Kcnv1","potassium channel, subfamily V, member 1 [Source:MGI Symbol;"Acc:MGI:1914748]""	15""	45106284	45114920	-1	B3.3""	0.296675473683343	-0.0950227303331475	YES""	M-F+""	Opposite""";
4643,"ENSMUSG00000028583",-0.652132995235274,3.41049282687779,-3.51759947944127,0.00250896116820019,0.025544510600503,-1.42737501906331,14726,"Pdpn","podoplanin [Source:MGI Symbol;"Acc:MGI:103098]""	4""	143267431	143299564	-1	E1""	-0.376181899437754	0.211479344273555	YES""	M+F-""	Opposite""";
4790,"ENSMUSG00000028917",-0.608235549077295,6.58028059104211,-3.51336418652517,0.00253251425994387,0.025544510600503,-1.4541991697529,69582,"Plekhm2","pleckstrin homology domain containing, family M (with RUN domain) member 2 [Source:MGI Symbol;"Acc:MGI:1916832]""	4""	141625734	141664899	-1	E1""	-0.272101500125158	0.287349890082596	YES""	M+F-""	Opposite""";
4796,"ENSMUSG00000028931",-0.475685320482985,8.84927327990362,-3.52567284053659,0.002464664062902,0.025544510600503,-1.43841818865077,16498,"Kcnab2","potassium voltage-gated channel, shaker-related subfamily, beta member 2 [Source:MGI Symbol;"Acc:MGI:109239]""	4""	152390742	152477910	-1	E2""	-0.31294903020059	0.161186878732376	YES""	M+F-""	Opposite""";
4814,"ENSMUSG00000028962",-0.54955236390861,3.98659844963603,-3.52102181070188,0.00249008784938009,0.025544510600503,-1.40408145959531,20535,"Slc4a2","solute carrier family 4 (anion exchanger), member 2 [Source:MGI Symbol;"Acc:MGI:109351]""	5""	24423837	24440950	1	A3""	-0.270582836572559	0.266256888880724	YES""	M+F-""	Opposite""";
5907,"ENSMUSG00000032002",0.263205593453703,4.94158892390044,3.52112638804445,0.00248951335316942,0.025544510600503,-1.41251239324735,76863,"Dcun1d5","DCN1, defective in cullin neddylation 1, domain containing 5 (S. cerevisiae) [Source:MGI Symbol;"Acc:MGI:1924113]""	9""	7184520	7208205	1	A1""	0.109889484187826	-0.161684948876314	YES""	M-F+""	Opposite""";
6248,"ENSMUSG00000033007",-0.612327034693267,2.68203322441175,-3.51682537067371,0.00251324982073721,0.025544510600503,-1.51555753533918,241118,"Asic4","acid-sensing (proton-gated) ion channel family member 4 [Source:MGI Symbol;"Acc:MGI:2652846]""	1""	75450436	75474343	1	C4""	-0.17781831217887	0.358347649427536	YES""	M+F-""	Opposite""";
6554,"ENSMUSG00000034330",-0.550311222271036,2.20231241408342,-3.51467580136593,0.00252519683773335,0.025544510600503,-1.63082707176898,234779,"Plcg2","phospholipase C, gamma 2 [Source:MGI Symbol;"Acc:MGI:97616]""	8""	117498291	117635142	1	E1""	-0.346192289190269	0.16335058032706	YES""	M+F-""	Opposite""";
6762,"ENSMUSG00000035203",-0.511143236419963,8.16333742810832,-3.52141002737365,0.00248795584057575,0.025544510600503,-1.4456586832376,13854,"Epn1","epsin 1 [Source:MGI Symbol;"Acc:MGI:1333763]""	7""	5080235	5098178	1	A1""	-0.257085348223495	0.201101089439857	YES""	M+F-""	Opposite""";
7576,"ENSMUSG00000038552",-0.24722280766002,6.14631711222291,-3.52426658836723,0.0024723237443957,0.025544510600503,-1.42807037265943,64339,"Fndc4","fibronectin type III domain containing 4 [Source:MGI Symbol;"Acc:MGI:1917195]""	5""	31292242	31296080	-1	B1""	-0.170906060211976	0.0912051534617104	YES""	M+F-""	Opposite""";
9157,"ENSMUSG00000048004",0.550904588067303,6.04091608704237,3.51886144206561,0.00250198530089332,0.025544510600503,-1.4372667209825,217951,"Tmem196","transmembrane protein 196 [Source:MGI Symbol;"Acc:MGI:2685374]""	12""	119945822	120021246	1	F2""	0.325373586351698	-0.262802981141424	YES""	M-F+""	Opposite""";
9769,"ENSMUSG00000053646",-0.646858573750814,6.14445645910383,-3.52179293941278,0.00248585473711465,0.025544510600503,-1.43273107045302,235611,"Plxnb1","plexin B1 [Source:MGI Symbol;"Acc:MGI:2154238]""	9""	109095389	109119917	1	F2""	-0.318822006582007	0.286262609128431	YES""	M+F-""	Opposite""";
11859,"ENSMUSG00000098992",-0.362714774923403,6.83756234137292,-3.51293246568978,0.00253492740080729,0.025544510600503,-1.4568656620896,NA,"Gm27597","predicted gene, 27597 [Source:MGI Symbol;"Acc:MGI:5530979]""	11""	98029413	98029492	1	D""	-0.302881582395089	0.109247395307036	YES""	M+F-""	Opposite""";
11914,"ENSMUSG00000102483",0.533458431977435,3.66667231999521,3.51953441288492,0.00249827312441821,0.025544510600503,-1.41222838109566,631584,"Catspere1","cation channel sperm associated auxiliary subunit epsilon 1 [Source:MGI Symbol;"Acc:MGI:3647531]""	1""	177808431	177962678	1	H4""	0.298119779743831	-0.167965264857021	YES""	M-F+""	Opposite""";
9065,"ENSMUSG00000047264",-0.535066999343757,4.37365376423417,-3.51107709369469,0.00254532413985684,0.0255859129964077,-1.42382703439417,140482,"Zfp358","zinc finger protein 358 [Source:MGI Symbol;"Acc:MGI:2153740]""	8""	3493138	3497208	1	A1.1""	-0.221838102214333	0.286037293530256	YES""	M+F-""	Opposite""";
4019,"ENSMUSG00000026923",-0.774834809808809,4.48905958169609,-3.50985520855104,0.00255219415578798,0.0255888879945479,-1.42724196643524,18128,"Notch1","notch 1 [Source:MGI Symbol;"Acc:MGI:97363]""	2""	26457903	26516663	-1	A3""	-0.270187633288496	0.456577051737849	YES""	M+F-""	Opposite""";
4597,"ENSMUSG00000028469",-0.265719755596091,4.74961312616585,-3.50828881662465,0.00256102804442536,0.0255888879945479,-1.43422785661403,230103,"Npr2","natriuretic peptide receptor 2 [Source:MGI Symbol;"Acc:MGI:97372]""	4""	43631935	43651244	1	A5""	-0.0426013574686085	0.241702929537502	YES""	M+F-""	Opposite""";
7742,"ENSMUSG00000039178",0.330799055009605,4.67703742967064,3.50876169390515,0.00255835799693601,0.0255888879945479,-1.43216203134784,67249,"Tbc1d19","TBC1 domain family, member 19 [Source:MGI Symbol;"Acc:MGI:1914499]""	5""	53809606	53903965	1	C1""	0.235800296576561	-0.135794287544165	YES""	M-F+""	Opposite""";
9863,"ENSMUSG00000054752",0.415911555871469,5.61519383526121,3.50746886620676,0.00256566434976641,0.0255888879945479,-1.45260664776535,319636,"Fsd1l","fibronectin type III and SPRY domain containing 1-like [Source:MGI Symbol;"Acc:MGI:2442443]""	4""	53631471	53707009	1	B2""	0.25751543000613	-0.159277200046571	YES""	M-F+""	Opposite""";
834,"ENSMUSG00000009035",-0.353381678581976,6.20145034099162,-3.49123840462471,0.00265916862920577,0.0257071694683435,-1.49474020350486,223693,"Tmem184b","transmembrane protein 184b [Source:MGI Symbol;"Acc:MGI:2445179]""	15""	79360684	79403569	-1	E1""	-0.174073205145589	0.247687781883595	YES""	M+F-""	Opposite""";
2096,"ENSMUSG00000021270",0.345227145365326,10.2285999208245,3.4905674844263,0.00266310566175308,0.0257071694683435,-1.50939547177703,15519,"Hsp90aa1","heat shock protein 90, alpha (cytosolic), class A member 1 [Source:MGI Symbol;"Acc:MGI:96250]""	12""	110690605	110702728	-1	F1""	0.16509613554147	-0.174416760470305	YES""	M-F+""	Opposite""";
2198,"ENSMUSG00000021578",0.233909585117697,6.63499195776992,3.50110024541804,0.00260195929296664,0.0257071694683435,-1.47930709895164,67433,"Ccdc127","coiled-coil domain containing 127 [Source:MGI Symbol;"Acc:MGI:1914683]""	13""	74350309	74365783	1	C1""	0.0719018487789225	-0.147254529341907	YES""	M-F+""	Opposite""";
2257,"ENSMUSG00000021712",0.519282388409324,6.8235858811491,3.50386831387889,0.00258612188955663,0.0257071694683435,-1.47494558903551,81003,"Trim23","tripartite motif-containing 23 [Source:MGI Symbol;"Acc:MGI:1933161]""	13""	104178797	104203372	1	D1""	0.286110696056768	-0.210683354709852	YES""	M-F+""	Opposite""";
3346,"ENSMUSG00000025104",0.286203167969242,7.90223550853288,3.4927022558612,0.00265059859664682,0.0257071694683435,-1.50240702877013,29877,"Hdgfl3","HDGF like 3 [Source:MGI Symbol;"Acc:MGI:1352760]""	7""	81881251	81934473	-1	D3""	0.104362654509423	-0.213205790485382	YES""	M-F+""	Opposite""";
3536,"ENSMUSG00000025613",0.351893539416255,7.50889667208234,3.4950049976796,0.00263717267833049,0.0257071694683435,-1.49617011313063,12469,"Cct8","chaperonin containing Tcp1, subunit 8 (theta) [Source:MGI Symbol;"Acc:MGI:107183]""	16""	87483326	87495873	-1	C3.3""	0.151132879334398	-0.192119768492406	YES""	M-F+""	Opposite""";
3617,"ENSMUSG00000025903",0.333070683365632,5.55427056591174,3.49981227152052,0.00260936112010596,0.0257071694683435,-1.46655103387171,18777,"Lypla1","lysophospholipase 1 [Source:MGI Symbol;"Acc:MGI:1344588]""	1""	4807788	4848410	1	A1""	0.188875585062025	-0.13810745308721	YES""	M-F+""	Opposite""";
4552,"ENSMUSG00000028393",-0.242231006208663,4.46772706806528,-3.49242333050389,0.00265222943602295,0.0257071694683435,-1.46048617018444,17025,"Alad","aminolevulinate, delta-, dehydratase [Source:MGI Symbol;"Acc:MGI:96853]""	4""	62509169	62519918	-1	B3""	-0.153193815087791	0.111656234789672	YES""	M+F-""	Opposite""";
4881,"ENSMUSG00000029111",-0.327682609038298,3.64213437937742,-3.501832426931,0.00259776081687612,0.0257071694683435,-1.44561401502189,24116,"Nelfa","negative elongation factor complex member A, Whsc2 [Source:MGI Symbol;"Acc:MGI:1346098]""	5""	33897916	33936413	-1	B2""	-0.234712251762387	0.102215133224311	YES""	M+F-""	Opposite""";
5654,"ENSMUSG00000031392",-0.376357777090269,5.42876050077616,-3.49843909881535,0.00261727555811197,0.0257071694683435,-1.46642333946269,16179,"Irak1","interleukin-1 receptor-associated kinase 1 [Source:MGI Symbol;"Acc:MGI:107420]""	X""	74013914	74023918	-1	A7.3""	-0.235857093187451	0.100168955081006	YES""	M+F-""	Opposite""";
6261,"ENSMUSG00000033059",-0.419274280136288,7.39028273337914,-3.49500200689163,0.00263719007206108,0.0257071694683435,-1.49557224941191,110078,"Pygb","brain glycogen phosphorylase [Source:MGI Symbol;"Acc:MGI:97828]""	2""	150786735	150831758	1	G3""	-0.240219996303786	0.143032758949871	YES""	M+F-""	Opposite""";
7186,"ENSMUSG00000037126",-0.668420664896957,8.43195553903516,-3.4912933729946,0.00265884632453629,0.0257071694683435,-1.506552051508,73728,"Psd","pleckstrin and Sec7 domain containing [Source:MGI Symbol;"Acc:MGI:1920978]""	19""	46312087	46327156	-1	C3""	-0.268086020808429	0.332910526390631	YES""	M+F-""	Opposite""";
9835,"ENSMUSG00000054452",-0.48876825364102,8.08950297594091,-3.49828676358898,0.00261815502419577,0.0257071694683435,-1.49183525114792,14797,"Tle5","TLE family member 5, transcriptional modulator [Source:MGI Symbol;"Acc:MGI:95806]""	10""	81559488	81566362	1	C1""	-0.376163393916514	0.155406621111285	YES""	M+F-""	Opposite""";
10073,"ENSMUSG00000057113",0.358270114729618,7.19271328238863,3.49581473277243,0.00263246762566491,0.0257071694683435,-1.4930268546333,18148,"Npm1","nucleophosmin 1 [Source:MGI Symbol;"Acc:MGI:106184]""	11""	33152287	33163206	-1	A4""	0.138071846490476	-0.287637515755864	YES""	M-F+""	Opposite""";
10196,"ENSMUSG00000058704",0.304101494080953,4.55469358609038,3.49903033282791,0.00261386500117581,0.0257071694683435,-1.44916713277163,76890,"Memo1","mediator of cell motility 1 [Source:MGI Symbol;"Acc:MGI:1924140]""	17""	74199036	74295521	-1	E2""	0.18514640503738	-0.108204234834466	YES""	M-F+""	Opposite""";
11322,"ENSMUSG00000079108",0.398337306754771,4.23097932472894,3.49187071098812,0.0026554634652371,0.0257071694683435,-1.45946733665985,100101806,"Srp54c","signal recognition particle 54C [Source:MGI Symbol;"Acc:MGI:3714359]""	12""	55230168	55263836	1	C1""	0.154560620030924	-0.256893271901876	YES""	M-F+""	Opposite""";
11784,"ENSMUSG00000097333",0.367457441554316,4.13122269923809,3.49954465638252,0.00261090168762679,0.0257071694683435,-1.44443426389873,170763,"Zfp87","zinc finger protein 87 [Source:MGI Symbol;"Acc:MGI:107768]""	13""	67515781	67526177	-1	B3""	0.167266785396715	-0.2115242771865	YES""	M-F+""	Opposite""";
22,"ENSMUSG00000000247",-0.480233695209332,5.49035141672001,-3.47054195018344,0.00278331315461703,0.0257309414765159,-1.52240160947651,16870,"Lhx2","LIM homeobox protein 2 [Source:MGI Symbol;"Acc:MGI:96785]""	2""	38339281	38369733	1	B""	-0.106802718708252	0.436863242400612	YES""	M+F-""	Opposite""";
53,"ENSMUSG00000000538",-0.263020370229433,8.35228379163749,-3.46921177321402,0.00279148548223018,0.0257309414765159,-1.5507328934764,216810,"Tom1l2","target of myb1-like 2 (chicken) [Source:MGI Symbol;"Acc:MGI:2443306]""	11""	60226714	60352905	-1	B2""	-0.171449139323365	0.105231645960001	YES""	M+F-""	Opposite""";
387,"ENSMUSG00000003352",-0.434356714660294,7.88713473059384,-3.47493574244476,0.00275648660734749,0.0257309414765159,-1.53788274802167,12297,"Cacnb3","calcium channel, voltage-dependent, beta 3 subunit [Source:MGI Symbol;"Acc:MGI:103307]""	15""	98630840	98644529	1	F1""	-0.228042224810685	0.17358397127101	YES""	M+F-""	Opposite""";
1219,"ENSMUSG00000017412",0.379495519085642,8.63087525743972,3.46472315738324,0.00281923831896654,0.0257309414765159,-1.56024563727592,12298,"Cacnb4","calcium channel, voltage-dependent, beta 4 subunit [Source:MGI Symbol;"Acc:MGI:103301]""	2""	52428320	52676831	-1	C1.1""	0.19646858401365	-0.0908882939587848	YES""	M-F+""	Opposite""";
1281,"ENSMUSG00000018199",0.330846360378653,6.31252982390108,3.47234894407798,0.00277224929848765,0.0257309414765159,-1.53353523202636,20822,"Ro60","Ro60, Y RNA binding protein [Source:MGI Symbol;"Acc:MGI:106652]""	1""	143750790	143777068	-1	F""	0.209334553688239	-0.106100234177052	YES""	M-F+""	Opposite""";
2008,"ENSMUSG00000021061",-0.453417438859729,7.55862508158907,-3.47090249470833,0.0027811021281975,0.0257309414765159,-1.54459901980085,20741,"Sptb","spectrin beta, erythrocytic [Source:MGI Symbol;"Acc:MGI:98387]""	12""	76580488	76710547	-1	C3""	-0.191996796978793	0.270490790550578	YES""	M+F-""	Opposite""";
2488,"ENSMUSG00000022296",-0.352733423041005,8.16430616629723,-3.4769510026586,0.00274426812143372,0.0257309414765159,-1.53478294678843,118452,"Baalc","brain and acute leukemia, cytoplasmic [Source:MGI Symbol;"Acc:MGI:1928704]""	15""	38933144	38952912	1	B3.1""	-0.214791546785938	0.162558448774926	YES""	M+F-""	Opposite""";
2639,"ENSMUSG00000022623",-0.877571301855222,7.65830009560415,-3.47436785438381,0.00275993942061612,0.0257309414765159,-1.53801776500837,58234,"Shank3","SH3 and multiple ankyrin repeat domains 3 [Source:MGI Symbol;"Acc:MGI:1930016]""	15""	89499623	89560261	1	E3""	-0.316082504029415	0.469216740193538	YES""	M+F-""	Opposite""";
4008,"ENSMUSG00000026889",0.302277498193143,5.82828049722337,3.48314018581246,0.00270707753545627,0.0257309414765159,-1.50477507681912,67889,"Rbm18","RNA binding motif protein 18 [Source:MGI Symbol;"Acc:MGI:1915139]""	2""	36116079	36136773	-1	B""	0.107630734291055	-0.174615793016796	YES""	M-F+""	Opposite""";
4301,"ENSMUSG00000027677",0.454521461311133,6.34898859343014,3.47563711891193,0.00275222807509996,0.0257309414765159,-1.52708989539275,67120,"Ttc14","tetratricopeptide repeat domain 14 [Source:MGI Symbol;"Acc:MGI:1914370]""	3""	33799832	33814860	1	A3""	0.460177950960825	-0.0176277352867632	YES""	M-F+""	Opposite""";
4546,"ENSMUSG00000028381",0.425182026901377,7.21252262100926,3.48118304159886,0.00271878365640039,0.0257309414765159,-1.52237726096266,22234,"Ugcg","UDP-glucose ceramide glucosyltransferase [Source:MGI Symbol;"Acc:MGI:1332243]""	4""	59189257	59222833	1	B3""	0.155894962924264	-0.214589165875426	YES""	M-F+""	Opposite""";
4999,"ENSMUSG00000029419",-0.596072318297996,6.2883217286584,-3.47200878700965,0.00277432867878533,0.0257309414765159,-1.53371869691231,381353,"Ajm1","apical junction component 1 [Source:MGI Symbol;"Acc:MGI:2685842]""	2""	25575416	25581757	-1	A3""	-0.195499719396135	0.38835880501995	YES""	M+F-""	Opposite""";
5463,"ENSMUSG00000030760",0.247600155878954,4.65447150676968,3.46580391901629,0.00281253117279524,0.0257309414765159,-1.51503818646489,66190,"Acer3","alkaline ceramidase 3 [Source:MGI Symbol;"Acc:MGI:1913440]""	7""	98206389	98321208	-1	E1""	0.132430917162395	-0.118557900744029	YES""	M-F+""	Opposite""";
6438,"ENSMUSG00000033904",0.275420334317475,6.04923181960468,3.4672028246589,0.00280387309286921,0.0257309414765159,-1.54016574458283,101565,"Ccp110","centriolar coiled coil protein 110 [Source:MGI Symbol;"Acc:MGI:2141942]""	7""	118712552	118737024	1	F2""	0.138670783306891	-0.111351571770933	YES""	M-F+""	Opposite""";
6603,"ENSMUSG00000034573",-0.549756181536128,3.88583786570889,-3.47436438433016,0.00275996053203032,0.0257309414765159,-1.49275074162913,19249,"Ptpn13","protein tyrosine phosphatase, non-receptor type 13 [Source:MGI Symbol;"Acc:MGI:103293]""	5""	103425192	103598303	1	E5""	-0.199139010450001	0.298416690735731	YES""	M+F-""	Opposite""";
6663,"ENSMUSG00000034793",-0.283341782148473,5.06620418867324,-3.48441403627223,0.00269948518368198,0.0257309414765159,-1.48664126663892,68401,"G6pc3","glucose 6 phosphatase, catalytic, 3 [Source:MGI Symbol;"Acc:MGI:1915651]""	11""	102189620	102194081	1	D""	-0.250363849761943	0.0650828460335262	YES""	M+F-""	Opposite""";
6993,"ENSMUSG00000036309",0.33305414258428,8.74717834092428,3.4722803823616,0.00277266829208112,0.0257309414765159,-1.54528644512897,21402,"Skp1a","S-phase kinase-associated protein 1A [Source:MGI Symbol;"Acc:MGI:103575]""	11""	52231995	52246858	1	B1.3""	0.0701355737761683	-0.281679958262828	YES""	M-F+""	Opposite""";
7084,"ENSMUSG00000036745",0.349535469248955,8.84423771584787,3.48474187164911,0.00269753464753276,0.0257309414765159,-1.52044781195221,70892,"Ttll7","tubulin tyrosine ligase-like family, member 7 [Source:MGI Symbol;"Acc:MGI:1918142]""	3""	146852367	146984009	1	H2""	0.126167022461308	-0.169634465543979	YES""	M-F+""	Opposite""";
7737,"ENSMUSG00000039163",0.457237973750252,3.40737717220064,3.48038400274379,0.00272357728816427,0.0257309414765159,-1.49439890210841,67899,"Cmc1","COX assembly mitochondrial protein 1 [Source:MGI Symbol;"Acc:MGI:1915149]""	9""	118064522	118150177	-1	F3""	0.0983789611855915	-0.350496555220304	YES""	M-F+""	Opposite""";
7812,"ENSMUSG00000039449",0.28337407069503,5.7333440504704,3.47978953238898,0.00272714909244203,0.0257309414765159,-1.5096067907951,67229,"Prpf18","pre-mRNA processing factor 18 [Source:MGI Symbol;"Acc:MGI:1914479]""	2""	4622058	4652113	-1	A1""	0.130142966001699	-0.139908596853867	YES""	M-F+""	Opposite""";
8234,"ENSMUSG00000041231",0.3383942214798,4.78259435435774,3.4643152919398,0.0028217736220358,0.0257309414765159,-1.52031627088383,79560,"Ublcp1","ubiquitin-like domain containing CTD phosphatase 1 [Source:MGI Symbol;"Acc:MGI:1933105]""	11""	44454571	44470498	-1	B1.1""	0.147011534694929	-0.183927923883654	YES""	M-F+""	Opposite""";
8588,"ENSMUSG00000043019",0.280869095101787,6.0775279552297,3.48839004659899,0.00267592292955735,0.0257309414765159,-1.49849649675653,66967,"Edem3","ER degradation enhancer, mannosidase alpha-like 3 [Source:MGI Symbol;"Acc:MGI:1914217]""	1""	151755371	151822051	1	G1""	0.139822095322426	-0.119936922262588	YES""	M-F+""	Opposite""";
8960,"ENSMUSG00000046434",0.310744980347198,7.85126940025582,3.4689096385318,0.00279334504246116,0.0257309414765159,-1.54982575945172,15382,"Hnrnpa1","heterogeneous nuclear ribonucleoprotein A1 [Source:MGI Symbol;"Acc:MGI:104820]""	15""	103240432	103246692	1	F3""	0.121858708080422	-0.22772726323546	YES""	M-F+""	Opposite""";
9690,"ENSMUSG00000052911",-0.718523965482856,4.27190608904338,-3.4656498989576,0.00281348604665318,0.0257309414765159,-1.50973296437413,16779,"Lamb2","laminin, beta 2 [Source:MGI Symbol;"Acc:MGI:99916]""	9""	108479736	108490530	1	F2""	-0.214986789507336	0.407903501107879	YES""	M+F-""	Opposite""";
9725,"ENSMUSG00000053192",0.280593759684077,8.46654328316381,3.46919326254087,0.00279159937534789,0.0257309414765159,-1.55102713880835,56772,"Mllt11","myeloid/lymphoid or mixed-lineage leukemia; translocated to	11 [Source:MGI Symbol;"Acc:MGI:1929671]""	3""	95219135	95232171	-1	F2.1""	-0.0204171748049789	-0.285720915786579	YES""	M-F+""	Same"""
9959,"ENSMUSG00000055817",-0.364191896818771,6.61964943876393,-3.47888671274929,0.00273258245104867,0.0257309414765159,-1.52353085795176,116871,"Mta3","metastasis associated 3 [Source:MGI Symbol;"Acc:MGI:2151172]""	17""	83706163	83821516	1	E4""	-0.254699727410041	0.123533503904206	YES""	M+F-""	Opposite""";
10661,"ENSMUSG00000064246",-0.518051894147004,3.81702052759234,-3.477898740547,0.00273854056102352,0.0257309414765159,-1.48708473632559,12654,"Chil1","chitinase-like 1 [Source:MGI Symbol;"Acc:MGI:1340899]""	1""	134182176	134190181	1	E4""	-0.371078420316818	0.0776398014158324	YES""	M+F-""	Opposite""";
11062,"ENSMUSG00000073639",0.333310241234808,7.7101913833671,3.47853598952861,0.00273469606725711,0.0257309414765159,-1.5299950163122,19330,"Rab18","RAB18, member RAS oncogene family [Source:MGI Symbol;"Acc:MGI:102790]""	18""	6733905	6794429	1	A1""	0.168763980656337	-0.208557884500552	YES""	M-F+""	Opposite""";
11262,"ENSMUSG00000078578",0.298985220747663,8.34311774835114,3.47786919232947,0.00273871895384401,0.0257309414765159,-1.53338108886551,66105,"Ube2d3","ubiquitin-conjugating enzyme E2D 3 [Source:MGI Symbol;"Acc:MGI:1913355]""	3""	135438149	135468198	1	G3""	0.117930109446676	-0.172479132914544	YES""	M-F+""	Opposite""";
12125,"ENSMUSG00000110195",-0.32598418690065,8.80735029295074,-3.46804150626887,0.00279869499742916,0.0257309414765159,-1.55384736760137,207728,"Pde2a","phosphodiesterase 2A, cGMP-stimulated [Source:MGI Symbol;"Acc:MGI:2446107]""	7""	101421691	101512827	1	E2""	-0.187675743287507	0.0973906475372393	YES""	M+F-""	Opposite""";
12143,"ENSMUSG00000111080",0.355557283506113,6.31898155838117,3.46720587545903,0.00280385423977905,0.0257309414765159,-1.54389433124452,NA,"Gm20300","predicted gene, 20300 [Source:MGI Symbol;"Acc:MGI:5012485]""	10""	30603195	30606634	-1	A4""	0.138846377610622	-0.234401225539173	YES""	M-F+""	Opposite""";
777,"ENSMUSG00000007836",0.417289253446527,6.92562848269308,3.46025674127986,0.00284712496657766,0.0257779846289546,-1.56252700380069,77134,"Hnrnpa0","heterogeneous nuclear ribonucleoprotein A0 [Source:MGI Symbol;"Acc:MGI:1924384]""	13""	58125879	58128556	-1	B1""	0.202736272118006	-0.246303739499265	YES""	M-F+""	Opposite""";
2419,"ENSMUSG00000022112",-0.50766920937203,4.90430628636981,-3.46130186390292,0.00284057523864165,0.0257779846289546,-1.52840909425879,103978,"Gpc5","glypican 5 [Source:MGI Symbol;"Acc:MGI:1194894]""	14""	115092215	116525179	1	E4""	-0.30445584103061	0.192627189544316	YES""	M+F-""	Opposite""";
5344,"ENSMUSG00000030428",-0.314802374968975,8.6678377120725,-3.4620138962264,0.00283612151330662,0.0257779846289546,-1.56569165610288,57776,"Ttyh1","tweety family member 1 [Source:MGI Symbol;"Acc:MGI:1889007]""	7""	4119408	4136708	1	A1""	-0.150538706318498	0.127254870872323	YES""	M+F-""	Opposite""";
5436,"ENSMUSG00000030704",0.344909473302739,9.68822195412973,3.46052762497682,0.00284542591921894,0.0257779846289546,-1.56941277134045,19346,"Rab6a","RAB6A, member RAS oncogene family [Source:MGI Symbol;"Acc:MGI:894313]""	7""	100607410	100641268	1	E2""	0.121725698744467	-0.190764036504671	YES""	M-F+""	Opposite""";
4127,"ENSMUSG00000027253",-0.550165905168124,5.83072423798819,-3.45828156101896,0.00285954416013761,0.0258446047425956,-1.55370608894211,228357,"Lrp4","low density lipoprotein receptor-related protein 4 [Source:MGI Symbol;"Acc:MGI:2442252]""	2""	91457511	91513779	1	E1""	-0.274321419275305	0.17383570937983	YES""	M+F-""	Opposite""";
2147,"ENSMUSG00000021431",0.445565266945518,3.78701373761942,3.45737988687912,0.00286523135850534,0.0258502530698914,-1.52593801089192,67797,"Snrnp48","small nuclear ribonucleoprotein 48 (U11/U12) [Source:MGI Symbol;"Acc:MGI:1915047]""	13""	38204938	38227665	1	A3.3""	0.468227621120943	-0.0179987815160855	YES""	M-F+""	Opposite""";
7305,"ENSMUSG00000037622",-0.638136383760324,5.97344398011789,-3.45595089400214,0.00287426749034493,0.0258632682294937,-1.561066570821,230796,"Wdtc1","WD and tetratricopeptide repeats 1 [Source:MGI Symbol;"Acc:MGI:2685541]""	4""	133292459	133353481	-1	D2.3""	-0.283864723261295	0.282943666056987	YES""	M+F-""	Opposite""";
8248,"ENSMUSG00000041303",0.34568968148397,5.36555453945679,3.45475231829961,0.00288186833832462,0.0258632682294937,-1.55134410304973,98488,"Gtf3c3","general transcription factor IIIC, polypeptide 3 [Source:MGI Symbol;"Acc:MGI:2138383]""	1""	54396004	54438971	-1	C1.1""	0.214790181034552	-0.155063705484007	YES""	M-F+""	Opposite""";
8992,"ENSMUSG00000046699",0.514351480757275,6.43922477086286,3.45552036975373,0.0028769954028247,0.0258632682294937,-1.56829244797469,245446,"Slitrk4","SLIT and NTRK-like family, member 4 [Source:MGI Symbol;"Acc:MGI:2442509]""	X""	64264885	64276996	-1	A7.1""	0.355200056864056	-0.162209578655441	YES""	M-F+""	Opposite""";
10463,"ENSMUSG00000061981",-0.326659627938137,6.69887167780284,-3.4534729632681,0.00289000340040962,0.0258907739382327,-1.57478170360872,14252,"Flot2","flotillin 2 [Source:MGI Symbol;"Acc:MGI:103309]""	11""	78037931	78060434	1	B5""	-0.216063509851655	0.164757339463854	YES""	M+F-""	Opposite""";
1209,"ENSMUSG00000017291",0.286587092610343,8.20702851952719,3.44808599488324,0.00292450762939995,0.0259893057359483,-1.59264009650092,216965,"Taok1","TAO kinase 1 [Source:MGI Symbol;"Acc:MGI:1914490]""	11""	77529162	77607815	-1	B5""	0.157214283219953	-0.143779702799112	YES""	M-F+""	Opposite""";
4283,"ENSMUSG00000027639",-0.304518371811239,3.69294510487253,-3.44589038189352,0.00293868744262106,0.0259893057359483,-1.54838406459284,56045,"Samhd1","SAM domain and HD domain, 1 [Source:MGI Symbol;"Acc:MGI:1927468]""	2""	157097533	157135265	-1	H1""	-0.0930307122082534	0.169985076744732	YES""	M+F-""	Opposite""";
4486,"ENSMUSG00000028207",0.317049629650821,6.90905262781458,3.44565610082715,0.00294020449794748,0.0259893057359483,-1.59164284727034,65973,"Asph","aspartate-beta-hydroxylase [Source:MGI Symbol;"Acc:MGI:1914186]""	4""	9448069	9669344	-1	A1""	0.185898647633253	-0.156277852631714	YES""	M-F+""	Opposite""";
6458,"ENSMUSG00000033966",0.338786101894004,4.46616712991143,3.4508817287765,0.00290655002177969,0.0259893057359483,-1.54070646369139,381113,"Cdkl4","cyclin-dependent kinase-like 4 [Source:MGI Symbol;"Acc:MGI:3587025]""	17""	80523550	80577813	-1	E3""	0.190335182863582	-0.163622197127851	YES""	M-F+""	Opposite""";
8146,"ENSMUSG00000040774",0.32699199324138,5.2127737593935,3.4501172874308,0.00291144932969601,0.0259893057359483,-1.55700368127888,99712,"Cept1","choline/ethanolaminephosphotransferase 1 [Source:MGI Symbol;"Acc:MGI:2139793]""	3""	106502260	106547802	-1	F2.3""	0.118408495613654	-0.205372330730063	YES""	M-F+""	Opposite""";
9746,"ENSMUSG00000053398",-0.585137790101945,4.9286910729353,-3.44463784256827,0.0029468070975805,0.0259893057359483,-1.56100591478497,236539,"Phgdh","3-phosphoglycerate dehydrogenase [Source:MGI Symbol;"Acc:MGI:1355330]""	3""	98313170	98339990	-1	F2.2""	-0.349504711321932	0.15047737997315	YES""	M+F-""	Opposite""";
10906,"ENSMUSG00000070695",0.307469042219437,6.12418647874141,3.44540150770763,0.00294185395963638,0.0259893057359483,-1.58457942291107,636808,"Cntnap5a","contactin associated protein-like 5A [Source:MGI Symbol;"Acc:MGI:3643623]""	1""	115684756	116587323	1	E2.3""	0.217488633099134	-0.0739443558685576	YES""	M-F+""	Opposite""";
11285,"ENSMUSG00000078794",-0.610118618139911,7.04065748015161,-3.44718140731764,0.0029303414626087,0.0259893057359483,-1.58928906331978,629378,"Dact3","dishevelled-binding antagonist of beta-catenin 3 [Source:MGI Symbol;"Acc:MGI:3654828]""	7""	16875317	16887462	1	A2""	-0.344388287075632	0.2274347919426	YES""	M+F-""	Opposite""";
12092,"ENSMUSG00000109154",0.774102039433644,1.90941731874319,3.4469491579633,0.00293184113316639,0.0259893057359483,-1.84003874148009,NA,"Gm44822","predicted gene 44822 [Source:MGI Symbol;"Acc:MGI:5753398]""	7""	49814202	49820590	1	B4""	0.313561153443871	-0.615980119585833	YES""	M-F+""	Opposite""";
1058,"ENSMUSG00000015149",-0.35249938407085,6.33609124740397,-3.44108209867351,0.00296997852256878,0.0260152821695245,-1.59610376632626,64383,"Sirt2","sirtuin 2 [Source:MGI Symbol;"Acc:MGI:1927664]""	7""	28766735	28788661	1	B1""	-0.188565694402078	0.142863903448232	YES""	M+F-""	Opposite""";
3508,"ENSMUSG00000025531",0.34933381074861,6.44491432579137,3.44215162490474,0.00296298994112813,0.0260152821695245,-1.59509969191249,12662,"Chm","choroidermia (RAB escort protein 1) [Source:MGI Symbol;"Acc:MGI:892979]""	X""	113040593	113185517	-1	E1""	0.184080055602364	-0.150092575070599	YES""	M-F+""	Opposite""";
4073,"ENSMUSG00000027104",0.287370203958549,7.48888277988964,3.44105883721748,0.00297013070039776,0.0260152821695245,-1.60388384154954,11909,"Atf2","activating transcription factor 2 [Source:MGI Symbol;"Acc:MGI:109349]""	2""	73816509	73892639	-1	C3""	0.123631072205746	-0.146579153192232	YES""	M-F+""	Opposite""";
7883,"ENSMUSG00000039717",0.301481225901132,6.39063751574042,3.44235074380718,0.00296169064012105,0.0260152821695245,-1.59419156231552,76897,"Ralyl","RALY RNA binding protein-like [Source:MGI Symbol;"Acc:MGI:1924147]""	3""	13471655	14182287	1	A1""	0.142132890435054	-0.183216852432321	YES""	M-F+""	Opposite""";
253,"ENSMUSG00000002250",-0.665114492428048,4.04513376499126,-3.43756454032821,0.00299307841000846,0.0261008649106819,-1.56188355654899,19015,"Ppard","peroxisome proliferator activator receptor delta [Source:MGI Symbol;"Acc:MGI:101884]""	17""	28232700	28301474	1	A3.3""	-0.229421764146143	0.509479376606764	YES""	M+F-""	Opposite""";
2421,"ENSMUSG00000022119",0.320314002412453,6.04546334033083,3.43569043183054,0.00300545818712955,0.0261008649106819,-1.60255404437477,74213,"Rbm26","RNA binding motif protein 26 [Source:MGI Symbol;"Acc:MGI:1921463]""	14""	105106751	105177327	-1	E2.3""	0.326343273507672	-0.0348547266828244	YES""	M-F+""	Opposite""";
3020,"ENSMUSG00000024231",0.365446579740645,6.11418680422433,3.43597417260963,0.00300358063613589,0.0261008649106819,-1.60318137007251,71745,"Cul2","cullin 2 [Source:MGI Symbol;"Acc:MGI:1918995]""	18""	3382988	3436377	1	A1""	0.203285844560858	-0.138551705874012	YES""	M-F+""	Opposite""";
7122,"ENSMUSG00000036882",-0.779620960720657,7.45324603843124,-3.43666612494049,0.00299900675643658,0.0261008649106819,-1.61238873568738,233071,"Arhgap33","Rho GTPase activating protein 33 [Source:MGI Symbol;"Acc:MGI:2673998]""	7""	30522226	30535060	-1	B1""	-0.373541051515112	0.33673185922571	YES""	M+F-""	Opposite""";
8020,"ENSMUSG00000040327",-0.496989441859468,5.89590793026575,-3.43661923647426,0.00299931647658337,0.0261008649106819,-1.59799890159129,78309,"Cul9","cullin 9 [Source:MGI Symbol;"Acc:MGI:1925559]""	17""	46500572	46546388	-1	C""	-0.111028579213201	0.369167318765234	YES""	M+F-""	Opposite""";
694,"ENSMUSG00000006435",-0.536329562989708,7.63743309898781,-3.42402957298392,0.00308363177155732,0.0261569772764085,-1.63852136406073,18011,"Neurl1a","neuralized E3 ubiquitin protein ligase 1A [Source:MGI Symbol;"Acc:MGI:1334263]""	19""	47178820	47259441	1	C3""	-0.288792448333182	0.184945958519118	YES""	M+F-""	Opposite""";
1509,"ENSMUSG00000019907",0.296859279883734,7.17471435325236,3.43139588157941,0.00303401793341526,0.0261569772764085,-1.62153438587877,17931,"Ppp1r12a","protein phosphatase 1, regulatory subunit 12A [Source:MGI Symbol;"Acc:MGI:1309528]""	10""	108162193	108284475	1	D1""	0.233655392595737	-0.0774570258025362	YES""	M-F+""	Opposite""";
1607,"ENSMUSG00000020149",0.274553358817696,8.11739507368542,3.42422455800215,0.00308230822473709,0.0261569772764085,-1.64007573549412,19324,"Rab1a","RAB1A, member RAS oncogene family [Source:MGI Symbol;"Acc:MGI:97842]""	11""	20201432	20226856	1	A3.1""	0.0699154071061868	-0.191652497395751	YES""	M-F+""	Opposite""";
2334,"ENSMUSG00000021911",0.289153743396707,5.43247652916497,3.42483851984185,0.0030781443549156,0.0261569772764085,-1.61166176983271,26430,"Parg","poly (ADP-ribose) glycohydrolase [Source:MGI Symbol;"Acc:MGI:1347094]""	14""	32201949	32297550	1	B""	0.182495303884032	-0.0995190761346361	YES""	M-F+""	Opposite""";
3171,"ENSMUSG00000024621",-0.491559840061625,6.27611615224268,-3.43359670039539,0.00301934861723401,0.0261569772764085,-1.61011029239887,12978,"Csf1r","colony stimulating factor 1 receptor [Source:MGI Symbol;"Acc:MGI:1339758]""	18""	61100598	61132149	1	E1""	-0.23236728014097	0.205351262389799	YES""	M+F-""	Opposite""";
4373,"ENSMUSG00000027895",-0.28092833055481,6.21141125063376,-3.42841631046873,0.00305399027798626,0.0261569772764085,-1.61969561772026,99738,"Kcnc4","potassium voltage gated channel, Shaw-related subfamily, member 4 [Source:MGI Symbol;"Acc:MGI:96670]""	3""	107438303	107459552	-1	F2.3""	-0.177349278330966	0.113422574647348	YES""	M+F-""	Opposite""";
6230,"ENSMUSG00000032911",-0.706296206499514,3.8852190657869,-3.43000321831095,0.00304333696017818,0.0261569772764085,-1.57630050400964,121021,"Cspg4","chondroitin sulfate proteoglycan 4 [Source:MGI Symbol;"Acc:MGI:2153093]""	9""	56865033	56899870	1	B""	-0.397035327660119	0.209749392128618	YES""	M+F-""	Opposite""";
8387,"ENSMUSG00000042010",-0.764520777100859,2.05717968746467,-3.42753175225011,0.0030599445384321,0.0261569772764085,-1.81327610196925,100705,"Acacb","acetyl-Coenzyme A carboxylase beta [Source:MGI Symbol;"Acc:MGI:2140940]""	5""	114146535	114250761	1	F""	-0.0681680738109639	0.527400791956429	YES""	M+F-""	Opposite""";
9406,"ENSMUSG00000050192",0.3398320561057,6.79379450424921,3.42468934905119,0.00307915551484336,0.0261569772764085,-1.6327418581525,208691,"Eif5a2","eukaryotic translation initiation factor 5A2 [Source:MGI Symbol;"Acc:MGI:1933735]""	3""	28781276	28798846	1	A3""	0.170223371964311	-0.144975993345632	YES""	M-F+""	Opposite""";
9454,"ENSMUSG00000050663",0.436190788406001,5.4445296413096,3.42908540964384,0.00304949395606353,0.0261569772764085,-1.6036915060192,237553,"Trhde","TRH-degrading enzyme [Source:MGI Symbol;"Acc:MGI:2384311]""	10""	114398821	114802307	-1	D2""	0.221460574579197	-0.206694391639723	YES""	M-F+""	Opposite""";
9998,"ENSMUSG00000056215",0.567706432312509,2.20099529611137,3.43130045094855,0.00303465560743514,0.0261569772764085,-1.76216606632755,74354,"Lrguk","leucine-rich repeats and guanylate kinase domain containing [Source:MGI Symbol;"Acc:MGI:1921604]""	6""	34029448	34134034	1	A3.3""	0.255742887764729	-0.227186443952545	YES""	M-F+""	Opposite""";
10710,"ENSMUSG00000066595",0.385565174489952,3.4792292980249,3.42647598303498,0.00306706630357945,0.0261569772764085,-1.59008502406753,226844,"Flvcr1","feline leukemia virus subgroup C cellular receptor 1 [Source:MGI Symbol;"Acc:MGI:2444881]""	1""	191005847	191026158	-1	H6""	0.204984791840235	-0.136164541138521	YES""	M-F+""	Opposite""";
10905,"ENSMUSG00000070643",-0.712457886449666,2.69205675006603,-3.42711263300572,0.00306276977767442,0.0261569772764085,-1.66658611503348,20668,"Sox13","SRY (sex determining region Y)-box 13 [Source:MGI Symbol;"Acc:MGI:98361]""	1""	133382303	133424377	-1	E4""	-0.325841473027384	0.467040901221716	YES""	M+F-""	Opposite""";
11632,"ENSMUSG00000091898",0.787342113116154,4.22904048114497,3.43072610325877,0.00303849623784626,0.0261569772764085,-1.57596559655188,21924,"Tnnc1","troponin C, cardiac/slow skeletal [Source:MGI Symbol;"Acc:MGI:98779]""	14""	31208312	31211729	1	B""	0.0144196682408257	-0.818775107557593	YES""	M-F+""	Opposite""";
3410,"ENSMUSG00000025241",-0.522229674728085,5.31158474364861,-3.42210768283598,0.00309670754470729,0.0262243308109487,-1.61430778965,17281,"Fyco1","FYVE and coiled-coil domain containing 1 [Source:MGI Symbol;"Acc:MGI:107277]""	9""	123789500	123851899	-1	F4""	-0.222458939004812	0.260667221254914	YES""	M+F-""	Opposite""";
10119,"ENSMUSG00000057614",0.425036669578211,7.89727415447846,3.42113041277018,0.00310337750489264,0.0262373037903936,-1.6454790937614,14677,"Gnai1","guanine nucleotide binding protein (G protein), alpha inhibiting 1 [Source:MGI Symbol;"Acc:MGI:95771]""	5""	18265135	18360355	-1	A3""	0.192900077140839	-0.218828145489113	YES""	M-F+""	Opposite""";
38,"ENSMUSG00000000355",0.515284580828857,5.17687013124008,3.42032784868403,0.00310886569793243,0.0262402592246251,-1.61450929702722,68995,"Mcts1","malignant T cell amplified sequence 1 [Source:MGI Symbol;"Acc:MGI:1916245]""	X""	38600578	38613426	1	A3.3""	0.221441777543178	-0.337055201942892	YES""	M-F+""	Opposite""";
90,"ENSMUSG00000000915",-0.305762863694994,5.99591342965367,-3.41001495361952,0.00318024799363325,0.0263356651641795,-1.65299281993318,29816,"Hip1r","huntingtin interacting protein 1 related [Source:MGI Symbol;"Acc:MGI:1352504]""	5""	123973628	124005558	1	F""	-0.0824135280334468	0.241668459515581	YES""	M+F-""	Opposite""";
124,"ENSMUSG00000001151",-0.454889700843542,4.94260125712033,-3.41787426747594,0.00312570364250864,0.0263356651641795,-1.61419148951018,18541,"Pcnt","pericentrin (kendrin) [Source:MGI Symbol;"Acc:MGI:102722]""	10""	76351263	76442786	-1	C1""	-0.120401925982096	0.328460224805826	YES""	M+F-""	Opposite""";
148,"ENSMUSG00000001376",0.365242317825974,6.42350865952037,3.40882554241729,0.00318858414450782,0.0263356651641795,-1.66107421963338,73288,"Vps50","VPS50 EARP/GARPII complex subunit [Source:MGI Symbol;"Acc:MGI:1920538]""	6""	3498382	3603531	1	A1""	0.219199091298107	-0.120323455470038	YES""	M-F+""	Opposite""";
411,"ENSMUSG00000003526",-0.641504854664608,3.76028196178434,-3.40682045539706,0.00320268597081345,0.0263356651641795,-1.62054350438345,19125,"Prodh","proline dehydrogenase [Source:MGI Symbol;"Acc:MGI:97770]""	16""	18060357	18090203	-1	A3""	-0.221068238729594	0.364302898239297	YES""	M+F-""	Opposite""";
786,"ENSMUSG00000007944",-0.491320055677278,5.46384417001798,-3.40950797926904,0.00318379855629071,0.0263356651641795,-1.6420447918633,73032,"Ttc9b","tetratricopeptide repeat domain 9B [Source:MGI Symbol;"Acc:MGI:1920282]""	7""	27653915	27657346	1	A3""	-0.255778925957952	0.225420048920246	YES""	M+F-""	Opposite""";
1516,"ENSMUSG00000019943",0.314838037535918,9.93291554757749,3.40767391706358,0.00319667603796877,0.0263356651641795,-1.67519202187513,67972,"Atp2b1","ATPase, Ca++ transporting, plasma membrane 1 [Source:MGI Symbol;"Acc:MGI:104653]""	10""	98914406	99026143	1	C3""	0.23689193341741	-0.0849074008201429	YES""	M-F+""	Opposite""";
1964,"ENSMUSG00000020949",0.375577421386627,6.74943014408356,3.40717089855701,0.00320021685972116,0.0263356651641795,-1.66724003436596,30795,"Fkbp3","FK506 binding protein 3 [Source:MGI Symbol;"Acc:MGI:1353460]""	12""	65062424	65074007	-1	C1""	0.0897109228244435	-0.278000012035821	YES""	M-F+""	Opposite""";
2390,"ENSMUSG00000022037",-0.433194181193265,8.80381517278416,-3.41131389148867,0.00317116880804949,0.0263356651641795,-1.66725605437978,12759,"Clu","clusterin [Source:MGI Symbol;"Acc:MGI:88423]""	14""	65968483	65981547	1	D1""	-0.316417897149098	0.0614421265549511	YES""	M+F-""	Opposite""";
2401,"ENSMUSG00000022076",0.648925332349971,1.46349238896812,3.41325796572331,0.00315762814335993,0.0263356651641795,-2.07800535354475,93688,"Klhl1","kelch-like 1 [Source:MGI Symbol;"Acc:MGI:2136335]""	14""	96102736	96519102	-1	E2.1""	0.756280245348227	0.0770856137307257	YES""	M-F+""	Same""";
3076,"ENSMUSG00000024383",0.342479343210988,5.15559986426828,3.4106151892,0.00317604933959603,0.0263356651641795,-1.63306206258217,26405,"Map3k2","mitogen-activated protein kinase kinase kinase 2 [Source:MGI Symbol;"Acc:MGI:1346873]""	18""	32163089	32236751	1	B1""	0.257614785956023	-0.116333436168746	YES""	M-F+""	Opposite""";
4520,"ENSMUSG00000028289",0.465998910834124,6.6370234069207,3.40887143431372,0.00318826210482334,0.0263356651641795,-1.66296646385398,13841,"Epha7","Eph receptor A7 [Source:MGI Symbol;"Acc:MGI:95276]""	4""	28813131	28967499	1	A4""	0.198608395450689	-0.202394794093436	YES""	M-F+""	Opposite""";
4697,"ENSMUSG00000028700",-0.234755607164892,6.14017460282769,-3.41551921763144,0.00314195016867361,0.0263356651641795,-1.64416722570571,68273,"Pomgnt1","protein O-linked mannose beta 1,2-N-acetylglucosaminyltransferase [Source:MGI Symbol;"Acc:MGI:1915523]""	4""	116123840	116159849	1	D1""	-0.127449552414316	0.106464408056216	YES""	M+F-""	Opposite""";
4711,"ENSMUSG00000028756",-0.33204486775423,8.08416660995141,-3.40764208866893,0.0031968999680011,0.0263356651641795,-1.67300786327693,68943,"Pink1","PTEN induced putative kinase 1 [Source:MGI Symbol;"Acc:MGI:1916193]""	4""	138313409	138326307	-1	D3""	-0.157549801498924	0.134627463966085	YES""	M+F-""	Opposite""";
5377,"ENSMUSG00000030539",-0.475336650921481,3.44949033960012,-3.41520887521952,0.00314409730785404,0.0263356651641795,-1.61191931432111,20352,"Sema4b","sema domain, immunoglobulin domain (Ig), transmembrane domain (TM) and short cytoplasmic domain, (semaphorin) 4B [Source:MGI Symbol;"Acc:MGI:107559]""	7""	80186841	80226527	1	D2""	-0.188322040049514	0.310110689125946	YES""	M+F-""	Opposite""";
9345,"ENSMUSG00000049658",0.300481767086735,5.73769869741196,3.41327660615196,0.00315749858789658,0.0263356651641795,-1.64120702877541,544971,"Bdp1","B double prime 1, subunit of RNA polymerase III transcription initiation factor IIIB [Source:MGI Symbol;"Acc:MGI:1347077]""	13""	100017994	100104070	-1	D1""	0.214553611488546	-0.0526373345939273	YES""	M-F+""	Opposite""";
10739,"ENSMUSG00000067242",0.325800071495471,7.38497621344438,3.41335106195932,0.00315698115451408,0.0263356651641795,-1.65863180023089,56839,"Lgi1","leucine-rich repeat LGI family, member 1 [Source:MGI Symbol;"Acc:MGI:1861691]""	19""	38264536	38312214	1	C3""	0.132316915677642	-0.142132263439006	YES""	M-F+""	Opposite""";
1138,"ENSMUSG00000015961",0.240874156025815,6.5529762484565,3.40400244801374,0.00322260928924939,0.0263831201812126,-1.672019396128,11566,"Adss","adenylosuccinate synthetase, non muscle [Source:MGI Symbol;"Acc:MGI:87948]""	1""	177762962	177796511	-1	H4""	0.137796055449309	-0.126436581710808	YES""	M-F+""	Opposite""";
2565,"ENSMUSG00000022456",-0.247491290160267,9.51698014250236,-3.40163292087015,0.00323945657016375,0.0263831201812126,-1.68712049221816,24050,"Septin3","septin 3 [Source:MGI Symbol;"Acc:MGI:1345148]""	15""	82268802	82294574	1	E1""	-0.2062613221368	0.0385093109103336	YES""	M+F-""	Opposite""";
5018,"ENSMUSG00000029455",-0.455584625015267,5.77052027608523,-3.40341762428061,0.00322675930987949,0.0263831201812126,-1.66149650537643,11669,"Aldh2","aldehyde dehydrogenase 2, mitochondrial [Source:MGI Symbol;"Acc:MGI:99600]""	5""	121566027	121593824	-1	F""	-0.139635385442377	0.243869776764232	YES""	M+F-""	Opposite""";
7253,"ENSMUSG00000037373",-0.347956046070615,7.29724728567641,-3.40194319432046,0.0032372455930476,0.0263831201812126,-1.68082223622516,13016,"Ctbp1","C-terminal binding protein 1 [Source:MGI Symbol;"Acc:MGI:1201685]""	5""	33247723	33274994	-1	B1""	-0.147961122822534	0.184347537816108	YES""	M+F-""	Opposite""";
7750,"ENSMUSG00000039199",-0.390839968729649,4.39887217448708,-3.40492194276998,0.00321609503876392,0.0263831201812126,-1.62782591888081,70796,"Zdhhc1","zinc finger, DHHC domain containing 1 [Source:MGI Symbol;"Acc:MGI:1918046]""	8""	105472423	105496902	-1	D3""	-0.127644805843905	0.276180857179293	YES""	M+F-""	Opposite""";
8751,"ENSMUSG00000044628",-0.567380728490214,6.09718935027108,-3.40196733348296,0.00323707364233292,0.0263831201812126,-1.6701656030407,68846,"Rnf208","ring finger protein 208 [Source:MGI Symbol;"Acc:MGI:1916096]""	2""	25242929	25244262	1	A3""	-0.246204253890482	0.408528726916129	YES""	M+F-""	Opposite""";
12186,"ENSMUSG00000113429",0.489384281268569,2.90398016508948,3.40036478233493,0.00324850871349043,0.0264147148594985,-1.67730434732969,NA,"Gm20063","predicted gene, 20063 [Source:MGI Symbol;"Acc:MGI:5012248]""	12""	61499660	61521820	-1	C1""	0.517752312971542	0.0331299940074233	YES""	M-F+""	Same""";
4128,"ENSMUSG00000027254",-0.506966784484067,10.7327130924298,-3.39959146865572,0.0032540409887714,0.0264176333518223,-1.69151683470023,17754,"Map1a","microtubule-associated protein 1 A [Source:MGI Symbol;"Acc:MGI:1306776]""	2""	121289600	121310832	1	E5""	-0.225977522171405	0.258770038441667	YES""	M+F-""	Opposite""";
2287,"ENSMUSG00000021774",0.338165472779247,6.27425921541679,3.3896508838712,0.00332598978550296,0.0264549787923726,-1.69730840709973,22194,"Ube2e1","ubiquitin-conjugating enzyme E2E 1 [Source:MGI Symbol;"Acc:MGI:107411]""	14""	18282722	18331859	-1	A2""	0.14641722903994	-0.19142824227585	YES""	M-F+""	Opposite""";
3646,"ENSMUSG00000025978",-0.60404672498117,4.64964497800996,-3.39229445195335,0.00330670403155839,0.0264549787923726,-1.65654586077504,74013,"Rftn2","raftlin family member 2 [Source:MGI Symbol;"Acc:MGI:1921263]""	1""	55170159	55226782	-1	C1.2""	-0.322442191967079	0.168610096259706	YES""	M+F-""	Opposite""";
4134,"ENSMUSG00000027272",0.269485511425054,6.39567014829372,3.39290583384664,0.00330225953246157,0.0264549787923726,-1.69248575627728,22222,"Ubr1","ubiquitin protein ligase E3 component n-recognin 1 [Source:MGI Symbol;"Acc:MGI:1277977]""	2""	120860269	120970715	-1	E5""	0.111503575115162	-0.171650877313276	YES""	M-F+""	Opposite""";
4571,"ENSMUSG00000028426",0.308505117495481,7.84733658517282,3.39542364298166,0.00328401816476462,0.0264549787923726,-1.69657148005479,19359,"Rad23b","RAD23 homolog B, nucleotide excision repair protein [Source:MGI Symbol;"Acc:MGI:105128]""	4""	55350043	55392237	1	B3""	0.103521071251698	-0.194093061352528	YES""	M-F+""	Opposite""";
5557,"ENSMUSG00000031105",0.371187170285725,5.58569210213815,3.39637030201551,0.00327718545076524,0.0264549787923726,-1.67116481297911,20523,"Slc25a14","solute carrier family 25 (mitochondrial carrier, brain), member 14 [Source:MGI Symbol;"Acc:MGI:1330823]""	X""	48623413	48662294	1	A5""	0.160447706968437	-0.239439368790147	YES""	M-F+""	Opposite""";
8669,"ENSMUSG00000043929",0.45481458487285,4.59898068540089,3.39027046222134,0.00332145980406324,0.0264549787923726,-1.65983473304458,236904,"Klhl15","kelch-like 15 [Source:MGI Symbol;"Acc:MGI:1923400]""	X""	94234599	94277724	1	C3""	0.19517111432932	-0.231728796113982	YES""	M-F+""	Opposite""";
9611,"ENSMUSG00000052214",-0.297240647402805,6.13494305730424,-3.39144299844859,0.00331290359686029,0.0264549787923726,-1.6919527268212,403187,"Opa3","optic atrophy 3 [Source:MGI Symbol;"Acc:MGI:2686271]""	7""	19228334	19256543	1	A3""	-0.212085973235251	0.0632121262755737	YES""	M+F-""	Opposite""";
10099,"ENSMUSG00000057388",0.390053314839322,4.85511712397414,3.39674303554581,0.00327449902067336,0.0264549787923726,-1.65304066624088,67681,"Mrpl18","mitochondrial ribosomal protein L18 [Source:MGI Symbol;"Acc:MGI:1914931]""	17""	12911349	12916345	-1	A1""	0.164228113888218	-0.207116564911221	YES""	M-F+""	Opposite""";
10838,"ENSMUSG00000069135",0.49113792117229,3.8704298089065,3.39104444005555,0.00331580950460129,0.0264549787923726,-1.64936592092782,75296,"Fgfr1op","Fgfr1 oncogene partner [Source:MGI Symbol;"Acc:MGI:1922546]""	17""	8165501	8196804	1	A1""	0.388809427751754	-0.1898679913519	YES""	M-F+""	Opposite""";
10910,"ENSMUSG00000070709",0.41174144840983,3.25683091337079,3.39263963267444,0.00330419398180312,0.0264549787923726,-1.66161356727189,73430,"Zfp974","zinc finger protein 974 [Source:MGI Symbol;"Acc:MGI:1920680]""	7""	27907392	27929460	-1	A3""	0.324696584158591	-0.137521247913618	YES""	M-F+""	Opposite""";
11259,"ENSMUSG00000078566",0.394604693385988,6.9374559108509,3.39474847140607,0.00328889995314387,0.0264549787923726,-1.69319847450232,12176,"Bnip3","BCL2/adenovirus E1B interacting protein 3 [Source:MGI Symbol;"Acc:MGI:109326]""	7""	138890836	138909519	-1	F4""	0.172848469027047	-0.235584407235522	YES""	M-F+""	Opposite""";
11526,"ENSMUSG00000087620",0.410417030481284,3.29184779471474,3.39055104062132,0.00331941038936569,0.0264549787923726,-1.66353119790081,NA,"5330434G04Rik","RIKEN cDNA 5330434G04 gene [Source:MGI Symbol;"Acc:MGI:1925519]""	X""	105348282	105391776	-1	D""	0.235259351548668	-0.198758632554985	YES""	M-F+""	Opposite""";
12234,"ENSMUSG00000116016",0.34716819833951,5.59382678575159,3.39703857971299,0.00327237046921961,0.0264549787923726,-1.67001460789904,NA,"Gm49496","predicted gene, 49496 [Source:MGI Symbol;"Acc:MGI:6155177]""	13""	111439229	111549947	-1	D2.2""	0.168039354770152	-0.225598228885024	YES""	M-F+""	Opposite""";
794,"ENSMUSG00000008140",-0.373862858729307,6.52405774591009,-3.38444918537647,0.00336426281501289,0.0265255363588786,-1.7101687827768,69683,"Emc10","ER membrane protein complex subunit 10 [Source:MGI Symbol;"Acc:MGI:1916933]""	7""	44489937	44496529	-1	B3""	-0.208825473797323	0.228952300877079	YES""	M+F-""	Opposite""";
3071,"ENSMUSG00000024369",-0.418535580497114,3.80607030113353,-3.38421077262919,0.00336602738933592,0.0265255363588786,-1.66230583898648,27632,"Nelfe","negative elongation factor complex member E, Rdbp [Source:MGI Symbol;"Acc:MGI:102744]""	17""	34850391	34856372	1	B1""	-0.187868862914203	0.156789813172646	YES""	M+F-""	Opposite""";
4574,"ENSMUSG00000028433",-0.46010310283886,5.23608078144851,-3.38642055950184,0.00334970695153647,0.0265255363588786,-1.68268123388508,68926,"Ubap2","ubiquitin-associated protein 2 [Source:MGI Symbol;"Acc:MGI:1916176]""	4""	41194313	41275144	-1	A5""	-0.238203364934801	0.255332311699234	YES""	M+F-""	Opposite""";
5825,"ENSMUSG00000031824",-0.389570635250776,8.62362793169155,-3.3854522239779,0.00335684898040349,0.0265255363588786,-1.71867069220309,234797,"6430548M08Rik","RIKEN cDNA 6430548M08 gene [Source:MGI Symbol;"Acc:MGI:2443793]""	8""	120114152	120165306	1	E1""	-0.245346959052186	0.136500436657794	YES""	M+F-""	Opposite""";
6067,"ENSMUSG00000032405",0.321932755581908,6.29261256616442,3.38695788176427,0.00334575036599049,0.0265255363588786,-1.70287713146499,56469,"Pias1","protein inhibitor of activated STAT 1 [Source:MGI Symbol;"Acc:MGI:1913125]""	9""	62878368	62987924	-1	B""	0.208456809180735	-0.135294233571464	YES""	M-F+""	Opposite""";
8797,"ENSMUSG00000045034",0.327873017645558,5.18796051285742,3.38501906168847,0.00336004866468671,0.0265255363588786,-1.68405926995375,218440,"Ankrd34b","ankyrin repeat domain 34B [Source:MGI Symbol;"Acc:MGI:2443245]""	13""	92425896	92441658	1	C3""	0.0846392699261374	-0.184116229529443	YES""	M-F+""	Opposite""";
3586,"ENSMUSG00000025817",0.355024935351893,4.27309678913325,3.38067063012893,0.00339233695136411,0.0266360641440456,-1.67225674402987,53893,"Nudt5","nudix (nucleoside diphosphate linked moiety X)-type motif 5 [Source:MGI Symbol;"Acc:MGI:1858232]""	2""	5845019	5871895	1	A1""	0.181713718865484	-0.167208214285028	YES""	M-F+""	Opposite""";
4523,"ENSMUSG00000028293",0.327733322037468,4.23273163416732,3.3768703584015,0.00342080565089701,0.0266360641440456,-1.67887305211895,24060,"Slc35a1","solute carrier family 35 (CMP-sialic acid transporter), member 1 [Source:MGI Symbol;"Acc:MGI:1345622]""	4""	34663257	34687438	-1	A5""	0.234174342801054	-0.0917963338700068	YES""	M-F+""	Opposite""";
4582,"ENSMUSG00000028447",0.339721636520446,5.12144358592895,3.38021888113573,0.00339570882079142,0.0266360641440456,-1.69134461216222,53598,"Dctn3","dynactin 3 [Source:MGI Symbol;"Acc:MGI:1859251]""	4""	41714798	41723170	-1	A5""	0.219551784254889	-0.145165154507885	YES""	M-F+""	Opposite""";
5690,"ENSMUSG00000031513",0.357303604625441,6.3089357015542,3.37826275362576,0.00341034763594619,0.0266360641440456,-1.72040577832325,68192,"Leprotl1","leptin receptor overlapping transcript-like 1 [Source:MGI Symbol;"Acc:MGI:1915442]""	8""	34135572	34147033	-1	A4""	0.156904982597621	-0.142945735943135	YES""	M-F+""	Opposite""";
8063,"ENSMUSG00000040479",-0.454361123214026,9.08463155992261,-3.37674056006481,0.00342178215267725,0.0266360641440456,-1.73656176650046,104418,"Dgkz","diacylglycerol kinase zeta [Source:MGI Symbol;"Acc:MGI:1278339]""	2""	91932824	91975864	-1	E1""	-0.211026449083578	0.211408780770968	YES""	M+F-""	Opposite""";
8405,"ENSMUSG00000042104",0.301080814566943,4.57520173987138,3.37869086491189,0.00340713852079681,0.0266360641440456,-1.68160402391382,66435,"Uggt2","UDP-glucose glycoprotein glucosyltransferase 2 [Source:MGI Symbol;"Acc:MGI:1913685]""	14""	118985039	119099430	-1	E4""	0.335524807429071	0.0271452337327181	YES""	M-F+""	Same""";
8750,"ENSMUSG00000044627",0.339679206938444,6.72446003165275,3.3814896237259,0.00338623238073988,0.0266360641440456,-1.71806205038251,72931,"Swi5","SWI5 recombination repair homolog (yeast) [Source:MGI Symbol;"Acc:MGI:1920181]""	2""	32278816	32288075	-1	B""	0.0541457430577	-0.328529027181424	YES""	M-F+""	Opposite""";
9198,"ENSMUSG00000048332",0.434799915772173,5.07228948719346,3.37765425985138,0.00341491402923867,0.0266360641440456,-1.69555958247499,108927,"Lhfp","lipoma HMGIC fusion partner [Source:MGI Symbol;"Acc:MGI:1920048]""	3""	53041528	53261679	1	C""	0.0392371384459206	-0.317819183857995	YES""	M-F+""	Opposite""";
355,"ENSMUSG00000003072",-0.246417777651156,6.55108325563378,-3.37069640218064,0.00346755963089955,0.0266801158583516,-1.73761800136687,66043,"Atp5d","ATP synthase, H+ transporting, mitochondrial F1 complex, delta subunit [Source:MGI Symbol;"Acc:MGI:1913293]""	10""	80138632	80145818	1	C1""	-0.0939409256573273	0.166483537498854	YES""	M+F-""	Opposite""";
2952,"ENSMUSG00000024072",0.427567601231307,5.95268114144705,3.36582367293729,0.0035049044056049,0.0266801158583516,-1.73933775922657,67864,"Yipf4","Yip1 domain family, member 4 [Source:MGI Symbol;"Acc:MGI:1915114]""	17""	74489493	74500277	1	E2""	0.177861773666819	-0.280644400402391	YES""	M-F+""	Opposite""";
3037,"ENSMUSG00000024261",0.503572783159166,8.4748566745643,3.36996757524494,0.00347312031508414,0.0266801158583516,-1.7492363323783,20983,"Syt4","synaptotagmin IV [Source:MGI Symbol;"Acc:MGI:101759]""	18""	31437808	31447406	-1	B1""	0.199499926615901	-0.250950612572784	YES""	M-F+""	Opposite""";
3643,"ENSMUSG00000025968",0.290457680420289,7.18313019110946,3.3657276369141,0.00350564440229478,0.0266801158583516,-1.75235081479543,227197,"Ndufs1","NADH:ubiquinone oxidoreductase core subunit S1 [Source:MGI Symbol;"Acc:MGI:2443241]""	1""	63143596	63176833	-1	C2""	0.124093203267215	-0.153589122157053	YES""	M-F+""	Opposite""";
4580,"ENSMUSG00000028444",-0.620405643711091,5.48436968523038,-3.37393276751553,0.00344297326865881,0.0266801158583516,-1.7128292498957,12804,"Cntfr","ciliary neurotrophic factor receptor [Source:MGI Symbol;"Acc:MGI:99605]""	4""	41657498	41697089	-1	A5""	-0.294628560210431	0.367350753265468	YES""	M+F-""	Opposite""";
4955,"ENSMUSG00000029290",0.356336559247693,4.85570850301711,3.37122230446539,0.00346355264506824,0.0266801158583516,-1.7023527723852,54367,"Zfp326","zinc finger protein 326 [Source:MGI Symbol;"Acc:MGI:1927246]""	5""	105876565	105915818	1	E5""	0.241291618646055	-0.13989041150502	YES""	M-F+""	Opposite""";
6425,"ENSMUSG00000033819",-0.622290727643896,5.62157231755763,-3.36972168222809,0.00347499837352004,0.0266801158583516,-1.7241597925958,73062,"Ppp1r16a","protein phosphatase 1, regulatory subunit 16A [Source:MGI Symbol;"Acc:MGI:1920312]""	15""	76671615	76694919	1	D3""	-0.298369528315065	0.300938733012496	YES""	M+F-""	Opposite""";
6905,"ENSMUSG00000035901",-0.422111415135948,8.24716351481439,-3.36999565893598,0.00347290588385458,0.0266801158583516,-1.74863122696308,19347,"Dennd5a","DENN/MADD domain containing 5A [Source:MGI Symbol;"Acc:MGI:1201681]""	7""	109893780	109960470	-1	E3""	-0.226834056092951	0.154629170283511	YES""	M+F-""	Opposite""";
7465,"ENSMUSG00000038212",0.287228203372639,5.94498220988005,3.36696250073715,0.00349614101316576,0.0266801158583516,-1.7368723769348,66631,"Mfsd14b","major facilitator superfamily domain containing 14B [Source:MGI Symbol;"Acc:MGI:1913881]""	13""	65064663	65112975	-1	B3""	0.170680104809799	-0.14577398679619	YES""	M-F+""	Opposite""";
7855,"ENSMUSG00000039630",0.283296120510913,8.77343221014169,3.37008803849423,0.0034722006177878,0.0266801158583516,-1.74950262203636,51810,"Hnrnpu","heterogeneous nuclear ribonucleoprotein U [Source:MGI Symbol;"Acc:MGI:1858195]""	1""	178321108	178337797	-1	H4""	0.21936147148811	-0.103037490305983	YES""	M-F+""	Opposite""";
8125,"ENSMUSG00000040712",-0.49228213207364,8.20652065395655,-3.36787976435382,0.0034890982994419,0.0266801158583516,-1.75272159424929,216874,"Camta2","calmodulin binding transcription activator 2 [Source:MGI Symbol;"Acc:MGI:2135957]""	11""	70669463	70688105	-1	B3""	-0.13434216078041	0.333483108292638	YES""	M+F-""	Opposite""";
8950,"ENSMUSG00000046351",0.364352166211741,5.58701571881742,3.37274589176904,0.00345196981216903,0.0266801158583516,-1.71785409159476,218100,"Zfp322a","zinc finger protein 322A [Source:MGI Symbol;"Acc:MGI:2442566]""	13""	23353103	23369208	-1	A3.1""	0.217601800104052	-0.185753443619991	YES""	M-F+""	Opposite""";
9582,"ENSMUSG00000051853",-0.248017687577481,10.5650615202851,-3.36570581210935,0.00350581259280065,0.0266801158583516,-1.75912192536339,11842,"Arf3","ADP-ribosylation factor 3 [Source:MGI Symbol;"Acc:MGI:99432]""	15""	98736634	98763214	-1	F1""	-0.207432053080823	0.0325066396750049	YES""	M+F-""	Opposite""";
10376,"ENSMUSG00000060904",0.336322168537111,7.41008430542189,3.37365287276298,0.00344509278982612,0.0266801158583516,-1.73782263081073,104303,"Arl1","ADP-ribosylation factor-like 1 [Source:MGI Symbol;"Acc:MGI:99436]""	10""	88730858	88744094	1	C1""	0.224129946243375	-0.157385747379894	YES""	M-F+""	Opposite""";
11296,"ENSMUSG00000078919",0.358557305160204,5.33518416356147,3.36680846129771,0.00349732509646854,0.0266801158583516,-1.72325225763638,13480,"Dpm1","dolichol-phosphate (beta-D) mannosyltransferase 1 [Source:MGI Symbol;"Acc:MGI:1330239]""	2""	168209048	168230591	-1	H3""	0.217750150664985	-0.193100659222235	YES""	M-F+""	Opposite""";
1367,"ENSMUSG00000018846",0.347981311354999,6.6703264840142,3.364583834609,0.00351446972344372,0.026706198207139,-1.75132294208763,211347,"Pank3","pantothenate kinase 3 [Source:MGI Symbol;"Acc:MGI:2387464]""	11""	35769484	35791285	1	A4""	0.224984920706904	-0.162369402071261	YES""	M-F+""	Opposite""";
9809,"ENSMUSG00000054162",0.485928587733656,6.39050957502996,3.36375832432569,0.00352085278860779,0.0267149482648503,-1.75007969432118,72902,"Spock3","sparc/osteonectin, cwcv and kazal-like domains proteoglycan 3 [Source:MGI Symbol;"Acc:MGI:1920152]""	8""	62951009	63357103	1	B3.1""	0.254803134885281	-0.207055233268502	YES""	M-F+""	Opposite""";
1863,"ENSMUSG00000020719",0.302105690645995,9.64560946277952,3.3622960464534,0.00353218759212349,0.0267517563411758,-1.76566039398357,13207,"Ddx5","DEAD (Asp-Glu-Ala-Asp) box polypeptide 5 [Source:MGI Symbol;"Acc:MGI:105037]""	11""	106780355	106789185	-1	E1""	0.194134659901211	-0.128567555848973	YES""	M-F+""	Opposite""";
5580,"ENSMUSG00000031168",0.354027717721263,3.40441586210869,3.36110838334437,0.00354142021053545,0.0267517563411758,-1.71203271733246,13595,"Ebp","phenylalkylamine Ca2+ antagonist (emopamil) binding protein [Source:MGI Symbol;"Acc:MGI:107822]""	X""	8185329	8193512	-1	A1.1""	0.102077464956876	-0.221810063413333	YES""	M-F+""	Opposite""";
8706,"ENSMUSG00000044197",-0.478504403963706,4.13406776300498,-3.36142695957434,0.00353894133898907,0.0267517563411758,-1.70664731807458,80290,"Gpr146","G protein-coupled receptor 146 [Source:MGI Symbol;"Acc:MGI:1933113]""	5""	139377697	139396415	1	G2""	-0.277456930595368	0.179620706229146	YES""	M+F-""	Opposite""";
285,"ENSMUSG00000002477",0.449425716560575,4.85155447744913,3.35687260879591,0.00357454238445663,0.0267701474642988,-1.73007873838277,20641,"Snrpd1","small nuclear ribonucleoprotein D1 [Source:MGI Symbol;"Acc:MGI:98344]""	18""	10617775	10642079	1	A1""	0.107719165509049	-0.40778319364203	YES""	M-F+""	Opposite""";
2264,"ENSMUSG00000021728",0.40225626495842,4.9472012642137,3.35520044123256,0.00358770205787908,0.0267701474642988,-1.73611002888057,13723,"Emb","embigin [Source:MGI Symbol;"Acc:MGI:95321]""	13""	117208536	117274415	1	D2.3""	0.245572667380393	-0.105073961559355	YES""	M-F+""	Opposite""";
3012,"ENSMUSG00000024212",-0.652255467836082,5.9315763802041,-3.35433034934345,0.00359456841858856,0.0267701474642988,-1.76092892130906,64144,"Mllt1","myeloid/lymphoid or mixed-lineage leukemia; translocated to	1 [Source:MGI Symbol;"Acc:MGI:1927238]""	17""	56892611	56935415	-1	D""	-0.302738083647707	0.272668189647597	YES""	M+F-""	Opposite"""
4326,"ENSMUSG00000027770",0.331042967893118,6.69493066543592,3.35411387681849,0.00359627873123472,0.0267701474642988,-1.7722982424591,72162,"Dhx36","DEAH (Asp-Glu-Ala-His) box polypeptide 36 [Source:MGI Symbol;"Acc:MGI:1919412]""	3""	62468013	62507004	-1	E1""	0.163702699190794	-0.164280424619881	YES""	M-F+""	Opposite""";
5849,"ENSMUSG00000031878",0.402376612423566,5.42453588622422,3.35559692261027,0.00358457750252634,0.0267701474642988,-1.74749863695505,234664,"Nae1","NEDD8 activating enzyme E1 subunit 1 [Source:MGI Symbol;"Acc:MGI:2384561]""	8""	104511028	104534637	-1	D3""	0.203502013264309	-0.18749720195417	YES""	M-F+""	Opposite""";
6287,"ENSMUSG00000033174",-0.450867130894134,8.1993966039929,-3.35411843376811,0.00359624271928269,0.0267701474642988,-1.78008214029308,23945,"Mgll","monoglyceride lipase [Source:MGI Symbol;"Acc:MGI:1346042]""	6""	88724412	88828360	1	D1""	-0.276846269552027	0.132380312166626	YES""	M+F-""	Opposite""";
7213,"ENSMUSG00000037236",0.352148011199456,9.21200469533554,3.35681380781503,0.00357500432957463,0.0267701474642988,-1.77639565082579,17184,"Matr3","matrin 3 [Source:MGI Symbol;"Acc:MGI:1298379]""	18""	35562138	35593835	1	B2""	0.16697284170958	-0.184257999317788	YES""	M-F+""	Opposite""";
10379,"ENSMUSG00000060935",0.413087449918077,5.62727181195151,3.35414506356382,0.00359603228058954,0.0267701474642988,-1.75526005281603,103266,"Tmem263","transmembrane protein 263 [Source:MGI Symbol;"Acc:MGI:2143652]""	10""	85102627	85120618	1	C1""	0.252514547822144	-0.180047571515602	YES""	M-F+""	Opposite""";
10518,"ENSMUSG00000062661",-0.410557446293665,8.75851049323698,-3.35906411988078,0.00355736762046327,0.0267701474642988,-1.77145462087322,14299,"Ncs1","neuronal calcium sensor 1 [Source:MGI Symbol;"Acc:MGI:109166]""	2""	31245823	31295989	1	B""	-0.2675582728897	0.0862631823341456	YES""	M+F-""	Opposite""";
11217,"ENSMUSG00000075703",0.318171864515607,6.43604414590386,3.36005129766661,0.00354965776931299,0.0267701474642988,-1.75804344590412,28042,"Selenoi","selenoprotein I [Source:MGI Symbol;"Acc:MGI:107898]""	5""	30232581	30272427	1	B1""	0.159900582509685	-0.144059761410975	YES""	M-F+""	Opposite""";
2186,"ENSMUSG00000021546",0.278049615495717,8.62903737551846,3.35079532884225,0.00362259867891842,0.026809744080893,-1.78774936372062,15387,"Hnrnpk","heterogeneous nuclear ribonucleoprotein K [Source:MGI Symbol;"Acc:MGI:99894]""	13""	58391142	58403343	-1	B1""	0.094296900302098	-0.208569553310139	YES""	M-F+""	Opposite""";
2309,"ENSMUSG00000021831",0.33567186954408,5.81088965921385,3.35220548825443,0.00361139134685187,0.026809744080893,-1.76334317372848,50527,"Ero1l","ERO1-like (S. cerevisiae) [Source:MGI Symbol;"Acc:MGI:1354385]""	14""	45283087	45318771	-1	C1""	0.0858273759604063	-0.222203079465837	YES""	M-F+""	Opposite""";
2701,"ENSMUSG00000022774",0.357844637900956,5.84255159383585,3.35108087361203,0.00362032652807444,0.026809744080893,-1.76617638157893,68092,"Ncbp2","nuclear cap binding protein subunit 2 [Source:MGI Symbol;"Acc:MGI:1915342]""	16""	31948513	31961781	1	B2""	0.158243006394048	-0.232101168822465	YES""	M-F+""	Opposite""";
8389,"ENSMUSG00000042029",0.427084909137514,2.97638369009479,3.35154015415313,0.00361667486580869,0.026809744080893,-1.75521345316692,76044,"Ncapg2","non-SMC condensin II complex, subunit G2 [Source:MGI Symbol;"Acc:MGI:1923294]""	12""	116405402	116463731	1	F2""	0.215020907166357	-0.220424425523521	YES""	M-F+""	Opposite""";
4136,"ENSMUSG00000027274",0.324378840844176,4.96699359698938,3.3484540820874,0.00364128166481992,0.0268844161812282,-1.74958805574854,59030,"Mkks","McKusick-Kaufman syndrome [Source:MGI Symbol;"Acc:MGI:1891836]""	2""	136873780	136891389	-1	F3""	0.11762591779615	-0.230289077872625	YES""	M-F+""	Opposite""";
10556,"ENSMUSG00000063108",0.364920987373488,4.93327833796466,3.3482120980182,0.00364321808915595,0.0268844161812282,-1.74912151561453,22688,"Zfp26","zinc finger protein 26 [Source:MGI Symbol;"Acc:MGI:99173]""	9""	20428449	20460162	-1	A3""	0.253088797399573	-0.128035074311394	YES""	M-F+""	Opposite""";
3080,"ENSMUSG00000024393",-0.64119460299173,8.63373504653054,-3.34740792365225,0.0036496606138851,0.0268930946803265,-1.79449658915435,53761,"Prrc2a","proline-rich coiled-coil 2A [Source:MGI Symbol;"Acc:MGI:1915467]""	17""	35149076	35164897	-1	B1""	-0.234850528592264	0.330399599514357	YES""	M+F-""	Opposite""";
1105,"ENSMUSG00000015709",-0.281669946309169,9.47462815939912,-3.34545343587027,0.00366536556369039,0.0269369921954199,-1.79915788504825,11864,"Arnt2","aryl hydrocarbon receptor nuclear translocator 2 [Source:MGI Symbol;"Acc:MGI:107188]""	7""	84246278	84410176	-1	D3""	-0.172514988363442	0.107044152954407	YES""	M+F-""	Opposite""";
4668,"ENSMUSG00000028648",1.07600161044894,3.75697116242874,3.34535378575436,0.00366616806752861,0.0269369921954199,-1.73511401377667,595136,"Ndufs5","NADH:ubiquinone oxidoreductase core subunit S5 [Source:MGI Symbol;"Acc:MGI:1890889]""	4""	123712710	123718202	-1	D2.2""	0.266577969056669	-0.941701930768391	YES""	M-F+""	Opposite""";
1218,"ENSMUSG00000017404",-0.334423320099444,7.69446525834158,-3.34357511532123,0.00368052125452171,0.0270035974441829,-1.79913946546274,19921,"Rpl19","ribosomal protein L19 [Source:MGI Symbol;"Acc:MGI:98020]""	11""	98026710	98030492	1	D""	-0.318517625461847	0.0420565159473063	YES""	M+F-""	Opposite""";
295,"ENSMUSG00000002602",-0.598225304031971,5.61380043859114,-3.33344050210134,0.00376336680205185,0.0270394889974777,-1.79507056468052,26362,"Axl","AXL receptor tyrosine kinase [Source:MGI Symbol;"Acc:MGI:1347244]""	7""	25757273	25788705	-1	A3""	-0.289760608179544	0.235727164758319	YES""	M+F-""	Opposite""";
390,"ENSMUSG00000003363",-0.314651887963672,9.31311117261746,-3.34144582539462,0.003697776666135,0.0270394889974777,-1.80706063371699,18807,"Pld3","phospholipase D family, member 3 [Source:MGI Symbol;"Acc:MGI:1333782]""	7""	27532000	27553218	-1	A3""	-0.163515615294565	0.163296801620008	YES""	M+F-""	Opposite""";
433,"ENSMUSG00000003721",0.294505392729965,5.74088968146191,3.33894717833365,0.00371812699155859,0.0270394889974777,-1.78780343142726,72999,"Insig2","insulin induced gene 2 [Source:MGI Symbol;"Acc:MGI:1920249]""	1""	121304353	121332589	-1	E2.3""	0.152028017143145	-0.172346355459864	YES""	M-F+""	Opposite""";
707,"ENSMUSG00000006575",-0.428661793368083,8.07607125302473,-3.33788420360251,0.00372681786032189,0.0270394889974777,-1.8120183222831,51799,"Rundc3a","RUN domain containing 3A [Source:MGI Symbol;"Acc:MGI:1858752]""	11""	102393403	102402555	1	D""	-0.18576844174459	0.20743639921261	YES""	M+F-""	Opposite""";
782,"ENSMUSG00000007880",-0.340516312586946,6.93756339760114,-3.34074460278638,0.00370347669269828,0.0270394889974777,-1.8005503705778,93760,"Arid1a","AT rich interactive domain 1A (SWI-like) [Source:MGI Symbol;"Acc:MGI:1935147]""	4""	133679008	133756769	-1	D2.3""	-0.0958126546645562	0.269410699944907	YES""	M+F-""	Opposite""";
1035,"ENSMUSG00000014905",0.297643371688404,6.04502923790338,3.32485763669982,0.00383496254774824,0.0270394889974777,-1.82204770922304,27362,"Dnajb9","DnaJ heat shock protein family (Hsp40) member B9 [Source:MGI Symbol;"Acc:MGI:1351618]""	12""	44205559	44210326	-1	B2""	0.110088793957866	-0.181103142787826	YES""	M-F+""	Opposite""";
1047,"ENSMUSG00000015087",-0.361164654107434,7.16353823840863,-3.33865116442203,0.0037205451891027,0.0270394889974777,-1.80602856628629,227624,"Rabl6","RAB, member RAS oncogene family-like 6 [Source:MGI Symbol;"Acc:MGI:2442633]""	2""	25583018	25608521	-1	A3""	-0.202468989148019	0.156340073727003	YES""	M+F-""	Opposite""";
1103,"ENSMUSG00000015672",0.418629476883991,3.84257703010645,3.33435040015489,0.00375585434936817,0.0270394889974777,-1.75545268037588,75398,"Mrpl32","mitochondrial ribosomal protein L32 [Source:MGI Symbol;"Acc:MGI:2137226]""	13""	14608184	14613165	-1	A1""	0.0670665591762248	-0.377688377874958	YES""	M-F+""	Opposite""";
1443,"ENSMUSG00000019710",0.256417493100388,4.68166342634233,3.3181411983754,0.00389192340279547,0.0270394889974777,-1.80087000981905,67707,"Mrpl24","mitochondrial ribosomal protein L24 [Source:MGI Symbol;"Acc:MGI:1914957]""	3""	87919506	87923672	1	F1""	0.0301280637478821	-0.240355414770336	YES""	M-F+""	Opposite""";
1669,"ENSMUSG00000020289",-0.330178550681303,4.36784445759899,-3.32033756288729,0.00387320535358789,0.0270394889974777,-1.78924812304228,17168,"Nprl3","nitrogen permease regulator-like 3 [Source:MGI Symbol;"Acc:MGI:109258]""	11""	32225628	32267707	-1	A4""	-0.123965213386692	0.259894332245647	YES""	M+F-""	Opposite""";
1728,"ENSMUSG00000020436",0.456619072620293,8.14014951293864,3.3264942394225,0.003821207726178,0.0270394889974777,-1.83491789272158,14406,"Gabrg2","gamma-aminobutyric acid (GABA) A receptor, subunit gamma 2 [Source:MGI Symbol;"Acc:MGI:95623]""	11""	41910203	42000857	-1	A5""	0.20928792413384	-0.179862963894824	YES""	M-F+""	Opposite""";
1753,"ENSMUSG00000020483",0.442663285262563,9.79947583428964,3.32759647231198,0.00381197141352999,0.0270394889974777,-1.83483572910841,68097,"Dynll2","dynein light chain LC8-type 2 [Source:MGI Symbol;"Acc:MGI:1915347]""	11""	87979525	87987533	-1	C""	0.222573683665844	-0.297453307365028	YES""	M-F+""	Opposite""";
2346,"ENSMUSG00000021945",0.323444050530773,6.84141568030919,3.3365362098848,0.00373786783787577,0.0270394889974777,-1.80825759859179,76007,"Zmym2","zinc finger, MYM-type 2 [Source:MGI Symbol;"Acc:MGI:1923257]""	14""	56886653	56962701	1	C3""	0.14961143056244	-0.129952119216578	YES""	M-F+""	Opposite""";
2707,"ENSMUSG00000022789",0.287049302817244,8.39334540462182,3.31863847676922,0.00388767766715923,0.0270394889974777,-1.85126695921145,74006,"Dnm1l","dynamin 1-like [Source:MGI Symbol;"Acc:MGI:1921256]""	16""	16312230	16358959	-1	A2""	0.11563396875206	-0.136009845602324	YES""	M-F+""	Opposite""";
2955,"ENSMUSG00000024077",0.317755199321015,6.7195743288818,3.32185808172639,0.00386029902072713,0.0270394889974777,-1.83650417396338,268980,"Strn","striatin, calmodulin binding protein [Source:MGI Symbol;"Acc:MGI:1333757]""	17""	78649913	78737196	-1	E3""	0.159812992425263	-0.130762547307228	YES""	M-F+""	Opposite""";
3106,"ENSMUSG00000024456",-0.398120878561472,6.15501965045001,-3.33112772151095,0.0037825286802106,0.0270394889974777,-1.81122148585541,13367,"Diaph1","diaphanous related formin 1 [Source:MGI Symbol;"Acc:MGI:1194490]""	18""	37843601	37935476	-1	B3""	-0.209451087864136	0.144796102600655	YES""	M+F-""	Opposite""";
3116,"ENSMUSG00000024487",0.264805585768454,5.66313215642692,3.3197519507659,0.00387818742228435,0.0270394889974777,-1.82380370121628,67180,"Yipf5","Yip1 domain family, member 5 [Source:MGI Symbol;"Acc:MGI:1914430]""	18""	40203896	40219429	-1	B3""	0.146932838790743	-0.141474860517147	YES""	M-F+""	Opposite""";
3289,"ENSMUSG00000024952",-0.415438957976749,4.87623350068881,-3.32642848381924,0.00382175943063856,0.0270394889974777,-1.78993196260771,56613,"Rps6ka4","ribosomal protein S6 kinase, polypeptide 4 [Source:MGI Symbol;"Acc:MGI:1930076]""	19""	6829085	6840636	-1	A""	-0.182473931150177	0.222612196662466	YES""	M+F-""	Opposite""";
3640,"ENSMUSG00000025962",0.294822026937428,4.1395559118496,3.33345655956636,0.0037632340974631,0.0270394889974777,-1.75991824630226,75619,"Fastkd2","FAST kinase domains 2 [Source:MGI Symbol;"Acc:MGI:1922869]""	1""	63730614	63754655	1	C2""	0.15797058805121	-0.157110351941885	YES""	M-F+""	Opposite""";
4638,"ENSMUSG00000028577",0.285158306022871,5.86764703763911,3.33199723578055,0.00377531331899602,0.0270394889974777,-1.8044364246032,18786,"Plaa","phospholipase A2, activating protein [Source:MGI Symbol;"Acc:MGI:104810]""	4""	94567514	94603244	-1	C5""	0.144532567350103	-0.176756426642541	YES""	M-F+""	Opposite""";
4855,"ENSMUSG00000029059",-0.31025995717328,5.56314054618389,-3.32995707031173,0.0037922643854573,0.0270394889974777,-1.8008237174002,66469,"Prxl2b","peroxiredoxin like 2B [Source:MGI Symbol;"Acc:MGI:1913719]""	4""	154895504	154899135	-1	E2""	-0.165829935026896	0.153214164855066	YES""	M+F-""	Opposite""";
4899,"ENSMUSG00000029152",0.262184964784741,8.3306765881543,3.32080942108127,0.00386919562749154,0.0270394889974777,-1.84677528778951,68095,"Ociad1","OCIA domain containing 1 [Source:MGI Symbol;"Acc:MGI:1915345]""	5""	73292784	73314069	1	C3.2""	0.126267108180123	-0.157292337634581	YES""	M-F+""	Opposite""";
5975,"ENSMUSG00000032198",-0.677064472568251,3.03465126921229,-3.32553646037197,0.00382925146717718,0.0270394889974777,-1.79862639441464,319899,"Dock6","dedicator of cytokinesis 6 [Source:MGI Symbol;"Acc:MGI:1914789]""	9""	21799860	21852635	-1	A3""	-0.0671713223058378	0.536968866380157	YES""	M+F-""	Opposite""";
6317,"ENSMUSG00000033342",0.286233812991239,6.00302853489296,3.32996964080526,0.00379215971209714,0.0270394889974777,-1.81114399210646,75769,"Plppr5","phospholipid phosphatase related 5 [Source:MGI Symbol;"Acc:MGI:1923019]""	3""	117485084	117689507	1	G1""	0.11618349947141	-0.161266900545762	YES""	M-F+""	Opposite""";
6693,"ENSMUSG00000034902",-0.354803863591389,8.90685546452423,-3.32705285802257,0.00381652395252346,0.0270394889974777,-1.83540521151757,18717,"Pip5k1c","phosphatidylinositol-4-phosphate 5-kinase, type 1 gamma [Source:MGI Symbol;"Acc:MGI:1298224]""	10""	81292963	81319973	1	C1""	-0.144729658710476	0.215349714045231	YES""	M+F-""	Opposite""";
7132,"ENSMUSG00000036908",-0.69739314539522,2.66743910509229,-3.31953412184033,0.00388004220204911,0.0270394889974777,-1.84768858661576,54445,"Unc93b1","unc-93 homolog B1, TLR signaling regulator [Source:MGI Symbol;"Acc:MGI:1859307]""	19""	3935186	3949340	1	A""	-0.20569513864863	0.436968425232182	YES""	M+F-""	Opposite""";
7684,"ENSMUSG00000038975",0.38826073004744,5.30474275115837,3.31919988350242,0.00388288988887527,0.0270394889974777,-1.8154692870802,19352,"Rabggtb","Rab geranylgeranyl transferase, b subunit [Source:MGI Symbol;"Acc:MGI:99537]""	3""	153907287	153913009	-1	H3""	0.0742779130007362	-0.338039278969799	YES""	M-F+""	Opposite""";
7948,"ENSMUSG00000039987",0.352365601887498,4.3132086876834,3.32041615202074,0.00387253723998528,0.0270394889974777,-1.78787578882725,68770,"Phtf2","putative homeodomain transcription factor 2 [Source:MGI Symbol;"Acc:MGI:1916020]""	5""	20758663	20882124	-1	A3""	0.163495223432489	-0.161462487327506	YES""	M-F+""	Opposite""";
8377,"ENSMUSG00000041958",-0.335435684853255,5.29551729884971,-3.33589778879383,0.00374311246040504,0.0270394889974777,-1.78281187819394,276846,"Pigs","phosphatidylinositol glycan anchor biosynthesis, class S [Source:MGI Symbol;"Acc:MGI:2687325]""	11""	78328415	78342782	1	B5""	-0.127230256885043	0.202148098595461	YES""	M+F-""	Opposite""";
8473,"ENSMUSG00000042425",-0.556853521980386,5.88637929215485,-3.34152961470508,0.00369709614677902,0.0270394889974777,-1.78625326331377,245643,"Frmpd3","FERM and PDZ domain containing 3 [Source:MGI Symbol;"Acc:MGI:3646547]""	X""	140342263	140435467	1	F1""	-0.280309784459765	0.221915351717945	YES""	M+F-""	Opposite""";
9035,"ENSMUSG00000047037",0.31793981428399,6.25369810902986,3.33423398763937,0.00375681466888679,0.0270394889974777,-1.80692367400714,233280,"Nipa1","non imprinted in Prader-Willi/Angelman syndrome 1 homolog (human) [Source:MGI Symbol;"Acc:MGI:2442058]""	7""	55977567	56019954	-1	B5""	0.1606436919049	-0.159009679839174	YES""	M-F+""	Opposite""";
9191,"ENSMUSG00000048280",0.339388522444098,5.09503156917342,3.33214432917483,0.00377409405756258,0.0270394889974777,-1.78483547897048,408068,"Zfp738","zinc finger protein 738 [Source:MGI Symbol;"Acc:MGI:3040706]""	13""	67658685	67687071	-1	B3""	0.195032055945622	-0.117825159432037	YES""	M-F+""	Opposite""";
9219,"ENSMUSG00000048490",0.258263599592672,5.77288359236588,3.32171589454116,0.00386150412383023,0.0270394889974777,-1.82262116972674,268903,"Nrip1","nuclear receptor interacting protein 1 [Source:MGI Symbol;"Acc:MGI:1315213]""	16""	76287400	76373827	-1	C3.1""	0.178289504306673	-0.090450784822904	YES""	M-F+""	Opposite""";
9336,"ENSMUSG00000049583",0.33247228992798,8.0514783257403,3.31922965576435,0.00388263614783907,0.0270394889974777,-1.84905041396512,108071,"Grm5","glutamate receptor, metabotropic 5 [Source:MGI Symbol;"Acc:MGI:1351342]""	7""	87584168	88134907	1	D3""	0.235258197672774	-0.0727826807571692	YES""	M-F+""	Opposite""";
9595,"ENSMUSG00000052033",0.398484218236468,4.20264904715086,3.32864672353561,0.00380319115239691,0.0270394889974777,-1.77008645209477,109054,"Pfdn4","prefoldin 4 [Source:MGI Symbol;"Acc:MGI:1923512]""	2""	170496428	170519123	1	H3""	0.0765932959856908	-0.407000428927011	YES""	M-F+""	Opposite""";
10101,"ENSMUSG00000057406",0.231995511005383,7.04272297485622,3.32852225468185,0.00380423068945824,0.0270394889974777,-1.82544392678399,107823,"Nsd2","nuclear receptor binding SET domain protein 2 [Source:MGI Symbol;"Acc:MGI:1276574]""	5""	33820725	33897975	1	B2""	0.137794254387016	-0.102679436053137	YES""	M-F+""	Opposite""";
10151,"ENSMUSG00000058152",0.449067008415986,4.29657994644824,3.32354231502537,0.00384605250429266,0.0270394889974777,-1.78160233482198,78923,"Chsy3","chondroitin sulfate synthase 3 [Source:MGI Symbol;"Acc:MGI:1926173]""	18""	59175401	59535999	1	D3""	0.336422093953371	-0.157231918420663	YES""	M-F+""	Opposite""";
10938,"ENSMUSG00000071172",0.376644856631304,6.99611801928684,3.33720420254237,0.00373238803790329,0.0270394889974777,-1.80784919263526,20383,"Srsf3","serine and arginine-rich splicing factor 3 [Source:MGI Symbol;"Acc:MGI:98285]""	17""	29032628	29043373	1	A3.3""	0.174207922363756	-0.276863342516141	YES""	M-F+""	Opposite""";
11606,"ENSMUSG00000091264",0.281519536390885,8.80509331665848,3.32424252689452,0.0038401448363276,0.0270394889974777,-1.84090080997514,108934,"Smim13","small integral membrane protein 13 [Source:MGI Symbol;"Acc:MGI:2652854]""	13""	41249844	41276577	1	A3.3""	0.106675245367117	-0.155113343269172	YES""	M-F+""	Opposite""";
3277,"ENSMUSG00000024927",-0.60756150413807,3.57466836673058,-3.31590789579042,0.00391104758952024,0.0271354370482955,-1.79087824847031,19697,"Rela","v-rel reticuloendotheliosis viral oncogene homolog A (avian) [Source:MGI Symbol;"Acc:MGI:103290]""	19""	5637483	5648130	1	A""	-0.222520100314243	0.345735413372908	YES""	M+F-""	Opposite""";
5306,"ENSMUSG00000030307",-0.654331347737396,7.4491441809728,-3.31522473925743,0.00391691604795703,0.0271392792757672,-1.8541611830334,243616,"Slc6a11","solute carrier family 6 (neurotransmitter transporter, GABA), member 11 [Source:MGI Symbol;"Acc:MGI:95630]""	6""	114131241	114249952	1	E3""	-0.440224822780806	0.250265681840196	YES""	M+F-""	Opposite""";
63,"ENSMUSG00000000605",0.261864479857416,7.93566266691763,3.3052263331773,0.00400380301466005,0.0271726870365846,-1.87644457266428,12727,"Clcn4","chloride channel, voltage-sensitive 4 [Source:MGI Symbol;"Acc:MGI:104571]""	7""	7282309	7300851	-1	A1""	0.120100045392185	-0.160759665141584	YES""	M-F+""	Opposite""";
280,"ENSMUSG00000002428",0.342619768110783,4.81798274683036,3.30734778230439,0.00398521027270441,0.0271726870365846,-1.82547772528512,20585,"Hltf","helicase-like transcription factor [Source:MGI Symbol;"Acc:MGI:1196437]""	3""	20057811	20118490	1	A2""	0.212535099099639	-0.156583191797074	YES""	M-F+""	Opposite""";
1249,"ENSMUSG00000017760",-0.25601438326688,6.12278858269243,-3.30957337305778,0.00396579617199861,0.0271726870365846,-1.85372943154499,19025,"Ctsa","cathepsin A [Source:MGI Symbol;"Acc:MGI:97748]""	2""	164832873	164841032	1	H3""	-0.147805185153007	0.103877775907238	YES""	M+F-""	Opposite""";
1666,"ENSMUSG00000020284",-0.294304311653012,4.30590492409206,-3.30918242997609,0.00396919966225898,0.0271726870365846,-1.80898087975591,67884,"Cfap410","cilia and flagella associated protein 410 [Source:MGI Symbol;"Acc:MGI:1915134]""	10""	77978524	77986905	1	C1""	-0.112254941171163	0.16998578508081	YES""	M+F-""	Opposite""";
1681,"ENSMUSG00000020321",0.41891727256542,9.46665388306851,3.30872528379944,0.00397318315386007,0.0271726870365846,-1.8722506074945,17449,"Mdh1","malate dehydrogenase 1, NAD (soluble) [Source:MGI Symbol;"Acc:MGI:97051]""	11""	21556692	21572367	-1	A3.1""	0.10023464315523	-0.285691955944705	YES""	M-F+""	Opposite""";
2056,"ENSMUSG00000021189",0.282281162246786,5.22403789605892,3.30982008405786,0.0039636498228921,0.0271726870365846,-1.83179625673612,110616,"Atxn3","ataxin 3 [Source:MGI Symbol;"Acc:MGI:1099442]""	12""	101918901	101958246	-1	E""	0.173826496049038	-0.10132999029566	YES""	M-F+""	Opposite""";
3409,"ENSMUSG00000025240",0.305253030475104,6.59238021689943,3.30803663117371,0.00397919138325528,0.0271726870365846,-1.86275235562578,83493,"Sacm1l","SAC1 suppressor of actin mutations 1-like (yeast) [Source:MGI Symbol;"Acc:MGI:1933169]""	9""	123529759	123592600	1	F4""	0.126731497708679	-0.174372544121917	YES""	M-F+""	Opposite""";
4499,"ENSMUSG00000028233",0.288621436867629,5.26343095931676,3.30428724395176,0.00401206059244565,0.0271726870365846,-1.8437027442394,116940,"Tgs1","trimethylguanosine synthase 1 [Source:MGI Symbol;"Acc:MGI:2151797]""	4""	3574875	3616619	1	A1""	0.141682600983319	-0.130828489598382	YES""	M-F+""	Opposite""";
6247,"ENSMUSG00000033006",-0.701369946702931,3.7615161661012,-3.30492122838096,0.00400648401878072,0.0271726870365846,-1.81017815699761,20665,"Sox10","SRY (sex determining region Y)-box 10 [Source:MGI Symbol;"Acc:MGI:98358]""	15""	79154908	79165240	-1	E1""	-0.400007792898872	0.31534989125308	YES""	M+F-""	Opposite""";
7559,"ENSMUSG00000038517",-0.517959412655607,5.01167209868099,-3.31206092828534,0.00394420710652907,0.0271726870365846,-1.82128423943459,73174,"Tbkbp1","TBK1 binding protein 1 [Source:MGI Symbol;"Acc:MGI:1920424]""	11""	97136171	97151495	-1	D""	-0.274583784325031	0.223995991324041	YES""	M+F-""	Opposite""";
8541,"ENSMUSG00000042700",-0.465123449655794,9.0032043862359,-3.30445004805541,0.00401062782692979,0.0271726870365846,-1.88046293497376,217692,"Sipa1l1","signal-induced proliferation-associated 1 like 1 [Source:MGI Symbol;"Acc:MGI:2443679]""	12""	82169320	82451786	1	D1""	-0.14836582661638	0.273316031787587	YES""	M+F-""	Opposite""";
8634,"ENSMUSG00000043496",-0.637904002456583,5.53294282726205,-3.30522260185733,0.00400383579169023,0.0271726870365846,-1.84895576805551,66873,"Tril","TLR4 interactor with leucine-rich repeats [Source:MGI Symbol;"Acc:MGI:1914123]""	6""	53815468	53820830	-1	B3""	-0.355627630245383	0.267884900290226	YES""	M+F-""	Opposite""";
9875,"ENSMUSG00000054863",-0.292477779081368,6.34836204952825,-3.30661776658367,0.00399159864357776,0.0271726870365846,-1.86251219194241,106014,"Tafa5","TAFA chemokine like family member 5 [Source:MGI Symbol;"Acc:MGI:2146182]""	15""	87544299	87759364	1	E3""	-0.163337498415853	0.171350820302857	YES""	M+F-""	Opposite""";
10025,"ENSMUSG00000056537",0.358651410067309,6.5730888332772,3.31064204228947,0.00395650715729208,0.0271726870365846,-1.85735330924906,19820,"Rlim","ring finger protein, LIM domain interacting [Source:MGI Symbol;"Acc:MGI:1342291]""	X""	103957163	103981284	-1	D""	0.139942145810721	-0.198690224342836	YES""	M-F+""	Opposite""";
10383,"ENSMUSG00000060988",0.399482339038145,5.51998075798393,3.3042715905101,0.00401219837787479,0.0271726870365846,-1.85069999344536,271786,"Galnt13","polypeptide N-acetylgalactosaminyltransferase 13 [Source:MGI Symbol;"Acc:MGI:2139447]""	2""	54436317	55118309	1	C1.1""	0.247821740720679	-0.133255178999425	YES""	M-F+""	Opposite""";
10550,"ENSMUSG00000063047",0.373910301295616,4.3495237211646,3.30993659237168,0.00396263661544886,0.0271726870365846,-1.8086420832588,338354,"Zfp780b","zinc finger protein 780B [Source:MGI Symbol;"Acc:MGI:2444764]""	7""	27959135	27979171	-1	A3""	0.270685797165498	-0.193315105049351	YES""	M-F+""	Opposite""";
10819,"ENSMUSG00000068823",0.240653086342998,8.11145090532462,3.31208415932211,0.00394400603470133,0.0271726870365846,-1.86347955074726,229663,"Csde1","cold shock domain containing E1, RNA binding [Source:MGI Symbol;"Acc:MGI:92356]""	3""	103020426	103058186	1	F2.2""	0.096622489920069	-0.16072094500393	YES""	M-F+""	Opposite""";
4977,"ENSMUSG00000029364",-0.361862058753141,8.31647587132287,-3.30309125064998,0.0040226014464265,0.0271854747857427,-1.88191621594003,59043,"Wsb2","WD repeat and SOCS box-containing 2 [Source:MGI Symbol;"Acc:MGI:2144041]""	5""	117357304	117378601	1	F""	-0.185430404187348	0.130866342004864	YES""	M+F-""	Opposite""";
9261,"ENSMUSG00000048915",0.428358617255213,5.26897106836154,3.30284966013454,0.00402473400462126,0.0271854747857427,-1.84655704375494,13640,"Efna5","ephrin A5 [Source:MGI Symbol;"Acc:MGI:107444]""	17""	62604184	62881317	-1	E1.1""	0.257714968608645	-0.157064323672254	YES""	M-F+""	Opposite""";
3262,"ENSMUSG00000024897",-0.409359027538679,8.39221598279955,-3.30185516575874,0.00403352429014449,0.0272088591081108,-1.88461403102011,319924,"Apba1","amyloid beta (A4) precursor protein binding, family A, member 1 [Source:MGI Symbol;"Acc:MGI:1860297]""	19""	23758887	23949596	1	B""	-0.235805048702555	0.122289149001424	YES""	M+F-""	Opposite""";
3154,"ENSMUSG00000024583",0.333429986879062,6.4798888989237,3.29946795606864,0.00405470190532387,0.0272197472470726,-1.87849647383,53382,"Txnl1","thioredoxin-like 1 [Source:MGI Symbol;"Acc:MGI:1860078]""	18""	63661094	63708801	-1	E1""	0.0870116557402224	-0.261278974501912	YES""	M-F+""	Opposite""";
5610,"ENSMUSG00000031284",0.329207696438046,7.46502596977645,3.30067098419861,0.00404401585892814,0.0272197472470726,-1.88316671605255,18481,"Pak3","p21 (RAC1) activated kinase 3 [Source:MGI Symbol;"Acc:MGI:1339656]""	X""	143518591	143797796	1	F2""	0.172191002281275	-0.168593244246231	YES""	M-F+""	Opposite""";
6399,"ENSMUSG00000033720",-0.487985620818436,7.34219335354792,-3.30007061681564,0.00404934522746949,0.0272197472470726,-1.88356148043605,94282,"Sfxn5","sideroflexin 5 [Source:MGI Symbol;"Acc:MGI:2137681]""	6""	85213049	85333422	-1	C3""	-0.262183737654226	0.159756016947045	YES""	M+F-""	Opposite""";
11698,"ENSMUSG00000093930",0.438973216031872,8.60650878234808,3.29927031680576,0.00405646011625545,0.0272197472470726,-1.89019770984474,208715,"Hmgcs1","3-hydroxy-3-methylglutaryl-Coenzyme A synthase 1 [Source:MGI Symbol;"Acc:MGI:107592]""	13""	119690379	119708260	1	D2.3""	0.103652342419393	-0.378991644716966	YES""	M-F+""	Opposite""";
1436,"ENSMUSG00000019578",-0.275683388039769,5.73225843662649,-3.29742698808738,0.00407289465427644,0.0272583883031337,-1.86949921286171,66530,"Ubxn6","UBX domain protein 6 [Source:MGI Symbol;"Acc:MGI:1913780]""	17""	56067045	56075028	-1	D""	-0.159961669953809	0.111146353913742	YES""	M+F-""	Opposite""";
8665,"ENSMUSG00000043881",0.442312811353552,6.09124034452845,3.29792712450401,0.00406842912948659,0.0272583883031337,-1.87583654203973,211255,"Kbtbd7","kelch repeat and BTB (POZ) domain containing 7 [Source:MGI Symbol;"Acc:MGI:2685141]""	14""	79426511	79431036	1	D3""	0.291425504800908	-0.171953503202167	YES""	M-F+""	Opposite""";
6771,"ENSMUSG00000035236",0.534690032884366,6.96580157070592,3.29672526418814,0.00407916820791928,0.0272604821465683,-1.88798211199622,320271,"Scai","suppressor of cancer cell invasion [Source:MGI Symbol;"Acc:MGI:2443716]""	2""	39066214	39190734	-1	B""	0.357042315338094	-0.168136664581291	YES""	M-F+""	Opposite""";
7254,"ENSMUSG00000037376",0.288777948371013,4.78099298381943,3.29619844413705,0.00408388433402378,0.0272604821465683,-1.84601314778271,66926,"Trmt6","tRNA methyltransferase 6 [Source:MGI Symbol;"Acc:MGI:1914176]""	2""	132804207	132816055	-1	F2""	0.12029176640113	-0.194093655783901	YES""	M-F+""	Opposite""";
11045,"ENSMUSG00000073424",-0.52473536967735,3.88222694916396,-3.29492426570355,0.00409531305162612,0.0273010826977346,-1.82934942999291,106648,"Cyp4f15","cytochrome P450, family 4, subfamily f, polypeptide 15 [Source:MGI Symbol;"Acc:MGI:2146921]""	17""	32685627	32703352	1	B1""	-0.332846062664036	0.104112433715056	YES""	M+F-""	Opposite""";
5,"ENSMUSG00000000085",-0.263864385697843,5.02693930415555,-3.2737816144536,0.00428960901290463,0.0273147081752279,-1.89639772356317,29871,"Scmh1","sex comb on midleg homolog 1 [Source:MGI Symbol;"Acc:MGI:1352762]""	4""	120405281	120530186	1	D2.1""	-0.0921033284751432	0.163529941057991	YES""	M+F-""	Opposite""";
76,"ENSMUSG00000000787",0.265511212707846,8.55236051132866,3.26727943920528,0.00435116467141473,0.0273147081752279,-1.95361200798969,13205,"Ddx3x","DEAD/H (Asp-Glu-Ala-Asp/His) box polypeptide 3, X-linked [Source:MGI Symbol;"Acc:MGI:103064]""	X""	13280970	13294052	1	A1.1""	0.10508924998722	-0.146726075852276	YES""	M-F+""	Opposite""";
249,"ENSMUSG00000002221",-0.351883628762789,5.31642550509849,-3.27901254175837,0.00424071031574878,0.0273147081752279,-1.89462072793481,55982,"Paxip1","PAX interacting (with transcription-activation domain) protein 1 [Source:MGI Symbol;"Acc:MGI:1890430]""	5""	27740080	27791691	-1	B1""	-0.218267169232543	0.15934687687423	YES""	M+F-""	Opposite""";
296,"ENSMUSG00000002608",-0.305901046907548,5.29651434888666,-3.26640459115227,0.00435951279329506,0.0273147081752279,-1.91866126127684,52132,"Ccdc97","coiled-coil domain containing 97 [Source:MGI Symbol;"Acc:MGI:1196455]""	7""	25711106	25719088	-1	A3""	-0.18288874780817	0.164637353601195	YES""	M+F-""	Opposite""";
823,"ENSMUSG00000008734",-0.501235735102079,6.87890025523869,-3.27316361303228,0.00429542258010705,0.0273147081752279,-1.93400406841614,64297,"Gprc5b","G protein-coupled receptor, family C, group 5, member B [Source:MGI Symbol;"Acc:MGI:1927596]""	7""	118972047	118995211	-1	F2""	-0.358954295172748	0.105803351999654	YES""	M+F-""	Opposite""";
826,"ENSMUSG00000008855",-0.647447358930654,6.83285388134412,-3.28422430166804,0.00419253603936329,0.0273147081752279,-1.91137270768229,15184,"Hdac5","histone deacetylase 5 [Source:MGI Symbol;"Acc:MGI:1333784]""	11""	102194432	102230166	-1	D""	-0.27315900108711	0.329788421333815	YES""	M+F-""	Opposite""";
969,"ENSMUSG00000013663",0.242513773914003,8.42866409074025,3.28127038983647,0.00421977369816012,0.0273147081752279,-1.92558092831379,19211,"Pten","phosphatase and tensin homolog [Source:MGI Symbol;"Acc:MGI:109583]""	19""	32757497	32826160	1	C1""	0.107500772512351	-0.160626116693028	YES""	M-F+""	Opposite""";
1299,"ENSMUSG00000018379",0.401803321187075,7.19049433522883,3.28503695362487,0.00418507305398194,0.0273147081752279,-1.91250492810671,110809,"Srsf1","serine and arginine-rich splicing factor 1 [Source:MGI Symbol;"Acc:MGI:98283]""	11""	88047373	88053755	1	C""	0.295473697898766	-0.220764883112728	YES""	M-F+""	Opposite""";
1519,"ENSMUSG00000019948",0.487396205173992,4.23312199507478,3.27266827752887,0.00430008781537137,0.0273147081752279,-1.87669810847074,67019,"Actr6","ARP6 actin-related protein 6 [Source:MGI Symbol;"Acc:MGI:1914269]""	10""	89711971	89732295	-1	C2""	0.222440156011706	-0.320674052829426	YES""	M-F+""	Opposite""";
1868,"ENSMUSG00000020734",-0.626313907426267,4.89632343035436,-3.27856972784423,0.00424482841468889,0.0273147081752279,-1.88273909716281,14813,"Grin2c","glutamate receptor, ionotropic, NMDA2C (epsilon 3) [Source:MGI Symbol;"Acc:MGI:95822]""	11""	115249169	115267243	-1	E2""	-0.245336490340999	0.291690795950018	YES""	M+F-""	Opposite""";
2337,"ENSMUSG00000021917",0.393904900028886,5.81730928275154,3.27892968964934,0.00424148052829508,0.0273147081752279,-1.90747840455017,69019,"Spcs1","signal peptidase complex subunit 1 homolog (S. cerevisiae) [Source:MGI Symbol;"Acc:MGI:1916269]""	14""	30999826	31001672	-1	B""	0.0802763270760434	-0.354071985739765	YES""	M-F+""	Opposite""";
2601,"ENSMUSG00000022540",-0.326175521011274,6.03573372119439,-3.27504602996014,0.0042777386939846,0.0273147081752279,-1.92016367538261,66049,"Rogdi","rogdi homolog [Source:MGI Symbol;"Acc:MGI:1913299]""	16""	5008730	5013553	-1	A1""	-0.237054807274258	0.146248782878787	YES""	M+F-""	Opposite""";
2617,"ENSMUSG00000022562",-0.534227390550997,4.17634172651055,-3.28691411225811,0.00416788409260501,0.0273147081752279,-1.84855084065424,75475,"Oplah","5-oxoprolinase (ATP-hydrolysing) [Source:MGI Symbol;"Acc:MGI:1922725]""	15""	76296601	76328015	-1	D3""	-0.16782294124178	0.321729033915753	YES""	M+F-""	Opposite""";
2681,"ENSMUSG00000022742",0.36391187851178,5.23499694910055,3.27761277703119,0.00425374134141887,0.0273147081752279,-1.89485479267246,12892,"Cpox","coproporphyrinogen oxidase [Source:MGI Symbol;"Acc:MGI:104841]""	16""	58670292	58717636	1	C1.2""	0.206844096860879	-0.164820336530463	YES""	M-F+""	Opposite""";
2792,"ENSMUSG00000023008",-0.621316187837538,3.52739720348815,-3.27705373920135,0.00425895666635793,0.0273147081752279,-1.86305458804554,22379,"Fmnl3","formin-like 3 [Source:MGI Symbol;"Acc:MGI:109569]""	15""	99317225	99370482	-1	F1""	-0.278089645954044	0.3294611593156	YES""	M+F-""	Opposite""";
3264,"ENSMUSG00000024900",-0.595437642374283,4.78467937688902,-3.27107160962911,0.00431515970026273,0.0273147081752279,-1.89444305552809,12894,"Cpt1a","carnitine palmitoyltransferase 1a, liver [Source:MGI Symbol;"Acc:MGI:1098296]""	19""	3322334	3385733	1	A""	-0.335874915790199	0.272040164472926	YES""	M+F-""	Opposite""";
3713,"ENSMUSG00000026159",0.330457980238645,7.01117750663358,3.28249017016355,0.00420850522282019,0.0273147081752279,-1.91647632140897,15463,"Agfg1","ArfGAP with FG repeats 1 [Source:MGI Symbol;"Acc:MGI:1333754]""	1""	82839483	82901182	1	C5""	0.161952094645067	-0.107586930774551	YES""	M-F+""	Opposite""";
4277,"ENSMUSG00000027624",-0.459049692493798,9.33670455716491,-3.28972887559142,0.00414223963704635,0.0273147081752279,-1.90993683128177,13821,"Epb41l1","erythrocyte membrane protein band 4.1 like 1 [Source:MGI Symbol;"Acc:MGI:103010]""	2""	156420909	156543214	1	H1""	-0.250866621186459	0.138958907462044	YES""	M+F-""	Opposite""";
4314,"ENSMUSG00000027714",0.297542638115422,5.09972114223566,3.27666416146946,0.00426259479650465,0.0273147081752279,-1.8927085740725,50911,"Exosc9","exosome component 9 [Source:MGI Symbol;"Acc:MGI:1355319]""	3""	36552606	36565727	1	B""	0.184119552490166	-0.126119657249549	YES""	M-F+""	Opposite""";
5001,"ENSMUSG00000029422",0.334099735156371,6.23258597962481,3.26747852373046,0.00434926712948012,0.0273147081752279,-1.93822486597592,208606,"Rsrc2","arginine/serine-rich coiled-coil 2 [Source:MGI Symbol;"Acc:MGI:1913489]""	5""	123728426	123749414	-1	F""	0.180393685173527	-0.202136106272405	YES""	M-F+""	Opposite""";
5257,"ENSMUSG00000030180",0.292961544962527,5.75524269861024,3.27725000612749,0.00425712495495502,0.0273147081752279,-1.90954661647939,214899,"Kdm5a","lysine (K)-specific demethylase 5A [Source:MGI Symbol;"Acc:MGI:2136980]""	6""	120364124	120444574	1	F1""	0.182645636516906	-0.160518382436358	YES""	M-F+""	Opposite""";
5355,"ENSMUSG00000030495",-0.583991701513271,4.08144770005365,-3.27754171573226,0.00425440393147873,0.0273147081752279,-1.86430769292215,53896,"Slc7a10","solute carrier family 7 (cationic amino acid transporter, y+ system), member 10 [Source:MGI Symbol;"Acc:MGI:1858261]""	7""	35186385	35201114	1	B2""	-0.275650375750636	0.325764051623524	YES""	M+F-""	Opposite""";
5692,"ENSMUSG00000031517",0.294652459665696,11.0211111827313,3.27579213288027,0.00427074944557353,0.0273147081752279,-1.93804095985797,234267,"Gpm6a","glycoprotein m6a [Source:MGI Symbol;"Acc:MGI:107671]""	8""	54954843	55060871	1	B1.3""	0.127273807649174	-0.20136271661415	YES""	M-F+""	Opposite""";
5732,"ENSMUSG00000031608",0.459766712183942,4.41216905546117,3.2731111949499,0.00429591603559486,0.0273147081752279,-1.87992715221809,108150,"Galnt7","polypeptide N-acetylgalactosaminyltransferase 7 [Source:MGI Symbol;"Acc:MGI:1349449]""	8""	57523828	57653032	-1	B2""	0.234879662091977	-0.211931819601788	YES""	M-F+""	Opposite""";
5766,"ENSMUSG00000031696",0.308661778029042,7.72672665420485,3.27133637132665,0.00431265687233819,0.0273147081752279,-1.94272700886804,65114,"Vps35","VPS35 retromer complex component [Source:MGI Symbol;"Acc:MGI:1890467]""	8""	85260392	85299802	-1	C3""	0.119166030434827	-0.167761616253256	YES""	M-F+""	Opposite""";
6289,"ENSMUSG00000033186",0.283074491504644,6.68956693542261,3.27536101933567,0.00427478660573782,0.0273147081752279,-1.9281915601214,76789,"Mzt1","mitotic spindle organizing protein 1 [Source:MGI Symbol;"Acc:MGI:1924039]""	14""	99034544	99046134	-1	E2.2""	0.137746681090413	-0.148237475979564	YES""	M-F+""	Opposite""";
6501,"ENSMUSG00000034160",0.317583026640598,8.05577424818161,3.26746003764453,0.00434944329235361,0.0273147081752279,-1.9518138235344,108155,"Ogt","O-linked N-acetylglucosamine (GlcNAc) transferase (UDP-N-acetylglucosamine:polypeptide-N-acetylglucosaminyl transferase) [Source:MGI Symbol;"Acc:MGI:1339639]""	X""	101640060	101684351	1	D""	0.253334081931018	-0.0321258692115076	YES""	M-F+""	Opposite""";
6807,"ENSMUSG00000035390",-0.716669240253442,8.74990736507758,-3.29344988106184,0.00410857679432511,0.0273147081752279,-1.9020066812176,381979,"Brsk1","BR serine/threonine kinase 1 [Source:MGI Symbol;"Acc:MGI:2685946]""	7""	4690604	4715997	1	A1""	-0.339249618226311	0.298686368358582	YES""	M+F-""	Opposite""";
6985,"ENSMUSG00000036282",0.393705359724605,5.77995634568201,3.27937918240446,0.00423730358939282,0.0273147081752279,-1.90595581699569,70646,"Naa30","N(alpha)-acetyltransferase 30, NatC catalytic subunit [Source:MGI Symbol;"Acc:MGI:1922259]""	14""	49172226	49191031	1	C1""	0.210351602396871	-0.175361485577147	YES""	M-F+""	Opposite""";
7222,"ENSMUSG00000037262",0.44589512030698,2.68473045473726,3.28429603314963,0.00419187676727739,0.0273147081752279,-1.90401926704101,16588,"Kin","Kin17 DNA and RNA binding protein [Source:MGI Symbol;"Acc:MGI:96676]""	2""	10080593	10092806	1	A1""	0.392123264050575	-0.194225766274771	YES""	M-F+""	Opposite""";
7412,"ENSMUSG00000038025",-0.462156486230582,5.40441812239992,-3.27592082902967,0.00426954499802626,0.0273147081752279,-1.90284130753062,18676,"Phf2","PHD finger protein 2 [Source:MGI Symbol;"Acc:MGI:1338034]""	13""	48801750	48871119	-1	A5""	-0.182402422780909	0.25603162132309	YES""	M+F-""	Opposite""";
7449,"ENSMUSG00000038146",-0.723268889425318,3.89247915634624,-3.28963106124756,0.00414312818499437,0.0273147081752279,-1.83927972924931,18131,"Notch3","notch 3 [Source:MGI Symbol;"Acc:MGI:99460]""	17""	32120820	32166852	-1	B1""	-0.290141023194335	0.410308780511155	YES""	M+F-""	Opposite""";
7461,"ENSMUSG00000038187",0.356052407474582,7.0150745693535,3.28016609243346,0.00423000091710357,0.0273147081752279,-1.9210788095232,68815,"Btbd10","BTB (POZ) domain containing 10 [Source:MGI Symbol;"Acc:MGI:1916065]""	7""	113315626	113369392	-1	F1""	0.21930739941553	-0.147433419309512	YES""	M-F+""	Opposite""";
7611,"ENSMUSG00000038683",0.253161267772671,5.25469283068095,3.28242360340678,0.00420911941023466,0.0273147081752279,-1.88604084261777,68083,"Pak1ip1","PAK1 interacting protein 1 [Source:MGI Symbol;"Acc:MGI:1915333]""	13""	41001023	41013015	1	A3.3""	0.0690121534676772	-0.184067333553798	YES""	M-F+""	Opposite""";
7814,"ENSMUSG00000039456",0.292237830483544,4.65745458962993,3.27648612881449,0.00426425839835388,0.0273147081752279,-1.8804284676168,338467,"Morc3","microrchidia 3 [Source:MGI Symbol;"Acc:MGI:2136841]""	16""	93832121	93876073	1	C4""	0.160398855794041	-0.155467277906552	YES""	M-F+""	Opposite""";
7974,"ENSMUSG00000040097",-0.303955375171446,7.9809511381743,-3.27893422156505,0.00424143839499251,0.0273147081752279,-1.92884777082438,224613,"Flywch1","FLYWCH-type zinc finger 1 [Source:MGI Symbol;"Acc:MGI:2442638]""	17""	23752793	23771602	-1	A3.3""	-0.179522971690381	0.164561439337565	YES""	M+F-""	Opposite""";
7980,"ENSMUSG00000040123",0.272560950606975,5.37153706320553,3.28855593963233,0.00415290698205979,0.0273147081752279,-1.87724379347393,219105,"Zmym5","zinc finger, MYM-type 5 [Source:MGI Symbol;"Acc:MGI:3041170]""	14""	56790585	56811716	-1	C3""	0.167480200924477	-0.171329066918884	YES""	M-F+""	Opposite""";
8213,"ENSMUSG00000041124",0.271740341769428,6.12349204083462,3.26568999869917,0.00436634337679361,0.0273147081752279,-1.94009007208597,78100,"Msantd4","Myb/SANT-like DNA-binding domain containing 4 with coiled-coils [Source:MGI Symbol;"Acc:MGI:1925350]""	9""	4376562	4386870	1	A1""	0.108493874698085	-0.166962906282067	YES""	M-F+""	Opposite""";
8350,"ENSMUSG00000041817",0.348124198370229,6.51147151232865,3.26596226768166,0.00436373959646188,0.0273147081752279,-1.94507263686861,320557,"Fam169a","family with sequence similarity 169, member A [Source:MGI Symbol;"Acc:MGI:2444268]""	13""	97067286	97131013	1	D1""	0.180199902498748	-0.164574545292264	YES""	M-F+""	Opposite""";
8407,"ENSMUSG00000042109",-0.458421506431721,6.14277216640793,-3.27992303345994,0.0042322552278132,0.0273147081752279,-1.91216764901105,105859,"Csdc2","cold shock domain containing C2, RNA binding [Source:MGI Symbol;"Acc:MGI:2146027]""	15""	81936759	81950941	1	E1""	-0.292262620209618	0.163337140625692	YES""	M+F-""	Opposite""";
8625,"ENSMUSG00000043424",0.454172900886524,4.13092576085362,3.29394049081592,0.00410415852401111,0.0273147081752279,-1.83445217333756,100042807,"Eif3j2","eukaryotic translation initiation factor 3, subunit J2 [Source:MGI Symbol;"Acc:MGI:3704486]""	18""	43475418	43477796	-1	B3""	0.0241848961665659	-0.465400114598016	YES""	M-F+""	Opposite""";
8919,"ENSMUSG00000046096",0.343490106192629,6.66017363632378,3.28737973700503,0.00416363117203751,0.0273147081752279,-1.90418709371463,233812,"Mosmo","modulator of smoothened [Source:MGI Symbol;"Acc:MGI:2446240]""	7""	120677618	120734854	1	F2""	0.195757731821681	-0.172777427223322	YES""	M-F+""	Opposite""";
9848,"ENSMUSG00000054640",0.411774521843162,8.44802714394668,3.26529145845763,0.00437015747633372,0.0273147081752279,-1.95730338805241,20541,"Slc8a1","solute carrier family 8 (sodium/calcium exchanger), member 1 [Source:MGI Symbol;"Acc:MGI:107956]""	17""	81373105	81738377	-1	E3""	0.246748333659735	-0.132943002668633	YES""	M-F+""	Opposite""";
10234,"ENSMUSG00000059273",-0.392544325966592,5.76399308631472,-3.26971687725377,0.00432798852994505,0.0273147081752279,-1.9248956494049,330474,"Zc3h4","zinc finger CCCH-type containing 4 [Source:MGI Symbol;"Acc:MGI:2682314]""	7""	16400910	16437696	1	A2""	-0.124222735472181	0.265764326155397	YES""	M+F-""	Opposite""";
10722,"ENSMUSG00000066798",0.396203228404683,4.71714322199435,3.28574357471789,0.00417859442419163,0.0273147081752279,-1.86422027679671,241322,"Zbtb6","zinc finger and BTB domain containing 6 [Source:MGI Symbol;"Acc:MGI:2442998]""	2""	37425500	37443171	-1	B""	0.283374727902338	-0.193744315524945	YES""	M-F+""	Opposite""";
10844,"ENSMUSG00000069237",0.2796123652378,7.24121713925444,3.26970632006408,0.00432808864982327,0.0273147081752279,-1.943165230237,97863,"Fam8a1","family with sequence similarity 8, member A1 [Source:MGI Symbol;"Acc:MGI:2145496]""	13""	46669522	46678056	1	A5""	0.139648374708258	-0.156220387831027	YES""	M-F+""	Opposite""";
11147,"ENSMUSG00000074748",0.245774979342022,7.94520968814822,3.27776839681397,0.00425229066519967,0.0273147081752279,-1.93097520686624,382423,"Atxn7l3b","ataxin 7-like 3B [Source:MGI Symbol;"Acc:MGI:1914971]""	10""	112925430	112929001	-1	D2""	0.115974322728048	-0.159251735197969	YES""	M-F+""	Opposite""";
11232,"ENSMUSG00000078117",0.393856026898747,5.27891731195615,3.2656847814886,0.00436639328526677,0.0273147081752279,-1.91940941206105,NA,"Gm16485","predicted gene 16485 [Source:MGI Symbol;"Acc:MGI:3642771]""	9""	8971791	8975773	1	A1""	0.260628352298695	-0.152877744776094	YES""	M-F+""	Opposite""";
11394,"ENSMUSG00000082791",-0.916705171872051,1.96368061962102,-3.26816008958777,0.00434277705177048,0.0273147081752279,-2.08194614681196,NA,"Gm4875","predicted gene 4875 [Source:MGI Symbol;"Acc:MGI:3648108]""	6""	117997207	117997992	1	F1""	-0.535864201053472	0.477067648169584	YES""	M+F-""	Opposite""";
11607,"ENSMUSG00000091337",0.349996759470204,8.2381405628576,3.28712161125038,0.00416598831195814,0.0273147081752279,-1.91343863934399,58521,"Eid1","EP300 interacting inhibitor of differentiation 1 [Source:MGI Symbol;"Acc:MGI:1889651]""	2""	125673095	125674785	1	F1""	0.178358203699238	-0.215104097519786	YES""	M-F+""	Opposite""";
11995,"ENSMUSG00000105230",0.582592327588712,3.07625575933406,3.26794829771849,0.00434479277834269,0.0273147081752279,-1.89460534484894,NA,"Gm42433","predicted gene 42433 [Source:MGI Symbol;"Acc:MGI:5662570]""	9""	110005974	110006913	1	F2""	0.150778924560024	-0.562673690215408	YES""	M-F+""	Opposite""";
7885,"ENSMUSG00000039735",0.446650493275101,7.40430023668428,3.26467804927488,0.00437603430859236,0.0273180030545233,-1.95410316105762,214459,"Fnbp1l","formin binding protein 1-like [Source:MGI Symbol;"Acc:MGI:1925642]""	3""	122538719	122619715	-1	G1""	0.266163264814737	-0.116325529356678	YES""	M-F+""	Opposite""";
4596,"ENSMUSG00000028468",-0.281183414727284,5.42543689548206,-3.26309660897239,0.00439122131538605,0.0273793389830076,-1.92878885341114,242406,"Rgp1","RAB6A GEF compex partner 1 [Source:MGI Symbol;"Acc:MGI:1915956]""	4""	43578715	43587487	1	A5""	-0.0944084959953466	0.177419020917821	YES""	M+F-""	Opposite""";
2710,"ENSMUSG00000022792",0.333854711970476,3.65290543903397,3.26249303735242,0.00439703122704846,0.0273821302657501,-1.88872667665683,70120,"Yars2","tyrosyl-tRNA synthetase 2 (mitochondrial) [Source:MGI Symbol;"Acc:MGI:1917370]""	16""	16302965	16309640	1	A2""	0.141536069893976	-0.17516703629564	YES""	M-F+""	Opposite""";
3450,"ENSMUSG00000025369",-0.348664995396292,8.28364343392465,-3.26143692891156,0.00440721538546258,0.027412121811357,-1.96454483767766,68094,"Smarcc2","SWI/SNF related, matrix associated, actin dependent regulator of chromatin, subfamily c, member 2 [Source:MGI Symbol;"Acc:MGI:1915344]""	10""	128459248	128490482	1	D3""	-0.176655973893636	0.137074719023526	YES""	M+F-""	Opposite""";
3296,"ENSMUSG00000024962",-0.629689642604941,4.9371426384682,-3.26043753620443,0.00441687397298128,0.0274387754010815,-1.91955076117293,22340,"Vegfb","vascular endothelial growth factor B [Source:MGI Symbol;"Acc:MGI:106199]""	19""	6982473	6987651	-1	A""	-0.349828497096272	0.3759499011936	YES""	M+F-""	Opposite""";
4262,"ENSMUSG00000027589",0.390944129799838,6.43351008401183,3.25760868750111,0.00444432616298475,0.0275255878175813,-1.96040037449231,245867,"Pcmtd2","protein-L-isoaspartate (D-aspartate) O-methyltransferase domain containing 2 [Source:MGI Symbol;"Acc:MGI:1923927]""	2""	181837854	181857461	1	H4""	0.315747112671756	-0.126767760913128	YES""	M-F+""	Opposite""";
4469,"ENSMUSG00000028156",0.273234936839462,7.08119774884034,3.25733209296458,0.00444701931879333,0.0275255878175813,-1.96666379292035,13684,"Eif4e","eukaryotic translation initiation factor 4E [Source:MGI Symbol;"Acc:MGI:95305]""	3""	138526179	138559696	1	G3""	0.145407896175779	-0.160497301433363	YES""	M-F+""	Opposite""";
7517,"ENSMUSG00000038371",-0.304933328330154,5.63094790298166,-3.2578431235848,0.00444204475197301,0.0275255878175813,-1.94457460166993,319934,"Sbf2","SET binding factor 2 [Source:MGI Symbol;"Acc:MGI:1921831]""	7""	110308013	110614922	-1	E3""	-0.109933564989897	0.147935572095248	YES""	M+F-""	Opposite""";
4943,"ENSMUSG00000029246",0.316664778513295,4.37138277343618,3.25412742176682,0.00447833983091671,0.0276524153339725,-1.91543109233481,231327,"Ppat","phosphoribosyl pyrophosphate amidotransferase [Source:MGI Symbol;"Acc:MGI:2387203]""	5""	76913249	76951578	-1	C3.3""	0.211327799440586	-0.057412218716242	YES""	M-F+""	Opposite""";
9829,"ENSMUSG00000054408",0.331637192081513,7.02721494394725,3.2545267969686,0.00447442478993847,0.0276524153339725,-1.97184301784141,76687,"Spcs3","signal peptidase complex subunit 3 homolog (S. cerevisiae) [Source:MGI Symbol;"Acc:MGI:1923937]""	8""	54520433	54529998	-1	B1.3""	0.193977471293927	-0.1347745805358	YES""	M-F+""	Opposite""";
7309,"ENSMUSG00000037643",0.266847908349243,6.35479606172716,3.25215777095334,0.00449769742925588,0.027738401747656,-1.97044745206824,18759,"Prkci","protein kinase C, iota [Source:MGI Symbol;"Acc:MGI:99260]""	3""	30995747	31052959	1	A3""	0.123747283069821	-0.143852735577334	YES""	M-F+""	Opposite""";
651,"ENSMUSG00000005982",-0.286197803532149,6.48688121497922,-3.24449541216452,0.00457378746602811,0.0277632870196124,-1.98722918827124,74763,"Naa60","N(alpha)-acetyltransferase 60, NatF catalytic subunit [Source:MGI Symbol;"Acc:MGI:1922013]""	16""	3872375	3904770	1	A1""	-0.256835730980333	0.0750291158129706	YES""	M+F-""	Opposite""";
867,"ENSMUSG00000009739",-0.409923615934863,7.10887476857665,-3.24886139470168,0.00453027804547794,0.0277632870196124,-1.98349041897949,19009,"Pou6f1","POU domain, class 6, transcription factor 1 [Source:MGI Symbol;"Acc:MGI:102935]""	15""	100575318	100599984	-1	F1""	-0.173145619156512	0.228494250687474	YES""	M+F-""	Opposite""";
1846,"ENSMUSG00000020687",0.280586455695461,6.75069135697274,3.24472438071943,0.00457149550593435,0.0277632870196124,-1.98928197918421,217232,"Cdc27","cell division cycle 27 [Source:MGI Symbol;"Acc:MGI:102685]""	11""	104502745	104550620	-1	E1""	0.144045086706505	-0.146222755668535	YES""	M-F+""	Opposite""";
2045,"ENSMUSG00000021147",0.301248232357689,6.6650365046689,3.24763974505888,0.00454241132957318,0.0277632870196124,-1.98280492420275,207615,"Wdr37","WD repeat domain 37 [Source:MGI Symbol;"Acc:MGI:1920393]""	13""	8802968	8871909	-1	A1""	0.149800606171546	-0.127423721683318	YES""	M-F+""	Opposite""";
2116,"ENSMUSG00000021318",-0.587049926547193,3.51718204955869,-3.23454598427651,0.00467447782872467,0.0277632870196124,-1.94081932222501,14634,"Gli3","GLI-Kruppel family member GLI3 [Source:MGI Symbol;"Acc:MGI:95729]""	13""	15463235	15730026	1	A1""	-0.345127624027031	0.218293073627094	YES""	M+F-""	Opposite""";
2389,"ENSMUSG00000022035",0.274488419738535,5.66520429456207,3.24780471285664,0.00454077102621821,0.0277632870196124,-1.96518417564886,67179,"Ccdc25","coiled-coil domain containing 25 [Source:MGI Symbol;"Acc:MGI:1914429]""	14""	65837302	65866607	1	D1""	0.110354039772166	-0.178045518518352	YES""	M-F+""	Opposite""";
2526,"ENSMUSG00000022378",0.320848644208134,7.61423109224081,3.24398766924963,0.00457887396557943,0.0277632870196124,-1.99624762037354,223601,"Fam49b","family with sequence similarity 49, member B [Source:MGI Symbol;"Acc:MGI:1923520]""	15""	63929097	64060478	-1	D1""	0.124800750091863	-0.158880673504214	YES""	M-F+""	Opposite""";
3367,"ENSMUSG00000025158",-0.429842429397657,5.2012242406508,-3.2486417724265,0.0045324569592604,0.0277632870196124,-1.95037552767105,19719,"Rfng","RFNG O-fucosylpeptide 3-beta-N-acetylglucosaminyltransferase [Source:MGI Symbol;"Acc:MGI:894275]""	11""	120780746	120784207	-1	E2""	-0.27553092265424	0.226654404224978	YES""	M+F-""	Opposite""";
3810,"ENSMUSG00000026424",-0.561317194974866,6.82259898701184,-3.2397605885635,0.00462143647053244,0.0277632870196124,-1.99939607896687,171469,"Gpr37l1","G protein-coupled receptor 37-like 1 [Source:MGI Symbol;"Acc:MGI:1928503]""	1""	135160234	135167681	-1	E4""	-0.333043932272063	0.249361340181886	YES""	M+F-""	Opposite""";
3937,"ENSMUSG00000026753",0.327241437937583,6.38839262069127,3.23436437837784,0.00467633579747031,0.0277632870196124,-2.00587121216715,67857,"Ppp6c","protein phosphatase 6, catalytic subunit [Source:MGI Symbol;"Acc:MGI:1915107]""	2""	39194354	39226451	-1	B""	0.12722687283134	-0.187627457955234	YES""	M-F+""	Opposite""";
4374,"ENSMUSG00000027900",0.364218968470892,4.44686193021613,3.23532901910824,0.00466647507207097,0.0277632870196124,-1.95328868276479,67171,"Dram2","DNA-damage regulated autophagy modulator 2 [Source:MGI Symbol;"Acc:MGI:1914421]""	3""	106547798	106575890	1	F2.3""	0.124692302314497	-0.283240171885456	YES""	M-F+""	Opposite""";
4831,"ENSMUSG00000029001",-0.23815487705619,6.22738410479463,-3.23355055733653,0.00468467072314253,0.0277632870196124,-2.00510363001228,230903,"Fbxo44","F-box protein 44 [Source:MGI Symbol;"Acc:MGI:1354744]""	4""	148152800	148160482	-1	E2""	-0.160576379269126	0.0836087212550373	YES""	M+F-""	Opposite""";
5548,"ENSMUSG00000031065",-0.469793644659645,8.22236724320106,-3.2445440510126,0.00457330049999615,0.0277632870196124,-1.99781231381662,18555,"Cdk16","cyclin-dependent kinase 16 [Source:MGI Symbol;"Acc:MGI:97516]""	X""	20687954	20699880	1	A1.3""	-0.282861408776898	0.20121112935376	YES""	M+F-""	Opposite""";
5969,"ENSMUSG00000032185",-0.306203918511765,6.05107095502618,-3.23931082916878,0.00462598790274715,0.0277632870196124,-1.99088097618563,59035,"Carm1","coactivator-associated arginine methyltransferase 1 [Source:MGI Symbol;"Acc:MGI:1913208]""	9""	21546894	21592623	1	A3""	-0.180324506575706	0.171420125461444	YES""	M+F-""	Opposite""";
6257,"ENSMUSG00000033039",-0.475830316374331,5.08224277371328,-3.23473208698395,0.00467257460595787,0.0277632870196124,-1.97358809555365,27008,"Micall1","microtubule associated monooxygenase, calponin and LIM domain containing -like 1 [Source:MGI Symbol;"Acc:MGI:105870]""	15""	79108898	79136900	1	E1""	-0.216642710680217	0.219792518938676	YES""	M+F-""	Opposite""";
6327,"ENSMUSG00000033389",-0.333978250410293,7.23254977261409,-3.23871515407339,0.00463202273392273,0.0277632870196124,-2.00440783284719,216831,"Arhgap44","Rho GTPase activating protein 44 [Source:MGI Symbol;"Acc:MGI:2144423]""	11""	65002039	65162961	-1	B3""	-0.219921735261225	0.152495738492624	YES""	M+F-""	Opposite""";
6881,"ENSMUSG00000035781",-0.303341261947568,7.90039458093276,-3.23957543474775,0.00462330963974644,0.0277632870196124,-2.00641129423553,109284,"R3hdm4","R3H domain containing 4 [Source:MGI Symbol;"Acc:MGI:1924814]""	10""	79910052	79921208	-1	C1""	-0.146687822723043	0.180936046421276	YES""	M+F-""	Opposite""";
7030,"ENSMUSG00000036499",0.288199964798059,6.311256134876,3.23986774109173,0.00462035276732044,0.0277632870196124,-1.99407205029771,216238,"Eea1","early endosome antigen 1 [Source:MGI Symbol;"Acc:MGI:2442192]""	10""	95940650	96045518	1	C2""	0.128001767755479	-0.136004041524438	YES""	M-F+""	Opposite""";
7294,"ENSMUSG00000037570",-0.344269900854641,5.47312982542408,-3.23743152948825,0.00464505352272477,0.0277632870196124,-1.97968567378449,51812,"Mcrs1","microspherule protein 1 [Source:MGI Symbol;"Acc:MGI:1858420]""	15""	99242817	99251961	-1	F1""	-0.186686726994207	0.0928765748141944	YES""	M+F-""	Opposite""";
7302,"ENSMUSG00000037608",0.29865531651871,7.43205003157919,3.2431186094897,0.00458759298240759,0.0277632870196124,-1.99693006154764,72567,"Bclaf1","BCL2-associated transcription factor 1 [Source:MGI Symbol;"Acc:MGI:1917580]""	10""	20312469	20344613	1	A3""	0.200873829735413	-0.122481637004038	YES""	M-F+""	Opposite""";
7361,"ENSMUSG00000037857",0.418989044275251,5.5533679924099,3.25113482099357,0.00450778332041186,0.0277632870196124,-1.95540920005552,68564,"Nufip2","nuclear fragile X mental retardation protein interacting protein 2 [Source:MGI Symbol;"Acc:MGI:1915814]""	11""	77686155	77741921	1	B5""	0.254556255047961	-0.189784254243186	YES""	M-F+""	Opposite""";
7920,"ENSMUSG00000039844",-0.456382615585174,7.09185072626192,-3.23311503167819,0.00468913724281862,0.0277632870196124,-2.01451232092874,107746,"Rapgef1","Rap guanine nucleotide exchange factor (GEF) 1 [Source:MGI Symbol;"Acc:MGI:104580]""	2""	29619720	29740978	1	B""	-0.23742004881032	0.209478193278416	YES""	M+F-""	Opposite""";
8470,"ENSMUSG00000042410",0.282536728609719,5.83350624719732,3.23283384879447,0.00469202312538793,0.0277632870196124,-1.998796011845,228061,"Agps","alkylglycerone phosphate synthase [Source:MGI Symbol;"Acc:MGI:2443065]""	2""	75832177	75931350	1	C3""	0.173569340456253	-0.0965718583814951	YES""	M-F+""	Opposite""";
9090,"ENSMUSG00000047495",-0.335308867149843,6.29210850621112,-3.24773247705815,0.00454148920764884,0.0277632870196124,-1.97849736764601,244310,"Dlgap2","DLG associated protein 2 [Source:MGI Symbol;"Acc:MGI:2443181]""	8""	14095865	14847680	1	A1.1""	-0.10458746759907	0.194283578299524	YES""	M+F-""	Opposite""";
9146,"ENSMUSG00000047921",-0.271058646976692,5.83326065967336,-3.23489286004741,0.00467093103516958,0.0277632870196124,-1.99468237564488,76510,"Trappc9","trafficking protein particle complex 9 [Source:MGI Symbol;"Acc:MGI:1923760]""	15""	72589620	73061204	-1	D3""	-0.104227408137966	0.179685381505146	YES""	M+F-""	Opposite""";
9256,"ENSMUSG00000048895",0.22802898457402,8.39349620324244,3.23670288983716,0.00465246635636325,0.0277632870196124,-2.01374512238085,12569,"Cdk5r1","cyclin-dependent kinase 5, regulatory subunit 1 (p35) [Source:MGI Symbol;"Acc:MGI:101764]""	11""	80477023	80481184	1	B5""	0.110759442180733	-0.090895803516194	YES""	M-F+""	Opposite""";
9347,"ENSMUSG00000049670",-0.301859713176463,5.8060449725231,-3.23591048619346,0.00466054107779409,0.0277632870196124,-1.99195718438478,226123,"Morn4","MORN repeat containing 4 [Source:MGI Symbol;"Acc:MGI:2449568]""	19""	42074939	42086357	-1	C3""	-0.200280802679763	0.0330608393561114	YES""	M+F-""	Opposite""";
9999,"ENSMUSG00000056216",0.351752123815162,5.54642180153463,3.23440853468296,0.00467588397763745,0.0277632870196124,-1.98793649830981,12611,"Cebpg","CCAAT/enhancer binding protein (C/EBP), gamma [Source:MGI Symbol;"Acc:MGI:104982]""	7""	35046422	35056573	-1	B2""	0.274118391722904	-0.178821217966913	YES""	M-F+""	Opposite""";
10041,"ENSMUSG00000056692",-0.367751493518878,8.33383791926837,-3.23373855697967,0.00468274398944127,0.0277632870196124,-2.01952356478496,224647,"Ilrun","inflammation and lipid regulator with UBA-like and NBR1-like domains [Source:MGI Symbol;"Acc:MGI:106281]""	17""	27751235	27820648	-1	A3.3""	-0.241942648727077	0.112180725846427	YES""	M+F-""	Opposite""";
10179,"ENSMUSG00000058486",-0.299175994166405,4.35866748990726,-3.2476156652312,0.00454265080813591,0.0277632870196124,-1.92775098599137,101240,"Wdr91","WD repeat domain 91 [Source:MGI Symbol;"Acc:MGI:2141558]""	6""	34880426	34910876	-1	B1""	-0.184947423921362	0.0576083047007606	YES""	M+F-""	Opposite""";
10417,"ENSMUSG00000061436",-0.762988778671289,5.73106336289026,-3.24652153197271,0.00455354526819029,0.0277632870196124,-1.96952383669926,15258,"Hipk2","homeodomain interacting protein kinase 2 [Source:MGI Symbol;"Acc:MGI:1314872]""	6""	38694390	38876165	-1	B1""	-0.465497598248331	0.304073542165642	YES""	M+F-""	Opposite""";
10468,"ENSMUSG00000062014",0.2592048408996,8.05405652983429,3.23533630257657,0.00466640069688771,0.0277632870196124,-2.01545320670624,63985,"Gmfb","glia maturation factor, beta [Source:MGI Symbol;"Acc:MGI:1927133]""	14""	46808149	46822242	-1	C1""	0.0970294920060158	-0.192358552512347	YES""	M-F+""	Opposite""";
10954,"ENSMUSG00000071369",0.345653938295648,5.86063386433628,3.23352349422392,0.00468494814630691,0.0277632870196124,-1.99783954392567,26408,"Map3k5","mitogen-activated protein kinase kinase kinase 5 [Source:MGI Symbol;"Acc:MGI:1346876]""	10""	19934472	20142753	1	A3""	0.0929384884972799	-0.244919256524681	YES""	M-F+""	Opposite""";
10994,"ENSMUSG00000071862",0.463112058629775,6.80646138355761,3.24054603085374,0.00461349856844776,0.0277632870196124,-1.99787708487562,107065,"Lrrtm2","leucine rich repeat transmembrane neuronal 2 [Source:MGI Symbol;"Acc:MGI:2389174]""	18""	35209003	35215024	-1	B1""	0.0903796521394422	-0.311208630109091	YES""	M-F+""	Opposite""";
11171,"ENSMUSG00000074923",-0.509533740917578,6.12510736154167,-3.23579597790925,0.00466170907292099,0.0277632870196124,-1.9980456482926,214230,"Pak6","p21 (RAC1) activated kinase 6 [Source:MGI Symbol;"Acc:MGI:2679420]""	2""	118663303	118698020	1	E5""	-0.197878589615336	0.204921423962164	YES""	M+F-""	Opposite""";
4603,"ENSMUSG00000028484",0.272220345768692,7.88400868852931,3.23149099060764,0.00470582943132273,0.0278127526698153,-2.02232325670704,101739,"Psip1","PC4 and SFRS1 interacting protein 1 [Source:MGI Symbol;"Acc:MGI:2142116]""	4""	83455680	83486459	-1	C3""	0.127173837155658	-0.182568219290267	YES""	M-F+""	Opposite""";
11013,"ENSMUSG00000072704",0.346123751331578,7.79618025590635,3.23073476591461,0.00471362193480407,0.0278266018042521,-2.02339993747941,381820,"Smim10l1","small integral membrane protein 10 like 1 [Source:MGI Symbol;"Acc:MGI:1914379]""	6""	133104909	133110899	1	G1""	0.230580914735762	-0.17425020653066	YES""	M-F+""	Opposite""";
4608,"ENSMUSG00000028517",-0.592815956942064,7.73323160973475,-3.2297106270402,0.00472419534909919,0.0278568169478035,-2.02503578481972,67916,"Plpp3","phospholipid phosphatase 3 [Source:MGI Symbol;"Acc:MGI:1915166]""	4""	105157347	105232764	1	C6""	-0.274354346208052	0.225895807650106	YES""	M+F-""	Opposite""";
762,"ENSMUSG00000007653",0.385233886404132,7.7312632237013,3.22617310254472,0.00476089683714666,0.0279053583223311,-2.03205014603458,14401,"Gabrb2","gamma-aminobutyric acid (GABA) A receptor, subunit beta 2 [Source:MGI Symbol;"Acc:MGI:95620]""	11""	42419757	42629028	1	A5""	0.252751921042169	-0.111103076617211	YES""	M-F+""	Opposite""";
3619,"ENSMUSG00000025907",0.297125633428169,7.18792797175089,3.2265395844011,0.00475708166633307,0.0279053583223311,-2.02819666984805,12421,"Rb1cc1","RB1-inducible coiled-coil 1 [Source:MGI Symbol;"Acc:MGI:1341850]""	1""	6206197	6276648	1	A1""	0.173977512163372	-0.0802138703491035	YES""	M-F+""	Opposite""";
4510,"ENSMUSG00000028261",0.353551926979785,5.15115211709253,3.22575859487599,0.00476521558785629,0.0279053583223311,-1.99305173811074,68493,"Ndufaf4","NADH:ubiquinone oxidoreductase complex assembly factor 4 [Source:MGI Symbol;"Acc:MGI:1915743]""	4""	24898083	24905001	1	A3""	0.0897718556073681	-0.231638290066509	YES""	M-F+""	Opposite""";
6322,"ENSMUSG00000033365",-0.26369449551544,5.99343603582891,-3.22608270477598,0.00476183836285564,0.0279053583223311,-2.01526866609247,230673,"Ipo13","importin 13 [Source:MGI Symbol;"Acc:MGI:2385205]""	4""	117894486	117914999	-1	D2.1""	-0.103427435826192	0.144586638291792	YES""	M+F-""	Opposite""";
9504,"ENSMUSG00000051146",-0.653405246349125,5.77073143159619,-3.22716241117744,0.00475060475986218,0.0279053583223311,-2.00696345579798,73047,"Camk2n2","calcium/calmodulin-dependent protein kinase II inhibitor 2 [Source:MGI Symbol;"Acc:MGI:1920297]""	16""	20619215	20621287	-1	B1""	-0.426549141643986	0.293448536041937	YES""	M+F-""	Opposite""";
11927,"ENSMUSG00000102918",-0.321294568575564,9.01243251464673,-3.22642314087729,0.00475829354818399,0.0279053583223311,-2.03522138343947,93706,"Pcdhgc3","protocadherin gamma subfamily C, 3 [Source:MGI Symbol;"Acc:MGI:1935201]""	18""	37806364	37841873	1	B3""	-0.18812237551338	0.0950227370879385	YES""	M+F-""	Opposite""";
10175,"ENSMUSG00000058441",-0.680951010392997,5.93157593384305,-3.22517977027879,0.00477125278806862,0.0279087070928637,-2.01583952526531,406218,"Panx2","pannexin 2 [Source:MGI Symbol;"Acc:MGI:1890615]""	15""	89059734	89073567	1	E3""	-0.281634958498025	0.398311725222133	YES""	M+F-""	Opposite""";
3260,"ENSMUSG00000024892",-0.379856995450061,5.8941445516612,-3.22402096289225,0.00478336183193023,0.0279400158027584,-2.01725530960818,18563,"Pcx","pyruvate carboxylase [Source:MGI Symbol;"Acc:MGI:97520]""	19""	4510472	4621752	1	A""	-0.138345905818896	0.208619852923045	YES""	M+F-""	Opposite""";
5423,"ENSMUSG00000030678",-0.404395486712436,6.76830239744318,-3.2236209999907,0.0047875482704016,0.0279400158027584,-2.03067064865949,17188,"Maz","MYC-associated zinc finger protein (purine-binding transcription factor) [Source:MGI Symbol;"Acc:MGI:1338823]""	7""	127022130	127027037	-1	F3""	-0.208921821020976	0.13587052852328	YES""	M+F-""	Opposite""";
1102,"ENSMUSG00000015671",0.349185341133167,6.4833132508893,3.22244815767518,0.00479984522929755,0.0279798036387298,-2.03046161238779,19166,"Psma2","proteasome subunit alpha 2 [Source:MGI Symbol;"Acc:MGI:104885]""	13""	14613240	14674236	1	A1""	0.039673052168568	-0.317801182124375	YES""	M-F+""	Opposite""";
220,"ENSMUSG00000001988",-0.643658996266888,3.10796857578456,-3.21945540875946,0.0048313640604472,0.0281106099528476,-1.97878918427099,18142,"Npas1","neuronal PAS domain protein 1 [Source:MGI Symbol;"Acc:MGI:109205]""	7""	16455721	16477728	-1	A2""	-0.172861399515419	0.437556429778545	YES""	M+F-""	Opposite""";
4975,"ENSMUSG00000029361",-0.50160217330773,5.59348527359347,-3.21927274256766,0.00483329441359838,0.0281106099528476,-2.01909703494759,18125,"Nos1","nitric oxide synthase 1, neuronal [Source:MGI Symbol;"Acc:MGI:97360]""	5""	117781032	117958840	1	F""	-0.252643855224324	0.201119518144271	YES""	M+F-""	Opposite""";
11624,"ENSMUSG00000091639",2.24757198345678,1.20751059027588,3.21795525110745,0.0048472396353869,0.0281596433654828,-2.42278159308259,NA,"Gm3756","predicted gene 3756 [Source:MGI Symbol;"Acc:MGI:3781931]""	9""	31935446	31936800	-1	A4""	1.00694458712246	-1.75037483656831	YES""	M-F+""	Opposite""";
510,"ENSMUSG00000004558",-0.555619774353618,9.09896542092862,-3.21633633644451,0.00486442938378271,0.0282273927321698,-2.05521913505827,29811,"Ndrg2","N-myc downstream regulated gene 2 [Source:MGI Symbol;"Acc:MGI:1352498]""	14""	51905271	51914158	-1	C1""	-0.31770881695634	0.129320516966693	YES""	M+F-""	Opposite""";
7979,"ENSMUSG00000040118",0.345148856244481,8.53091268970759,3.21387755058605,0.00489065138305974,0.0283473413032382,-2.05927744457731,12293,"Cacna2d1","calcium channel, voltage-dependent, alpha2/delta subunit 1 [Source:MGI Symbol;"Acc:MGI:88295]""	5""	15934691	16374511	1	A2""	0.24946499310121	-0.0544718768439159	YES""	M-F+""	Opposite""";
5542,"ENSMUSG00000031024",-0.465248813474573,3.36345509892366,-3.21335484839211,0.00489624364406199,0.0283475787420624,-1.98113011501685,76954,"Denn2b","DENN domain containing 2B [Source:MGI Symbol;"Acc:MGI:108517]""	7""	109523911	109703605	-1	E3""	-0.116402652287061	0.277297846094956	YES""	M+F-""	Opposite""";
3272,"ENSMUSG00000024914",-0.365467006673645,5.96308232473824,-3.21241965868399,0.00490626466003244,0.0283734275835509,-2.04134602287712,66556,"Drap1","Dr1 associated protein 1 (negative cofactor 2 alpha) [Source:MGI Symbol;"Acc:MGI:1913806]""	19""	5422805	5424979	-1	A""	-0.213175632066707	0.142681420780386	YES""	M+F-""	Opposite""";
3362,"ENSMUSG00000025153",-0.383849795982976,8.00967179699254,-3.21099704601784,0.00492154723870547,0.0283811357577673,-2.06341071311612,14104,"Fasn","fatty acid synthase [Source:MGI Symbol;"Acc:MGI:95485]""	11""	120805846	120824547	-1	E2""	-0.197318447456005	0.198989787508982	YES""	M+F-""	Opposite""";
7602,"ENSMUSG00000038646",0.40619043596992,5.74822804613717,3.2107439403403,0.00492427114324808,0.0283811357577673,-2.0395915504816,67148,"Ramac","RNA guanine-7 methyltransferase activating subunit [Source:MGI Symbol;"Acc:MGI:1914398]""	7""	81762925	81769491	1	D3""	0.233834936295947	-0.213468695813266	YES""	M-F+""	Opposite""";
8540,"ENSMUSG00000042699",0.276603668023303,7.28827122860047,3.21175384852993,0.00491341139843269,0.0283811357577673,-2.05797603949792,13211,"Dhx9","DEAH (Asp-Glu-Ala-His) box polypeptide 9 [Source:MGI Symbol;"Acc:MGI:108177]""	1""	153455758	153487660	-1	G3""	0.20577111433424	-0.101707822864469	YES""	M-F+""	Opposite""";
12127,"ENSMUSG00000110249",0.509375421459201,5.25568230947814,3.209985375795,0.0049324436176234,0.0283961881044652,-2.02674304842405,NA,"9330121K16Rik","RIKEN cDNA 9330121K16 gene [Source:MGI Symbol;"Acc:MGI:2443625]""	8""	55073249	55077134	1	B1.3""	0.404812134811725	-0.0889218017945437	YES""	M-F+""	Opposite""";
4547,"ENSMUSG00000028382",0.349517813240933,5.15024988419461,3.20738350675715,0.00496057630927428,0.0284493717625949,-2.02854107600948,230257,"Ptbp3","polypyrimidine tract binding protein 3 [Source:MGI Symbol;"Acc:MGI:1923334]""	4""	59471868	59549364	-1	B3""	0.18760169821402	-0.216916635829085	YES""	M-F+""	Opposite""";
6419,"ENSMUSG00000033793",0.337578645450832,7.52781828514144,3.2070709320529,0.00496396659022058,0.0284493717625949,-2.06868857183765,108664,"Atp6v1h","ATPase, H+ transporting, lysosomal V1 subunit H [Source:MGI Symbol;"Acc:MGI:1914864]""	1""	5070018	5162529	1	A1""	0.122251932773428	-0.185871029160807	YES""	M-F+""	Opposite""";
7652,"ENSMUSG00000038838",-0.412211183051685,4.58209700550504,-3.207234238795,0.00496219503194862,0.0284493717625949,-2.01057965478947,68915,"Vars2","valyl-tRNA synthetase 2, mitochondrial [Source:MGI Symbol;"Acc:MGI:1916165]""	17""	35655634	35667592	-1	B1""	-0.0841895350839101	0.279304850754411	YES""	M+F-""	Opposite""";
11225,"ENSMUSG00000076435",-0.646791141366385,3.68577587772268,-3.20751119533064,0.00495919201323401,0.0284493717625949,-1.99019381857946,264895,"Acsf2","acyl-CoA synthetase family member 2 [Source:MGI Symbol;"Acc:MGI:2388287]""	11""	94557102	94601871	-1	D""	-0.347443946661603	0.196524769711187	YES""	M+F-""	Opposite""";
3155,"ENSMUSG00000024587",0.233566264501869,8.06770182113049,3.20558654788087,0.00498009771548922,0.0285098245403006,-2.07430877173347,70223,"Nars","asparaginyl-tRNA synthetase [Source:MGI Symbol;"Acc:MGI:1917473]""	18""	64499647	64516652	-1	E1""	0.0859302892361111	-0.130096679036759	YES""	M-F+""	Opposite""";
70,"ENSMUSG00000000740",-0.693469778550275,6.27588391898476,-3.20473550251004,0.00498936938155472,0.0285309171963141,-2.06231642278928,270106,"Rpl13","ribosomal protein L13 [Source:MGI Symbol;"Acc:MGI:105922]""	8""	123102350	123105244	1	E1""	-0.439024881912991	0.33470380790249	YES""	M+F-""	Opposite""";
3433,"ENSMUSG00000025318",-0.650791282845675,7.54767449588446,-3.20304729856636,0.00500781153863422,0.0285870613854919,-2.07663119039948,57340,"Jph3","junctophilin 3 [Source:MGI Symbol;"Acc:MGI:1891497]""	8""	121729623	121794276	1	E1""	-0.145204065545542	0.422496193100097	YES""	M+F-""	Opposite""";
10582,"ENSMUSG00000063406",0.264597070416709,5.81363876812938,3.20281229557336,0.00501038403520468,0.0285870613854919,-2.05698492765336,73130,"Tmed5","transmembrane p24 trafficking protein 5 [Source:MGI Symbol;"Acc:MGI:1921586]""	5""	108106366	108132620	-1	F""	0.166223628574282	-0.129818073729361	YES""	M-F+""	Opposite""";
5808,"ENSMUSG00000031790",-0.715626016167029,4.50272129820341,-3.20174112319023,0.00502212621052794,0.0285901684610559,-2.01885981912279,17388,"Mmp15","matrix metallopeptidase 15 [Source:MGI Symbol;"Acc:MGI:109320]""	8""	95352268	95375080	1	C5""	-0.329116072699881	0.296749808007776	YES""	M+F-""	Opposite""";
10960,"ENSMUSG00000071454",-0.269494102663652,5.65162696377453,-3.20212421006012,0.00501792372237835,0.0285901684610559,-2.05437719082438,13528,"Dtnb","dystrobrevin, beta [Source:MGI Symbol;"Acc:MGI:1203728]""	12""	3572381	3781796	1	A1.1""	-0.187677068016382	0.144801704183735	YES""	M+F-""	Opposite""";
3481,"ENSMUSG00000025451",0.272286174791716,6.46222319444752,3.20031723890532,0.00503777658336533,0.0286154609643348,-2.07378727793318,218693,"Paip1","polyadenylate binding protein-interacting protein 1 [Source:MGI Symbol;"Acc:MGI:2384993]""	13""	119428601	119458218	1	D2.3""	0.134234641006959	-0.147832749699182	YES""	M-F+""	Opposite""";
3973,"ENSMUSG00000026821",-0.392155621866305,5.94033998182165,-3.20078004073134,0.0050326845412809,0.0286154609643348,-2.06390873554179,19730,"Ralgds","ral guanine nucleotide dissociation stimulator [Source:MGI Symbol;"Acc:MGI:107485]""	2""	28513125	28553081	1	A3""	-0.162569549065926	0.208994864920158	YES""	M+F-""	Opposite""";
8936,"ENSMUSG00000046230",0.370526808263227,6.8674086872634,3.19927896084325,0.00504921876664435,0.0286485874149663,-2.07976000125099,271564,"Vps13a","vacuolar protein sorting 13A [Source:MGI Symbol;"Acc:MGI:2444304]""	19""	16615366	16780933	-1	B""	0.272750456159199	-0.0599227295579806	YES""	M-F+""	Opposite""";
531,"ENSMUSG00000004771",0.417285115840617,7.20167069132934,3.19680755232419,0.00507655713148065,0.0286841225853816,-2.08687970973713,53869,"Rab11a","RAB11A, member RAS oncogene family [Source:MGI Symbol;"Acc:MGI:1858202]""	9""	64715299	64737758	-1	C""	0.163882847269362	-0.206935199964949	YES""	M-F+""	Opposite""";
746,"ENSMUSG00000007097",-0.569505479319378,9.88537343943456,-3.18700124805591,0.00518647013231861,0.0286841225853816,-2.11360084598622,98660,"Atp1a2","ATPase, Na+/K+ transporting, alpha 2 polypeptide [Source:MGI Symbol;"Acc:MGI:88106]""	1""	172271709	172298064	-1	H3""	-0.281476513663085	0.2456902920767	YES""	M+F-""	Opposite""";
1500,"ENSMUSG00000019883",0.266908197654568,5.14185344144554,3.18625473681665,0.00519493220231901,0.0286841225853816,-2.06940240428979,52665,"Echdc1","enoyl Coenzyme A hydratase domain containing 1 [Source:MGI Symbol;"Acc:MGI:1277169]""	10""	29313166	29347469	1	A4""	0.215617981738081	-0.123648563103894	YES""	M-F+""	Opposite""";
1961,"ENSMUSG00000020937",-0.475455663106686,3.51968912950615,-3.18419236378761,0.0052183805784002,0.0286841225853816,-2.03252239570835,72469,"Plcd3","phospholipase C, delta 3 [Source:MGI Symbol;"Acc:MGI:107451]""	11""	103070304	103101658	-1	E1""	-0.0974406468791858	0.364694882286113	YES""	M+F-""	Opposite""";
2578,"ENSMUSG00000022490",-0.491346538717751,5.66415342715557,-3.18519381424764,0.00520698155563207,0.0286841225853816,-2.08713247643222,58200,"Ppp1r1a","protein phosphatase 1, regulatory inhibitor subunit 1A [Source:MGI Symbol;"Acc:MGI:1889595]""	15""	103530279	103538003	-1	F3""	-0.272371681078325	0.195674345188183	YES""	M+F-""	Opposite""";
2747,"ENSMUSG00000022884",0.350904143843659,9.49805339375972,3.1925855855406,0.0051235959275085,0.0286841225853816,-2.10242184754011,13682,"Eif4a2","eukaryotic translation initiation factor 4A2 [Source:MGI Symbol;"Acc:MGI:106906]""	16""	23107444	23114136	1	B1""	0.124700707958176	-0.26348831429422	YES""	M-F+""	Opposite""";
3112,"ENSMUSG00000024479",0.35900920867449,8.14238846611447,3.18675773673425,0.00518922896697762,0.0286841225853816,-2.11172283634934,105853,"Mal2","mal, T cell differentiation protein 2 [Source:MGI Symbol;"Acc:MGI:2146021]""	15""	54571192	54602847	1	D1""	0.158652213211755	-0.182797801852638	YES""	M-F+""	Opposite""";
3922,"ENSMUSG00000026707",0.451763212371607,2.90344281055477,3.19156722451183,0.0051350057263561,0.0286841225853816,-2.04042400953747,74455,"Nsun6","NOL1/NOP2/Sun domain family member 6 [Source:MGI Symbol;"Acc:MGI:1921705]""	2""	14995131	15055069	-1	A2""	0.19496119197342	-0.276752611560478	YES""	M-F+""	Opposite""";
4091,"ENSMUSG00000027176",0.349354140876363,4.69114424561433,3.19233130215062,0.00512644260950263,0.0286841225853816,-2.04291318634586,228410,"Cstf3","cleavage stimulation factor, 3' pre-RNA, subunit 3 [Source:MGI Symbol;"Acc:MGI:1351825]""	2""	104590523	104665429	1	E2""	0.231753787783154	-0.16256447795046	YES""	M-F+""	Opposite""";
4958,"ENSMUSG00000029309",-0.511135573904286,10.8373418748363,-3.19515895624258,0.00509487428209723,0.0286841225853816,-2.09771972006686,13602,"Sparcl1","SPARC-like 1 [Source:MGI Symbol;"Acc:MGI:108110]""	5""	104079111	104113733	-1	E5""	-0.265912870493459	0.145664524086767	YES""	M+F-""	Opposite""";
5030,"ENSMUSG00000029472",-0.242613289413761,7.33111535875196,-3.19311686744108,0.00511765326835142,0.0286841225853816,-2.0949689945705,59008,"Anapc5","anaphase-promoting complex subunit 5 [Source:MGI Symbol;"Acc:MGI:1929722]""	5""	122787459	122821339	-1	F""	-0.17185914528459	0.0903772554749544	YES""	M+F-""	Opposite""";
5307,"ENSMUSG00000030310",-0.358015207680603,8.77399237969933,-3.18661385543424,0.0051908597300157,0.0286841225853816,-2.1135871742203,232333,"Slc6a1","solute carrier family 6 (neurotransmitter transporter, GABA), member 1 [Source:MGI Symbol;"Acc:MGI:95627]""	6""	114282635	114317532	1	E3""	-0.194135889074389	0.19222392435434	YES""	M+F-""	Opposite""";
5516,"ENSMUSG00000030917",0.456697152997213,3.62357749059508,3.19077664004414,0.00514388066368926,0.0286841225853816,-2.02067533241097,233806,"Tmem159","transmembrane protein 159 [Source:MGI Symbol;"Acc:MGI:1925752]""	7""	120102353	120120992	1	F2""	0.0499960268875471	-0.442377196566857	YES""	M-F+""	Opposite""";
6197,"ENSMUSG00000032788",-0.286311986602497,7.70022888320024,-3.18873719688001,0.0051668444887161,0.0286841225853816,-2.10589051913928,216134,"Pdxk","pyridoxal (pyridoxine, vitamin B6) kinase [Source:MGI Symbol;"Acc:MGI:1351869]""	10""	78436744	78464975	-1	C1""	-0.185260046473702	0.0834113191648893	YES""	M+F-""	Opposite""";
6304,"ENSMUSG00000033278",-0.295378504573315,5.58535515768185,-3.18784166350125,0.00517695977240417,0.0286841225853816,-2.08039884047753,19274,"Ptprm","protein tyrosine phosphatase, receptor type, M [Source:MGI Symbol;"Acc:MGI:102694]""	17""	66666947	67354457	-1	E1.1""	-0.138625929675093	0.211081023595833	YES""	M+F-""	Opposite""";
6316,"ENSMUSG00000033335",-0.501725627316951,4.85418286631936,-3.18587273139778,0.00519926765125861,0.0286841225853816,-2.06068490786244,13430,"Dnm2","dynamin 2 [Source:MGI Symbol;"Acc:MGI:109547]""	9""	21424908	21507759	1	A3""	-0.180455026206576	0.276678244940966	YES""	M+F-""	Opposite""";
6460,"ENSMUSG00000033972",0.469043047604127,4.07361919920076,3.19625547943374,0.00508268387920304,0.0286841225853816,-2.01722843632633,319615,"Zfp944","zinc finger protein 944 [Source:MGI Symbol;"Acc:MGI:2442394]""	17""	22337989	22361400	-1	A3.3""	0.236094605264279	-0.302592443276009	YES""	M-F+""	Opposite""";
6774,"ENSMUSG00000035245",-0.351105817645619,4.8093699676011,-3.18445792526949,0.00521535544166715,0.0286841225853816,-2.06212631298553,101351,"Eogt","EGF domain-specific O-linked N-acetylglucosamine (GlcNAc) transferase [Source:MGI Symbol;"Acc:MGI:2141669]""	6""	97110024	97149182	-1	D3""	-0.0656381577144076	0.272720722196254	YES""	M+F-""	Opposite""";
7114,"ENSMUSG00000036850",0.35809682459595,4.61464243354697,3.18500653971081,0.00520911135442454,0.0286841225853816,-2.05434535839903,107733,"Mrpl41","mitochondrial ribosomal protein L41 [Source:MGI Symbol;"Acc:MGI:1333816]""	2""	24974117	24975098	-1	A3""	0.135458624369445	-0.26315684666617	YES""	M-F+""	Opposite""";
8112,"ENSMUSG00000040669",-0.363751020911449,5.16933825273185,-3.18833448962371,0.00517139077395953,0.0286841225853816,-2.06615354001957,13619,"Phc1","polyhomeotic 1 [Source:MGI Symbol;"Acc:MGI:103248]""	6""	122317731	122340561	-1	F1""	-0.194312885109741	0.188207770085723	YES""	M+F-""	Opposite""";
8357,"ENSMUSG00000041846",0.326804505248507,5.61075398957727,3.18442075346091,0.00521577877992425,0.0286841225853816,-2.08712260944577,68734,"Ppp4r3a","protein phosphatase 4 regulatory subunit 3A [Source:MGI Symbol;"Acc:MGI:1915984]""	12""	101039409	101083702	-1	E""	0.207533484642746	-0.123316542726936	YES""	M-F+""	Opposite""";
8398,"ENSMUSG00000042066",-0.641754481738146,7.0584426918553,-3.18531978926952,0.00520554937181909,0.0286841225853816,-2.1082798054812,68875,"Tmcc2","transmembrane and coiled-coil domains 2 [Source:MGI Symbol;"Acc:MGI:1916125]""	1""	132356315	132391281	-1	E4""	-0.303402380323439	0.245769412440986	YES""	M+F-""	Opposite""";
8613,"ENSMUSG00000043313",0.367519913886199,3.67566916636609,3.19132875524921,0.00513768115118913,0.0286841225853816,-2.01996801929305,93890,"Pcdhb19","protocadherin beta 19 [Source:MGI Symbol;"Acc:MGI:2136757]""	18""	37496991	37504128	1	B3""	0.114806747846085	-0.231302782284003	YES""	M-F+""	Opposite""";
9645,"ENSMUSG00000052459",0.39240363619982,9.57909750960756,3.19075166350685,0.00514416128992052,0.0286841225853816,-2.10607780152419,11964,"Atp6v1a","ATPase, H+ transporting, lysosomal V1 subunit A [Source:MGI Symbol;"Acc:MGI:1201780]""	16""	44085402	44139705	-1	B4""	0.177796631847593	-0.193777751263081	YES""	M-F+""	Opposite""";
9853,"ENSMUSG00000054693",0.246775662836986,7.06823758684579,3.1909586541419,0.00514183608015676,0.0286841225853816,-2.09755725602971,11487,"Adam10","a disintegrin and metallopeptidase domain 10 [Source:MGI Symbol;"Acc:MGI:109548]""	9""	70678997	70780229	1	D""	0.0919384222741016	-0.177856011493143	YES""	M-F+""	Opposite""";
10202,"ENSMUSG00000058756",-0.482441063871636,9.15425264265341,-3.18464872196006,0.00521318304681225,0.0286841225853816,-2.11785625314248,21833,"Thra","thyroid hormone receptor alpha [Source:MGI Symbol;"Acc:MGI:98742]""	11""	98740638	98769006	1	D""	-0.293782428848421	0.0698895584255504	YES""	M+F-""	Opposite""";
10581,"ENSMUSG00000063382",-0.684770542801285,5.20847767963952,-3.18638931321749,0.00519340571414399,0.0286841225853816,-2.07102593032944,80288,"Bcl9l","B cell CLL/lymphoma 9-like [Source:MGI Symbol;"Acc:MGI:1933114]""	9""	44482825	44511896	1	A5.2""	-0.238737750573763	0.438971222566541	YES""	M+F-""	Opposite""";
11251,"ENSMUSG00000078453",0.498985351576819,2.87900660742511,3.18812983436957,0.00517370269156129,0.0286841225853816,-2.047933016709,73112,"Abracl","ABRA C-terminal like [Source:MGI Symbol;"Acc:MGI:1920362]""	10""	18011260	18023288	-1	A3""	0.144441085431652	-0.306463786718422	YES""	M-F+""	Opposite""";
11522,"ENSMUSG00000087528",2.77571580417646,-0.26278469783132,3.18514130484577,0.00520757863808256,0.0286841225853816,-3.32620547391385,NA,"9830144P21Rik","RIKEN cDNA 9830144P21 gene [Source:MGI Symbol;"Acc:MGI:3041171]""	2""	129205958	129230579	-1	F1""	3.62782038732234	0.475546484975675	YES""	M-F+""	Same""";
8204,"ENSMUSG00000041073",-0.34653716490167,4.93392611470147,-3.18320421769551,0.00522965212540268,0.028715169675076,-2.06880319602709,192950,"Nacad","NAC alpha domain containing [Source:MGI Symbol;"Acc:MGI:3603030]""	11""	6597823	6606053	-1	A1""	-0.136287790000054	0.258947011052741	YES""	M+F-""	Opposite""";
622,"ENSMUSG00000005687",0.240106996108644,5.32467031894463,3.18032656513672,0.00526261285737378,0.0287503325135615,-2.08645649762078,68183,"Bcas2","breast carcinoma amplified sequence 2 [Source:MGI Symbol;"Acc:MGI:1915433]""	3""	103171655	103179166	1	F2.2""	0.104186601534741	-0.163139788424007	YES""	M-F+""	Opposite""";
839,"ENSMUSG00000009090",-0.261295771233454,7.47188523742024,-3.18132299649516,0.00525117673066734,0.0287503325135615,-2.11911370922424,11764,"Ap1b1","adaptor protein complex AP-1, beta 1 subunit [Source:MGI Symbol;"Acc:MGI:1096368]""	11""	4986824	5042791	1	A1""	-0.196288768916436	0.118737147513736	YES""	M+F-""	Opposite""";
4197,"ENSMUSG00000027408",-0.477478484269907,2.50716986569598,-3.17975970531847,0.00526912963869706,0.0287503325135615,-2.10493432088982,56264,"Cpxm1","carboxypeptidase X 1 (M14 family) [Source:MGI Symbol;"Acc:MGI:1934569]""	2""	130390775	130397574	-1	F1""	-0.358723210479354	0.121416447023024	YES""	M+F-""	Opposite""";
8717,"ENSMUSG00000044308",0.331785521072735,8.08214492451591,3.17969821326463,0.00526983704386275,0.0287503325135615,-2.12541831427076,68795,"Ubr3","ubiquitin protein ligase E3 component n-recognin 3 [Source:MGI Symbol;"Acc:MGI:1861100]""	2""	69897246	70024013	1	C2""	0.191559909171915	-0.0852599892768114	YES""	M-F+""	Opposite""";
9002,"ENSMUSG00000046785",0.303944575228653,7.94056514518533,3.18078016752292,0.00525740380261813,0.0287503325135615,-2.12271939708412,77781,"Epm2aip1","EPM2A (laforin) interacting protein 1 [Source:MGI Symbol;"Acc:MGI:1925031]""	9""	111271929	111279093	1	F3""	0.127505980324012	-0.166631703594674	YES""	M-F+""	Opposite""";
10169,"ENSMUSG00000058388",0.255912874920681,4.65034980330923,3.18057772915271,0.00525972792918237,0.0287503325135615,-2.06414114208922,18685,"Phtf1","putative homeodomain transcription factor 1 [Source:MGI Symbol;"Acc:MGI:1332671]""	3""	103968110	104024598	1	F2.2""	0.259641959782894	-0.0323738759961114	YES""	M-F+""	Opposite""";
5353,"ENSMUSG00000030469",0.380827828484739,4.36731464079847,3.17839005831578,0.00528490812914943,0.0287749782273007,-2.05914378771958,210105,"Zfp719","zinc finger protein 719 [Source:MGI Symbol;"Acc:MGI:2444708]""	7""	43579610	43593235	1	B3""	0.259045043247834	-0.174670203173181	YES""	M-F+""	Opposite""";
11136,"ENSMUSG00000074656",0.305532335034829,6.13717537331042,3.17832796847522,0.00528562450669302,0.0287749782273007,-2.11186813152799,67204,"Eif2s2","eukaryotic translation initiation factor 2, subunit 2 (beta) [Source:MGI Symbol;"Acc:MGI:1914454]""	2""	154871410	154892935	-1	H1""	0.116021835633757	-0.221346926174444	YES""	M-F+""	Opposite""";
1117,"ENSMUSG00000015766",-0.517127713492791,5.06835882945871,-3.17734173963297,0.00529701613778621,0.0288062840256387,-2.08371689763628,13860,"Eps8","epidermal growth factor receptor pathway substrate 8 [Source:MGI Symbol;"Acc:MGI:104684]""	6""	137477245	137654876	-1	G1""	-0.253204759608887	0.223570541365937	YES""	M+F-""	Opposite""";
4621,"ENSMUSG00000028541",-0.299818035720411,6.04618585165233,-3.17645396450817,0.00530729112251629,0.0288314571190875,-2.11303167679504,53418,"B4galt2","UDP-Gal:betaGlcNAc beta 1,4- galactosyltransferase, polypeptide 2 [Source:MGI Symbol;"Acc:MGI:1858493]""	4""	117869260	117883487	-1	D2.1""	-0.182299527968544	0.0856688442863841	YES""	M+F-""	Opposite""";
3074,"ENSMUSG00000024381",-0.285385047250912,7.19854172314365,-3.17501434455588,0.00532399458776164,0.0288716893677904,-2.12968299054433,30948,"Bin1","bridging integrator 1 [Source:MGI Symbol;"Acc:MGI:108092]""	18""	32377230	32435737	1	B1""	-0.111980259097147	0.167098043397719	YES""	M+F-""	Opposite""";
7427,"ENSMUSG00000038072",0.233867730817899,5.34718427423242,3.17484137716606,0.00532600493607431,0.0288716893677904,-2.097912040799,231050,"Galnt11","polypeptide N-acetylgalactosaminyltransferase 11 [Source:MGI Symbol;"Acc:MGI:2444392]""	5""	25221904	25265918	1	A3""	0.0649563323692328	-0.172309273391659	YES""	M-F+""	Opposite""";
8038,"ENSMUSG00000040396",0.276756606603503,5.76675148778737,3.17414329281405,0.00533412611940247,0.0288850498781458,-2.11175744382299,68904,"Abhd13","abhydrolase domain containing 13 [Source:MGI Symbol;"Acc:MGI:1916154]""	8""	9977707	9992155	1	A1.1""	0.100336348059862	-0.15158992309835	YES""	M-F+""	Opposite""";
3796,"ENSMUSG00000026374",0.242829865211986,6.54116077473975,3.17360967965733,0.00534034209911149,0.0288880760633491,-2.12718342838026,22099,"Tsn","translin [Source:MGI Symbol;"Acc:MGI:109263]""	1""	118294778	118311739	-1	E2.3""	0.0446859795498808	-0.192213693276729	YES""	M-F+""	Opposite""";
2343,"ENSMUSG00000021936",0.412371519318924,7.51338425038074,3.17194657686762,0.00535976087400088,0.02893182385457,-2.13781537425011,26419,"Mapk8","mitogen-activated protein kinase 8 [Source:MGI Symbol;"Acc:MGI:1346861]""	14""	33377898	33447158	-1	B""	0.153435444256636	-0.186603648374923	YES""	M-F+""	Opposite""";
3569,"ENSMUSG00000025780",-0.544140014790636,5.62549007148044,-3.1721853195912,0.00535696901393146,0.02893182385457,-2.11146641391479,209378,"Itih5","inter-alpha (globulin) inhibitor H5 [Source:MGI Symbol;"Acc:MGI:1925751]""	2""	10153571	10256529	1	A1""	-0.276218435040202	0.221006837678621	YES""	M+F-""	Opposite""";
13,"ENSMUSG00000000149",-0.539262724384991,5.86932666049527,-3.16887117939799,0.00539585223749357,0.0289713256609291,-2.12463289292822,14673,"Gna12","guanine nucleotide binding protein, alpha 12 [Source:MGI Symbol;"Acc:MGI:95767]""	5""	140758408	140830431	-1	G2""	-0.293883172456795	0.239543012853762	YES""	M+F-""	Opposite""";
3402,"ENSMUSG00000025231",-0.351289729352276,3.66922208339921,-3.16728344345782,0.00541457815559481,0.0289713256609291,-2.06408778225363,24069,"Sufu","SUFU negative regulator of hedgehog signaling [Source:MGI Symbol;"Acc:MGI:1345643]""	19""	46396896	46488804	1	C3""	-0.155836641757634	0.244236455871967	YES""	M+F-""	Opposite""";
4390,"ENSMUSG00000027957",0.34680734468837,4.92929398657209,3.16707432907238,0.00541704920853021,0.0289713256609291,-2.09929455822777,229782,"Slc35a3","solute carrier family 35 (UDP-N-acetylglucosamine (UDP-GlcNAc) transporter), member 3 [Source:MGI Symbol;"Acc:MGI:1917648]""	3""	116669470	116712831	-1	G1""	0.238455121773515	-0.183389729719694	YES""	M-F+""	Opposite""";
5163,"ENSMUSG00000029823",0.350403734017997,7.4549128421802,3.16698206860418,0.00541813977861531,0.0289713256609291,-2.14714962910416,192196,"Luc7l2","LUC7-like 2 (S. cerevisiae) [Source:MGI Symbol;"Acc:MGI:2183260]""	6""	38551334	38609470	1	B1""	0.299801307504229	-0.139910855460062	YES""	M-F+""	Opposite""";
5376,"ENSMUSG00000030538",-0.469779177500934,2.63568168603819,-3.16930308527584,0.00539076927553249,0.0289713256609291,-2.10346306873907,23991,"Cib1","calcium and integrin binding 1 (calmyrin) [Source:MGI Symbol;"Acc:MGI:1344418]""	7""	80227147	80232813	-1	D2""	-0.185698818009929	0.220444093395328	YES""	M+F-""	Opposite""";
5464,"ENSMUSG00000030763",0.287975655101457,5.58374904366611,3.16818304527507,0.00540396036294898,0.0289713256609291,-2.1181793543911,30949,"Lcmt1","leucine carboxyl methyltransferase 1 [Source:MGI Symbol;"Acc:MGI:1353593]""	7""	123369784	123430358	1	F3""	0.0743094944391253	-0.226332055814384	YES""	M-F+""	Opposite""";
5480,"ENSMUSG00000030806",-0.269828849224546,9.77992940105194,-3.16700432919456,0.00541787662637453,0.0289713256609291,-2.15300965552259,56216,"Stx1b","syntaxin 1B [Source:MGI Symbol;"Acc:MGI:1930705]""	7""	127803900	127824549	-1	F3""	-0.229416317248828	0.0682870288963567	YES""	M+F-""	Opposite""";
7107,"ENSMUSG00000036825",0.241085761067567,6.82418977950801,3.16813552629619,0.00540452070819438,0.0289713256609291,-2.14066864375963,99167,"Ssx2ip","synovial sarcoma, X 2 interacting protein [Source:MGI Symbol;"Acc:MGI:2139150]""	3""	146404642	146440144	1	H2""	0.125816144094174	-0.100225595785144	YES""	M-F+""	Opposite""";
7444,"ENSMUSG00000038128",0.430483069847076,6.33419775147376,3.16820281529309,0.00540372725104989,0.0289713256609291,-2.13493378992692,12326,"Camk4","calcium/calmodulin-dependent protein kinase IV [Source:MGI Symbol;"Acc:MGI:88258]""	18""	32934931	33191228	1	B1""	0.216009672584617	-0.0881382152834345	YES""	M-F+""	Opposite""";
4171,"ENSMUSG00000027349",0.311429393333625,5.7195217688051,3.16576954766708,0.00543249244131525,0.0290176857471023,-2.12658089059448,68215,"Fam98b","family with sequence similarity 98, member B [Source:MGI Symbol;"Acc:MGI:1915465]""	2""	117249739	117271540	1	E5""	0.234294198920749	-0.138302134014354	YES""	M-F+""	Opposite""";
1692,"ENSMUSG00000020358",0.249478444433255,6.69719611030913,3.16473981981176,0.00544471059520495,0.0290525593712105,-2.14620175362855,15384,"Hnrnpab","heterogeneous nuclear ribonucleoprotein A/B [Source:MGI Symbol;"Acc:MGI:1330294]""	11""	51600100	51606847	-1	B1.3""	0.0788431019428363	-0.207578056415835	YES""	M-F+""	Opposite""";
8413,"ENSMUSG00000042133",0.292240467082705,6.539805574699,3.16361589075144,0.00545807719029284,0.0290934817880147,-2.14669304099407,228005,"Ppig","peptidyl-prolyl isomerase G (cyclophilin G) [Source:MGI Symbol;"Acc:MGI:2445173]""	2""	69722545	69754012	1	C2""	0.196465124413955	-0.13364881911986	YES""	M-F+""	Opposite""";
1145,"ENSMUSG00000016028",-0.857847593408513,3.01737866134768,-3.16313166955209,0.00546384580214958,0.0290938611545017,-2.08364070404019,12614,"Celsr1","cadherin, EGF LAG seven-pass G-type receptor 1 [Source:MGI Symbol;"Acc:MGI:1100883]""	15""	85898929	86034203	-1	E2""	-0.369370813789458	0.385851862600848	YES""	M+F-""	Opposite""";
3109,"ENSMUSG00000024472",0.250699661790742,6.95365213391198,3.1619689303365,0.00547772209888832,0.0291062116297856,-2.15376287583979,70640,"Dcp2","decapping mRNA 2 [Source:MGI Symbol;"Acc:MGI:1917890]""	18""	44380502	44424969	1	B3""	0.123475015461708	-0.121301258078432	YES""	M-F+""	Opposite""";
8151,"ENSMUSG00000040797",-0.527941636148977,7.90150440982353,-3.16180232160564,0.00547971325472858,0.0291062116297856,-2.15993690912699,243621,"Iqsec3","IQ motif and Sec7 domain 3 [Source:MGI Symbol;"Acc:MGI:2677208]""	6""	121372933	121473678	-1	F1""	-0.197423591576332	0.30378921589751	YES""	M+F-""	Opposite""";
8188,"ENSMUSG00000040964",-0.497301684127048,5.25645553156624,-3.16150529466088,0.00548326480773904,0.0291062116297856,-2.1207542487009,72754,"Arhgef10l","Rho guanine nucleotide exchange factor (GEF) 10-like [Source:MGI Symbol;"Acc:MGI:1920004]""	4""	140514485	140666012	-1	D3""	-0.137910602656642	0.336534766087968	YES""	M+F-""	Opposite""";
846,"ENSMUSG00000009376",0.602900678640221,3.7342410066028,3.1575860100485,0.00553033923505768,0.0291133105352366,-2.08262210026034,17295,"Met","met proto-oncogene [Source:MGI Symbol;"Acc:MGI:96969]""	6""	17463800	17573980	1	A2""	0.437785687219241	-0.0177731284273056	YES""	M-F+""	Opposite""";
2160,"ENSMUSG00000021477",0.287349531984857,6.41641893268307,3.1603742838022,0.00549680894564996,0.0291133105352366,-2.15164379639858,13039,"Ctsl","cathepsin L [Source:MGI Symbol;"Acc:MGI:88564]""	13""	64359337	64370890	-1	B3""	0.131297120148323	-0.175064408814562	YES""	M-F+""	Opposite""";
3017,"ENSMUSG00000024220",-0.639565183079285,6.06904619394972,-3.15665209752064,0.00554161465370599,0.0291133105352366,-2.15267009159158,224656,"Zfp523","zinc finger protein 523 [Source:MGI Symbol;"Acc:MGI:2687278]""	17""	28177129	28205886	1	A3.3""	-0.258633332977444	0.335595804883978	YES""	M+F-""	Opposite""";
4245,"ENSMUSG00000027551",-0.431360778612907,3.02251027018109,-3.16037342877864,0.00549681919714689,0.0291133105352366,-2.08587268066801,22722,"Zfp64","zinc finger protein 64 [Source:MGI Symbol;"Acc:MGI:107342]""	2""	168893331	168955587	-1	H3""	-0.179761656432017	0.211157762904434	YES""	M+F-""	Opposite""";
4335,"ENSMUSG00000027797",0.298808905730902,10.3203159983845,3.15939232309265,0.00550859472174856,0.0291133105352366,-2.16820015672955,13175,"Dclk1","doublecortin-like kinase 1 [Source:MGI Symbol;"Acc:MGI:1330861]""	3""	55242364	55539068	1	C""	0.087222579574193	-0.143835837789027	YES""	M-F+""	Opposite""";
6896,"ENSMUSG00000035863",-0.620716375865276,7.44625512430605,-3.15693232482071,0.00553822902140178,0.0291133105352366,-2.16677907722059,18483,"Palm","paralemmin [Source:MGI Symbol;"Acc:MGI:1261814]""	10""	79793572	79820896	1	C1""	-0.283608116573144	0.238376844563	YES""	M+F-""	Opposite""";
6909,"ENSMUSG00000035929",-1.31860393565794,2.05977652394235,-3.15865598436627,0.00551744869419983,0.0291133105352366,-2.2309273782763,15015,"H2-Q4","histocompatibility 2, Q region locus 4 [Source:MGI Symbol;"Acc:MGI:95933]""	17""	35379617	35385290	1	B1""	-0.0441419987718672	1.32849307222529	YES""	M+F-""	Opposite""";
7387,"ENSMUSG00000037966",-0.479115182611196,2.93417806094959,-3.15745421968086,0.00553192901985452,0.0291133105352366,-2.09613913242527,18081,"Ninj1","ninjurin 1 [Source:MGI Symbol;"Acc:MGI:1196617]""	13""	49187485	49196244	1	A5""	-0.346402888090421	0.322290484974199	YES""	M+F-""	Opposite""";
9886,"ENSMUSG00000055013",-0.41613902604177,6.94191799724226,-3.15682349171777,0.00553954367376304,0.0291133105352366,-2.16378140835347,347722,"Agap1","ArfGAP with GTPase domain, ankyrin repeat and PH domain 1 [Source:MGI Symbol;"Acc:MGI:2653690]""	1""	89454806	89897617	1	D""	-0.25367115290368	0.126734543349348	YES""	M+F-""	Opposite""";
10021,"ENSMUSG00000056492",-0.576907311659328,5.59281904878628,-3.15855517830353,0.00551866190188913,0.0291133105352366,-2.13720673484147,224792,"Adgrf5","adhesion G protein-coupled receptor F5 [Source:MGI Symbol;"Acc:MGI:2182928]""	17""	43360451	43459557	1	B3""	-0.220159715875475	0.234733874765219	YES""	M+F-""	Opposite""";
848,"ENSMUSG00000009406",-0.281548729387779,6.18605374662889,-3.15161573542325,0.0056028090726777,0.029344231635321,-2.16531088012582,13712,"Elk1","ELK1, member of ETS oncogene family [Source:MGI Symbol;"Acc:MGI:101833]""	X""	20933395	20950608	-1	A1.3""	-0.101958804471263	0.19039863797254	YES""	M+F-""	Opposite""";
5110,"ENSMUSG00000029670",0.279940251187542,3.95516640583,3.15222326705887,0.00559539232479056,0.029344231635321,-2.0970073950649,71777,"Ing3","inhibitor of growth family, member 3 [Source:MGI Symbol;"Acc:MGI:1919027]""	6""	21949571	21976038	1	A3.1""	0.122363471786672	-0.162339868344717	YES""	M-F+""	Opposite""";
7489,"ENSMUSG00000038280",0.29874304443442,6.40037494239227,3.1516295036837,0.00560264088324653,0.029344231635321,-2.16859570258312,14628,"Ostm1","osteopetrosis associated transmembrane protein 1 [Source:MGI Symbol;"Acc:MGI:2655574]""	10""	42583822	42702459	1	B2""	0.17848448132892	-0.131011139781676	YES""	M-F+""	Opposite""";
4108,"ENSMUSG00000027206",0.306280851178281,6.94885355163015,3.15002210289489,0.00562230987806433,0.0293944035745575,-2.17719178418134,12848,"Cops2","COP9 signalosome subunit 2 [Source:MGI Symbol;"Acc:MGI:1330276]""	2""	125830304	125859139	-1	F1""	0.0939728373785443	-0.191657200908995	YES""	M-F+""	Opposite""";
4930,"ENSMUSG00000029211",0.352144835089719,7.50186265051236,3.14989229748069,0.00562390118952923,0.0293944035745575,-2.18109644003074,14397,"Gabra4","gamma-aminobutyric acid (GABA) A receptor, subunit alpha 4 [Source:MGI Symbol;"Acc:MGI:95616]""	5""	71569749	71658308	-1	C3.2""	0.195605079258957	-0.140629811903475	YES""	M-F+""	Opposite""";
3184,"ENSMUSG00000024663",-0.524542280950524,3.04818197354772,-3.14704156211184,0.00565896024717585,0.0295025936246616,-2.10925097891859,74760,"Rab3il1","RAB3A interacting protein (rabin3)-like 1 [Source:MGI Symbol;"Acc:MGI:1922010]""	19""	10001669	10038380	1	A""	-0.0917975790219235	0.356184702522891	YES""	M+F-""	Opposite""";
5589,"ENSMUSG00000031202",0.354212769548463,6.40244867830608,3.14756083535964,0.00565255820909579,0.0295025936246616,-2.17658828444713,67790,"Rab39b","RAB39B, member RAS oncogene family [Source:MGI Symbol;"Acc:MGI:1915040]""	X""	75572046	75578231	-1	A7.3""	0.151037068204201	-0.237927778939751	YES""	M-F+""	Opposite""";
8066,"ENSMUSG00000040488",-0.553539063644256,5.02951187800072,-3.14680062254279,0.00566193316161637,0.0295025936246616,-2.14111625750663,108075,"Ltbp4","latent transforming growth factor beta binding protein 4 [Source:MGI Symbol;"Acc:MGI:1321395]""	7""	27305136	27337692	-1	A3""	-0.0361357839004356	0.453482254428004	YES""	M+F-""	Opposite""";
6723,"ENSMUSG00000035027",-0.410125977670517,5.21664301547245,-3.14617384474521,0.00566967402972234,0.0295128137932472,-2.14864154004816,26396,"Map2k2","mitogen-activated protein kinase kinase 2 [Source:MGI Symbol;"Acc:MGI:1346867]""	10""	81105915	81133975	1	C1""	-0.171533705173978	0.215836320340854	YES""	M+F-""	Opposite""";
908,"ENSMUSG00000010663",-0.446384126825943,7.91036077861325,-3.14248928091867,0.00571538907128481,0.0297081745488388,-2.19793248619689,76267,"Fads1","fatty acid desaturase 1 [Source:MGI Symbol;"Acc:MGI:1923517]""	19""	10182888	10196877	1	A""	-0.277216757109132	0.138393689446857	YES""	M+F-""	Opposite""";
5588,"ENSMUSG00000031201",0.382056186623552,5.30463449233895,3.14221230826717,0.00571884005181667,0.0297081745488388,-2.15984631322977,210766,"Brcc3","BRCA1/BRCA2-containing complex, subunit 3 [Source:MGI Symbol;"Acc:MGI:2389572]""	X""	75416628	75454001	1	A7.3""	0.119931670317049	-0.234810251892568	YES""	M-F+""	Opposite""";
5612,"ENSMUSG00000031290",0.352411843617565,5.19268552435652,3.14035002152357,0.00574209645174428,0.0297684201980659,-2.15962537752138,210297,"Lrch2","leucine-rich repeats and calponin homology (CH) domain containing 2 [Source:MGI Symbol;"Acc:MGI:2147870]""	X""	147470375	147554081	-1	F2""	0.297742139187524	-0.104656995502118	YES""	M-F+""	Opposite""";
7865,"ENSMUSG00000039661",-0.264836516266775,5.50024380226466,-3.14045722467475,0.00574075518426529,0.0297684201980659,-2.1695157505898,66959,"Dusp26","dual specificity phosphatase 26 (putative) [Source:MGI Symbol;"Acc:MGI:1914209]""	8""	31089471	31097047	1	A3""	-0.218085387109598	0.0815375710959022	YES""	M+F-""	Opposite""";
6622,"ENSMUSG00000034636",0.269990792416748,8.41419545841121,3.13985862783213,0.0057482484248605,0.0297700900765666,-2.2049516679529,414872,"Zyg11b","zyg-ll family member B, cell cycle regulator [Source:MGI Symbol;"Acc:MGI:2685277]""	4""	108229724	108301096	-1	C7""	0.099194305583726	-0.146797647133227	YES""	M-F+""	Opposite""";
414,"ENSMUSG00000003531",-0.240525756303131,4.95234883933677,-3.13899657463186,0.005759056421928,0.029795845616588,-2.15325540836526,13353,"Dgcr6","DiGeorge syndrome critical region gene 6 [Source:MGI Symbol;"Acc:MGI:1202877]""	16""	18052860	18071632	1	A3""	-0.123491283949925	0.111554864048478	YES""	M+F-""	Opposite""";
2175,"ENSMUSG00000021508",-0.493805668986467,6.03113400125266,-3.13440294032593,0.00581698504394529,0.0300011205641315,-2.19501592556662,57266,"Cxcl14","chemokine (C-X-C motif) ligand 14 [Source:MGI Symbol;"Acc:MGI:1888514]""	13""	56288643	56296551	-1	B1""	-0.21215764371817	0.258103256735612	YES""	M+F-""	Opposite""";
4589,"ENSMUSG00000028458",-0.511809334910915,6.11632571612751,-3.13398898349172,0.00582223319540603,0.0300011205641315,-2.19836446447579,21754,"Tesk1","testis specific protein kinase 1 [Source:MGI Symbol;"Acc:MGI:1201675]""	4""	43441939	43448064	1	A5""	-0.204525408904767	0.308565651355015	YES""	M+F-""	Opposite""";
8018,"ENSMUSG00000040321",0.333027010186105,5.55394180316463,3.13534204664188,0.00580509618051757,0.0300011205641315,-2.18116910357139,228491,"Zfp770","zinc finger protein 770 [Source:MGI Symbol;"Acc:MGI:2445100]""	2""	114193461	114201469	-1	E4""	0.116879375469741	-0.168429915572037	YES""	M-F+""	Opposite""";
11870,"ENSMUSG00000099689",0.377044621166615,3.45609220447812,3.13439079054787,0.00581713901312846,0.0300011205641315,-2.12301602103068,73729,"Zfp383","zinc finger protein 383 [Source:MGI Symbol;"Acc:MGI:1920979]""	7""	29908223	29916813	1	B1""	0.178049132147277	-0.233482185206416	YES""	M-F+""	Opposite""";
704,"ENSMUSG00000006522",-0.54457306004485,5.22725240791494,-3.13158887316436,0.00585275318002644,0.0300153450316299,-2.17775903016421,16426,"Itih3","inter-alpha trypsin inhibitor, heavy chain 3 [Source:MGI Symbol;"Acc:MGI:96620]""	14""	30908572	30923760	-1	B""	-0.318424265964217	0.21579905398558	YES""	M+F-""	Opposite""";
1311,"ENSMUSG00000018428",-0.206120000216117,5.36425372728416,-3.1297354573333,0.00587642831758151,0.0300153450316299,-2.18608964912963,11640,"Akap1","A kinase (PRKA) anchor protein 1 [Source:MGI Symbol;"Acc:MGI:104729]""	11""	88830792	88864586	-1	C""	-0.0689657621577808	0.105097256625765	YES""	M+F-""	Opposite""";
3049,"ENSMUSG00000024292",-0.626756705056498,2.18432959724038,-3.13010382077245,0.00587171548011574,0.0300153450316299,-2.24448948485224,64385,"Cyp4f14","cytochrome P450, family 4, subfamily f, polypeptide 14 [Source:MGI Symbol;"Acc:MGI:1927669]""	17""	32905070	32917342	-1	B1""	-0.465572280784964	0.160951220792791	YES""	M+F-""	Opposite""";
3740,"ENSMUSG00000026219",0.277363678670078,7.84848641700337,3.12962089732168,0.00587789475061275,0.0300153450316299,-2.22290579650348,14897,"Trip12","thyroid hormone receptor interactor 12 [Source:MGI Symbol;"Acc:MGI:1309481]""	1""	84721189	84840516	-1	C5""	0.187420896780099	-0.0859695562972982	YES""	M-F+""	Opposite""";
5989,"ENSMUSG00000032244",0.278544298093118,7.74765248346277,3.13172549823546,0.00585101165516084,0.0300153450316299,-2.21823859278264,14155,"Fem1b","fem 1 homolog b [Source:MGI Symbol;"Acc:MGI:1335087]""	9""	62791821	62811934	-1	B""	0.0748024008431713	-0.183412411295253	YES""	M-F+""	Opposite""";
6903,"ENSMUSG00000035898",0.481604699388977,5.05378202018572,3.13183795185579,0.00584957861767014,0.0300153450316299,-2.17113523579201,231380,"Uba6","ubiquitin-like modifier activating enzyme 6 [Source:MGI Symbol;"Acc:MGI:1913894]""	5""	86109287	86172803	-1	E1""	0.236095404863381	-0.232196068369356	YES""	M-F+""	Opposite""";
10940,"ENSMUSG00000071180",0.264510739196614,5.48348762658549,3.13021702571821,0.00587026787968305,0.0300153450316299,-2.18887507960168,75616,"Smim15","small integral membrane protein 15 [Source:MGI Symbol;"Acc:MGI:1922866]""	13""	108044446	108049172	1	D2.1""	0.0757102623264605	-0.191125279832339	YES""	M-F+""	Opposite""";
12033,"ENSMUSG00000106870",0.476897291553531,2.73168254483245,3.130981036477,0.00586050726270745,0.0300153450316299,-2.15850138527848,NA,"Gm43681","predicted gene 43681 [Source:MGI Symbol;"Acc:MGI:5663818]""	5""	93183856	93185758	-1	E2""	0.205596743308951	-0.347362134917272	YES""	M-F+""	Opposite""";
12130,"ENSMUSG00000110344",-0.545825506441171,3.89526832830438,-3.13247377410242,0.00584148255484457,0.0300153450316299,-2.13267291023188,NA,"Gm45716","predicted gene 45716 [Source:MGI Symbol;"Acc:MGI:5804831]""	11""	90187683	90251255	1	C""	-0.252988907977435	0.429885915740427	YES""	M+F-""	Opposite""";
4862,"ENSMUSG00000029071",-0.464088925235946,6.02717391414651,-3.12810318098618,0.00589735617064328,0.0300168816231928,-2.20726350151784,13542,"Dvl1","dishevelled segment polarity protein 1 [Source:MGI Symbol;"Acc:MGI:94941]""	4""	155847402	155859303	1	E2""	-0.110638045771864	0.32069595658776	YES""	M+F-""	Opposite""";
8162,"ENSMUSG00000040850",0.236270916670898,5.69367049591648,3.12836746265574,0.00589396280881143,0.0300168816231928,-2.19897396962591,103554,"Psme4","proteasome (prosome, macropain) activator subunit 4 [Source:MGI Symbol;"Acc:MGI:2143994]""	11""	30771726	30880361	1	A4""	0.159853813786659	-0.0687846159409762	YES""	M-F+""	Opposite""";
8535,"ENSMUSG00000042680",-0.31453718422639,4.80495351155273,-3.12892623190092,0.0058867945248713,0.0300168816231928,-2.16876508835268,381126,"Garem1","GRB2 associated regulator of MAPK1 subtype 1 [Source:MGI Symbol;"Acc:MGI:2685790]""	18""	21127201	21300138	-1	A2""	-0.204965800929579	0.123569031115997	YES""	M+F-""	Opposite""";
12280,"ENSMUSG00000117499",0.59949169123902,3.35176763388091,3.12776443493072,0.00590170844345617,0.0300168816231928,-2.1354293189977,NA,"Gm50010","predicted gene, 50010 [Source:MGI Symbol;"Acc:MGI:6275297]""	17""	94814741	94816063	-1	E5""	0.46895534877055	-0.176606116327937	YES""	M-F+""	Opposite""";
2404,"ENSMUSG00000022091",-0.625477416313686,3.922919140556,-3.12503373459741,0.0059369078320899,0.0301658647583179,-2.14633708397861,20410,"Sorbs3","sorbin and SH3 domain containing 3 [Source:MGI Symbol;"Acc:MGI:700013]""	14""	70180468	70211989	-1	D2""	-0.187855410130695	0.361505506405906	YES""	M+F-""	Opposite""";
9184,"ENSMUSG00000048240",-0.517850707190842,6.33124759323009,-3.12428592151062,0.00594658305667599,0.0301849904686944,-2.22061220649537,14708,"Gng7","guanine nucleotide binding protein (G protein), gamma 7 [Source:MGI Symbol;"Acc:MGI:95787]""	10""	80948624	81014945	-1	C1""	-0.30948076899621	0.0963737054397385	YES""	M+F-""	Opposite""";
2022,"ENSMUSG00000021097",-0.49046757825284,5.96418074585418,-3.12370532764344,0.00595410541856796,0.0301931610657006,-2.21496092118807,94040,"Clmn","calmin [Source:MGI Symbol;"Acc:MGI:2136957]""	12""	104763117	104865076	-1	E""	-0.264074897719547	0.151217415130352	YES""	M+F-""	Opposite""";
186,"ENSMUSG00000001750",-0.565105974311134,2.49248874470944,-3.11902601835045,0.0060150724759991,0.0302101932813549,-2.21024825261547,27060,"Tcirg1","T cell, immune regulator 1, ATPase, H+ transporting, lysosomal V0 protein A3 [Source:MGI Symbol;"Acc:MGI:1350931]""	19""	3896050	3907133	-1	A""	-0.0426504364273445	0.48990775864344	YES""	M+F-""	Opposite""";
1494,"ENSMUSG00000019873",-0.339886118028783,5.01603078731282,-3.12040895542139,0.00599699087343097,0.0302101932813549,-2.19216941754511,28193,"Reep3","receptor accessory protein 3 [Source:MGI Symbol;"Acc:MGI:88930]""	10""	67009189	67096945	-1	B5.1""	-0.241458391215589	0.0949281799660481	YES""	M+F-""	Opposite""";
3472,"ENSMUSG00000025422",-0.625613625285289,9.94567089527502,-3.11953925347956,0.00600835583061165,0.0302101932813549,-2.24647493084398,216439,"Agap2","ArfGAP with GTPase domain, ankyrin repeat and PH domain 2 [Source:MGI Symbol;"Acc:MGI:3580016]""	10""	127075284	127093169	1	D3""	-0.282320599667163	0.233352767802264	YES""	M+F-""	Opposite""";
3691,"ENSMUSG00000026103",0.305034060661302,9.25380268206677,3.11957778804294,0.0060078518293388,0.0302101932813549,-2.24608700082701,14660,"Gls","glutaminase [Source:MGI Symbol;"Acc:MGI:95752]""	1""	52163448	52233232	-1	C1.1""	0.163584310570445	-0.0941939407811748	YES""	M-F+""	Opposite""";
5452,"ENSMUSG00000030739",-0.786280854714592,4.14587740769046,-3.122748897991,0.00596651751111082,0.0302101932813549,-2.15710999349547,71960,"Myh14","myosin, heavy polypeptide 14 [Source:MGI Symbol;"Acc:MGI:1919210]""	7""	44605803	44670843	-1	B3""	-0.310155998936022	0.361224977332421	YES""	M+F-""	Opposite""";
7179,"ENSMUSG00000037098",-0.293308425115095,6.63666377871493,-3.12091165797616,0.00599043131626811,0.0302101932813549,-2.23159724835715,215445,"Rab11fip3","RAB11 family interacting protein 3 (class II) [Source:MGI Symbol;"Acc:MGI:2444431]""	17""	25989036	26069555	-1	A3.3""	-0.0904459226395904	0.226153591891993	YES""	M+F-""	Opposite""";
7841,"ENSMUSG00000039568",-0.539114978178715,5.54643126225673,-3.12054464775734,0.00599521958922352,0.0302101932813549,-2.20953658710488,207740,"Ubald1","UBA-like domain containing 1 [Source:MGI Symbol;"Acc:MGI:1916255]""	16""	4874778	4880315	-1	A1""	-0.22431743471924	0.358660304710475	YES""	M+F-""	Opposite""";
9414,"ENSMUSG00000050248",-0.45122537212872,4.65433931670176,-3.11890748899487,0.00601662469759139,0.0302101932813549,-2.18120274550839,68525,"Evc2","EvC ciliary complex subunit 2 [Source:MGI Symbol;"Acc:MGI:1915775]""	5""	37338499	37425055	1	B3""	0.0479764217618627	0.477392119348287	YES""	M+F-""	Same""";
11056,"ENSMUSG00000073557",-0.402442972553454,7.05531750288858,-3.119460021434,0.0060093922521994,0.0302101932813549,-2.23782567314345,329251,"Ppp1r12b","protein phosphatase 1, regulatory subunit 12B [Source:MGI Symbol;"Acc:MGI:1916417]""	1""	134754658	134955942	-1	E4""	-0.271381048109373	0.0911068105525157	YES""	M+F-""	Opposite""";
11173,"ENSMUSG00000074968",0.400772681934393,7.97778471758016,3.12142292965861,0.00598376713500628,0.0302101932813549,-2.23959591379659,228432,"Ano3","anoctamin 3 [Source:MGI Symbol;"Acc:MGI:3613666]""	2""	110655201	110950923	-1	E3""	0.26422718424679	-0.0988632391747608	YES""	M-F+""	Opposite""";
12113,"ENSMUSG00000109901",0.298521981092081,4.69906667072697,3.11804817356045,0.0060278897198179,0.0302370247195568,-2.18520677682584,67064,"Chmp1b","charged multivesicular body protein 1B [Source:MGI Symbol;"Acc:MGI:1914314]""	18""	67205366	67207889	1	E1""	0.247801205236115	-0.14045973279915	YES""	M-F+""	Opposite""";
1222,"ENSMUSG00000017421",0.257941807620104,6.47125945826494,3.11525185882248,0.00606469025214439,0.0302433713899244,-2.24067408231949,22680,"Zfp207","zinc finger protein 207 [Source:MGI Symbol;"Acc:MGI:1340045]""	11""	80383279	80405733	1	B5""	0.116224697537562	-0.113554146822647	YES""	M-F+""	Opposite""";
1906,"ENSMUSG00000020821",-0.650951141349143,6.28004188378735,-3.11535147359739,0.00606337552308436,0.0302433713899244,-2.23724283140784,16562,"Kif1c","kinesin family member 1C [Source:MGI Symbol;"Acc:MGI:1098260]""	11""	70700548	70731964	1	B3""	-0.292629963751249	0.290501934693467	YES""	M+F-""	Opposite""";
3996,"ENSMUSG00000026860",-0.24987071657845,7.05552904549838,-3.11543749595052,0.0060622404126415,0.0302433713899244,-2.24548388927872,227700,"Sh3glb2","SH3-domain GRB2-like endophilin B2 [Source:MGI Symbol;"Acc:MGI:2385131]""	2""	30344809	30359337	-1	B""	-0.0784687421533203	0.172403979379926	YES""	M+F-""	Opposite""";
5776,"ENSMUSG00000031714",-0.541734927193901,4.17527049137472,-3.11532491745101,0.0060637259874193,0.0302433713899244,-2.17222906996008,14388,"Gab1","growth factor receptor bound protein 2-associated protein 1 [Source:MGI Symbol;"Acc:MGI:108088]""	8""	80764438	80880519	-1	C2""	-0.399477658609961	0.149957580848996	YES""	M+F-""	Opposite""";
7212,"ENSMUSG00000037235",-0.413438109667423,6.12017880348481,-3.11656749767061,0.00604734870227406,0.0302433713899244,-2.23172012779229,17122,"Mxd4","Max dimerization protein 4 [Source:MGI Symbol;"Acc:MGI:104991]""	5""	34173883	34187720	-1	B2""	-0.123264705496312	0.203166749191225	YES""	M+F-""	Opposite""";
8445,"ENSMUSG00000042298",0.31573251949772,6.74004973637531,3.11586387629345,0.00605661716224361,0.0302433713899244,-2.24243958591526,72795,"Ttc19","tetratricopeptide repeat domain 19 [Source:MGI Symbol;"Acc:MGI:1920045]""	11""	62281473	62328451	1	B2""	0.097782354036686	-0.158349367140744	YES""	M-F+""	Opposite""";
2424,"ENSMUSG00000022124",0.335385217533174,6.60751890250805,3.11407315227528,0.00608026813573199,0.03024569979606,-2.24454136019231,50789,"Fbxl3","F-box and leucine-rich repeat protein 3 [Source:MGI Symbol;"Acc:MGI:1354702]""	14""	103080239	103099566	-1	E2.3""	0.227469452659632	-0.103314474954304	YES""	M-F+""	Opposite""";
7366,"ENSMUSG00000037887",-0.354947240537092,7.17121473985697,-3.11402276236494,0.00608093496341799,0.03024569979606,-2.2492111513769,18218,"Dusp8","dual specificity phosphatase 8 [Source:MGI Symbol;"Acc:MGI:106626]""	7""	142079490	142095843	-1	F5""	-0.170054048864694	0.134238472642167	YES""	M+F-""	Opposite""";
9778,"ENSMUSG00000053774",0.29862240932542,6.18529713779583,3.11356928418237,0.0060869392172187,0.03024569979606,-2.23943830568306,224111,"Ubxn7","UBX domain protein 7 [Source:MGI Symbol;"Acc:MGI:2146388]""	16""	32332257	32393747	1	B3""	0.130600709518809	-0.185026916789625	YES""	M-F+""	Opposite""";
10118,"ENSMUSG00000057604",-0.556275050984691,2.41138088197478,-3.11297834612923,0.00609477219165163,0.03024569979606,-2.22813169935822,30937,"Lmcd1","LIM and cysteine-rich domains 1 [Source:MGI Symbol;"Acc:MGI:1353635]""	6""	112273758	112330425	1	E3""	-0.240630436618389	0.191362609329611	YES""	M+F-""	Opposite""";
11557,"ENSMUSG00000090000",0.361207309318599,5.2892493521957,3.11323717611751,0.00609134014947117,0.03024569979606,-2.21512037944832,66191,"Ier3ip1","immediate early response 3 interacting protein 1 [Source:MGI Symbol;"Acc:MGI:1913441]""	18""	76930017	76941612	1	E3""	0.181941797973953	-0.258850764625844	YES""	M-F+""	Opposite""";
1995,"ENSMUSG00000021032",-0.985709667521858,1.14688916005027,-3.11168739487179,0.00611191821099113,0.0302719504119264,-2.59110505362452,64242,"Ngb","neuroglobin [Source:MGI Symbol;"Acc:MGI:2151886]""	12""	87097531	87102539	-1	D2""	-0.710612130755133	0.0219380784979233	YES""	M+F-""	Opposite""";
4699,"ENSMUSG00000028703",-0.291384016838749,5.20658373067772,-3.11169120310536,0.00611186756198073,0.0302719504119264,-2.21557240398526,230654,"Lrrc41","leucine rich repeat containing 41 [Source:MGI Symbol;"Acc:MGI:2441984]""	4""	116075269	116097043	1	D1""	-0.208000174185105	0.170067499082092	YES""	M+F-""	Opposite""";
428,"ENSMUSG00000003644",-0.384685913853103,3.58880282251719,-3.11004258877208,0.00613383228556358,0.0303216695375518,-2.1679952176013,20111,"Rps6ka1","ribosomal protein S6 kinase polypeptide 1 [Source:MGI Symbol;"Acc:MGI:104558]""	4""	133847290	133887797	-1	D2.3""	-0.14747054756521	0.241634752453943	YES""	M+F-""	Opposite""";
3253,"ENSMUSG00000024873",-0.521058598985476,6.353666261969,-3.11004751389862,0.00613376655273071,0.0303216695375518,-2.24897392262074,12794,"Cnih2","cornichon family AMPA receptor auxiliary protein 2 [Source:MGI Symbol;"Acc:MGI:1277225]""	19""	5092868	5098521	-1	A""	-0.359330633646214	0.175365188066285	YES""	M+F-""	Opposite""";
2550,"ENSMUSG00000022433",-0.26114840184888,6.46829162055173,-3.10833943946042,0.0061566045413039,0.0303721127780245,-2.25420921576425,27373,"Csnk1e","casein kinase 1, epsilon [Source:MGI Symbol;"Acc:MGI:1351660]""	15""	79417856	79455566	-1	E1""	-0.151206532977862	0.159394181872272	YES""	M+F-""	Opposite""";
4635,"ENSMUSG00000028572",0.38011365301252,5.944003741896,3.10750232316981,0.00616782759323974,0.0303721127780245,-2.24604368266742,77963,"Hook1","hook microtubule tethering protein 1 [Source:MGI Symbol;"Acc:MGI:1925213]""	4""	95967240	96025413	1	C5""	0.281760816619428	-0.0551288004917405	YES""	M-F+""	Opposite""";
7020,"ENSMUSG00000036438",0.308620135991531,10.8219222718121,3.10790288462073,0.00616245485489243,0.0303721127780245,-2.26954678497358,12314,"Calm2","calmodulin 2 [Source:MGI Symbol;"Acc:MGI:103250]""	17""	87433412	87446935	-1	E4""	0.0982231306313739	-0.205252539675562	YES""	M-F+""	Opposite""";
11302,"ENSMUSG00000078970",0.330379168869843,7.92034757771313,3.10777832150675,0.00616412513248451,0.0303721127780245,-2.26610424226119,103784,"Wdr92","WD repeat domain 92 [Source:MGI Symbol;"Acc:MGI:2144224]""	11""	17182107	17233796	1	A2""	0.298761305644085	-0.0687892126619336	YES""	M-F+""	Opposite""";
3823,"ENSMUSG00000026455",0.268564022903822,5.45358999038758,3.10497228358816,0.006201868902312,0.0303931978641904,-2.23685800207043,240756,"Klhl12","kelch-like 12 [Source:MGI Symbol;"Acc:MGI:2385619]""	1""	134455531	134491018	1	E4""	0.149149968246523	-0.120252703011841	YES""	M-F+""	Opposite""";
4025,"ENSMUSG00000026932",-0.479831288350237,6.92139677503342,-3.10512611730676,0.00619979386455402,0.0303931978641904,-2.26486284715985,67991,"Nacc2","nucleus accumbens associated 2, BEN and BTB (POZ) domain containing [Source:MGI Symbol;"Acc:MGI:1915241]""	2""	26055535	26123220	-1	A3""	-0.255441430510395	0.204959655341371	YES""	M+F-""	Opposite""";
8881,"ENSMUSG00000045767",0.283792195532443,7.34215043023635,3.10560798492366,0.00619329841794196,0.0303931978641904,-2.26692289012528,78521,"B230219D22Rik","RIKEN cDNA B230219D22 gene [Source:MGI Symbol;"Acc:MGI:1925771]""	13""	55693124	55703500	1	B1""	0.141146862942593	-0.128134968707592	YES""	M-F+""	Opposite""";
9674,"ENSMUSG00000052713",-0.384608461229028,4.30545888292584,-3.1051856686784,0.00619899076790472,0.0303931978641904,-2.19508940402255,269023,"Zfp608","zinc finger protein 608 [Source:MGI Symbol;"Acc:MGI:2442338]""	18""	54888048	54992555	-1	D3""	-0.0816773622070108	0.321039001095802	YES""	M+F-""	Opposite""";
10290,"ENSMUSG00000059897",0.364024024303067,3.83588941492562,3.10662488941983,0.00617961261788902,0.0303931978641904,-2.17869324374112,234358,"Zfp930","zinc finger protein 930 [Source:MGI Symbol;"Acc:MGI:2675306]""	8""	69209038	69230536	1	B3.3""	0.219025883018425	-0.174082813358353	YES""	M-F+""	Opposite""";
734,"ENSMUSG00000006931",-0.453064917253777,2.50963723251511,-3.10347981429076,0.00622203581082958,0.030462793926781,-2.22844400235372,66180,"P3h4","prolyl 3-hydroxylase family member 4 (non-enzymatic) [Source:MGI Symbol;"Acc:MGI:1913430]""	11""	100408456	100414836	-1	D""	-0.364240422973814	0.0781226716248032	YES""	M+F-""	Opposite""";
851,"ENSMUSG00000009535",0.289946797979299,6.21957375364648,3.10180781462737,0.00624470465924521,0.0304828270769172,-2.26313913592168,67897,"Rnmt","RNA (guanine-7-) methyltransferase [Source:MGI Symbol;"Acc:MGI:1915147]""	18""	68300355	68324852	1	E2""	0.0873614872558273	-0.176887907686611	YES""	M-F+""	Opposite""";
2832,"ENSMUSG00000023118",-0.402256867385405,6.79999453320612,-3.1026025869868,0.00623391915742591,0.0304828270769172,-2.26880815569383,68188,"Sympk","symplekin [Source:MGI Symbol;"Acc:MGI:1915438]""	7""	19024377	19054618	1	A3""	-0.129191286062971	0.228932535381992	YES""	M+F-""	Opposite""";
4004,"ENSMUSG00000026883",-0.455766878434624,7.18222654122971,-3.10141770293727,0.00625000535481919,0.0304828270769172,-2.27397530894273,69601,"Dab2ip","disabled 2 interacting protein [Source:MGI Symbol;"Acc:MGI:1916851]""	2""	35558266	35730994	1	B""	-0.191429473157233	0.2768344234323	YES""	M+F-""	Opposite""";
11041,"ENSMUSG00000073411",-0.645315098132557,5.82507727343712,-3.10201366778684,0.00624190937073611,0.0304828270769172,-2.25321074055347,14964,"H2-D1","histocompatibility 2, D region locus 1 [Source:MGI Symbol;"Acc:MGI:95896]""	17""	35262730	35267499	1	B1""	-0.108545166435375	0.572723782824981	YES""	M+F-""	Opposite""";
8892,"ENSMUSG00000045896",0.310949557031285,6.52531927160843,3.10036529540553,0.00626432700312423,0.0305235239916262,-2.27046972636896,232164,"Paip2b","poly(A) binding protein interacting protein 2B [Source:MGI Symbol;"Acc:MGI:2386865]""	6""	83805401	83831741	-1	C3""	0.084101699642875	-0.277398979739443	YES""	M-F+""	Opposite""";
255,"ENSMUSG00000002274",-0.724614345715891,4.31764099180318,-3.09566534104853,0.00632867811344078,0.0306037705024483,-2.21314551253407,70083,"Metrn","meteorin, glial cell differentiation regulator [Source:MGI Symbol;"Acc:MGI:1917333]""	17""	25793221	25797136	-1	A3.3""	-0.305566495318872	0.443503818619619	YES""	M+F-""	Opposite""";
345,"ENSMUSG00000002985",-0.705628402414929,9.6196220657794,-3.09336291902316,0.00636043756429953,0.0306037705024483,-2.2977035068339,11816,"Apoe","apolipoprotein E [Source:MGI Symbol;"Acc:MGI:88057]""	7""	19696109	19699188	-1	A3""	-0.340263667723264	0.252876832071763	YES""	M+F-""	Opposite""";
4308,"ENSMUSG00000027698",0.289790593709744,7.53548050326984,3.09321801202017,0.00636244159597336,0.0306037705024483,-2.29247831510331,320024,"Nceh1","neutral cholesterol ester hydrolase 1 [Source:MGI Symbol;"Acc:MGI:2443191]""	3""	27182965	27284608	1	A3""	0.143248930347788	-0.113699369032617	YES""	M-F+""	Opposite""";
6092,"ENSMUSG00000032470",-0.316013053083202,8.17393398900848,-3.09721233069925,0.00630742603464569,0.0306037705024483,-2.2878979219827,17532,"Mras","muscle and microspikes RAS [Source:MGI Symbol;"Acc:MGI:1100856]""	9""	99385420	99437381	-1	E3.3""	-0.1708671763639	0.15633316970609	YES""	M+F-""	Opposite""";
6581,"ENSMUSG00000034471",-0.812592227000707,4.07249469276893,-3.09358144161292,0.00635741661029893,0.0306037705024483,-2.20844542019324,140721,"Caskin2","CASK-interacting protein 2 [Source:MGI Symbol;"Acc:MGI:2157062]""	11""	115799183	115813639	-1	E2""	-0.346806049224316	0.47475362329911	YES""	M+F-""	Opposite""";
7685,"ENSMUSG00000038976",-0.665781871032054,9.92684720268327,-3.09505947307775,0.00633702037741466,0.0306037705024483,-2.29450909450814,217124,"Ppp1r9b","protein phosphatase 1, regulatory subunit 9B [Source:MGI Symbol;"Acc:MGI:2387581]""	11""	94991035	95006899	1	D""	-0.278049040311961	0.262793195227809	YES""	M+F-""	Opposite""";
8794,"ENSMUSG00000045007",-0.346589145837017,5.20087312885064,-3.09560881820081,0.00632945592931044,0.0306037705024483,-2.24646403504971,103768,"Tubg2","tubulin, gamma 2 [Source:MGI Symbol;"Acc:MGI:2144208]""	11""	101155907	101161787	1	D""	-0.244939178527577	0.153207491398556	YES""	M+F-""	Opposite""";
9507,"ENSMUSG00000051166",0.316166783070766,5.83883806115154,3.09595283529116,0.00632472332372653,0.0306037705024483,-2.26554681249389,319670,"Eml5","echinoderm microtubule associated protein like 5 [Source:MGI Symbol;"Acc:MGI:2442513]""	12""	98786805	98901484	-1	E""	0.34988694092447	0.0156984929600157	YES""	M-F+""	Same""";
9913,"ENSMUSG00000055322",-0.497686433975393,5.46665215040384,-3.09805627504776,0.00629586156356981,0.0306037705024483,-2.2507300576655,21961,"Tns1","tensin 1 [Source:MGI Symbol;"Acc:MGI:104552]""	1""	73910231	74124449	-1	C3""	-0.146513185953799	0.272382403742339	YES""	M+F-""	Opposite""";
10058,"ENSMUSG00000056917",-0.652641927215087,2.91666378310154,-3.09415830282607,0.00634944854868452,0.0306037705024483,-2.20835076377199,20469,"Sipa1","signal-induced proliferation associated gene 1 [Source:MGI Symbol;"Acc:MGI:107576]""	19""	5651185	5663707	-1	A""	-0.164209652058254	0.47158691405485	YES""	M+F-""	Opposite""";
10440,"ENSMUSG00000061666",0.227559547540405,5.63771712618644,3.09725394145562,0.00630685536167049,0.0306037705024483,-2.25771431242676,66569,"Gdpd1","glycerophosphodiester phosphodiesterase domain containing 1 [Source:MGI Symbol;"Acc:MGI:1913819]""	11""	87033867	87074062	-1	C""	0.0572792786853892	-0.12574508721315	YES""	M-F+""	Opposite""";
10880,"ENSMUSG00000070327",-0.527255332385041,3.61191909013009,-3.09632964950145,0.00631954349510029,0.0306037705024483,-2.1931356903149,672511,"Rnf213","ring finger protein 213 [Source:MGI Symbol;"Acc:MGI:1289196]""	11""	119393100	119487418	1	E2""	0.0119640396710604	0.513017053776942	YES""	M+F-""	Same""";
11446,"ENSMUSG00000085438",0.288655418376873,10.1257162776193,3.09451129934922,0.00634457749033046,0.0306037705024483,-2.29566593301033,NA,"Oip5os1","Opa interacting protein 5, opposite strand 1 [Source:MGI Symbol;"Acc:MGI:1913852]""	2""	119594297	119607502	1	E5""	0.130134822204538	-0.141347913627188	YES""	M-F+""	Opposite""";
11622,"ENSMUSG00000091625",0.692708436612657,1.85493715972553,3.0930547858492,0.00636469971566451,0.0306037705024483,-2.37939525293835,66373,"Lsm5","LSM5 homolog, U6 small nuclear RNA and mRNA degradation associated [Source:MGI Symbol;"Acc:MGI:1913623]""	6""	56701063	56704710	-1	B3""	0.325936681609797	-0.599901137994192	YES""	M-F+""	Opposite""";
4748,"ENSMUSG00000028833",-0.33293876078892,9.79922863592619,-3.09242791357672,0.00637337932632335,0.0306166759375051,-2.29960849474581,26562,"Ncdn","neurochondrin [Source:MGI Symbol;"Acc:MGI:1347351]""	4""	126743750	126753438	-1	D2.2""	-0.0344975510205138	0.264570224005339	YES""	M+F-""	Opposite""";
4211,"ENSMUSG00000027447",-0.435964593256482,9.12517427526452,-3.09049824448299,0.00640016989675995,0.0306170004356534,-2.30298104722554,13010,"Cst3","cystatin C [Source:MGI Symbol;"Acc:MGI:102519]""	2""	148871722	148875692	-1	G3""	-0.27313993704996	0.0867259742534704	YES""	M+F-""	Opposite""";
4408,"ENSMUSG00000028013",0.304136584391428,5.16973050876046,3.08995937173527,0.00640767094702287,0.0306170004356534,-2.25590449215605,74776,"Ppa2","pyrophosphatase (inorganic) 2 [Source:MGI Symbol;"Acc:MGI:1922026]""	3""	133310110	133378235	1	G3""	0.0872833320453472	-0.198316471821389	YES""	M-F+""	Opposite""";
4811,"ENSMUSG00000028959",-0.336702892500706,5.61253113018749,-3.09125802461203,0.00638960839513751,0.0306170004356534,-2.26836727116749,66587,"Fastk","Fas-activated serine/threonine kinase [Source:MGI Symbol;"Acc:MGI:1913837]""	5""	24438440	24445287	-1	A3""	-0.147988327319032	0.168161349642112	YES""	M+F-""	Opposite""";
7810,"ENSMUSG00000039428",0.233959422583639,6.09454043968038,3.08987258085773,0.00640887986843399,0.0306170004356534,-2.28387921324429,72759,"Tmem135","transmembrane protein 135 [Source:MGI Symbol;"Acc:MGI:1920009]""	7""	89139714	89404222	-1	D3""	0.0745685721252683	-0.143106063868173	YES""	M-F+""	Opposite""";
11597,"ENSMUSG00000090935",0.30145272830022,5.92429559976365,3.09089180193951,0.00639469703433228,0.0306170004356534,-2.27790309316238,24071,"Synj2bp","synaptojanin 2 binding protein [Source:MGI Symbol;"Acc:MGI:1344347]""	12""	81497941	81532911	-1	D1""	0.0970724070056999	-0.206202195928722	YES""	M-F+""	Opposite""";
11944,"ENSMUSG00000103472",-0.269671253504734,8.92022921585945,-3.08983372445475,0.006409421176441,0.0306170004356534,-2.30413559011124,93715,"Pcdhga7","protocadherin gamma subfamily A, 7 [Source:MGI Symbol;"Acc:MGI:1935219]""	18""	37714764	37841873	1	B3""	-0.156442391395672	0.0860802095459514	YES""	M+F-""	Opposite""";
10172,"ENSMUSG00000058407",0.290219561324796,5.36940195553037,3.08923840116559,0.00641772019670692,0.0306279927447682,-2.26428561955743,98258,"Txndc9","thioredoxin domain containing 9 [Source:MGI Symbol;"Acc:MGI:2138153]""	1""	37985189	37997893	-1	B""	0.10511456568882	-0.246754173535775	YES""	M-F+""	Opposite""";
5198,"ENSMUSG00000030031",0.416010878310734,3.6566070085613,3.08818695872101,0.00643240330100207,0.0306694035461724,-2.20880310425534,243574,"Kbtbd8","kelch repeat and BTB (POZ) domain containing 8 [Source:MGI Symbol;"Acc:MGI:2661430]""	6""	95117240	95129790	1	D2""	0.365974965971349	-0.127422531206187	YES""	M-F+""	Opposite""";
5679,"ENSMUSG00000031480",-0.613395788240952,2.05021391704183,-3.08676147099169,0.00645236219608511,0.0307226586811931,-2.33966191283251,56229,"Thsd1","thrombospondin, type I, domain 1 [Source:MGI Symbol;"Acc:MGI:1929096]""	8""	22227313	22261334	1	A2""	-0.0458515484927985	0.517605501257442	YES""	M+F-""	Opposite""";
11221,"ENSMUSG00000076036",-0.417072498353143,4.80750672277045,-3.08653023642544,0.00645560550573437,0.0307226586811931,-2.24785962945692,NA,"Gm22133","predicted gene, 22133 [Source:MGI Symbol;"Acc:MGI:5451910]""	7""	45458089	45458197	-1	B3""	-0.238981570207936	0.191685324472817	YES""	M+F-""	Opposite""";
1077,"ENSMUSG00000015357",0.244194117784283,4.9591796549677,3.08494394259874,0.00647789787627015,0.030775695013212,-2.25794512295562,270166,"Clpx","caseinolytic mitochondrial matrix peptidase chaperone subunit [Source:MGI Symbol;"Acc:MGI:1346017]""	9""	65294260	65330658	1	C""	0.0899919748641517	-0.121184020928541	YES""	M-F+""	Opposite""";
1963,"ENSMUSG00000020948",0.444859450227815,5.36528187902288,3.08445173654103,0.00648483015830784,0.030775695013212,-2.27323964369229,66689,"Klhl28","kelch-like 28 [Source:MGI Symbol;"Acc:MGI:1913939]""	12""	64938833	64965534	-1	C1""	0.332413732328375	-0.0997609186014622	YES""	M-F+""	Opposite""";
5074,"ENSMUSG00000029592",-0.233947485752245,5.0775844349739,-3.08455396483438,0.00648338976904568,0.030775695013212,-2.26328014350159,100756,"Usp30","ubiquitin specific peptidase 30 [Source:MGI Symbol;"Acc:MGI:2140991]""	5""	114065461	114124720	1	F""	-0.162820148966832	0.0890317886861177	YES""	M+F-""	Opposite""";
7717,"ENSMUSG00000039100",0.293425012046121,8.72951625936426,3.08392502807932,0.00649225639152527,0.0307823303034632,-2.31541752965189,223455,"Marchf6","membrane associated ring-CH-type finger 6 [Source:MGI Symbol;"Acc:MGI:2442773]""	15""	31455891	31531053	-1	B2""	0.152158941048386	-0.112922019052257	YES""	M-F+""	Opposite""";
11016,"ENSMUSG00000072825",-0.539353574846235,8.40291243080774,-3.08159812119165,0.00652516360552013,0.0309096565194952,-2.31920972793288,217882,"Cep170b","centrosomal protein 170B [Source:MGI Symbol;"Acc:MGI:2145043]""	12""	112720455	112746592	1	F1""	-0.258916792146232	0.261441491416803	YES""	M+F-""	Opposite""";
10511,"ENSMUSG00000062580",0.196773518242784,6.49927806008687,3.08115046056334,0.00653151307544837,0.0309110594640432,-2.30765275427658,21854,"Timm17a","translocase of inner mitochondrial membrane 17a [Source:MGI Symbol;"Acc:MGI:1343131]""	1""	135295213	135313778	-1	E4""	0.0239478282363197	-0.146322746375275	YES""	M-F+""	Opposite""";
3520,"ENSMUSG00000025572",-0.726713208766257,1.5481057185158,-3.08058423599545,0.00653955284941427,0.0309204519418071,-2.4800066759837,217353,"Tmc6","transmembrane channel-like gene family 6 [Source:MGI Symbol;"Acc:MGI:1098686]""	11""	117765988	117782198	-1	E2""	-0.0133655832538921	0.726747294623624	YES""	M+F-""	Opposite""";
5450,"ENSMUSG00000030737",-0.381758980380242,3.87597960534699,-3.07995222779679,0.00654853807939719,0.0309256276896728,-2.22857514143022,101488,"Slco2b1","solute carrier organic anion transporter family, member 2b1 [Source:MGI Symbol;"Acc:MGI:1351872]""	7""	99657804	99711340	-1	E1""	-0.163923035744508	0.195891086284196	YES""	M+F-""	Opposite""";
5789,"ENSMUSG00000031754",0.279705521324824,6.30997682490312,3.07965556933737,0.00655275980972747,0.0309256276896728,-2.30768797609359,68219,"Nudt21","nudix (nucleoside diphosphate linked moiety X)-type motif 21 [Source:MGI Symbol;"Acc:MGI:1915469]""	8""	94015496	94037031	-1	C5""	0.0639594873476829	-0.210190556380842	YES""	M-F+""	Opposite""";
10088,"ENSMUSG00000057236",0.306836769959512,7.06145075375833,3.07892105484365,0.00656322407132548,0.030946412456519,-2.31709144160999,19646,"Rbbp4","retinoblastoma binding protein 4, chromatin remodeling factor [Source:MGI Symbol;"Acc:MGI:1194912]""	4""	129307100	129335370	-1	D2.2""	0.170515555467276	-0.205543761674805	YES""	M-F+""	Opposite""";
3561,"ENSMUSG00000025743",-0.32523899845759,7.74414703668961,-3.07650741867862,0.00659772483544959,0.0309661232643149,-2.32645025442156,20970,"Sdc3","syndecan 3 [Source:MGI Symbol;"Acc:MGI:1349163]""	4""	130792537	130826319	1	D2.2""	-0.157113770331358	0.149081374599185	YES""	M+F-""	Opposite""";
8292,"ENSMUSG00000041560",-0.52248754959949,5.21088779848381,-3.07681717038279,0.00659328734000169,0.0309661232643149,-2.28277480754798,68077,"Nop53","NOP53 ribosome biogenesis factor [Source:MGI Symbol;"Acc:MGI:2154441]""	7""	15936183	15946074	-1	A2""	-0.221655690104619	0.241496252688386	YES""	M+F-""	Opposite""";
8970,"ENSMUSG00000046541",-0.413351989345293,2.97893042431467,-3.07691338236474,0.00659190960198576,0.0309661232643149,-2.23374310937467,210172,"Zfp526","zinc finger protein 526 [Source:MGI Symbol;"Acc:MGI:2445181]""	7""	25221425	25227507	1	A3""	-0.167303920623753	0.211002258731086	YES""	M+F-""	Opposite""";
9456,"ENSMUSG00000050697",0.274395169415333,5.29560875805283,3.0774757549067,0.00658386214470496,0.0309661232643149,-2.28454720014155,105787,"Prkaa1","protein kinase, AMP-activated, alpha 1 catalytic subunit [Source:MGI Symbol;"Acc:MGI:2145955]""	15""	5143861	5181899	1	A1""	0.161292084359475	-0.0993672343262974	YES""	M-F+""	Opposite""";
10720,"ENSMUSG00000066735",0.26524197914467,6.70129206638404,3.07667725181788,0.00659529144945112,0.0309661232643149,-2.31865131671229,69568,"Vkorc1l1","vitamin K epoxide reductase complex, subunit 1-like 1 [Source:MGI Symbol;"Acc:MGI:1916818]""	5""	129941970	129986692	1	G1.3""	0.140171536334699	-0.144545373506033	YES""	M-F+""	Opposite""";
8425,"ENSMUSG00000042203",-0.252984833604567,5.65055275649423,-3.07447763759022,0.00662687558700018,0.0310472129356279,-2.30246364391767,381085,"Tbc1d22b","TBC1 domain family, member 22B [Source:MGI Symbol;"Acc:MGI:2681867]""	17""	29549785	29606898	1	A3.3""	-0.130332467035053	0.130203714014243	YES""	M+F-""	Opposite""";
11199,"ENSMUSG00000075470",0.325981469608202,6.28072923028279,3.07445774139599,0.00662716194733263,0.0310472129356279,-2.31744206242495,380959,"Alg10b","asparagine-linked glycosylation 10B (alpha-1,2-glucosyltransferase) [Source:MGI Symbol;"Acc:MGI:2146159]""	15""	90224311	90233471	1	E3""	0.167903262527198	-0.16030779631742	YES""	M-F+""	Opposite""";
2507,"ENSMUSG00000022338",0.322497151758278,6.28225540609995,3.07400720898355,0.00663364956474439,0.031049120972245,-2.31827081360704,223527,"Eny2","ENY2 transcription and export complex 2 subunit [Source:MGI Symbol;"Acc:MGI:1919286]""	15""	44428042	44438256	1	B3.2""	0.142964986374337	-0.195506470544885	YES""	M-F+""	Opposite""";
1498,"ENSMUSG00000019878",0.29470753562465,4.76296879389343,3.0735776588673,0.00663984080596701,0.0310496395813852,-2.27232280596752,15500,"Hsf2","heat shock factor 2 [Source:MGI Symbol;"Acc:MGI:96239]""	10""	57486385	57513135	1	B4""	0.191529203782693	-0.1204170676249	YES""	M-F+""	Opposite""";
3128,"ENSMUSG00000024517",-1.20870957914689,1.55750431728637,-3.07315474211331,0.00664594194264798,0.0310497362745587,-2.50192517187539,225642,"Grp","gastrin releasing peptide [Source:MGI Symbol;"Acc:MGI:95833]""	18""	65872820	65886596	1	E1""	-0.86961745727466	0.311751873286888	YES""	M+F-""	Opposite""";
4717,"ENSMUSG00000028766",-0.888970986367768,3.15655037491242,-3.07239812970785,0.00665687072292823,0.0310723668492575,-2.23697063888416,11647,"Alpl","alkaline phosphatase, liver/bone/kidney [Source:MGI Symbol;"Acc:MGI:87983]""	4""	137741733	137796384	-1	D3""	-0.318079948442469	0.449623819393199	YES""	M+F-""	Opposite""";
9666,"ENSMUSG00000052656",0.313187271005291,5.74636480047745,3.07167168484501,0.00666738023972591,0.031093000874877,-2.31033285534062,22644,"Rnf103","ring finger protein 103 [Source:MGI Symbol;"Acc:MGI:109483]""	6""	71493894	71510881	1	C1""	0.157448093618952	-0.165444650389217	YES""	M-F+""	Opposite""";
6989,"ENSMUSG00000036298",0.333772884494217,7.85925813107307,3.07092914550834,0.00667813931380566,0.0311147599834556,-2.33794469843655,239606,"Slc2a13","solute carrier family 2 (facilitated glucose transporter), member 13 [Source:MGI Symbol;"Acc:MGI:2146030]""	15""	91267696	91573261	-1	E3""	0.165145430780811	-0.106148263312443	YES""	M-F+""	Opposite""";
3326,"ENSMUSG00000025034",-0.404546351543808,5.80574341216167,-3.06996784360722,0.00669209330710395,0.0311513516071608,-2.31507372695097,93679,"Trim8","tripartite motif-containing 8 [Source:MGI Symbol;"Acc:MGI:1933302]""	19""	46501702	46516848	1	C3""	-0.198896033737001	0.234720558090885	YES""	M+F-""	Opposite""";
1715,"ENSMUSG00000020397",0.423649882373003,3.94486546057191,3.06875863743874,0.00670968618064454,0.0312047999536592,-2.25153026602142,66213,"Med7","mediator complex subunit 7 [Source:MGI Symbol;"Acc:MGI:1913463]""	11""	46436925	46442721	1	B1.1""	0.199017234611631	-0.229962581700651	YES""	M-F+""	Opposite""";
1985,"ENSMUSG00000021010",-0.402574495366781,4.23997890708799,-3.06786879871389,0.00672266133111486,0.0312082978910362,-2.26302088095644,27386,"Npas3","neuronal PAS domain protein 3 [Source:MGI Symbol;"Acc:MGI:1351610]""	12""	53248157	54072175	1	C1""	-0.184641835000546	0.127100530226509	YES""	M+F-""	Opposite""";
2584,"ENSMUSG00000022507",0.313273995024013,6.29181426288136,3.06818248585927,0.00671808452460394,0.0312082978910362,-2.32974599420797,69053,"1810013L24Rik","RIKEN cDNA 1810013L24 gene [Source:MGI Symbol;"Acc:MGI:1916303]""	16""	8830100	8858922	1	A1""	0.185439963578805	-0.121481523851951	YES""	M-F+""	Opposite""";
405,"ENSMUSG00000003452",0.417632203554068,6.07725811309998,3.06688345393141,0.00673705763779122,0.0312467230837633,-2.32811082240474,12121,"Bicd1","BICD cargo adaptor 1 [Source:MGI Symbol;"Acc:MGI:1101760]""	6""	149408886	149563329	1	G3""	0.213474245988812	-0.162953747113675	YES""	M-F+""	Opposite""";
6011,"ENSMUSG00000032293",0.250990059608821,6.37426067783879,3.06588138643889,0.00675172908939656,0.0312579887326006,-2.33559394912928,64602,"Ireb2","iron responsive element binding protein 2 [Source:MGI Symbol;"Acc:MGI:1928268]""	9""	54863789	54912530	1	B""	0.159108581973519	-0.113310809651029	YES""	M-F+""	Opposite""";
7830,"ENSMUSG00000039515",-0.270697821494789,7.32510973443425,-3.06590381495737,0.00675140036893015,0.0312579887326006,-2.34433540802541,110854,"Ptpa","protein phosphatase 2 protein activator [Source:MGI Symbol;"Acc:MGI:1346006]""	2""	30416039	30447806	1	B""	-0.179999824002377	0.0508513856309077	YES""	M+F-""	Opposite""";
1489,"ENSMUSG00000019861",0.267645670006619,6.27354517147431,3.06304308282206,0.00679345443554133,0.0313305046817695,-2.33955071591571,94221,"Gopc","golgi associated PDZ and coiled-coil motif containing [Source:MGI Symbol;"Acc:MGI:2149946]""	10""	52335850	52382124	-1	B3""	0.0909550640255478	-0.135498894727706	YES""	M-F+""	Opposite""";
1591,"ENSMUSG00000020115",0.301287892950692,5.61476153853691,3.06428367573516,0.00677518589505809,0.0313305046817695,-2.32040408883265,56480,"Tbk1","TANK-binding kinase 1 [Source:MGI Symbol;"Acc:MGI:1929658]""	10""	121546455	121586787	-1	D2""	0.219586174264418	-0.060694994394142	YES""	M-F+""	Opposite""";
1953,"ENSMUSG00000020925",0.261700085159918,4.37266324062676,3.06337414195701,0.00678857468276493,0.0313305046817695,-2.27647603307514,52715,"Ccdc43","coiled-coil domain containing 43 [Source:MGI Symbol;"Acc:MGI:1289318]""	11""	102684686	102697782	-1	E1""	0.14090963785767	-0.182544898141423	YES""	M-F+""	Opposite""";
4304,"ENSMUSG00000027680",0.224853615535394,6.11088221567817,3.06259623957625,0.00680004624683754,0.0313305046817695,-2.33716480321379,14359,"Fxr1","fragile X mental retardation gene 1, autosomal homolog [Source:MGI Symbol;"Acc:MGI:104860]""	3""	34019943	34070322	1	A3""	0.128018465079653	-0.0931878120418272	YES""	M-F+""	Opposite""";
4750,"ENSMUSG00000028838",-0.207218022663684,6.52342013999587,-3.06205973059499,0.00680796903857102,0.0313305046817695,-2.3451219626958,56219,"Extl1","exostosin-like glycosyltransferase 1 [Source:MGI Symbol;"Acc:MGI:1888742]""	4""	134356372	134383850	-1	D3""	0.00750436141519559	0.207272186657345	YES""	M+F-""	Same""";
9845,"ENSMUSG00000054604",0.238219488543139,6.60812360703179,3.06388322733035,0.00678107751979244,0.0313305046817695,-2.34250085094985,106143,"Cggbp1","CGG triplet repeat binding protein 1 [Source:MGI Symbol;"Acc:MGI:2146370]""	16""	64851996	64859507	1	C1.3""	0.0827490950683043	-0.137409756657792	YES""	M-F+""	Opposite""";
11894,"ENSMUSG00000101503",2.60991617639149,-0.0361458534629886,3.06189925102506,0.00681034063669578,0.0313305046817695,-3.32450368536469,NA,"Gm28364","predicted gene 28364 [Source:MGI Symbol;"Acc:MGI:5579070]""	1""	74281161	74281866	1	C3""	3.63291181659212	0.469871450911555	YES""	M-F+""	Same""";
2693,"ENSMUSG00000022762",0.646383100276474,7.83489541980291,3.06061390961779,0.00682936473113385,0.0313315887333942,-2.35782231834105,17968,"Ncam2","neural cell adhesion molecule 2 [Source:MGI Symbol;"Acc:MGI:97282]""	16""	81200697	81626828	1	C3.3""	0.252159303369049	-0.307233007398999	YES""	M-F+""	Opposite""";
3412,"ENSMUSG00000025245",0.241794137799157,6.02560045876397,3.0614292622656,0.00681729085417146,0.0313315887333942,-2.33763772048953,93730,"Lztfl1","leucine zipper transcription factor-like 1 [Source:MGI Symbol;"Acc:MGI:1934860]""	9""	123694416	123717697	-1	F4""	0.103879426529095	-0.115034254947473	YES""	M-F+""	Opposite""";
4996,"ENSMUSG00000029413",-0.42112689878653,3.61849716872093,-3.0602258232683,0.0068351188952131,0.0313315887333942,-2.25874600789545,67111,"Naaa","N-acylethanolamine acid amidase [Source:MGI Symbol;"Acc:MGI:1914361]""	5""	92257659	92278170	-1	E2""	-0.319640783336864	0.0194920205793338	YES""	M+F-""	Opposite""";
8266,"ENSMUSG00000041408",0.240313477495399,6.16214106974183,3.06082470358646,0.00682624126337292,0.0313315887333942,-2.34166294229052,218914,"Wapl","WAPL cohesin release factor [Source:MGI Symbol;"Acc:MGI:2675859]""	14""	34673928	34747983	1	B""	0.149566771839418	-0.114911347011385	YES""	M-F+""	Opposite""";
2620,"ENSMUSG00000022568",-0.582183819232232,4.76787201012308,-3.05776033505423,0.00687178523612615,0.0314150633322871,-2.30199731558034,105782,"Scrib","scribbled planar cell polarity [Source:MGI Symbol;"Acc:MGI:2145950]""	15""	76047158	76069784	-1	D3""	-0.171644225725323	0.36331997010428	YES""	M+F-""	Opposite""";
3635,"ENSMUSG00000025949",0.263449965890501,6.23435179399953,3.05781252195381,0.00687100713925885,0.0314150633322871,-2.34893322969421,18711,"Pikfyve","phosphoinositide kinase, FYVE type zinc finger containing [Source:MGI Symbol;"Acc:MGI:1335106]""	1""	65186683	65278695	1	C2""	0.163282407014848	-0.0926752992539751	YES""	M-F+""	Opposite""";
4765,"ENSMUSG00000028868",-0.48617908156704,4.13547583592401,-3.05810283755516,0.00686668015505132,0.0314150633322871,-2.27805170928633,242687,"Wasf2","WAS protein family, member 2 [Source:MGI Symbol;"Acc:MGI:1098641]""	4""	133130505	133199756	1	D2.3""	-0.210269636562503	0.184700122151816	YES""	M+F-""	Opposite""";
3220,"ENSMUSG00000024792",-0.33746913296474,3.70010097530988,-3.057023503185,0.0068827804286862,0.0314261649619278,-2.26682589308814,81909,"Zfpl1","zinc finger like protein 1 [Source:MGI Symbol;"Acc:MGI:1891017]""	19""	6080762	6084956	-1	A""	-0.16988016058964	0.19233493776146	YES""	M+F-""	Opposite""";
8961,"ENSMUSG00000046442",0.285984728942104,8.41569815393588,3.05677302863234,0.00688652197604648,0.0314261649619278,-2.36781596059595,320472,"Ppm1e","protein phosphatase 1E (PP2C domain containing) [Source:MGI Symbol;"Acc:MGI:2444096]""	11""	87226906	87359023	-1	C""	0.124216398431781	-0.14469445458921	YES""	M-F+""	Opposite""";
11949,"ENSMUSG00000103677",-0.26587004244795,8.91017594592128,-3.05579335059445,0.00690117528696996,0.0314649155484147,-2.37073208351558,93712,"Pcdhga4","protocadherin gamma subfamily A, 4 [Source:MGI Symbol;"Acc:MGI:1935216]""	18""	37685210	37841873	1	B3""	-0.159689865607983	0.0769343804348975	YES""	M+F-""	Opposite""";
9912,"ENSMUSG00000055320",-0.363001371742499,4.17875691346041,-3.0552495515276,0.00690932214379475,0.0314739582212526,-2.28465640771122,21676,"Tead1","TEA domain family member 1 [Source:MGI Symbol;"Acc:MGI:101876]""	7""	112679318	112906807	1	F1""	-0.118309804387286	0.226102534397071	YES""	M+F-""	Opposite""";
5364,"ENSMUSG00000030516",-0.274771693799542,6.81850614162393,-3.05483222621095,0.00691558060380979,0.0314743902491239,-2.36225974051817,21872,"Tjp1","tight junction protein 1 [Source:MGI Symbol;"Acc:MGI:98759]""	7""	65296165	65527781	-1	C""	-0.0646319325000014	0.18396015159193	YES""	M+F-""	Opposite""";
1485,"ENSMUSG00000019852",0.361235901598421,8.29357548670488,3.05394981656608,0.00692883193648445,0.031505740877642,-2.37291016811397,215821,"Arfgef3","ARFGEF family member 3 [Source:MGI Symbol;"Acc:MGI:106387]""	10""	18581839	18743949	-1	A3""	0.277051789594931	-0.0695331633442289	YES""	M-F+""	Opposite""";
11753,"ENSMUSG00000096914",0.370710240261641,4.89751386492604,3.05355237294733,0.0069348085082963,0.031505740877642,-2.31572781325084,270049,"Galntl6","UDP-N-acetyl-alpha-D-galactosamine:polypeptide N-acetylgalactosaminyltransferase-like 6 [Source:MGI Symbol;"Acc:MGI:1913581]""	8""	57774052	58912640	-1	B2""	0.0656469912317983	-0.263827885494391	YES""	M-F+""	Opposite""";
2251,"ENSMUSG00000021704",0.261962616509951,5.70110164443,3.05267714801026,0.00694798744461091,0.0315095476959047,-2.3456856205759,382793,"Mtx3","metaxin 3 [Source:MGI Symbol;"Acc:MGI:2686040]""	13""	92844760	92858230	1	C3""	0.156609563660498	-0.110258023679502	YES""	M-F+""	Opposite""";
5044,"ENSMUSG00000029512",-0.381961581293881,6.29305291703467,-3.05281633429836,0.00694588997916114,0.0315095476959047,-2.35978873517364,22241,"Ulk1","unc-51 like kinase 1 [Source:MGI Symbol;"Acc:MGI:1270126]""	5""	110784488	110810097	-1	F""	-0.203021872878359	0.260220394019126	YES""	M+F-""	Opposite""";
289,"ENSMUSG00000002504",-0.449684480656153,4.41252084012174,-3.0495661813398,0.00699502943632271,0.0315526589687899,-2.30345465159511,65962,"Slc9a3r2","solute carrier family 9 (sodium/hydrogen exchanger), member 3 regulator 2 [Source:MGI Symbol;"Acc:MGI:1890662]""	17""	24639286	24650327	-1	A3.3""	-0.204843213967306	0.155494137278072	YES""	M+F-""	Opposite""";
3549,"ENSMUSG00000025724",0.269566472703019,3.96973257906507,3.05025946272131,0.0069845193012682,0.0315526589687899,-2.28657499367203,56529,"Sec11a","SEC11 homolog A, signal peptidase complex subunit [Source:MGI Symbol;"Acc:MGI:1929464]""	7""	80904889	80947780	-1	D3""	0.0465383892708956	-0.240450891255406	YES""	M-F+""	Opposite""";
3875,"ENSMUSG00000026585",0.336516436132565,8.67120960000358,3.05061329352233,0.00697916116175649,0.0315526589687899,-2.38045974435351,16579,"Kifap3","kinesin-associated protein 3 [Source:MGI Symbol;"Acc:MGI:107566]""	1""	163779583	163917109	1	H2.1""	0.119966062125829	-0.160324256660464	YES""	M-F+""	Opposite""";
5330,"ENSMUSG00000030393",0.309002240341795,4.233154132935,3.04972694569381,0.00699259088016976,0.0315526589687899,-2.29690610701676,22775,"Zik1","zinc finger protein interacting with K protein 1 [Source:MGI Symbol;"Acc:MGI:108070]""	7""	10487229	10495394	-1	A1""	0.193072314391654	-0.101305790968521	YES""	M-F+""	Opposite""";
11781,"ENSMUSG00000097328",-0.531244333734892,2.33567702405594,-3.049317789724,0.00699879879634121,0.0315526589687899,-2.34026666184487,21944,"Tnfsf12","tumor necrosis factor (ligand) superfamily, member 12 [Source:MGI Symbol;"Acc:MGI:1196259]""	11""	69686250	69695849	-1	B3""	-0.209208293368161	0.333719473623801	YES""	M+F-""	Opposite""";
12284,"ENSMUSG00000117694",0.351887888135316,8.22543528476042,3.0491895059583,0.00700074628601876,0.0315526589687899,-2.3819710227403,NA,"Snhg4","small nucleolar RNA host gene 4 [Source:MGI Symbol;"Acc:MGI:4937091]""	18""	35553404	35587708	1	B2""	0.195574058784156	-0.173810931629141	YES""	M-F+""	Opposite""";
12291,"ENSMUSG00000117869",0.351887888135316,8.22543528476042,3.0491895059583,0.00700074628601876,0.0315526589687899,-2.3819710227403,NA,"Snhg4","small nucleolar RNA host gene 4 [Source:MGI Symbol;"Acc:MGI:4937091]""	18""	35553371	35558316	1	B2""	0.195574058784156	-0.173810931629141	YES""	M-F+""	Opposite""";
1147,"ENSMUSG00000016150",0.486168623647115,6.16745248341711,3.04705035056882,0.00703329892122285,0.0316440817708139,-2.36832832530985,23963,"Tenm1","teneurin transmembrane protein 1 [Source:MGI Symbol;"Acc:MGI:1345185]""	X""	42527866	43429126	-1	A4""	0.157062321099135	-0.307599372349903	YES""	M-F+""	Opposite""";
2651,"ENSMUSG00000022664",0.291922475188784,5.41103221084,3.0454635644656,0.00705754105030403,0.0316440817708139,-2.35013934772163,74102,"Slc35a5","solute carrier family 35, member A5 [Source:MGI Symbol;"Acc:MGI:1921352]""	16""	45139573	45158706	-1	B5""	0.168248762011704	-0.132365218315724	YES""	M-F+""	Opposite""";
3131,"ENSMUSG00000024527",0.21436946853586,6.27804632727438,3.04259931621343,0.00710150576644902,0.0316440817708139,-2.37928726617609,69597,"Afg3l2","AFG3-like AAA ATPase 2 [Source:MGI Symbol;"Acc:MGI:1916847]""	18""	67404764	67449172	-1	E1""	0.0946683426179062	-0.0980283157031087	YES""	M-F+""	Opposite""";
5475,"ENSMUSG00000030795",0.509388449386234,7.90997590738834,3.04413581851564,0.0070778882042417,0.0316440817708139,-2.39042149440622,233908,"Fus","fused in sarcoma [Source:MGI Symbol;"Acc:MGI:1353633]""	7""	127967457	127985701	1	F3""	0.270768420154541	-0.289519090608039	YES""	M-F+""	Opposite""";
6472,"ENSMUSG00000034024",0.23330629631488,7.05471573019184,3.04259386024468,0.00710158976666051,0.0316440817708139,-2.38793863615364,12461,"Cct2","chaperonin containing Tcp1, subunit 2 (beta) [Source:MGI Symbol;"Acc:MGI:107186]""	10""	117051001	117063814	-1	D2""	0.0315240293512834	-0.1996679095197	YES""	M-F+""	Opposite""";
6692,"ENSMUSG00000034898",-0.397502991785637,2.55468831534354,-3.04457834918996,0.00707110026737569,0.0316440817708139,-2.31847070422427,70598,"Filip1","filamin A interacting protein 1 [Source:MGI Symbol;"Acc:MGI:1917848]""	9""	79805094	80012851	-1	E1""	-0.102303752142715	0.269291380702778	YES""	M+F-""	Opposite""";
7079,"ENSMUSG00000036707",0.224007928591978,7.85835981076732,3.04507949291584,0.00706342092440598,0.0316440817708139,-2.38843095656008,12283,"Cab39","calcium binding protein 39 [Source:MGI Symbol;"Acc:MGI:107438]""	1""	85793441	85851576	1	C5""	0.0871463049916768	-0.118092865906669	YES""	M-F+""	Opposite""";
7094,"ENSMUSG00000036779",0.242522362143864,5.76884136333605,3.04326452234936,0.00709127148487642,0.0316440817708139,-2.36601704136999,214627,"Tent4b","terminal nucleotidyltransferase 4B [Source:MGI Symbol;"Acc:MGI:1917820]""	8""	88199213	88259722	1	C3""	0.0924726731977853	-0.134474436638433	YES""	M-F+""	Opposite""";
10253,"ENSMUSG00000059474",0.284491889419498,4.49613526392138,3.04596353815163,0.00704989393403046,0.0316440817708139,-2.31390032141408,103537,"Mbtd1","mbt domain containing 1 [Source:MGI Symbol;"Acc:MGI:2143977]""	11""	93885852	93946985	1	D""	0.220291229602151	-0.0776889978483347	YES""	M-F+""	Opposite""";
10375,"ENSMUSG00000060882",0.267295886985397,7.04008415414298,3.0425991340073,0.0071015085716829,0.0316440817708139,-2.387849425247,16508,"Kcnd2","potassium voltage-gated channel, Shal-related family, member 2 [Source:MGI Symbol;"Acc:MGI:102663]""	6""	21215503	21729805	1	A2""	0.204309489517165	-0.0654046467184209	YES""	M-F+""	Opposite""";
10679,"ENSMUSG00000066037",0.298602089404025,6.61305565939284,3.04570928377054,0.00705378175543609,0.0316440817708139,-2.37795602701729,74326,"Hnrnpr","heterogeneous nuclear ribonucleoprotein R [Source:MGI Symbol;"Acc:MGI:1891692]""	4""	136310942	136359447	1	D3""	0.169967464258166	-0.149913028491373	YES""	M-F+""	Opposite""";
11752,"ENSMUSG00000096910",0.215694099769972,5.2460189132116,3.04560705052455,0.00705534559957992,0.0316440817708139,-2.34405097479211,100043468,"Zfp955b","zinc finger protein 955B [Source:MGI Symbol;"Acc:MGI:4834573]""	17""	33289544	33307241	1	B1""	0.139855823031489	-0.0626260386054612	YES""	M-F+""	Opposite""";
11912,"ENSMUSG00000102428",-0.270387575398964,8.90753768727594,-3.04441322815261,0.00707363230192144,0.0316440817708139,-2.39295628841304,93724,"Pcdhga12","protocadherin gamma subfamily A, 12 [Source:MGI Symbol;"Acc:MGI:1935229]""	18""	37765580	37841873	1	B3""	-0.160411227783412	0.0816863674094012	YES""	M+F-""	Opposite""";
913,"ENSMUSG00000010914",0.259526494586503,5.69821255508278,3.0417327295313,0.00711485988699017,0.0316479802244887,-2.36686239672958,27402,"Pdhx","pyruvate dehydrogenase complex, component X [Source:MGI Symbol;"Acc:MGI:1351627]""	2""	103021075	103073513	-1	E2""	0.102698605164141	-0.143525186994965	YES""	M-F+""	Opposite""";
6099,"ENSMUSG00000032485",-0.295121877516579,6.04060698201142,-3.04202999977165,0.00711027619302076,0.0316479802244887,-2.37567598418284,235623,"Scap","SREBF chaperone [Source:MGI Symbol;"Acc:MGI:2135958]""	9""	110333288	110384950	1	F2""	-0.159470515161245	0.193882432941721	YES""	M+F-""	Opposite""";
4770,"ENSMUSG00000028879",0.275506810981453,7.28366049325582,3.04123257792025,0.00712257835936245,0.0316547393502006,-2.39220549168414,100226,"Stx12","syntaxin 12 [Source:MGI Symbol;"Acc:MGI:1931027]""	4""	132853501	132884509	-1	D2.3""	0.14282364167809	-0.155067323387194	YES""	M-F+""	Opposite""";
4315,"ENSMUSG00000027716",0.538069708606259,4.1719083973924,3.03969935085046,0.00714629036174558,0.0316774134993532,-2.31338456712888,22065,"Trpc3","transient receptor potential cation channel, subfamily C, member 3 [Source:MGI Symbol;"Acc:MGI:109526]""	3""	36620482	36690167	-1	B""	0.190191919582753	-0.181704494483179	YES""	M-F+""	Opposite""";
6221,"ENSMUSG00000032878",0.310487511921539,6.52393809586595,3.03996865115331,0.00714211996249245,0.0316774134993532,-2.38812502590481,216613,"Ccdc85a","coiled-coil domain containing 85A [Source:MGI Symbol;"Acc:MGI:2445069]""	11""	28385685	28584324	-1	A3.3""	0.234875000111188	-0.0463036476149213	YES""	M-F+""	Opposite""";
11973,"ENSMUSG00000104346",-0.265683299538659,8.90350471852986,-3.03981017464939,0.0071445738513308,0.0316774134993532,-2.40193379617801,93711,"Pcdhga3","protocadherin gamma subfamily A, 3 [Source:MGI Symbol;"Acc:MGI:1935215]""	18""	37674307	37841873	1	B3""	-0.160744010438165	0.07403204728315	YES""	M+F-""	Opposite""";
11135,"ENSMUSG00000074652",-0.79909127397146,3.18935857104408,-3.03856431708336,0.00716389362493863,0.0317279020310993,-2.29577148529572,668940,"Myh7b","myosin, heavy chain 7B, cardiac muscle, beta [Source:MGI Symbol;"Acc:MGI:3710243]""	2""	155611212	155634307	1	H1""	-0.16552870545486	0.659446817805903	YES""	M+F-""	Opposite""";
43,"ENSMUSG00000000399",0.26652060805299,6.64547226773511,3.0327459847569,0.00725479511497018,0.0317498668522639,-2.4035339583903,66108,"Ndufa9","NADH:ubiquinone oxidoreductase subunit A9 [Source:MGI Symbol;"Acc:MGI:1913358]""	6""	126821721	126849136	-1	F3""	0.119955743263334	-0.139139105199039	YES""	M-F+""	Opposite""";
62,"ENSMUSG00000000600",0.317285222562479,5.49611501782789,3.03538189100902,0.0072134753370391,0.0317498668522639,-2.37225763795985,79264,"Krit1","KRIT1, ankyrin repeat containing [Source:MGI Symbol;"Acc:MGI:1930618]""	5""	3803184	3845564	1	A1""	0.274092691842882	-0.0216818456557537	YES""	M-F+""	Opposite""";
1674,"ENSMUSG00000020307",-0.302954978686146,4.8838652225928,-3.03154030309311,0.00727377176018896,0.0317498668522639,-2.3571892666364,216150,"Cdc34","cell division cycle 34 [Source:MGI Symbol;"Acc:MGI:102657]""	10""	79682195	79688398	1	C1""	-0.230028514492774	0.0973221635335148	YES""	M+F-""	Opposite""";
1886,"ENSMUSG00000020776",-0.384581962205127,5.6745880623922,-3.03376211396104,0.00723883932580014,0.0317498668522639,-2.38142924480061,217335,"Fbf1","Fas (TNFRSF6) binding factor 1 [Source:MGI Symbol;"Acc:MGI:1922033]""	11""	116142285	116168166	-1	E2""	-0.149864657677757	0.233039303238962	YES""	M+F-""	Opposite""";
2614,"ENSMUSG00000022559",-0.381996993772516,3.47498087303161,-3.03188491933308,0.00726834279970879,0.0317498668522639,-2.3081599855195,30840,"Fbxl6","F-box and leucine-rich repeat protein 6 [Source:MGI Symbol;"Acc:MGI:1354705]""	15""	76535721	76538746	-1	D3""	-0.166542204886359	0.216216753666635	YES""	M+F-""	Opposite""";
2871,"ENSMUSG00000023755",0.481283390195823,2.17716185399882,3.03170763706536,0.00727113514818326,0.0317498668522639,-2.39562554158336,69159,"Rhebl1","Ras homolog enriched in brain like 1 [Source:MGI Symbol;"Acc:MGI:1916409]""	15""	98877778	98894540	-1	F1""	0.17484545911051	-0.263272903648802	YES""	M-F+""	Opposite""";
3063,"ENSMUSG00000024335",-0.302995533158925,7.71684624808353,-3.03556171174416,0.00721066487564057,0.0317498668522639,-2.40619130862954,14312,"Brd2","bromodomain containing 2 [Source:MGI Symbol;"Acc:MGI:99495]""	17""	34112023	34122634	-1	B1""	-0.160261176874006	0.141526329450893	YES""	M+F-""	Opposite""";
4014,"ENSMUSG00000026914",0.422081171339812,6.29772311970964,3.03593509493772,0.00720483258397476,0.0317498668522639,-2.39234791384156,59029,"Psmd14","proteasome (prosome, macropain) 26S subunit, non-ATPase, 14 [Source:MGI Symbol;"Acc:MGI:1913284]""	2""	61711694	61800376	1	C1.3""	0.125009570529947	-0.337341689930092	YES""	M-F+""	Opposite""";
4126,"ENSMUSG00000027248",0.26114421456597,7.82858519465275,3.02453611676927,0.00738497219428917,0.0317498668522639,-2.42827753244683,14827,"Pdia3","protein disulfide isomerase associated 3 [Source:MGI Symbol;"Acc:MGI:95834]""	2""	121413775	121438687	1	E5""	0.1351731188178	-0.186855889563683	YES""	M-F+""	Opposite""";
4400,"ENSMUSG00000027985",-0.741872827063204,2.90376979661193,-3.02690429391767,0.00734719051557633,0.0317498668522639,-2.32468853613219,16842,"Lef1","lymphoid enhancer binding factor 1 [Source:MGI Symbol;"Acc:MGI:96770]""	3""	131110471	131224356	1	G3""	-0.27762249909149	0.487618706841557	YES""	M+F-""	Opposite""";
4521,"ENSMUSG00000028291",0.280754295501838,5.9068667720351,3.03309209912553,0.00724935640706062,0.0317498668522639,-2.38930977022308,433693,"Akirin2","akirin 2 [Source:MGI Symbol;"Acc:MGI:1889364]""	4""	34550937	34566908	1	A5""	0.0440081995148176	-0.228477706767532	YES""	M-F+""	Opposite""";
4805,"ENSMUSG00000028949",-0.346150257675957,5.62250979147717,-3.02605541718945,0.00736071174225388,0.0317498668522639,-2.39439412209191,66993,"Smarcd3","SWI/SNF related, matrix associated, actin dependent regulator of chromatin, subfamily d, member 3 [Source:MGI Symbol;"Acc:MGI:1914243]""	5""	24590818	24624411	-1	A3""	-0.168429581521812	0.198622016634954	YES""	M+F-""	Opposite""";
5603,"ENSMUSG00000031242",0.319035059604447,6.76284519739833,3.02777953624278,0.00733327463273202,0.0317498668522639,-2.41441224883599,67028,"2610002M06Rik","RIKEN cDNA 2610002M06 gene [Source:MGI Symbol;"Acc:MGI:1914278]""	X""	107782751	107816334	-1	D""	0.130765992936621	-0.146648941747134	YES""	M-F+""	Opposite""";
6093,"ENSMUSG00000032475",0.297843708947706,4.46833459167354,3.02572904036146,0.00736591683571774,0.0317498668522639,-2.35112846968395,17973,"Nck1","non-catalytic region of tyrosine kinase adaptor protein 1 [Source:MGI Symbol;"Acc:MGI:109601]""	9""	100492293	100546134	-1	E3.3""	0.163780608562126	-0.157371925859214	YES""	M-F+""	Opposite""";
6219,"ENSMUSG00000032872",0.250704005959729,5.183642881022,3.03130070808011,0.0072775485793958,0.0317498668522639,-2.36908173298715,266690,"Cyb5r4","cytochrome b5 reductase 4 [Source:MGI Symbol;"Acc:MGI:2386848]""	9""	87022014	87077774	1	E3.1""	0.187562250039321	-0.04805481796709	YES""	M-F+""	Opposite""";
6223,"ENSMUSG00000032890",-0.317989342804306,8.23766291218172,-3.0360586075366,0.00720290431279994,0.0317498668522639,-2.40754153468405,242662,"Rims3","regulating synaptic membrane exocytosis 3 [Source:MGI Symbol;"Acc:MGI:2443331]""	4""	120854816	120896579	1	D2.2""	-0.10092268734959	0.262110947171582	YES""	M+F-""	Opposite""";
6293,"ENSMUSG00000033209",-0.576648004836861,3.6013930622548,-3.03163385092835,0.00727229765108289,0.0317498668522639,-2.31079057924408,209683,"Ttc28","tetratricopeptide repeat domain 28 [Source:MGI Symbol;"Acc:MGI:2140873]""	5""	110879803	111289780	1	F""	-0.239955348986913	0.327977058649859	YES""	M+F-""	Opposite""";
6792,"ENSMUSG00000035310",0.27935453625576,4.11752867784149,3.02780682261086,0.00733284120662151,0.0317498668522639,-2.33354541509673,231506,"Lin54","lin-54 homolog (C. elegans) [Source:MGI Symbol;"Acc:MGI:2140902]""	5""	100441918	100500639	-1	E4""	0.0786093648490037	-0.144857902138138	YES""	M-F+""	Opposite""";
7185,"ENSMUSG00000037119",0.261225182470977,6.56443451644085,3.02856746327424,0.00732076895450875,0.0317498668522639,-2.4106962968759,210998,"Fam91a1","family with sequence similarity 91, member A1 [Source:MGI Symbol;"Acc:MGI:1277178]""	15""	58415468	58457740	1	D1""	0.0736303570867485	-0.157824197361399	YES""	M-F+""	Opposite""";
7293,"ENSMUSG00000037563",-0.286629340120305,5.7974823213668,-3.02561254414389,0.00736777559727852,0.0317498668522639,-2.40008301414725,20055,"Rps16","ribosomal protein S16 [Source:MGI Symbol;"Acc:MGI:98118]""	7""	28350652	28353155	1	A3""	-0.201493144030933	0.0612853268101958	YES""	M+F-""	Opposite""";
7554,"ENSMUSG00000038502",-0.252805612651052,6.17352071168199,-3.03324056488843,0.00724702468956855,0.0317498668522639,-2.39474861803702,84113,"Ptov1","prostate tumor over expressed gene 1 [Source:MGI Symbol;"Acc:MGI:1933946]""	7""	44863067	44869788	-1	B3""	-0.111609400666238	0.131870294137546	YES""	M+F-""	Opposite""";
7721,"ENSMUSG00000039114",0.411943761358729,8.11467341344109,3.03006942020888,0.00729698792111158,0.0317498668522639,-2.41881450902716,68404,"Nrn1","neuritin 1 [Source:MGI Symbol;"Acc:MGI:1915654]""	13""	36725361	36735131	-1	A3.3""	0.213444144646499	-0.186199513885881	YES""	M-F+""	Opposite""";
7768,"ENSMUSG00000039244",-0.380509240100484,3.67567555278577,-3.02568472063852,0.00736662392762636,0.0317498668522639,-2.32335361537149,231868,"E130309D02Rik","RIKEN cDNA E130309D02 gene [Source:MGI Symbol;"Acc:MGI:2442621]""	5""	143301195	143315360	-1	G2""	-0.182717886108199	0.217650428340176	YES""	M+F-""	Opposite""";
8333,"ENSMUSG00000041740",-0.362991723748168,7.61890694650435,-3.0296633693765,0.00730340964786025,0.0317498668522639,-2.41704117657977,50849,"Rnf10","ring finger protein 10 [Source:MGI Symbol;"Acc:MGI:1859162]""	5""	115241412	115272898	-1	F""	-0.177598890951693	0.136051188033408	YES""	M+F-""	Opposite""";
8515,"ENSMUSG00000042599",0.45071284629773,6.77631568896068,3.02453873698586,0.00738493028732641,0.0317498668522639,-2.42057136204886,338523,"Kdm7a","lysine (K)-specific demethylase 7A [Source:MGI Symbol;"Acc:MGI:2443388]""	6""	39136623	39206789	-1	B1""	0.28993095836336	-0.147737136665557	YES""	M-F+""	Opposite""";
9006,"ENSMUSG00000046798",0.291349029733916,5.67448668912767,3.03099716600406,0.00728233615887547,0.0317498668522639,-2.38677499059042,64945,"Cldn12","claudin 12 [Source:MGI Symbol;"Acc:MGI:1929288]""	5""	5489537	5514958	-1	A1""	0.152447351932326	-0.136902194423099	YES""	M-F+""	Opposite""";
9814,"ENSMUSG00000054252",-0.553334870071805,6.25831970184042,-3.0292130018437,0.00731053867936144,0.0317498668522639,-2.40418854617114,14184,"Fgfr3","fibroblast growth factor receptor 3 [Source:MGI Symbol;"Acc:MGI:95524]""	5""	33721674	33737068	1	B2""	-0.135309418514657	0.372288525195032	YES""	M+F-""	Opposite""";
10278,"ENSMUSG00000059810",-0.476806199977488,3.55235254928071,-3.03028215278284,0.00729362573203069,0.0317498668522639,-2.31246526006189,50780,"Rgs3","regulator of G-protein signaling 3 [Source:MGI Symbol;"Acc:MGI:1354734]""	4""	62559847	62704001	1	B3""	-0.283996762817009	0.154687734474215	YES""	M+F-""	Opposite""";
10292,"ENSMUSG00000059920",0.277501424544886,4.6158239359857,3.02762757598716,0.00733568887801236,0.0317498668522639,-2.35363041516695,67609,"4930453N24Rik","RIKEN cDNA 4930453N24 gene [Source:MGI Symbol;"Acc:MGI:1914859]""	16""	64751751	64771161	-1	C1.3""	0.174154073629783	-0.110824197680372	YES""	M-F+""	Opposite""";
10988,"ENSMUSG00000071757",-0.529223401100236,3.65084653877327,-3.0300934532439,0.00729660800899999,0.0317498668522639,-2.31430953920819,387609,"Zhx2","zinc fingers and homeoboxes 2 [Source:MGI Symbol;"Acc:MGI:2683087]""	15""	57694665	57839832	1	D1""	-0.318241104516707	0.271687795626619	YES""	M+F-""	Opposite""";
11913,"ENSMUSG00000102440",-0.265916759036605,8.90657842191609,-3.02485447220172,0.00737988220567613,0.0317498668522639,-2.43110523779372,93717,"Pcdhga9","protocadherin gamma subfamily A, 9 [Source:MGI Symbol;"Acc:MGI:1935226]""	18""	37736936	37841870	1	B3""	-0.156838093823412	0.0811153416612223	YES""	M+F-""	Opposite""";
11932,"ENSMUSG00000103081",-0.270844193776039,8.90586375547079,-3.03522280190762,0.00721596266767202,0.0317498668522639,-2.41088683311031,NA,"Pcdhgb8","protocadherin gamma subfamily B, 8 [Source:MGI Symbol;"Acc:MGI:1935200]""	18""	37761801	37841870	1	B3""	-0.164005694243542	0.0762144210088194	YES""	M+F-""	Opposite""";
11939,"ENSMUSG00000103332",-0.266538263791736,8.89834261612993,-3.02444260833615,0.00738646789174719,0.0317498668522639,-2.43189457104727,93710,"Pcdhga2","protocadherin gamma subfamily A, 2 [Source:MGI Symbol;"Acc:MGI:1935214]""	18""	37668953	37841870	1	B3""	-0.16102501855133	0.0759615390628601	YES""	M+F-""	Opposite""";
12204,"ENSMUSG00000114362",3.07922097633297,-0.333202267646212,3.02554971005238,0.00736877833938988,0.0317498668522639,-3.47478637097831,NA,"4933433G19Rik","RIKEN cDNA 4933433G19 gene [Source:MGI Symbol;"Acc:MGI:1918476]""	13""	66996819	67032408	-1	B3""	3.9622401116169	0.272698164390334	YES""	M-F+""	Same""";
12216,"ENSMUSG00000114942",-0.574842767863391,3.20035946315611,-3.0296735462255,0.00730324863300169,0.0317498668522639,-2.3112872799074,NA,"Gm49361","predicted gene, 49361 [Source:MGI Symbol;"Acc:MGI:6121571]""	14""	57642077	57746103	-1	C3""	-0.144322522128338	0.363721738217965	YES""	M+F-""	Opposite""";
446,"ENSMUSG00000003863",-0.515502532895315,7.56739968109698,-3.01809357092129,0.00748871499559025,0.0317523419093526,-2.43926163248132,76787,"Ppfia3","protein tyrosine phosphatase, receptor type, f polypeptide (PTPRF), interacting protein (liprin), alpha 3 [Source:MGI Symbol;"Acc:MGI:1924037]""	7""	45339122	45367019	-1	B3""	-0.150357827935615	0.312377088499716	YES""	M+F-""	Opposite""";
1596,"ENSMUSG00000020124",0.284295945175657,6.77326115536417,3.01907440146203,0.00747282993130347,0.0317523419093526,-2.43136731935751,14479,"Usp15","ubiquitin specific peptidase 15 [Source:MGI Symbol;"Acc:MGI:101857]""	10""	123105006	123196995	-1	D2""	0.174121948492029	-0.055568490366943	YES""	M-F+""	Opposite""";
2158,"ENSMUSG00000021474",-0.211695542086721,5.8956182048722,-3.01731501436595,0.00750134750255247,0.0317523419093526,-2.4199347945145,14057,"Sfxn1","sideroflexin 1 [Source:MGI Symbol;"Acc:MGI:2137677]""	13""	54071869	54108342	1	B1""	-0.187221205454273	0.0475370219609195	YES""	M+F-""	Opposite""";
2723,"ENSMUSG00000022817",-0.495154753155178,4.95442910834083,-3.02172811141969,0.00743001582094511,0.0317523419093526,-2.37819576324851,16419,"Itgb5","integrin beta 5 [Source:MGI Symbol;"Acc:MGI:96614]""	16""	33829665	33949338	1	B3""	-0.260879382559416	0.19135698996958	YES""	M+F-""	Opposite""";
3428,"ENSMUSG00000025287",0.480042460061981,4.45428224101816,3.02087947622891,0.00744368141413025,0.0317523419093526,-2.35973967301179,56360,"Acot9","acyl-CoA thioesterase 9 [Source:MGI Symbol;"Acc:MGI:1928939]""	X""	155262443	155297654	1	F3""	0.247323911704588	-0.331310515823066	YES""	M-F+""	Opposite""";
3456,"ENSMUSG00000025375",-0.387736679274874,7.5136923944204,-3.0177773274658,0.00749384372186977,0.0317523419093526,-2.43949362190915,11302,"Aatk","apoptosis-associated tyrosine kinase [Source:MGI Symbol;"Acc:MGI:1197518]""	11""	120007313	120047167	-1	E2""	-0.182395270136427	0.229060880198668	YES""	M+F-""	Opposite""";
3897,"ENSMUSG00000026643",0.297428548460364,7.2985914154326,3.0174368063453,0.00749936999438985,0.0317523419093526,-2.43866052180445,18108,"Nmt2","N-myristoyltransferase 2 [Source:MGI Symbol;"Acc:MGI:1202298]""	2""	3284212	3328877	1	A1""	0.128042692949472	-0.124846257854183	YES""	M-F+""	Opposite""";
4070,"ENSMUSG00000027088",0.273815889384824,4.84837913534572,3.02195899762222,0.00742630207977333,0.0317523419093526,-2.37380191866882,73373,"Phospho2","phosphatase, orphan 2 [Source:MGI Symbol;"Acc:MGI:1920623]""	2""	69789623	69800005	1	C2""	0.151665303769178	-0.074594151631543	YES""	M-F+""	Opposite""";
4555,"ENSMUSG00000028398",0.330858890703706,3.93315083119069,3.01749215217572,0.00749847152451457,0.0317523419093526,-2.34610528252743,66928,"Dmac1","distal membrane arm assembly complex 1 [Source:MGI Symbol;"Acc:MGI:1914178]""	4""	75277354	75278305	-1	C3""	0.165808604933767	-0.194087794628781	YES""	M-F+""	Opposite""";
5994,"ENSMUSG00000032253",0.347230699451316,6.15302466147381,3.02258104183665,0.00741630565271865,0.0317523419093526,-2.41543084306235,83946,"Phip","pleckstrin homology domain interacting protein [Source:MGI Symbol;"Acc:MGI:1932404]""	9""	82866159	82975516	-1	E2""	0.300003064602285	-0.0615739829419897	YES""	M-F+""	Opposite""";
6030,"ENSMUSG00000032327",-1.04493782601376,1.65019450451948,-3.01864602743876,0.00747976363788961,0.0317523419093526,-2.53735396620116,20897,"Stra6","stimulated by retinoic acid gene 6 [Source:MGI Symbol;"Acc:MGI:107742]""	9""	58063788	58153996	1	B""	-0.573809346690798	0.493914666192934	YES""	M+F-""	Opposite""";
6625,"ENSMUSG00000034647",0.302016876699579,6.81698883812631,3.01898030793588,0.00747435240295028,0.0317523419093526,-2.431878280054,106585,"Ankrd12","ankyrin repeat domain 12 [Source:MGI Symbol;"Acc:MGI:1914357]""	17""	65965698	66077089	-1	E1.1""	0.151073543733454	-0.0820364335283609	YES""	M-F+""	Opposite""";
8527,"ENSMUSG00000042644",-0.691157675070177,2.38476526976707,-3.02381693980681,0.00739648324671056,0.0317523419093526,-2.3767352291035,16440,"Itpr3","inositol 1,4,5-triphosphate receptor 3 [Source:MGI Symbol;"Acc:MGI:96624]""	17""	27057304	27122223	1	A3.3""	-0.155906192834261	0.43860895097638	YES""	M+F-""	Opposite""";
8735,"ENSMUSG00000044477",-0.265111418410228,5.89085549631451,-3.01786079963569,0.00749248966753006,0.0317523419093526,-2.41851365085251,21769,"Zfand3","zinc finger, AN1-type domain 3 [Source:MGI Symbol;"Acc:MGI:1096572]""	17""	30004733	30210828	1	A3.3""	-0.201061588584382	0.0816761369095851	YES""	M+F-""	Opposite""";
9034,"ENSMUSG00000047036",0.269775710922055,7.38528293468277,3.01913040574568,0.00747192390233741,0.0317523419093526,-2.43591977672149,235682,"Zfp445","zinc finger protein 445 [Source:MGI Symbol;"Acc:MGI:2143340]""	9""	122844529	122866006	-1	F4""	0.254308456097587	-0.0405907910716724	YES""	M-F+""	Opposite""";
9174,"ENSMUSG00000048148",-0.604978681221969,6.175995193188,-3.01807934021872,0.00748894571080051,0.0317523419093526,-2.42443016938132,319555,"Nwd1","NACHT and WD repeat domain containing 1 [Source:MGI Symbol;"Acc:MGI:2442268]""	8""	72646711	72717876	1	B3.3""	-0.313259482374019	0.270199957597256	YES""	M+F-""	Opposite""";
9494,"ENSMUSG00000050989",-0.253596911444562,4.49895080957718,-3.02075383388979,0.00744570671243291,0.0317523419093526,-2.36161358026993,74777,"Selenon","selenoprotein N [Source:MGI Symbol;"Acc:MGI:2151208]""	4""	134537892	134552166	-1	D3""	-0.113894931758341	0.127454764870499	YES""	M+F-""	Opposite""";
11417,"ENSMUSG00000084896",0.289867643894417,3.15830540793619,3.01707865525845,0.0075051866578174,0.0317523419093526,-2.33391713590396,NA,"Gm11632","predicted gene 11632 [Source:MGI Symbol;"Acc:MGI:3705198]""	11""	98084457	98085424	-1	D""	0.192535025537372	-0.122723417376313	YES""	M-F+""	Opposite""";
11947,"ENSMUSG00000103567",-0.258367322434889,8.91430510882162,-3.01814972076706,0.00748780473388004,0.0317523419093526,-2.44417937391474,93713,"Pcdhga5","protocadherin gamma subfamily A, 5 [Source:MGI Symbol;"Acc:MGI:1935217]""	18""	37694380	37841873	1	B3""	-0.157124240652104	0.0755836602690995	YES""	M+F-""	Opposite""";
1577,"ENSMUSG00000020089",0.273795329950511,6.10358269849512,3.01368102871962,0.00756058554232127,0.0317969312096754,-2.43195820645557,67895,"Ppa1","pyrophosphatase (inorganic) 1 [Source:MGI Symbol;"Acc:MGI:97831]""	10""	61648552	61674168	1	B4""	0.0576564138442281	-0.203045129488185	YES""	M-F+""	Opposite""";
1642,"ENSMUSG00000020238",-0.394278567074687,5.04982500045718,-3.01402882671785,0.00755489641727033,0.0317969312096754,-2.39666977339721,103425,"Ncln","nicalin [Source:MGI Symbol;"Acc:MGI:1926081]""	10""	81486249	81496392	-1	C1""	-0.135211341298382	0.2625159910722	YES""	M+F-""	Opposite""";
3728,"ENSMUSG00000026197",-0.271564283491847,3.36937465324269,-3.01494524230311,0.00753992602586277,0.0317969312096754,-2.33750412580473,68818,"Zfand2b","zinc finger, AN1 type domain 2B [Source:MGI Symbol;"Acc:MGI:1916068]""	1""	75168646	75171629	1	C4""	-0.0744251443377245	0.228571139424406	YES""	M+F-""	Opposite""";
9669,"ENSMUSG00000052681",0.327425964753658,6.4399109365566,3.01437087823277,0.00754930535085356,0.0317969312096754,-2.43658139187468,215449,"Rap1b","RAS related protein 1b [Source:MGI Symbol;"Acc:MGI:894315]""	10""	117813871	117846035	-1	D2""	0.0780172317044898	-0.203333185830568	YES""	M-F+""	Opposite""";
10082,"ENSMUSG00000057181",0.210266673587973,6.66459948475801,3.01493895700261,0.00754002860303014,0.0317969312096754,-2.43834757300981,70591,"5730455P16Rik","RIKEN cDNA 5730455P16 gene [Source:MGI Symbol;"Acc:MGI:1917841]""	11""	80360492	80378034	-1	B5""	0.0964202233309129	-0.110381537659531	YES""	M-F+""	Opposite""";
10368,"ENSMUSG00000060771",0.397640912930742,4.16496792761464,3.01471763760113,0.00754364143841034,0.0317969312096754,-2.35969132947845,211484,"Tsga10","testis specific 10 [Source:MGI Symbol;"Acc:MGI:2685063]""	1""	37754776	37866429	-1	B""	0.25435094622395	-0.130881607248248	YES""	M-F+""	Opposite""";
10645,"ENSMUSG00000064061",0.295189687941339,6.77937319021128,3.01337833100132,0.00756554032738527,0.0317969312096754,-2.44248791777851,224170,"Dzip3","DAZ interacting protein 3, zinc finger [Source:MGI Symbol;"Acc:MGI:1917433]""	16""	48924232	48994165	-1	B5""	0.127045250398583	-0.161863760175734	YES""	M-F+""	Opposite""";
12279,"ENSMUSG00000117461",0.538721597035623,4.72252495303138,3.01460673895239,0.00754545238973219,0.0317969312096754,-2.38220864247242,NA,"Gm50081","predicted gene, 50081 [Source:MGI Symbol;"Acc:MGI:6275412]""	18""	6788768	6792137	1	A1""	0.251384799791459	-0.407974873195292	YES""	M-F+""	Opposite""";
714,"ENSMUSG00000006651",-0.276325920350657,9.74244746735735,-3.00780513303696,0.00765733284421378,0.0318733267495637,-2.46489606723361,11803,"Aplp1","amyloid beta (A4) precursor-like protein 1 [Source:MGI Symbol;"Acc:MGI:88046]""	7""	30434982	30445535	-1	B1""	-0.192006928687834	0.100840877340048	YES""	M+F-""	Opposite""";
1505,"ENSMUSG00000019894",0.382920626583137,6.05453628252611,3.00599314854434,0.00768740941854523,0.0318733267495637,-2.44561047328995,103098,"Slc6a15","solute carrier family 6 (neurotransmitter transporter), member 15 [Source:MGI Symbol;"Acc:MGI:2143484]""	10""	103367783	103419377	1	D1""	0.203154538985204	-0.129434838342613	YES""	M-F+""	Opposite""";
1932,"ENSMUSG00000020883",0.205880637996857,6.11171536278749,3.00879858580853,0.00764089140947243,0.0318733267495637,-2.44153836882313,72194,"Fbxl20","F-box and leucine-rich repeat protein 20 [Source:MGI Symbol;"Acc:MGI:1919444]""	11""	98082556	98150403	-1	D""	0.129600811544805	-0.0952611250264711	YES""	M-F+""	Opposite""";
2486,"ENSMUSG00000022292",0.265522170487093,5.98740687765108,3.01125351545651,0.00760040989097409,0.0318733267495637,-2.43389597804008,382985,"Rrm2b","ribonucleotide reductase M2 B (TP53 inducible) [Source:MGI Symbol;"Acc:MGI:2155865]""	15""	37923952	37961318	-1	B3.1""	0.152612064724117	-0.136781152030613	YES""	M-F+""	Opposite""";
2559,"ENSMUSG00000022449",0.431191113968597,2.93963741583425,3.00844083380513,0.00764680817212074,0.0318733267495637,-2.35413825853186,223838,"Adamts20","a disintegrin-like and metallopeptidase (reprolysin type) with thrombospondin type 1 motif, 20 [Source:MGI Symbol;"Acc:MGI:2660628]""	15""	94270163	94465418	-1	E3""	0.313375782227345	-0.080289687055572	YES""	M-F+""	Opposite""";
2649,"ENSMUSG00000022661",0.37181924397692,6.90332889204331,3.00768307552527,0.00765935524114408,0.0318733267495637,-2.45459280063737,17470,"Cd200","CD200 antigen [Source:MGI Symbol;"Acc:MGI:1196990]""	16""	45382135	45409053	-1	B5""	0.155896999244899	-0.217869160249318	YES""	M-F+""	Opposite""";
3946,"ENSMUSG00000026771",0.395067646734889,4.7170005404343,3.00873708006693,0.00764190831922627,0.0318733267495637,-2.39345899747192,76857,"Spopl","speckle-type BTB/POZ protein-like [Source:MGI Symbol;"Acc:MGI:1924107]""	2""	23506220	23572106	-1	A3""	0.315089447368097	-0.126330369967969	YES""	M-F+""	Opposite""";
4065,"ENSMUSG00000027079",0.425592143847076,2.51061687658496,3.00817468754531,0.00765121278145205,0.0318733267495637,-2.38550616192015,98985,"Clp1","CLP1, cleavage and polyadenylation factor I subunit [Source:MGI Symbol;"Acc:MGI:2138968]""	2""	84722104	84727350	-1	D""	0.28384272415903	-0.182970702619501	YES""	M-F+""	Opposite""";
4115,"ENSMUSG00000027222",-0.335994935551747,3.27793292456007,-3.00492104104647,0.0077052590401784,0.0318733267495637,-2.35487761533219,18633,"Pex16","peroxisomal biogenesis factor 16 [Source:MGI Symbol;"Acc:MGI:1338829]""	2""	92374676	92381217	1	E1""	-0.13463952456555	0.186529783021021	YES""	M+F-""	Opposite""";
4203,"ENSMUSG00000027427",0.300260342572214,4.61479841194064,3.01091594757435,0.0076059639580015,0.0318733267495637,-2.38509208438319,70408,"Polr3f","polymerase (RNA) III (DNA directed) polypeptide F [Source:MGI Symbol;"Acc:MGI:1924086]""	2""	144527718	144541995	1	G1""	0.180324730352263	-0.154517477734317	YES""	M-F+""	Opposite""";
6068,"ENSMUSG00000032407",0.274910958143027,6.52615476604775,3.01080629425651,0.00760776895334036,0.0318733267495637,-2.44462638677004,67958,"U2surp","U2 snRNP-associated SURP domain containing [Source:MGI Symbol;"Acc:MGI:1915208]""	9""	95456898	95511996	-1	E3.3""	0.161696373020094	-0.160160962730915	YES""	M-F+""	Opposite""";
9815,"ENSMUSG00000054256",-0.535674510398817,4.36711448169013,-3.00512171557541,0.00770191492884502,0.0318733267495637,-2.38559523806826,17690,"Msi1","musashi RNA-binding protein 1 [Source:MGI Symbol;"Acc:MGI:107376]""	5""	115429599	115455698	1	F""	-0.249616970185551	0.232701566550429	YES""	M+F-""	Opposite""";
10228,"ENSMUSG00000059187",0.448482976710414,6.06294213611195,3.01005984387305,0.00762006729068582,0.0318733267495637,-2.43777930793034,320265,"Tafa1","TAFA chemokine like family member 1 [Source:MGI Symbol;"Acc:MGI:2443695]""	6""	96113154	96657198	1	D3""	0.394946781558736	-0.125981989110882	YES""	M-F+""	Opposite""";
10231,"ENSMUSG00000059213",-0.679941838666218,10.2367611819875,-3.0043493317165,0.00771479394617861,0.0318733267495637,-2.47181407158382,13199,"Ddn","dendrin [Source:MGI Symbol;"Acc:MGI:108101]""	15""	98803777	98809490	-1	F1""	-0.282331626330094	0.227654231521161	YES""	M+F-""	Opposite""";
10293,"ENSMUSG00000059921",0.399487105560213,5.28681630454927,3.0064310292067,0.00768013066690318,0.0318733267495637,-2.42042697783715,22253,"Unc5c","unc-5 netrin receptor C [Source:MGI Symbol;"Acc:MGI:1095412]""	3""	141465216	141834924	1	H1""	0.218357422575486	-0.18417978977642	YES""	M-F+""	Opposite""";
10783,"ENSMUSG00000068134",0.319088959504079,4.47819305691043,3.00516257430261,0.00770123421743684,0.0318733267495637,-2.39038143662165,104348,"Zfp120","zinc finger protein 120 [Source:MGI Symbol;"Acc:MGI:1345179]""	2""	150114406	150136708	-1	G3""	0.130586231095808	-0.208675568237042	YES""	M-F+""	Opposite""";
10796,"ENSMUSG00000068328",-0.297963143225202,4.98156832885011,-3.00443472919796,0.0077133689680545,0.0318733267495637,-2.4124501004164,11993,"Aup1","ancient ubiquitous protein 1 [Source:MGI Symbol;"Acc:MGI:107789]""	6""	83054521	83057808	1	C3""	-0.18278975251243	0.133297848385759	YES""	M+F-""	Opposite""";
11917,"ENSMUSG00000102627",0.403577051567024,8.4682419758714,3.00979319402382,0.00762446523340396,0.0318733267495637,-2.45953559480284,84704,"Snurf","SNRPN upstream reading frame [Source:MGI Symbol;"Acc:MGI:1891236]""	7""	59995449	60005049	-1	B5""	0.185291718816259	-0.307100025701079	YES""	M-F+""	Opposite""";
11930,"ENSMUSG00000103037",-0.265928921897774,8.90890278580206,-3.01064971142463,0.00761034717399118,0.0318733267495637,-2.45877266576056,93699,"Pcdhgb1","protocadherin gamma subfamily B, 1 [Source:MGI Symbol;"Acc:MGI:1935169]""	18""	37680233	37841870	1	B3""	-0.159210282647517	0.0768960108545645	YES""	M+F-""	Opposite""";
11953,"ENSMUSG00000103749",-0.267723786564889,8.89829504792391,-3.00576038792984,0.00769128125359559,0.0318733267495637,-2.46827269258438,93702,"Pcdhgb5","protocadherin gamma subfamily B, 5 [Source:MGI Symbol;"Acc:MGI:1935196]""	18""	37731009	37841873	1	B3""	-0.158110570789176	0.0805938895346137	YES""	M+F-""	Opposite""";
11964,"ENSMUSG00000104063",-0.266872110638124,8.89302255993933,-3.00446222283631,0.00771291025213685,0.0318733267495637,-2.47078981700162,93704,"Pcdhgb7","protocadherin gamma subfamily B, 7 [Source:MGI Symbol;"Acc:MGI:1935199]""	18""	37751600	37841873	1	B3""	-0.160134493426852	0.0757216700842966	YES""	M+F-""	Opposite""";
[truncated: 11,079 more rows]
