# Supplementary material for: Sex-biasing influence of autism-associated Ube3a gene overdosage at connectomic, behavioral, and transcriptomic levels
Source: Sci Adv. 2024 Jul 12;10(28):eadg1421. doi: 10.1126/sciadv.adg1421 (PMC11244557; doi:10.1126/sciadv.adg1421)
Supplement: Supplementary file 2 — Tables S1 to S6 [file sciadv.adg1421_tables_s1_to_s6.zip › adg1421_Table_S2.csv]

,"ensembl_id","logFC","AveExpr","t","P.Value","adj.P.Val","B","entrezgene_id","external_gene_name","description","chromosome_name","start_position","end_position","strand","band","DE","DEgroup";;
10830,"ENSMUSG00000069045",12.9221815123825,-0.171921140506572,42.0659175999604,3.38190803747051e-19,1.80924000443738e-15,17.5796567117183,26900,"Ddx3y","DEAD (Asp-Glu-Ala-Asp) box polypeptide 3, Y-linked [Source:MGI Symbol;"Acc:MGI:1349406]""	Y""	1260771	1286629	-1	A1""	YES""	M-F+""";
10800,"ENSMUSG00000068457",11.22009990505,-0.997783750573864,32.4859318513062,3.10710103605222e-17,8.31112411983129e-14,16.8561100130331,22290,"Uty","ubiquitously transcribed tetratricopeptide repeat gene, Y chromosome [Source:MGI Symbol;"Acc:MGI:894810]""	Y""	1096861	1245759	-1	A1""	YES""	M-F+""";
10831,"ENSMUSG00000069049",11.8090310935726,-0.677929808104453,28.9269542799212,2.33918322339694e-16,4.17135713388976e-13,16.4692829120841,26908,"Eif2s3y","eukaryotic translation initiation factor 2, subunit 3, structural gene Y-linked [Source:MGI Symbol;"Acc:MGI:1349430]""	Y""	1010543	1028847	1	A1""	YES""	M-F+""";
10039,"ENSMUSG00000056673",10.6975006261975,-0.972139301223887,28.0330695542202,4.03253367963904e-16,5.39327294799898e-13,16.3168720264209,20592,"Kdm5d","lysine (K)-specific demethylase 5D [Source:MGI Symbol;"Acc:MGI:99780]""	Y""	897788	956786	1	A1""	YES""	M-F+""";
11874,"ENSMUSG00000099876",6.88648410276942,-3.01472255277329,23.8277923994073,6.68095268467016e-15,7.14830014946197e-12,14.4802786961152,NA,"Gm29650","predicted gene 29650 [Source:MGI Symbol;"Acc:MGI:5580356]""	Y""	1048393	1049134	1	A1""	YES""	M-F+""";
11853,"ENSMUSG00000098743",-10.9048161133607,-1.29084864650851,-21.2054198469502,4.92821495393381e-14,4.08772202859895e-11,14.9479518191233,NA,"Gm27927","predicted gene, 27927 [Source:MGI Symbol;"Acc:MGI:5531309]""	X""	103469671	103469796	-1	D""	YES""	M+F-""";
11865,"ENSMUSG00000099312",-10.6734576910243,-1.52338118188684,-21.1039552888172,5.34866019140126e-14,4.08772202859895e-11,14.8808864991832,NA,"Gm27733","predicted gene, 27733 [Source:MGI Symbol;"Acc:MGI:5531115]""	X""	103461218	103461285	-1	D""	YES""	M+F-""";
11479,"ENSMUSG00000086503",-12.9852610526829,3.27938219036884,-20.343082408585,1.00007136344724e-13,6.68767858999168e-11,14.7511248049857,NA,"Xist","inactive X specific transcripts [Source:MGI Symbol;"Acc:MGI:98974]""	X""	103460366	103483254	-1	D""	YES""	M+F-""";
6745,"ENSMUSG00000035150",-0.662130441152786,5.72701483095334,-11.617820973905,1.02647043817657e-09,6.1015240165708e-07,12.3630595758888,26905,"Eif2s3x","eukaryotic translation initiation factor 2, subunit 3, structural gene X-linked [Source:MGI Symbol;"Acc:MGI:1349431]""	X""	94188707	94212862	-1	C3""	YES""	M+F-""";
76,"ENSMUSG00000000787",-0.500822537138448,8.55236051132866,-8.46416488761016,1.23158256226724e-07,6.58867247640469e-05,7.37454472794276,13205,"Ddx3x","DEAD/H (Asp-Glu-Ala-Asp/His) box polypeptide 3, X-linked [Source:MGI Symbol;"Acc:MGI:103064]""	X""	13280970	13294052	1	A1.1""	YES""	M+F-""";
11632,"ENSMUSG00000091898",-1.33265613486736,4.22904048114497,-8.09746159801094,2.31538021273101e-07,0.000112606645284312,6.90188406824775,21924,"Tnnc1","troponin C, cardiac/slow skeletal [Source:MGI Symbol;"Acc:MGI:98779]""	14""	31208312	31211729	1	B""	YES""	M+F-""";
12208,"ENSMUSG00000114469",-0.765655062625058,4.26496244193924,-7.48275574372789,6.93800327688826e-07,0.000309305500040851,5.79965708236047,NA,"C730002L08Rik","RIKEN cDNA C730002L08 gene [Source:MGI Symbol;"Acc:MGI:2443493]""	19""	20410544	20552330	-1	B""	YES""	M+F-""";
10391,"ENSMUSG00000061086",-0.833468125987902,4.73568174510112,-6.82647969088277,2.36774217618168e-06,0.000974373459706123,4.47062364751907,17896,"Myl4","myosin, light polypeptide 4 [Source:MGI Symbol;"Acc:MGI:97267]""	11""	104550663	104595753	1	E1""	YES""	M+F-""";
3693,"ENSMUSG00000026107",-0.543402411505441,4.03613988934318,-6.69635358557885,3.04126235860543e-06,0.00114458846117326,4.30420205717823,109019,"Nabp1","nucleic acid binding protein 1 [Source:MGI Symbol;"Acc:MGI:1923258]""	1""	51465862	51478425	-1	C1.1""	YES""	M+F-""";
10209,"ENSMUSG00000058886",0.409668348333088,4.98715404968301,6.66855824321857,3.20926983728862e-06,0.00114458846117326,4.13226167075493,54006,"Deaf1","DEAF1, transcription factor [Source:MGI Symbol;"Acc:MGI:1858496]""	7""	141297180	141327690	-1	F5""	YES""	M-F+""";
3124,"ENSMUSG00000024511",-0.480992609006486,6.33543237171037,-6.60984817491498,3.5965109216907e-06,0.00120252963782274,3.92659914682786,80718,"Rab27b","RAB27B, member RAS oncogene family [Source:MGI Symbol;"Acc:MGI:1931295]""	18""	69979131	70141605	-1	E2""	YES""	M+F-""";
2401,"ENSMUSG00000022076",-0.90265488385559,1.46349238896812,-6.05295864672247,1.08441610923873e-05,0.00322298172864585,3.53258437101784,93688,"Klhl1","kelch-like 1 [Source:MGI Symbol;"Acc:MGI:2136335]""	14""	96102736	96519102	-1	E2.1""	YES""	M+F-""";
6716,"ENSMUSG00000034997",-0.770620023252654,6.31820690585153,-6.05739525794642,1.07474783325619e-05,0.00322298172864585,2.8077335779611,15558,"Htr2a","5-hydroxytryptamine (serotonin) receptor 2A [Source:MGI Symbol;"Acc:MGI:109521]""	14""	74640840	74709494	1	D3""	YES""	M+F-""";
11503,"ENSMUSG00000087174",-0.559777304873581,4.00761041120279,-5.96476817247118,1.29640376512172e-05,0.00365023706607407,2.81903912425961,NA,"5530601H04Rik","RIKEN cDNA 5530601H04 gene [Source:MGI Symbol;"Acc:MGI:1918695]""	X""	105037197	105079609	-1	D""	YES""	M+F-""";
3610,"ENSMUSG00000025889",-0.415048563489291,8.29963457831578,-5.90152694356457,1.47440588628701e-05,0.00394385962405352,2.44788025725728,20617,"Snca","synuclein, alpha [Source:MGI Symbol;"Acc:MGI:1277151]""	6""	60731575	60829855	-1	B3""	YES""	M+F-""";
6132,"ENSMUSG00000032558",0.447848735610416,3.1621160798502,5.86722989469962,1.58129807018171e-05,0.0040283651880113,2.79546685061134,74025,"Nphp3","nephronophthisis 3 (adolescent) [Source:MGI Symbol;"Acc:MGI:1921275]""	9""	104002544	104043818	1	F1""	YES""	M-F+""";
3507,"ENSMUSG00000025529",-0.508445603553795,4.0177695420761,-5.82275703493929,1.73191398924682e-05,0.00421151185402983,2.52313120218308,245595,"Zfp711","zinc finger protein 711 [Source:MGI Symbol;"Acc:MGI:3045342]""	X""	112600526	112635070	1	E1""	YES""	M+F-""";
10554,"ENSMUSG00000063065",0.536520323127357,6.95604987597797,5.63778884830967,2.53528464382654e-05,0.00589702919620838,1.90862288854087,26417,"Mapk3","mitogen-activated protein kinase 3 [Source:MGI Symbol;"Acc:MGI:1346859]""	7""	126759601	126765819	1	F3""	YES""	M-F+""";
7269,"ENSMUSG00000037458",-0.321826523799798,7.9850237938013,-5.53414599675008,3.14459269492613e-05,0.00700950819069926,1.67509378727128,54375,"Azin1","antizyme inhibitor 1 [Source:MGI Symbol;"Acc:MGI:1859169]""	15""	38487427	38519266	-1	B3.1""	YES""	M+F-""";
3804,"ENSMUSG00000026399",-0.6967533293782,2.66108950838179,-5.46970612709019,3.59753580119636e-05,0.0071327981057909,2.05440991924468,13136,"Cd55","CD55 molecule, decay accelerating factor for complement [Source:MGI Symbol;"Acc:MGI:104850]""	1""	130439027	130462744	-1	E4""	YES""	M+F-""";
5447,"ENSMUSG00000030729",-0.512070192011871,9.82576692123509,-5.49187531792993,3.43459509251393e-05,0.0071327981057909,1.57886986155127,70974,"Pgm2l1","phosphoglucomutase 2-like 1 [Source:MGI Symbol;"Acc:MGI:1918224]""	7""	100227394	100278868	1	E2""	YES""	M+F-""";
5625,"ENSMUSG00000031327",-0.343227980606101,6.05126172775254,-5.46935193009412,3.60020259159092e-05,0.0071327981057909,1.5776382252162,12212,"Chic1","cysteine-rich hydrophobic domain 1 [Source:MGI Symbol;"Acc:MGI:1344694]""	X""	103356476	103396092	1	D""	YES""	M+F-""";
10210,"ENSMUSG00000058897",-0.604013650459569,6.97035046481326,-5.45201851280318,3.73321992198399e-05,0.0071327981057909,1.51351197421229,77018,"Col25a1","collagen, type XXV, alpha 1 [Source:MGI Symbol;"Acc:MGI:1924268]""	3""	130131501	130599877	1	G3""	YES""	M+F-""";
1046,"ENSMUSG00000015085",0.680818288512605,2.86882014192768,5.43057540983326,3.90478673512224e-05,0.0072033366062986,1.92497884292373,12496,"Entpd2","ectonucleoside triphosphate diphosphohydrolase 2 [Source:MGI Symbol;"Acc:MGI:1096863]""	2""	25395874	25401321	1	A3""	YES""	M-F+""";
5712,"ENSMUSG00000031558",-0.516706875742732,5.89716184718072,-5.4004068703739,4.15997782194032e-05,0.00741829583540465,1.43663568737266,20563,"Slit2","slit guidance ligand 2 [Source:MGI Symbol;"Acc:MGI:1315205]""	5""	47983138	48307733	1	B3""	YES""	M+F-""";
2657,"ENSMUSG00000022674",-0.395835517085436,6.01766177482958,-5.36230583472519,4.50691616533251e-05,0.00777771766384463,1.34904921455268,70620,"Ube2v2","ubiquitin-conjugating enzyme E2 variant 2 [Source:MGI Symbol;"Acc:MGI:1917870]""	16""	15552077	15595773	-1	A2""	YES""	M+F-""";
5516,"ENSMUSG00000030917",-0.556565487516849,3.62357749059508,-5.3384940366977,4.73868550225338e-05,0.00792213604359336,1.55928189483917,233806,"Tmem159","transmembrane protein 159 [Source:MGI Symbol;"Acc:MGI:1925752]""	7""	120102353	120120992	1	F2""	YES""	M+F-""";
4624,"ENSMUSG00000028546",-0.463234510980346,7.44743479761437,-5.29933832141414,5.14672457405023e-05,0.00834355966390125,1.17864245963753,15572,"Elavl4","ELAV like RNA binding protein 4 [Source:MGI Symbol;"Acc:MGI:107427]""	4""	110203722	110351909	-1	C7""	YES""	M+F-""";
85,"ENSMUSG00000000838",-0.300599215518237,6.85764596488819,-5.28433997009871,5.3124126583394e-05,0.00835886428177739,1.15486733452849,14265,"Fmr1","fragile X mental retardation 1 [Source:MGI Symbol;"Acc:MGI:95564]""	X""	68678541	68717963	1	A7.1""	YES""	M+F-""";
7565,"ENSMUSG00000038530",-0.558144570261422,9.25757169437395,-5.25704429341487,5.6281214630198e-05,0.0086026014967271,1.07540077446852,19736,"Rgs4","regulator of G-protein signaling 4 [Source:MGI Symbol;"Acc:MGI:108409]""	1""	169741477	169747642	-1	H2.3""	YES""	M+F-""";
12186,"ENSMUSG00000113429",-0.559306211423409,2.90398016508948,-5.22908463581624,5.97148410853638e-05,0.00887389260024119,1.4937262426529,NA,"Gm20063","predicted gene, 20063 [Source:MGI Symbol;"Acc:MGI:5012248]""	12""	61499660	61521820	-1	C1""	YES""	M+F-""";
7252,"ENSMUSG00000037369",-0.459179313422025,5.28432274359505,-5.2145184693456,6.15879661586911e-05,0.00890488933111591,1.0817693752578,22289,"Kdm6a","lysine (K)-specific demethylase 6A [Source:MGI Symbol;"Acc:MGI:1095419]""	X""	18162575	18279936	1	A1.2""	YES""	M+F-""";
4339,"ENSMUSG00000027804",-0.327153482476819,6.21286384952748,-5.19963990154026,6.35634615340888e-05,0.0089486666724514,0.988912129279875,67738,"Ppid","peptidylprolyl isomerase D (cyclophilin D) [Source:MGI Symbol;"Acc:MGI:1914988]""	3""	79591342	79603650	1	E3""	YES""	M+F-""";
7818,"ENSMUSG00000039470",-0.319609507303773,6.6011659864696,-5.18697762442642,6.52957616553389e-05,0.00895683911143556,0.949542254432563,70546,"Zdhhc2","zinc finger, DHHC domain containing 2 [Source:MGI Symbol;"Acc:MGI:1923452]""	8""	40423815	40510268	1	A4""	YES""	M+F-""";
846,"ENSMUSG00000009376",-0.726312037083962,3.7342410066028,-5.13323543666251,7.32033309852888e-05,0.00928997186778647,1.1171081707949,17295,"Met","met proto-oncogene [Source:MGI Symbol;"Acc:MGI:96969]""	6""	17463800	17573980	1	A2""	YES""	M+F-""";
1654,"ENSMUSG00000020263",0.482812031950623,5.94153681301156,5.1335981381516,7.31468011517882e-05,0.00928997186778647,0.861937222523973,216190,"Appl2","adaptor protein, phosphotyrosine interaction, PH domain and leucine zipper containing 2 [Source:MGI Symbol;"Acc:MGI:2384914]""	10""	83600033	83648738	-1	C1""	YES""	M-F+""";
3033,"ENSMUSG00000024256",-0.875872528703214,5.50343819911436,-5.12939333893856,7.38049040375722e-05,0.00928997186778647,0.882960881283275,11516,"Adcyap1","adenylate cyclase activating polypeptide 1 [Source:MGI Symbol;"Acc:MGI:105094]""	17""	93199017	93206537	1	E5""	YES""	M+F-""";
3113,"ENSMUSG00000024480",-0.306114553406745,5.96416004047011,-5.12392149763769,7.46703980329253e-05,0.00928997186778647,0.836575501644591,11777,"Ap3s1","adaptor-related protein complex 3, sigma 1 subunit [Source:MGI Symbol;"Acc:MGI:1337062]""	18""	46741876	46790826	1	C""	YES""	M+F-""";
827,"ENSMUSG00000008859",-0.234488540715949,6.43390589216379,-5.04947550281611,8.75327616028526e-05,0.0105569729331958,0.654314275303706,56044,"Rala","v-ral simian leukemia viral oncogene A (ras related) [Source:MGI Symbol;"Acc:MGI:1927243]""	13""	17880571	17944239	-1	A2""	YES""	M+F-""";
7557,"ENSMUSG00000038510",-0.425016955675628,3.91065493810474,-5.04275092467039,8.88009340217757e-05,0.0105569729331958,0.869036325701309,67239,"Rpf2","ribosome production factor 2 homolog [Source:MGI Symbol;"Acc:MGI:1914489]""	10""	40223246	40247036	-1	B1""	YES""	M+F-""";
4575,"ENSMUSG00000028434",0.296294811196784,5.89402557594726,5.01978309150511,9.32757892683913e-05,0.0108478954020896,0.613710688493807,54357,"Epb41l4b","erythrocyte membrane protein band 4.1 like 4b [Source:MGI Symbol;"Acc:MGI:1859149]""	4""	56991972	57143437	-1	B3""	YES""	M-F+""";
4508,"ENSMUSG00000028252",-0.337658378308319,5.37766946215807,-5.00333726553474,9.66210043506472e-05,0.0109978572339626,0.616735799203452,51813,"Ccnc","cyclin C [Source:MGI Symbol;"Acc:MGI:1858199]""	4""	21727701	21759922	1	A3""	YES""	M+F-""";
1147,"ENSMUSG00000016150",-0.578883690839294,6.16745248341711,-4.98483992791916,0.00010053033045618,0.0112044427229525,0.524157279583384,23963,"Tenm1","teneurin transmembrane protein 1 [Source:MGI Symbol;"Acc:MGI:1345185]""	X""	42527866	43429126	-1	A4""	YES""	M+F-""";
4992,"ENSMUSG00000029405",-0.32482080743632,8.73753108169138,-4.91121530145347,0.000117761792577563,0.0124545132419201,0.32517910706767,23881,"G3bp2","GTPase activating protein (SH3 domain) binding protein 2 [Source:MGI Symbol;"Acc:MGI:2442040]""	5""	92052146	92083719	-1	E2""	YES""	M+F-""";
10468,"ENSMUSG00000062014",-0.28519976970578,8.05405652983429,-4.88954746097282,0.000123386669077258,0.0124545132419201,0.281658507253054,63985,"Gmfb","glia maturation factor, beta [Source:MGI Symbol;"Acc:MGI:1927133]""	14""	46808149	46822242	-1	C1""	YES""	M+F-""";
10649,"ENSMUSG00000064115",-0.369179403854527,9.21144644329648,-4.91424001379749,0.000116997674285768,0.0124545132419201,0.330773343760116,239857,"Cadm2","cell adhesion molecule 2 [Source:MGI Symbol;"Acc:MGI:2442722]""	16""	66655421	67620908	-1	C2""	YES""	M+F-""";
10739,"ENSMUSG00000067242",-0.339953430444426,7.38497621344438,-4.89254984405581,0.000122591187066339,0.0124545132419201,0.295784420329316,56839,"Lgi1","leucine-rich repeat LGI family, member 1 [Source:MGI Symbol;"Acc:MGI:1861691]""	19""	38264536	38312214	1	C3""	YES""	M+F-""";
12213,"ENSMUSG00000114797",-0.403437302902425,6.98681672541985,-4.8921038790965,0.000122709013861828,0.0124545132419201,0.300934746529561,71844,"Gm49336","predicted gene, 49336 [Source:MGI Symbol;"Acc:MGI:6121524]""	14""	60205282	60251507	-1	D1""	YES""	M+F-""";
6131,"ENSMUSG00000032557",0.261853188983598,5.88329308801604,4.86863013085557,0.000129076867306811,0.0125863560245644,0.285878341436244,66663,"Uba5","ubiquitin-like modifier activating enzyme 5 [Source:MGI Symbol;"Acc:MGI:1913913]""	9""	104046599	104063134	-1	F1""	YES""	M-F+""";
10877,"ENSMUSG00000070304",-0.274380156513802,8.58459299011845,-4.86747703770472,0.000129398223417833,0.0125863560245644,0.230159150109293,72821,"Scn2b","sodium channel, voltage-gated, type II, beta [Source:MGI Symbol;"Acc:MGI:106921]""	9""	45117782	45130070	1	A5.2""	YES""	M+F-""";
3568,"ENSMUSG00000025777",-0.331863341203838,7.44340338068155,-4.85587510773194,0.000132677340827701,0.0126122854692489,0.214913020365676,14545,"Gdap1","ganglioside-induced differentiation-associated-protein 1 [Source:MGI Symbol;"Acc:MGI:1338002]""	1""	17145362	17164271	1	A3""	YES""	M+F-""";
10228,"ENSMUSG00000059187",-0.527739521791572,6.06294213611195,-4.84996611134916,0.000134379883332151,0.0126122854692489,0.23721404920839,320265,"Tafa1","TAFA chemokine like family member 1 [Source:MGI Symbol;"Acc:MGI:2443695]""	6""	96113154	96657198	1	D3""	YES""	M+F-""";
5536,"ENSMUSG00000031007",-0.418765347449341,8.31256962298195,-4.82701955914113,0.000141205416685095,0.0130244007677355,0.1432378771522,70495,"Atp6ap2","ATPase, H+ transporting, lysosomal accessory protein 2 [Source:MGI Symbol;"Acc:MGI:1917745]""	X""	12587801	12617049	1	A1.1""	YES""	M+F-""";
9633,"ENSMUSG00000052392",-0.373303794984133,2.77274391712903,-4.79846442311288,0.000150195381104145,0.0136188034986361,0.579080471735011,171282,"Acot4","acyl-CoA thioesterase 4 [Source:MGI Symbol;"Acc:MGI:2159621]""	12""	84038379	84048601	1	D1""	YES""	M+F-""";
1899,"ENSMUSG00000020805",0.462169935787989,4.15680115647475,4.78895354406407,0.000153317468044088,0.0136701970944132,0.290748324143625,237831,"Slc13a5","solute carrier family 13 (sodium-dependent citrate transporter), member 5 [Source:MGI Symbol;"Acc:MGI:3037150]""	11""	72241989	72267222	-1	B4""	YES""	M-F+""";
3168,"ENSMUSG00000024614",-0.319557690989044,6.69330108882355,-4.78002854768628,0.000156307367603777,0.0137083126886226,0.0605319029317402,67988,"Tmx3","thioredoxin-related transmembrane protein 3 [Source:MGI Symbol;"Acc:MGI:2442418]""	18""	90510154	90543267	1	E4""	YES""	M+F-""";
6570,"ENSMUSG00000034413",0.370964412795557,5.87495184948344,4.75859701873931,0.000163731945755049,0.0139035998943408,0.0444019125738073,240055,"Neurl1b","neuralized E3 ubiquitin protein ligase 1B [Source:MGI Symbol;"Acc:MGI:3643092]""	17""	26414829	26446349	1	A3.3""	YES""	M-F+""";
6946,"ENSMUSG00000036095",-0.295841296776083,7.67115911318432,-4.76159823848293,0.000162670972328111,0.0139035998943408,0.00543348751942752,217480,"Dgkb","diacylglycerol kinase, beta [Source:MGI Symbol;"Acc:MGI:2442474]""	12""	37817726	38634239	1	A3""	YES""	M+F-""";
9725,"ENSMUSG00000053192",-0.279650619334129,8.46654328316381,-4.74927044684749,0.000167074218885607,0.0139657368141383,-0.0286704534629187,56772,"Mllt11","myeloid/lymphoid or mixed-lineage leukemia; translocated to	11 [Source:MGI Symbol;"Acc:MGI:1929671]""	3""	95219135	95232171	-1	F2.1""	YES""	M+F-"""
1451,"ENSMUSG00000019775",-0.301697355642292,7.33496941723307,-4.73940002254814,0.000170687117388405,0.0140482353839056,-0.0395092618564412,56533,"Rgs17","regulator of G-protein signaling 17 [Source:MGI Symbol;"Acc:MGI:1927469]""	10""	5825663	5922400	-1	A1""	YES""	M+F-""";
454,"ENSMUSG00000003948",-0.28753491399971,8.50963189224962,-4.69879286694994,0.00018640738980531,0.0146699474256469,-0.139726278406406,67468,"Mmd","monocyte to macrophage differentiation-associated [Source:MGI Symbol;"Acc:MGI:1914718]""	11""	90249456	90278589	1	C""	YES""	M+F-""";
5597,"ENSMUSG00000031226",-0.340552050438136,4.24212898125779,-4.69864445007162,0.00018646747159438,0.0146699474256469,0.0688552569752625,67683,"Pbdc1","polysaccharide biosynthesis domain containing 1 [Source:MGI Symbol;"Acc:MGI:1914933]""	X""	105079756	105117090	1	D""	YES""	M+F-""";
6799,"ENSMUSG00000035355",0.661039815768327,3.33334304180309,4.70146792927234,0.000185327847996714,0.0146699474256469,0.287169660077276,380728,"Kcnh4","potassium voltage-gated channel, subfamily H (eag-related), member 4 [Source:MGI Symbol;"Acc:MGI:2156184]""	11""	100740376	100759942	-1	D""	YES""	M-F+""";
1310,"ENSMUSG00000018427",-0.322383709605318,6.06247128762053,-4.68333955486215,0.00019277015888384,0.0149460042927039,-0.131757764738295,77864,"Ypel2","yippee like 2 [Source:MGI Symbol;"Acc:MGI:1925114]""	11""	86936425	86993707	-1	C""	YES""	M+F-""";
1939,"ENSMUSG00000020898",0.234447699954958,5.40178973438968,4.65949685958791,0.00020302362208977,0.0155161124962938,-0.140545248971172,68964,"Ctc1","CTS telomere maintenance complex component 1 [Source:MGI Symbol;"Acc:MGI:1916214]""	11""	69015911	69036473	1	B3""	YES""	M-F+""";
2714,"ENSMUSG00000022800",-0.297283775084314,6.7857275628867,-4.6337754773615,0.000214708367127307,0.0159877041083603,-0.262534465805302,69823,"Fyttd1","forty-two-three domain containing 1 [Source:MGI Symbol;"Acc:MGI:1917955]""	16""	32877500	32908875	1	B3""	YES""	M+F-""";
4543,"ENSMUSG00000028364",-0.796781171093587,2.9553105320575,-4.63278610900741,0.000215171233901254,0.0159877041083603,0.186919647494687,21923,"Tnc","tenascin C [Source:MGI Symbol;"Acc:MGI:101922]""	4""	63959785	64047015	-1	C1""	YES""	M+F-""";
9406,"ENSMUSG00000050192",-0.333967651580989,6.79379450424921,-4.61975629437394,0.000221362617415757,0.0162224262801312,-0.293576864236388,208691,"Eif5a2","eukaryotic translation initiation factor 5A2 [Source:MGI Symbol;"Acc:MGI:1933735]""	3""	28781276	28798846	1	A3""	YES""	M+F-""";
186,"ENSMUSG00000001750",0.636586554988561,2.49248874470944,4.59596676395275,0.000233137795044322,0.0164855880728682,0.258848622625928,27060,"Tcirg1","T cell, immune regulator 1, ATPase, H+ transporting, lysosomal V0 protein A3 [Source:MGI Symbol;"Acc:MGI:1350931]""	19""	3896050	3907133	-1	A""	YES""	M-F+""";
8706,"ENSMUSG00000044197",0.476280389317713,4.13406776300498,4.59388456261374,0.000234198251357939,0.0164855880728682,-0.137756997026544,80290,"Gpr146","G protein-coupled receptor 146 [Source:MGI Symbol;"Acc:MGI:1933113]""	5""	139377697	139396415	1	G2""	YES""	M-F+""";
9650,"ENSMUSG00000052516",-0.398054695348192,7.58644574350437,-4.60553538722526,0.000228326905247425,0.0164855880728682,-0.336763333150225,268902,"Robo2","roundabout guidance receptor 2 [Source:MGI Symbol;"Acc:MGI:1890110]""	16""	73891839	74411825	-1	C3.1""	YES""	M+F-""";
670,"ENSMUSG00000006262",-0.310082630941891,5.7750562890848,-4.58135699618775,0.000240682743023952,0.016507630445783,-0.34122098741966,68473,"Mob1b","MOB kinase activator 1B [Source:MGI Symbol;"Acc:MGI:1915723]""	5""	88720855	88764220	1	E1""	YES""	M+F-""";
5168,"ENSMUSG00000029840",-0.272952709706007,9.30747963343376,-4.58494820664793,0.000238805437528606,0.016507630445783,-0.392510036393451,14489,"Mtpn","myotrophin [Source:MGI Symbol;"Acc:MGI:99445]""	6""	35508906	35539888	-1	B1""	YES""	M+F-""";
8164,"ENSMUSG00000040855",-0.3852649977981,8.66509555093374,-4.57167873544357,0.000245817040075209,0.0165385827356521,-0.420288382245116,194590,"Reps2","RALBP1 associated Eps domain containing protein 2 [Source:MGI Symbol;"Acc:MGI:2663511]""	X""	162411954	162643649	-1	F4""	YES""	M+F-""";
8417,"ENSMUSG00000042156",0.401110348009975,6.14074311710084,4.56889008978904,0.000247316954057584,0.0165385827356521,-0.38875815503393,66573,"Dzip1","DAZ interacting protein 1 [Source:MGI Symbol;"Acc:MGI:1914311]""	14""	118875520	118925460	-1	E4""	YES""	M-F+""";
2265,"ENSMUSG00000021730",-0.339445402981894,7.13345704723168,-4.55126734195478,0.000257012981478587,0.0167992744319699,-0.450447641403398,15165,"Hcn1","hyperpolarization activated cyclic nucleotide gated potassium channel 1 [Source:MGI Symbol;"Acc:MGI:1096392]""	13""	117602320	117987418	1	D2.3""	YES""	M+F-""";
3646,"ENSMUSG00000025978",0.587069591765412,4.64964497800996,4.55040771057395,0.000257495704773076,0.0167992744319699,-0.306987486604549,74013,"Rftn2","raftlin family member 2 [Source:MGI Symbol;"Acc:MGI:1921263]""	1""	55170159	55226782	-1	C1.2""	YES""	M-F+""";
4539,"ENSMUSG00000028347",-0.359964993345191,7.18505330052262,-4.54420664702429,0.000261005271176613,0.0168230824726035,-0.466109482805325,230157,"Tmeff1","transmembrane protein with EGF-like and two follistatin-like domains 1 [Source:MGI Symbol;"Acc:MGI:1926810]""	4""	48585174	48663131	1	B1""	YES""	M+F-""";
332,"ENSMUSG00000002885",0.615283787209784,3.04454232685748,4.51962812465085,0.000275400167310497,0.0172565983812569,-0.0712024632195751,26364,"Adgre5","adhesion G protein-coupled receptor E5 [Source:MGI Symbol;"Acc:MGI:1347095]""	8""	83723251	83741326	-1	C2""	YES""	M-F+""";
479,"ENSMUSG00000004187",0.482679395735309,9.03471901854864,4.45257865224971,0.000318903306958857,0.0172565983812569,-0.684068251288174,16581,"Kifc2","kinesin family member C2 [Source:MGI Symbol;"Acc:MGI:109187]""	15""	76659858	76668196	1	D3""	YES""	M-F+""";
566,"ENSMUSG00000005087",-0.725931953323118,2.39213036816695,-4.41388656994836,0.000347115338074529,0.0172565983812569,-0.176476973796252,12505,"Cd44","CD44 antigen [Source:MGI Symbol;"Acc:MGI:88338]""	2""	102811141	102901665	-1	E2""	YES""	M+F-""";
764,"ENSMUSG00000007656",-0.365761962847474,9.41855003427613,-4.47252584162334,0.000305278401831145,0.0172565983812569,-0.640766924617716,59046,"Arpp19","cAMP-regulated phosphoprotein 19 [Source:MGI Symbol;"Acc:MGI:1891691]""	9""	75037614	75060313	1	D""	YES""	M+F-""";
841,"ENSMUSG00000009207",-0.453163662023628,6.45781754869973,-4.41321629388178,0.000347625735551661,0.0172565983812569,-0.739130352074271,69605,"Lnpk","lunapark, ER junction formation factor [Source:MGI Symbol;"Acc:MGI:1918115]""	2""	74520291	74579435	-1	C3""	YES""	M+F-""";
890,"ENSMUSG00000010175",0.350405245377614,3.78103851309464,4.39952868614959,0.000358216373323113,0.0172565983812569,-0.519626290959073,19130,"Prox1","prospero homeobox 1 [Source:MGI Symbol;"Acc:MGI:97772]""	1""	190118035	190170714	-1	H6""	YES""	M-F+""";
2630,"ENSMUSG00000022604",-0.317991707163093,4.27236367235031,-4.4467197622352,0.00032302115984836,0.0172565983812569,-0.48327397962791,74201,"Cep97","centrosomal protein 97 [Source:MGI Symbol;"Acc:MGI:1921451]""	16""	55899888	55934855	-1	C1.1""	YES""	M+F-""";
2693,"ENSMUSG00000022762",-0.691270130238812,7.83489541980291,-4.49567564607069,0.000290203753216818,0.0172565983812569,-0.582015584740657,17968,"Ncam2","neural cell adhesion molecule 2 [Source:MGI Symbol;"Acc:MGI:97282]""	16""	81200697	81626828	1	C3.3""	YES""	M+F-""";
2758,"ENSMUSG00000022905",-0.280115534797205,7.74522904819232,-4.40657612062815,0.000352723302927992,0.0172565983812569,-0.77815807657026,16646,"Kpna1","karyopherin (importin) alpha 1 [Source:MGI Symbol;"Acc:MGI:103560]""	16""	35978750	36037131	1	B3""	YES""	M+F-""";
2882,"ENSMUSG00000023845",-0.299226348166867,7.75720201398871,-4.38556285312447,0.000369359249940973,0.0172565983812569,-0.824433691897846,240028,"Lnpep","leucyl/cystinyl aminopeptidase [Source:MGI Symbol;"Acc:MGI:2387123]""	17""	17521410	17625050	-1	A3.2""	YES""	M+F-""";
3129,"ENSMUSG00000024521",-0.54609783589999,3.4796942065275,-4.50387298029035,0.00028504872198818,0.0172565983812569,-0.21380786292251,58801,"Pmaip1","phorbol-12-myristate-13-acetate-induced protein 1 [Source:MGI Symbol;"Acc:MGI:1930146]""	18""	66458533	66465565	1	E1""	YES""	M+F-""";
3438,"ENSMUSG00000025332",-0.293838762298259,5.77307567364923,-4.5254771302112,0.000271903128443531,0.0172565983812569,-0.461110948737525,20591,"Kdm5c","lysine (K)-specific demethylase 5C [Source:MGI Symbol;"Acc:MGI:99781]""	X""	152233020	152274535	1	F3""	YES""	M+F-""";
3563,"ENSMUSG00000025757",-0.265350748907386,8.10269904008051,-4.4339703795056,0.000332169134718793,0.0172565983812569,-0.721165479300855,18415,"Hspa4l","heat shock protein 4 like [Source:MGI Symbol;"Acc:MGI:107422]""	3""	40745382	40796103	1	B""	YES""	M+F-""";
3780,"ENSMUSG00000026321",-0.499466207693762,3.03522877595031,-4.48272516604045,0.000298541324872576,0.0172565983812569,-0.174498223044715,21934,"Tnfrsf11a","tumor necrosis factor receptor superfamily, member 11a, NFKB activator [Source:MGI Symbol;"Acc:MGI:1314891]""	1""	105780718	105847981	1	E2.1""	YES""	M+F-""";
3890,"ENSMUSG00000026623",-0.209043401448449,8.83887930090219,-4.47725411405702,0.000302136221244066,0.0172565983812569,-0.62941765468434,226856,"Lpgat1","lysophosphatidylglycerol acyltransferase 1 [Source:MGI Symbol;"Acc:MGI:2446186]""	1""	191717834	191784255	1	H6""	YES""	M+F-""";
4010,"ENSMUSG00000026893",-0.341268914457094,4.30965688773428,-4.4352985166225,0.000331204040695454,0.0172565983812569,-0.504751112675824,227960,"Gca","grancalcin [Source:MGI Symbol;"Acc:MGI:1918521]""	2""	62664285	62694109	1	C1.3""	YES""	M+F-""";
4071,"ENSMUSG00000027091",-0.274940166979091,6.85840695149364,-4.37835747844363,0.000375244768794775,0.0172565983812569,-0.828192032102232,69082,"Zc3h15","zinc finger CCCH-type containing 15 [Source:MGI Symbol;"Acc:MGI:1919747]""	2""	83644435	83664622	1	D""	YES""	M+F-""";
4498,"ENSMUSG00000028232",-0.364355038795156,5.6385347581637,-4.48692951315016,0.000295808247391107,0.0172565983812569,-0.53881635942522,72098,"Tmem68","transmembrane protein 68 [Source:MGI Symbol;"Acc:MGI:1919348]""	4""	3549041	3574853	-1	A1""	YES""	M+F-""";
4875,"ENSMUSG00000029101",0.467538187080709,4.8610611561442,4.39073855211776,0.000365189369313035,0.0172565983812569,-0.677260737277961,71729,"Rgs12","regulator of G-protein signaling 12 [Source:MGI Symbol;"Acc:MGI:1918979]""	5""	34949445	35039644	1	B2""	YES""	M-F+""";
5603,"ENSMUSG00000031242",-0.336243969991291,6.76284519739833,-4.38289842695553,0.00037152464800916,0.0172565983812569,-0.81645453638374,67028,"2610002M06Rik","RIKEN cDNA 2610002M06 gene [Source:MGI Symbol;"Acc:MGI:1914278]""	X""	107782751	107816334	-1	D""	YES""	M+F-""";
5654,"ENSMUSG00000031392",0.35399860978165,5.42876050077616,4.5154378922879,0.000277933479170035,0.0172565983812569,-0.457959466151096,16179,"Irak1","interleukin-1 receptor-associated kinase 1 [Source:MGI Symbol;"Acc:MGI:107420]""	X""	74013914	74023918	-1	A7.3""	YES""	M-F+""";
6972,"ENSMUSG00000036225",0.380801616707175,6.45939712810756,4.3780651080128,0.00037548557810524,0.0172565983812569,-0.817876119488545,106931,"Kctd1","potassium channel tetramerisation domain containing 1 [Source:MGI Symbol;"Acc:MGI:1918269]""	18""	14968685	15151446	-1	A1""	YES""	M-F+""";
7030,"ENSMUSG00000036499",-0.283843578586634,6.311256134876,-4.38608287276399,0.000368938118809139,0.0172565983812569,-0.798452710000001,216238,"Eea1","early endosome antigen 1 [Source:MGI Symbol;"Acc:MGI:2442192]""	10""	95940650	96045518	1	C2""	YES""	M+F-""";
7617,"ENSMUSG00000038702",-0.484934769765163,4.77936242619885,-4.39527849047827,0.000361570953575071,0.0172565983812569,-0.663441423148751,319901,"Dsel","dermatan sulfate epimerase-like [Source:MGI Symbol;"Acc:MGI:2442948]""	1""	111858702	111864918	-1	E2.1""	YES""	M+F-""";
8055,"ENSMUSG00000040455",-0.262162284702081,6.14561813532258,-4.39939668498092,0.000358320083051243,0.0172565983812569,-0.760725267675729,77593,"Usp45","ubiquitin specific petidase 45 [Source:MGI Symbol;"Acc:MGI:101850]""	4""	21767156	21837872	1	A3""	YES""	M+F-""";
8860,"ENSMUSG00000045589",-0.335204743343144,9.31146142072237,-4.37574250322936,0.000377404144765484,0.0172565983812569,-0.854584616541405,230235,"Frrs1l","ferric-chelate reductase 1 like [Source:MGI Symbol;"Acc:MGI:2442704]""	4""	56957173	56990391	-1	B3""	YES""	M+F-""";
9113,"ENSMUSG00000047694",-0.223083784485257,5.91225440935097,-4.40140213641486,0.000356747727334019,0.0172565983812569,-0.745852515709668,77929,"Yipf6","Yip1 domain family, member 6 [Source:MGI Symbol;"Acc:MGI:1925179]""	X""	98936316	98949017	1	C3""	YES""	M+F-""";
9498,"ENSMUSG00000051041",0.560865891181018,2.83773026903879,4.37890271860586,0.000374796102253108,0.0172565983812569,-0.371539016621339,244198,"Olfml1","olfactomedin-like 1 [Source:MGI Symbol;"Acc:MGI:2679264]""	7""	107567446	107591094	1	E3""	YES""	M-F+""";
9674,"ENSMUSG00000052713",0.405211869411397,4.30545888292584,4.4686000114688,0.000307912482952304,0.0172565983812569,-0.434534206668173,269023,"Zfp608","zinc finger protein 608 [Source:MGI Symbol;"Acc:MGI:2442338]""	18""	54888048	54992555	-1	D3""	YES""	M-F+""";
9998,"ENSMUSG00000056215",-0.535706767967397,2.20099529611137,-4.44069099899026,0.000327314678887933,0.0172565983812569,-0.0521448841231669,74354,"Lrguk","leucine-rich repeats and guanylate kinase domain containing [Source:MGI Symbol;"Acc:MGI:1921604]""	6""	34029448	34134034	1	A3.3""	YES""	M+F-""";
10498,"ENSMUSG00000062372",0.620345682164118,4.61434956626037,4.45057477430518,0.000320305688278964,0.0172565983812569,-0.507066333581751,83762,"Otof","otoferlin [Source:MGI Symbol;"Acc:MGI:1891247]""	5""	30367062	30461932	-1	B1""	YES""	M-F+""";
10693,"ENSMUSG00000066232",-0.276922673167426,7.58240876436445,-4.49116831915751,0.000293078454000789,0.0172565983812569,-0.58910422690774,233726,"Ipo7","importin 7 [Source:MGI Symbol;"Acc:MGI:2152414]""	7""	110018274	110056609	1	E3""	YES""	M+F-""";
10905,"ENSMUSG00000070643",0.686633703495841,2.69205675006603,4.45252127330534,0.000318943376000474,0.0172565983812569,-0.130324604724342,20668,"Sox13","SRY (sex determining region Y)-box 13 [Source:MGI Symbol;"Acc:MGI:98361]""	1""	133382303	133424377	-1	E4""	YES""	M-F+""";
11034,"ENSMUSG00000073131",-0.35264421212285,6.44096394084899,-4.50886155883741,0.000281957135731773,0.0172565983812569,-0.529833918017937,67048,"Vma21","VMA21 vacuolar H+-ATPase homolog (S. cerevisiae) [Source:MGI Symbol;"Acc:MGI:1914298]""	X""	71815924	71839757	1	A7.3""	YES""	M+F-""";
872,"ENSMUSG00000009905",-0.228592397964563,5.31826300355456,-4.3397190423849,0.000408464029835002,0.0175513899222107,-0.836417064119511,70750,"Kdsr","3-ketodihydrosphingosine reductase [Source:MGI Symbol;"Acc:MGI:1918000]""	1""	106720459	106759727	-1	E2.1""	YES""	M+F-""";
1038,"ENSMUSG00000014956",-0.303343670555504,8.85860639663847,-4.34671103077838,0.000402239464688765,0.0175513899222107,-0.917980441501958,19046,"Ppp1cb","protein phosphatase 1 catalytic subunit beta [Source:MGI Symbol;"Acc:MGI:104871]""	5""	32458843	32517433	1	B1""	YES""	M+F-""";
2955,"ENSMUSG00000024077",-0.301988621990266,6.7195743288818,-4.33543593947248,0.000412325067237729,0.0175513899222107,-0.920423423316101,268980,"Strn","striatin, calmodulin binding protein [Source:MGI Symbol;"Acc:MGI:1333757]""	17""	78649913	78737196	-1	E3""	YES""	M+F-""";
3227,"ENSMUSG00000024810",0.595116117600044,4.32617728137964,4.35461113402666,0.000395321830067059,0.0175513899222107,-0.702119159106858,77125,"Il33","interleukin 33 [Source:MGI Symbol;"Acc:MGI:1924375]""	19""	29925114	29960718	1	C1""	YES""	M-F+""";
6077,"ENSMUSG00000032423",-0.20401668693274,7.30940810839178,-4.34991365457791,0.000399420482339332,0.0175513899222107,-0.897867102028161,56403,"Syncrip","synaptotagmin binding, cytoplasmic RNA interacting protein [Source:MGI Symbol;"Acc:MGI:1891690]""	9""	88447009	88482574	-1	E3.1""	YES""	M+F-""";
7677,"ENSMUSG00000038936",-0.647866833314362,6.64683946988278,-4.33427461854545,0.000413378296917017,0.0175513899222107,-0.919875204662877,109232,"Sccpdh","saccharopine dehydrogenase (putative) [Source:MGI Symbol;"Acc:MGI:1924486]""	1""	179668210	179687189	1	H4""	YES""	M+F-""";
8686,"ENSMUSG00000044037",0.547969910430953,2.52234813950135,4.3477347645961,0.000401336181657432,0.0175513899222107,-0.299904382098018,235633,"Als2cl","ALS2 C-terminal like [Source:MGI Symbol;"Acc:MGI:2447532]""	9""	110879870	110900530	1	F2""	YES""	M-F+""";
10403,"ENSMUSG00000061244",-0.288488667476277,6.59636866766227,-4.34095462704252,0.000407357013936428,0.0175513899222107,-0.905673626741814,105504,"Exoc5","exocyst complex component 5 [Source:MGI Symbol;"Acc:MGI:2145645]""	14""	49004090	49066653	-1	C1""	YES""	M+F-""";
11121,"ENSMUSG00000074505",-0.538351277120319,7.12998224915458,-4.33448059800038,0.000413191290905142,0.0175513899222107,-0.928835254369672,270120,"Fat3","FAT atypical cadherin 3 [Source:MGI Symbol;"Acc:MGI:2444314]""	9""	15910189	16501285	-1	A2""	YES""	M+F-""";
6031,"ENSMUSG00000032328",-0.332095422606663,9.47484300173103,-4.32372482368936,0.00042307167879628,0.017748056229785,-0.96985948369821,69981,"Tmem30a","transmembrane protein 30A [Source:MGI Symbol;"Acc:MGI:106402]""	9""	79768943	79793507	-1	E1""	YES""	M+F-""";
10067,"ENSMUSG00000057069",-0.353618387608444,4.54935766616033,-4.3201308211614,0.000426426161416516,0.017748056229785,-0.804498108435237,67475,"Ero1lb","ERO1-like beta (S. cerevisiae) [Source:MGI Symbol;"Acc:MGI:1914725]""	13""	12565874	12611396	1	A1""	YES""	M+F-""";
11059,"ENSMUSG00000073591",-0.546310493083281,4.30472377775765,-4.31849389666023,0.000427962896502686,0.017748056229785,-0.780509966047095,93893,"Pcdhb22","protocadherin beta 22 [Source:MGI Symbol;"Acc:MGI:2136760]""	18""	37517871	37524479	1	B3""	YES""	M+F-""";
2198,"ENSMUSG00000021578",-0.209747322326459,6.63499195776992,-4.31370524473779,0.000432490684300779,0.0177978602819162,-0.967284051048427,67433,"Ccdc127","coiled-coil domain containing 127 [Source:MGI Symbol;"Acc:MGI:1914683]""	13""	74350309	74365783	1	C1""	YES""	M+F-""";
4550,"ENSMUSG00000028389",-0.266671194545804,4.88041780187084,-4.30122417195083,0.000444520813604196,0.0179525977471091,-0.886199465871909,22696,"Zfp37","zinc finger protein 37 [Source:MGI Symbol;"Acc:MGI:99181]""	4""	62189540	62231047	-1	B3""	YES""	M+F-""";
5608,"ENSMUSG00000031278",-0.408641895455375,7.26117459556865,-4.29938883007824,0.00044631815480055,0.0179525977471091,-1.00876190007226,50790,"Acsl4","acyl-CoA synthetase long-chain family member 4 [Source:MGI Symbol;"Acc:MGI:1354713]""	X""	142317993	142390535	-1	F2""	YES""	M+F-""";
7598,"ENSMUSG00000038628",-0.26015592655571,5.78078161847885,-4.30604349403364,0.000439836026712855,0.0179525977471091,-0.948925715401879,67005,"Polr3k","polymerase (RNA) III (DNA directed) polypeptide K [Source:MGI Symbol;"Acc:MGI:1914255]""	2""	181864337	181870830	1	H4""	YES""	M+F-""";
853,"ENSMUSG00000009555",0.199197199260934,5.78500404393984,4.28133332214918,0.000464396202099966,0.0181343703246296,-0.997843786674249,107951,"Cdk9","cyclin-dependent kinase 9 (CDC2-related kinase) [Source:MGI Symbol;"Acc:MGI:1328368]""	2""	32705784	32713076	-1	B""	YES""	M-F+""";
1569,"ENSMUSG00000020078",-0.224920368665366,6.42367808717388,-4.28204069353162,0.000463674209523901,0.0181343703246296,-1.03179865636833,30930,"Vps26a","VPS26 retromer complex component A [Source:MGI Symbol;"Acc:MGI:1353654]""	10""	62455235	62486805	-1	B4""	YES""	M+F-""";
4148,"ENSMUSG00000027297",0.300325498541642,3.95180016982099,4.28592441371856,0.000459730374922262,0.0181343703246296,-0.769823435564451,17005,"Ltk","leukocyte tyrosine kinase [Source:MGI Symbol;"Acc:MGI:96840]""	2""	119751320	119760431	-1	E5""	YES""	M-F+""";
10597,"ENSMUSG00000063531",-0.457787538517889,5.1211066884232,-4.28667616911213,0.000458970908072203,0.0181343703246296,-0.935604340531499,20349,"Sema3e","sema domain, immunoglobulin domain (Ig), short basic domain, secreted, (semaphorin) 3E [Source:MGI Symbol;"Acc:MGI:1340034]""	5""	14025276	14256689	1	A1""	YES""	M+F-""";
1607,"ENSMUSG00000020149",-0.249018065019189,8.11739507368542,-4.26587744947326,0.000480458257644103,0.0181474800134638,-1.09314184152993,19324,"Rab1a","RAB1A, member RAS oncogene family [Source:MGI Symbol;"Acc:MGI:97842]""	11""	20201432	20226856	1	A3.1""	YES""	M+F-""";
4555,"ENSMUSG00000028398",-0.342305012282056,3.93315083119069,-4.26152193877541,0.000485085146053518,0.0181474800134638,-0.836163770290661,66928,"Dmac1","distal membrane arm assembly complex 1 [Source:MGI Symbol;"Acc:MGI:1914178]""	4""	75277354	75278305	-1	C3""	YES""	M+F-""";
4996,"ENSMUSG00000029413",0.423208991377053,3.61849716872093,4.27114621205199,0.000474920752729819,0.0181474800134638,-0.769748950141351,67111,"Naaa","N-acylethanolamine acid amidase [Source:MGI Symbol;"Acc:MGI:1914361]""	5""	92257659	92278170	-1	E2""	YES""	M-F+""";
7457,"ENSMUSG00000038174",-0.442125962296213,7.75839724271132,-4.27471247383623,0.000471209221324201,0.0181474800134638,-1.0697557771053,213056,"Fam126b","family with sequence similarity 126, member B [Source:MGI Symbol;"Acc:MGI:1098784]""	1""	58522806	58586323	-1	C1.3""	YES""	M+F-""";
9454,"ENSMUSG00000050663",-0.395605953333135,5.4445296413096,-4.26800620180181,0.000478213114192596,0.0181474800134638,-1.00714471610167,237553,"Trhde","TRH-degrading enzyme [Source:MGI Symbol;"Acc:MGI:2384311]""	10""	114398821	114802307	-1	D2""	YES""	M+F-""";
10661,"ENSMUSG00000064246",0.459822584549996,3.81702052759234,4.26294100809152,0.00048357273674109,0.0181474800134638,-0.820833180816193,12654,"Chil1","chitinase-like 1 [Source:MGI Symbol;"Acc:MGI:1340899]""	1""	134182176	134190181	1	E4""	YES""	M-F+""";
4942,"ENSMUSG00000029245",-0.319365003133734,7.1531329279392,-4.25808803631361,0.000488764714835119,0.0181581559433197,-1.09884255030361,13839,"Epha5","Eph receptor A5 [Source:MGI Symbol;"Acc:MGI:99654]""	5""	84054761	84417382	-1	E1""	YES""	M+F-""";
7877,"ENSMUSG00000039704",-0.30926487127801,7.67187823182585,-4.25266336949438,0.000494635002517321,0.0182159140265805,-1.11772559437793,320506,"Lmbrd2","LMBR1 domain containing 2 [Source:MGI Symbol;"Acc:MGI:2444173]""	15""	9140550	9202483	1	A1""	YES""	M+F-""";
9139,"ENSMUSG00000047879",-0.353302133275922,7.92924581305126,-4.25037799374689,0.000497129385939383,0.0182159140265805,-1.12561913147687,59025,"Usp14","ubiquitin specific peptidase 14 [Source:MGI Symbol;"Acc:MGI:1928898]""	18""	9993066	10045119	-1	A1""	YES""	M+F-""";
4948,"ENSMUSG00000029265",-0.344110748676035,6.03078734630649,-4.2373856476394,0.000511553265814078,0.0184911335085647,-1.11370875099823,13486,"Dr1","down-regulator of transcription 1 [Source:MGI Symbol;"Acc:MGI:1100515]""	5""	108268897	108280526	1	F""	YES""	M+F-""";
11355,"ENSMUSG00000079487",0.339475888433998,4.26906141118528,4.23913245765999,0.000509589663901659,0.0184911335085647,-0.926353703575586,59024,"Med12","mediator complex subunit 12 [Source:MGI Symbol;"Acc:MGI:1926212]""	X""	101274030	101297465	1	D""	YES""	M-F+""";
3095,"ENSMUSG00000024425",-0.373313128947534,9.53475711323284,-4.22418303644178,0.000526643602054774,0.0187827830199499,-1.19021711854449,65113,"Ndfip1","Nedd4 family interacting protein 1 [Source:MGI Symbol;"Acc:MGI:1929601]""	18""	38410396	38465303	1	B3""	YES""	M+F-""";
11196,"ENSMUSG00000075415",0.291755921506545,6.42845778127702,4.22706886348298,0.00052330723043631,0.0187827830199499,-1.1522750139139,14269,"Fnbp1","formin binding protein 1 [Source:MGI Symbol;"Acc:MGI:109606]""	2""	31026206	31142008	-1	B""	YES""	M-F+""";
1360,"ENSMUSG00000018800",-0.272825494380856,6.42855834774811,-4.20023848287419,0.000555167734704217,0.0190203579585164,-1.21247903759794,217265,"Abca5","ATP-binding cassette, sub-family A (ABC1), member 5 [Source:MGI Symbol;"Acc:MGI:2386607]""	11""	110269369	110337716	-1	E1""	YES""	M+F-""";
3647,"ENSMUSG00000025979",-0.292455101329606,6.44361938529692,-4.19646735030524,0.000559800133483584,0.0190203579585164,-1.22236955742705,19070,"Mob4","MOB family member 4, phocein [Source:MGI Symbol;"Acc:MGI:104899]""	1""	55131231	55154899	1	C1.2""	YES""	M+F-""";
5561,"ENSMUSG00000031133",0.28971902909971,3.70153162651575,4.19473529303755,0.00056194081362103,0.0190203579585164,-0.949722403042299,73341,"Arhgef6","Rac/Cdc42 guanine nucleotide exchange factor (GEF) 6 [Source:MGI Symbol;"Acc:MGI:1920591]""	X""	57231485	57338729	-1	A6""	YES""	M-F+""";
5610,"ENSMUSG00000031284",-0.305027581324437,7.46502596977645,-4.19994567255971,0.000555526029296559,0.0190203579585164,-1.23176517216945,18481,"Pak3","p21 (RAC1) activated kinase 3 [Source:MGI Symbol;"Acc:MGI:1339656]""	X""	143518591	143797796	1	F2""	YES""	M+F-""";
6833,"ENSMUSG00000035561",-0.422446016267117,3.28820643926544,-4.20342359372688,0.000551285332425278,0.0190203579585164,-0.847336915057226,72535,"Aldh1b1","aldehyde dehydrogenase 1 family, member B1 [Source:MGI Symbol;"Acc:MGI:1919785]""	4""	45799022	45804604	1	B1""	YES""	M+F-""";
7559,"ENSMUSG00000038517",0.480585488322141,5.01167209868099,4.21198438614415,0.000540985603054292,0.0190203579585164,-1.08914193300781,73174,"Tbkbp1","TBK1 binding protein 1 [Source:MGI Symbol;"Acc:MGI:1920424]""	11""	97136171	97151495	-1	D""	YES""	M-F+""";
8295,"ENSMUSG00000041577",0.707832058221979,3.52370744685407,4.21271142493677,0.000540119878645776,0.0190203579585164,-0.868588456007272,116847,"Prelp","proline arginine-rich end leucine-rich repeat [Source:MGI Symbol;"Acc:MGI:2151110]""	1""	133910304	133921414	-1	E4""	YES""	M-F+""";
8514,"ENSMUSG00000042595",-0.263634870951863,4.70615888681568,-4.20049819358717,0.000554850137228285,0.0190203579585164,-1.08280401461908,245622,"Fam199x","family with sequence similarity 199, X-linked [Source:MGI Symbol;"Acc:MGI:2384304]""	X""	137049594	137082503	1	F1""	YES""	M+F-""";
8992,"ENSMUSG00000046699",-0.454808169124384,6.43922477086286,-4.19202814965649,0.000565303171847601,0.0190203579585164,-1.22955806861668,245446,"Slitrk4","SLIT and NTRK-like family, member 4 [Source:MGI Symbol;"Acc:MGI:2442509]""	X""	64264885	64276996	-1	A7.1""	YES""	M+F-""";
9509,"ENSMUSG00000051177",-0.316236856578785,8.73956144995822,-4.18818776895056,0.000570107892583733,0.0190621313966793,-1.26847270473561,18795,"Plcb1","phospholipase C, beta 1 [Source:MGI Symbol;"Acc:MGI:97613]""	2""	134786067	135475258	1	F3""	YES""	M+F-""";
10698,"ENSMUSG00000066324",-0.312317131806361,7.7607783814838,-4.1828654718367,0.000576834823985819,0.0191672577600596,-1.27330268144617,242291,"Impad1","inositol monophosphatase domain containing 1 [Source:MGI Symbol;"Acc:MGI:1915720]""	4""	4762484	4793355	-1	A1""	YES""	M+F-""";
422,"ENSMUSG00000003575",0.431627223917427,7.53979368970467,4.13766183768587,0.000637293587929731,0.0191709332908159,-1.37018760570511,382056,"Crtc1","CREB regulated transcription coactivator 1 [Source:MGI Symbol;"Acc:MGI:2142523]""	8""	70382355	70439579	-1	B3.3""	YES""	M-F+""";
616,"ENSMUSG00000005672",0.263029682703585,5.08037847732364,4.16683359965523,0.000597585394570321,0.0191709332908159,-1.19353406670002,16590,"Kit","KIT proto-oncogene receptor tyrosine kinase [Source:MGI Symbol;"Acc:MGI:96677]""	5""	75574916	75656722	1	C3.3""	YES""	M-F+""";
1464,"ENSMUSG00000019803",0.542656352684367,3.87377735467058,4.13966702350219,0.000634480985269129,0.0191709332908159,-1.10091372081965,21907,"Nr2e1","nuclear receptor subfamily 2, group E, member 1 [Source:MGI Symbol;"Acc:MGI:1100526]""	10""	42561963	42583632	-1	B2""	YES""	M-F+""";
1694,"ENSMUSG00000020361",-0.266799513146235,8.1573131818595,-4.16166037691478,0.000604440619862684,0.0191709332908159,-1.32406902009038,15525,"Hspa4","heat shock protein 4 [Source:MGI Symbol;"Acc:MGI:1342292]""	11""	53259814	53300457	-1	B1.3""	YES""	M+F-""";
1720,"ENSMUSG00000020413",0.323520850347437,3.81052768001855,4.13167895650331,0.000645760445783746,0.0191709332908159,-1.10688273709792,15574,"Hus1","HUS1 checkpoint clamp component [Source:MGI Symbol;"Acc:MGI:1277962]""	11""	8993137	9011191	-1	A1""	YES""	M-F+""";
1808,"ENSMUSG00000020612",-0.238108215818557,9.70870005310656,-4.15100975869972,0.000618804799312854,0.0191709332908159,-1.35238855512895,19084,"Prkar1a","protein kinase, cAMP dependent regulatory, type I, alpha [Source:MGI Symbol;"Acc:MGI:104878]""	11""	109649405	109669656	1	E1""	YES""	M+F-""";
2340,"ENSMUSG00000021929",-0.286620345498972,7.16519101924835,-4.1369848155177,0.000638246056946273,0.0191709332908159,-1.36723416697952,16648,"Kpna3","karyopherin (importin) alpha 3 [Source:MGI Symbol;"Acc:MGI:1100863]""	14""	61365211	61439874	-1	D1""	YES""	M+F-""";
3948,"ENSMUSG00000026775",-0.261741642781343,6.69198978545548,-4.16948645028917,0.000594100464143306,0.0191709332908159,-1.28744097708473,27377,"Yme1l1","YME1-like 1 (S. cerevisiae) [Source:MGI Symbol;"Acc:MGI:1351651]""	2""	23156369	23199260	1	A3""	YES""	M+F-""";
4074,"ENSMUSG00000027108",-0.301374499526175,6.87403099264382,-4.15269298132021,0.000616512000677997,0.0191709332908159,-1.32803758351862,67059,"Ola1","Obg-like ATPase 1 [Source:MGI Symbol;"Acc:MGI:1914309]""	2""	73092801	73218924	-1	C3""	YES""	M+F-""";
4161,"ENSMUSG00000027330",0.349671150592411,3.37331249321535,4.13368527546923,0.000642908585621061,0.0191709332908159,-0.9819414364821,12531,"Cdc25b","cell division cycle 25B [Source:MGI Symbol;"Acc:MGI:99701]""	2""	131186949	131198497	1	F1""	YES""	M-F+""";
4348,"ENSMUSG00000027827",-0.402643553215104,6.77147707476622,-4.14037030486156,0.000633497483050395,0.0191709332908159,-1.35269466696437,16497,"Kcnab1","potassium voltage-gated channel, shaker-related subfamily, beta member 1 [Source:MGI Symbol;"Acc:MGI:109155]""	3""	64949196	65378223	1	E1""	YES""	M+F-""";
4401,"ENSMUSG00000027993",-0.253588118619816,8.76609350947778,-4.12967918701097,0.000648615679145072,0.0191709332908159,-1.39800687496737,80890,"Trim2","tripartite motif-containing 2 [Source:MGI Symbol;"Acc:MGI:1933163]""	3""	84160439	84306877	-1	F1""	YES""	M+F-""";
4978,"ENSMUSG00000029366",-0.281125573442745,5.07379245213598,-4.1410421611981,0.000632559361838719,0.0191709332908159,-1.2517151139896,13178,"Dck","deoxycytidine kinase [Source:MGI Symbol;"Acc:MGI:102726]""	5""	88764996	88783281	1	E1""	YES""	M+F-""";
5351,"ENSMUSG00000030452",-0.282536222085585,5.69325957424671,-4.13355442426263,0.000643094195238205,0.0191709332908159,-1.32318339024132,93790,"Nipa2","non imprinted in Prader-Willi/Angelman syndrome 2 homolog (human) [Source:MGI Symbol;"Acc:MGI:1913918]""	7""	55931287	55962476	-1	B5""	YES""	M+F-""";
5918,"ENSMUSG00000032030",-0.235438328990424,6.35425071663688,-4.15901052467792,0.000607982684175454,0.0191709332908159,-1.30149829768485,75717,"Cul5","cullin 5 [Source:MGI Symbol;"Acc:MGI:1922967]""	9""	53614582	53670014	-1	A5.3""	YES""	M+F-""";
7883,"ENSMUSG00000039717",-0.26410888304433,6.39063751574042,-4.14065609786868,0.000633098255565341,0.0191709332908159,-1.3431220062508,76897,"Ralyl","RALY RNA binding protein-like [Source:MGI Symbol;"Acc:MGI:1924147]""	3""	13471655	14182287	1	A1""	YES""	M+F-""";
8022,"ENSMUSG00000040339",-0.351226201204253,6.10187351054984,-4.15986620228184,0.000606836616181157,0.0191709332908159,-1.29147572004184,329739,"Fam102b","family with sequence similarity 102, member B [Source:MGI Symbol;"Acc:MGI:3036259]""	3""	108970997	109027607	-1	F3""	YES""	M+F-""";
9198,"ENSMUSG00000048332",-0.387169470982071,5.07228948719346,-4.1508792726029,0.000618982899241844,0.0191709332908159,-1.2381869755349,108927,"Lhfp","lipoma HMGIC fusion partner [Source:MGI Symbol;"Acc:MGI:1920048]""	3""	53041528	53261679	1	C""	YES""	M+F-""";
11141,"ENSMUSG00000074715",-0.536761617030093,3.0534533363074,-4.15093166493706,0.000618911382957164,0.0191709332908159,-0.910652885226961,56838,"Ccl28","chemokine (C-C motif) ligand 28 [Source:MGI Symbol;"Acc:MGI:1861731]""	13""	119623819	119654359	1	D2.3""	YES""	M+F-""";
12051,"ENSMUSG00000107331",-0.396337625967175,5.95491846632858,-4.15016637326736,0.00061995684512409,0.0191709332908159,-1.30315732792278,NA,"Gm42732","predicted gene 42732 [Source:MGI Symbol;"Acc:MGI:5662869]""	5""	73311364	73312560	1	C3.2""	YES""	M+F-""";
9889,"ENSMUSG00000055026",-0.356281822451578,5.87908119543344,-4.12310583080017,0.000658090911140412,0.0193441162259816,-1.36073406683359,14407,"Gabrg3","gamma-aminobutyric acid (GABA) A receptor, subunit gamma 3 [Source:MGI Symbol;"Acc:MGI:95624]""	7""	56716465	57387188	-1	B5""	YES""	M+F-""";
2494,"ENSMUSG00000022307",-0.337221099411158,8.98660048301219,-4.11720364318747,0.000666717432006043,0.0194905955127724,-1.42632411481197,170719,"Oxr1","oxidation resistance 1 [Source:MGI Symbol;"Acc:MGI:2179326]""	15""	41447482	41861048	1	B3.1""	YES""	M+F-""";
4209,"ENSMUSG00000027438",-0.316673868721331,10.0430866706495,-4.11428183558403,0.000671029943878688,0.0195100537340958,-1.43399942654585,17957,"Napb","N-ethylmaleimide sensitive fusion protein attachment protein beta [Source:MGI Symbol;"Acc:MGI:104562]""	2""	148693985	148732467	-1	G3""	YES""	M+F-""";
1126,"ENSMUSG00000015846",0.261167455893848,4.81659435559576,4.10589350359286,0.000683567642194996,0.0196486552430806,-1.30629149326628,20181,"Rxra","retinoid X receptor alpha [Source:MGI Symbol;"Acc:MGI:98214]""	2""	27676440	27762957	1	A3""	YES""	M-F+""";
9462,"ENSMUSG00000050730",-0.29598576819686,4.75403647269667,-4.10374582825083,0.000686815441939095,0.0196486552430806,-1.30460362516262,71544,"Arhgap42","Rho GTPase activating protein 42 [Source:MGI Symbol;"Acc:MGI:1918794]""	9""	8994329	9239101	-1	A1""	YES""	M+F-""";
10168,"ENSMUSG00000058355",-0.261807397865573,6.90153954040308,-4.10661138213471,0.000682485489787896,0.0196486552430806,-1.43042675969567,24015,"Abce1","ATP-binding cassette, sub-family E (OABP), member 1 [Source:MGI Symbol;"Acc:MGI:1195458]""	8""	79683462	79711740	-1	C1""	YES""	M+F-""";
937,"ENSMUSG00000012076",-0.190273764727904,6.13300131916402,-4.10071691274635,0.00069142231387828,0.0196752350783198,-1.42102421628011,52592,"Brms1l","breast cancer metastasis-suppressor 1-like [Source:MGI Symbol;"Acc:MGI:1196337]""	12""	55836324	55869736	1	C1""	YES""	M+F-""";
4105,"ENSMUSG00000027201",-0.272456808721477,6.34126207789582,-4.09474189843468,0.000700601518326374,0.0197203690674522,-1.44248714932083,17876,"Myef2","myelin basic protein expression factor 2, repressor [Source:MGI Symbol;"Acc:MGI:104592]""	2""	125084628	125123661	-1	F1""	YES""	M+F-""";
4546,"ENSMUSG00000028381",-0.363824956513977,7.21252262100926,-4.09236296293749,0.000704290250105151,0.0197203690674522,-1.46671412767207,22234,"Ugcg","UDP-glucose ceramide glucosyltransferase [Source:MGI Symbol;"Acc:MGI:1332243]""	4""	59189257	59222833	1	B3""	YES""	M+F-""";
5846,"ENSMUSG00000031871",0.616685483140097,3.87372514214529,4.0901409861473,0.000707753261126538,0.0197203690674522,-1.21033763861584,12562,"Cdh5","cadherin 5 [Source:MGI Symbol;"Acc:MGI:105057]""	8""	104101625	104144511	1	D3""	YES""	M-F+""";
10568,"ENSMUSG00000063253",-0.311915221661392,7.26857632765608,-4.09506391709544,0.00070010369907422,0.0197203690674522,-1.46153620565282,56367,"Scoc","short coiled-coil protein [Source:MGI Symbol;"Acc:MGI:1927654]""	8""	83430084	83458391	-1	C2""	YES""	M+F-""";
1648,"ENSMUSG00000020253",0.394599097632094,2.60423229813896,4.07730171258815,0.000728101933343225,0.0197632559122657,-0.932877954990873,67905,"Ppm1m","protein phosphatase 1M [Source:MGI Symbol;"Acc:MGI:1915155]""	9""	106194947	106199746	-1	F1""	YES""	M-F+""";
1680,"ENSMUSG00000020319",-0.298321011104444,3.17665084137363,-4.05913649225451,0.000757901455637115,0.0197632559122657,-1.14757776614713,216560,"Wdpcp","WD repeat containing planar cell polarity effector [Source:MGI Symbol;"Acc:MGI:2144467]""	11""	21572235	21898989	1	A3.1""	YES""	M+F-""";
1902,"ENSMUSG00000020811",0.375876828472742,5.35155390399285,4.05556777052888,0.00076389850519572,0.0197632559122657,-1.4698433241282,216881,"Wscd1","WSC domain containing 1 [Source:MGI Symbol;"Acc:MGI:2448493]""	11""	71749920	71789647	1	B4""	YES""	M-F+""";
2116,"ENSMUSG00000021318",0.529802910989037,3.51718204955869,4.05825623663156,0.000759376264786803,0.0197632559122657,-1.2202487149413,14634,"Gli3","GLI-Kruppel family member GLI3 [Source:MGI Symbol;"Acc:MGI:95729]""	13""	15463235	15730026	1	A1""	YES""	M-F+""";
2389,"ENSMUSG00000022035",-0.250022464123209,5.66520429456207,-4.07020705056123,0.000739597611786181,0.0197632559122657,-1.46415759146648,67179,"Ccdc25","coiled-coil domain containing 25 [Source:MGI Symbol;"Acc:MGI:1914429]""	14""	65837302	65866607	1	D1""	YES""	M+F-""";
3725,"ENSMUSG00000026188",-0.326652790238366,4.40952035971328,-4.05432042142635,0.000766005847741845,0.0197632559122657,-1.37081786840918,271711,"Tmem169","transmembrane protein 169 [Source:MGI Symbol;"Acc:MGI:2442781]""	1""	72284369	72303104	1	C3""	YES""	M+F-""";
3897,"ENSMUSG00000026643",-0.292996306768839,7.2985914154326,-4.08242545845069,0.000719911753478254,0.0197632559122657,-1.48963475715118,18108,"Nmt2","N-myristoyltransferase 2 [Source:MGI Symbol;"Acc:MGI:1202298]""	2""	3284212	3328877	1	A1""	YES""	M+F-""";
5123,"ENSMUSG00000029710",0.734109642948009,2.20674930184221,4.05419114193789,0.000766224594007711,0.0197632559122657,-0.857884056916822,13846,"Ephb4","Eph receptor B4 [Source:MGI Symbol;"Acc:MGI:104757]""	5""	137350109	137378669	1	G2""	YES""	M-F+""";
6248,"ENSMUSG00000033007",0.524734483377706,2.68203322441175,4.0581673831844,0.000759525293075105,0.0197632559122657,-0.992720589724486,241118,"Asic4","acid-sensing (proton-gated) ion channel family member 4 [Source:MGI Symbol;"Acc:MGI:2652846]""	1""	75450436	75474343	1	C4""	YES""	M-F+""";
6622,"ENSMUSG00000034636",-0.254332152082171,8.41419545841121,-4.06233279048894,0.000752570455977843,0.0197632559122657,-1.54564075291144,414872,"Zyg11b","zyg-ll family member B, cell cycle regulator [Source:MGI Symbol;"Acc:MGI:2685277]""	4""	108229724	108301096	-1	C7""	YES""	M+F-""";
6645,"ENSMUSG00000034724",-0.248552752494197,6.14916901079609,-4.06689590589848,0.000745025085233135,0.0197632559122657,-1.49683855858252,231464,"Cnot6l","CCR4-NOT transcription complex, subunit 6-like [Source:MGI Symbol;"Acc:MGI:2443154]""	5""	96070333	96164171	-1	E3""	YES""	M+F-""";
6718,"ENSMUSG00000035000",-0.619480315330655,3.16142510676575,-4.0846982454632,0.000716308506302337,0.0197632559122657,-1.07866955893821,13482,"Dpp4","dipeptidylpeptidase 4 [Source:MGI Symbol;"Acc:MGI:94919]""	2""	62330073	62412231	-1	C1.3""	YES""	M+F-""";
10202,"ENSMUSG00000058756",0.44709424920736,9.15425264265341,4.05290740042517,0.000768400150410616,0.0197632559122657,-1.56877248180634,21833,"Thra","thyroid hormone receptor alpha [Source:MGI Symbol;"Acc:MGI:98742]""	11""	98740638	98769006	1	D""	YES""	M-F+""";
11068,"ENSMUSG00000073678",-0.388560555681229,5.91095365158855,-4.05633853406154,0.000762599249269873,0.0197632559122657,-1.51063465682639,241062,"Pgap1","post-GPI attachment to proteins 1 [Source:MGI Symbol;"Acc:MGI:2443342]""	1""	54472994	54557684	-1	C1.2""	YES""	M+F-""";
11322,"ENSMUSG00000079108",-0.335908651027545,4.23097932472894,-4.07594273257411,0.000730289918881811,0.0197632559122657,-1.30457860814652,100101806,"Srp54c","signal recognition particle 54C [Source:MGI Symbol;"Acc:MGI:3714359]""	12""	55230168	55263836	1	C1""	YES""	M+F-""";
12018,"ENSMUSG00000106139",-0.816042420734636,2.18803443915025,-4.07538852852928,0.000731184096843326,0.0197632559122657,-0.820425575717439,NA,"Gm30648","predicted gene, 30648 [Source:MGI Symbol;"Acc:MGI:5589807]""	3""	134199948	134213238	1	G3""	YES""	M+F-""";
3633,"ENSMUSG00000025939",-0.300789752925699,6.39654331858322,-4.05018994571586,0.00077302593712461,0.0197871008782092,-1.54314197110262,66799,"Ube2w","ubiquitin-conjugating enzyme E2W (putative) [Source:MGI Symbol;"Acc:MGI:1914049]""	1""	16540790	16619489	-1	A3""	YES""	M+F-""";
5896,"ENSMUSG00000031983",0.41709683159502,5.41222100535329,4.04794768495452,0.000776863906601473,0.0197906490635014,-1.49333232708451,69551,"2310022B05Rik","RIKEN cDNA 2310022B05 gene [Source:MGI Symbol;"Acc:MGI:1916801]""	8""	124635756	124663369	-1	E2""	YES""	M-F+""";
4197,"ENSMUSG00000027408",0.439566518575387,2.50716986569598,4.04289786148094,0.000785577768058752,0.0197909225835017,-1.00627070338748,56264,"Cpxm1","carboxypeptidase X 1 (M14 family) [Source:MGI Symbol;"Acc:MGI:1934569]""	2""	130390775	130397574	-1	F1""	YES""	M-F+""";
10190,"ENSMUSG00000058624",-0.373753089367216,8.95392270716246,-4.04429269233934,0.000783161101153093,0.0197909225835017,-1.58759402218666,14544,"Gda","guanine deaminase [Source:MGI Symbol;"Acc:MGI:95678]""	19""	21391307	21473445	-1	B""	YES""	M+F-""";
11997,"ENSMUSG00000105265",0.410140435631023,3.53439599227455,4.04151973791381,0.000787972852571146,0.0197909225835017,-1.23193046292357,NA,"Sox2ot","SOX2 overlapping transcript (non-protein coding) [Source:MGI Symbol;"Acc:MGI:2444112]""	3""	34104270	34682619	1	A3""	YES""	M-F+""";
5450,"ENSMUSG00000030737",0.365441968957064,3.87597960534699,4.03858990046179,0.000793089135620558,0.0198263430013671,-1.3185991847695,101488,"Slco2b1","solute carrier organic anion transporter family, member 2b1 [Source:MGI Symbol;"Acc:MGI:1351872]""	7""	99657804	99711340	-1	E1""	YES""	M-F+""";
3093,"ENSMUSG00000024423",-0.320438688282442,8.59767672166006,-4.01635801550529,0.00083301600025552,0.0200663410386292,-1.64835528551923,16210,"Impact","impact, RWD domain protein [Source:MGI Symbol;"Acc:MGI:1098233]""	18""	12955852	12992950	1	A1""	YES""	M+F-""";
3341,"ENSMUSG00000025085",0.200551162169722,7.4055530415301,4.01247270435353,0.000840198340294159,0.0200663410386292,-1.64583128041512,226251,"Ablim1","actin-binding LIM protein 1 [Source:MGI Symbol;"Acc:MGI:1194500]""	19""	57032733	57314919	-1	D2""	YES""	M-F+""";
3991,"ENSMUSG00000026853",0.224591181414682,5.52099067608585,4.01808091213396,0.000829850851205858,0.0200663410386292,-1.565345829736,12908,"Crat","carnitine acetyltransferase [Source:MGI Symbol;"Acc:MGI:109501]""	2""	30400471	30415813	-1	B""	YES""	M-F+""";
4460,"ENSMUSG00000028132",-0.318617571027309,6.84130477966237,-4.01594690886421,0.000833773039096246,0.0200663410386292,-1.62928739152999,99887,"Tlcd4","TLC domain containing 4 [Source:MGI Symbol;"Acc:MGI:1923195]""	3""	121201761	121283098	-1	G1""	YES""	M+F-""";
6531,"ENSMUSG00000034258",0.646077606475103,1.36276554170621,4.02994574124192,0.000808379634827339,0.0200663410386292,-0.727993050508696,217721,"Flvcr2","feline leukemia virus subgroup C cellular receptor 2 [Source:MGI Symbol;"Acc:MGI:2384974]""	12""	85746539	85813585	1	D2""	YES""	M-F+""";
7084,"ENSMUSG00000036745",-0.293844872490685,8.84423771584787,-4.02362869243043,0.000819740859481273,0.0200663410386292,-1.63309227018737,70892,"Ttll7","tubulin tyrosine ligase-like family, member 7 [Source:MGI Symbol;"Acc:MGI:1918142]""	3""	146852367	146984009	1	H2""	YES""	M+F-""";
7322,"ENSMUSG00000037703",0.305771765994578,7.80498278836554,4.01441749475404,0.00083659547847878,0.0200663410386292,-1.64550079839215,241638,"Lzts3","leucine zipper, putative tumor suppressor family member 3 [Source:MGI Symbol;"Acc:MGI:2656976]""	2""	130632839	130642803	-1	F1""	YES""	M-F+""";
8210,"ENSMUSG00000041115",0.373976938303985,7.84603099299837,4.01741637656054,0.000831070241208297,0.0200663410386292,-1.6402550863698,245666,"Iqsec2","IQ motif and Sec7 domain 2 [Source:MGI Symbol;"Acc:MGI:3528396]""	X""	152144268	152225236	1	F3""	YES""	M-F+""";
8961,"ENSMUSG00000046442",-0.273867789374194,8.41569815393588,-4.02042303548347,0.000825567488736661,0.0200663410386292,-1.63836067123711,320472,"Ppm1e","protein phosphatase 1E (PP2C domain containing) [Source:MGI Symbol;"Acc:MGI:2444096]""	11""	87226906	87359023	-1	C""	YES""	M+F-""";
10383,"ENSMUSG00000060988",-0.354161775841784,5.51998075798393,-4.01711145517535,0.000831630359435676,0.0200663410386292,-1.56736907686685,271786,"Galnt13","polypeptide N-acetylgalactosaminyltransferase 13 [Source:MGI Symbol;"Acc:MGI:2139447]""	2""	54436317	55118309	1	C1.1""	YES""	M+F-""";
201,"ENSMUSG00000001833",-0.267497449808492,9.40982621805072,-3.99782104618887,0.00086784750761918,0.0201816958102451,-1.69113765036754,235072,"Septin7","septin 7 [Source:MGI Symbol;"Acc:MGI:1335094]""	9""	25252439	25308571	1	A4""	YES""	M+F-""";
1877,"ENSMUSG00000020745",-0.281699277240148,9.83163364829665,-3.98802039839534,0.00088685073667683,0.0201816958102451,-1.71316883985753,18472,"Pafah1b1","platelet-activating factor acetylhydrolase, isoform 1b, subunit 1 [Source:MGI Symbol;"Acc:MGI:109520]""	11""	74673949	74724670	-1	B5""	YES""	M+F-""";
1985,"ENSMUSG00000021010",0.379946100941425,4.23997890708799,3.99941865596616,0.000864788782532808,0.0201816958102451,-1.47207205913741,27386,"Npas3","neuronal PAS domain protein 3 [Source:MGI Symbol;"Acc:MGI:1351610]""	12""	53248157	54072175	1	C1""	YES""	M-F+""";
2744,"ENSMUSG00000022865",-0.446176199836314,5.3871577135419,-4.00010579942605,0.000863476535677097,0.0201816958102451,-1.59512986526588,13052,"Cxadr","coxsackie virus and adenovirus receptor [Source:MGI Symbol;"Acc:MGI:1201679]""	16""	78301489	78359774	1	C3.1""	YES""	M+F-""";
2866,"ENSMUSG00000023495",0.443605997129957,6.2961251580479,3.98440885943474,0.000893958328234965,0.0201816958102451,-1.6796594412,59092,"Pcbp4","poly(rC) binding protein 4 [Source:MGI Symbol;"Acc:MGI:1890471]""	9""	106453291	106464012	1	F1""	YES""	M-F+""";
4461,"ENSMUSG00000028134",-0.289398697350854,6.99334461539682,-4.00576333443401,0.000852748024387171,0.0201816958102451,-1.65457547943684,56195,"Ptbp2","polypyrimidine tract binding protein 2 [Source:MGI Symbol;"Acc:MGI:1860489]""	3""	119718742	119784466	-1	G1""	YES""	M+F-""";
4558,"ENSMUSG00000028403",-0.365596557636253,6.73096388730851,-3.98821160220544,0.000886476028972952,0.0201816958102451,-1.68852419690193,68268,"Zdhhc21","zinc finger, DHHC domain containing 21 [Source:MGI Symbol;"Acc:MGI:1915518]""	4""	82798738	82859958	-1	C3""	YES""	M+F-""";
4581,"ENSMUSG00000028445",0.386398879492006,4.50089895152137,3.98306493011054,0.000896617791910842,0.0201816958102451,-1.51958995858991,69638,"Enho","energy homeostasis associated [Source:MGI Symbol;"Acc:MGI:1916888]""	4""	41638144	41640324	-1	A5""	YES""	M-F+""";
5362,"ENSMUSG00000030513",0.523793371258515,3.71116888011954,3.98408056797269,0.000894607242846054,0.0201816958102451,-1.41377698621342,18553,"Pcsk6","proprotein convertase subtilisin/kexin type 6 [Source:MGI Symbol;"Acc:MGI:102897]""	7""	65861734	66050386	1	C""	YES""	M-F+""";
5731,"ENSMUSG00000031605",-0.210557416569947,7.6950195706079,-3.9856603521369,0.000891488908105127,0.0201816958102451,-1.70866692314886,77113,"Klhl2","kelch-like 2, Mayven [Source:MGI Symbol;"Acc:MGI:1924363]""	8""	64739675	64850017	-1	B3.1""	YES""	M+F-""";
8078,"ENSMUSG00000040543",0.402433151872768,7.17248501856296,3.98244731506383,0.000897842635942557,0.0201816958102451,-1.70882819695706,327958,"Pitpnm3","PITPNM family member 3 [Source:MGI Symbol;"Acc:MGI:2685726]""	11""	72047528	72135778	-1	B4""	YES""	M-F+""";
9002,"ENSMUSG00000046785",-0.278000822550685,7.94056514518533,-3.99557053830908,0.000872174693477326,0.0201816958102451,-1.68971124295571,77781,"Epm2aip1","EPM2A (laforin) interacting protein 1 [Source:MGI Symbol;"Acc:MGI:1925031]""	9""	111271929	111279093	1	F3""	YES""	M+F-""";
10582,"ENSMUSG00000063406",-0.239566853996017,5.81363876812938,-3.98442239212859,0.000893931589093504,0.0201816958102451,-1.6623397395135,73130,"Tmed5","transmembrane p24 trafficking protein 5 [Source:MGI Symbol;"Acc:MGI:1921586]""	5""	108106366	108132620	-1	F""	YES""	M+F-""";
12083,"ENSMUSG00000108616",0.302074366928408,5.57475808609156,4.00337369515469,0.000857263118012718,0.0201816958102451,-1.60294487954049,NA,"Gm35040","predicted gene, 35040 [Source:MGI Symbol;"Acc:MGI:5594199]""	7""	79536043	79560033	1	D2""	YES""	M-F+""";
6255,"ENSMUSG00000033032",0.395076066340786,4.24496285841633,3.97761413103284,0.00090748592916687,0.0203131084424836,-1.50272549788059,106877,"Afap1l1","actin filament associated protein 1-like 1 [Source:MGI Symbol;"Acc:MGI:2147199]""	18""	61730261	61786702	-1	E1""	YES""	M-F+""";
5436,"ENSMUSG00000030704",-0.288279354882548,9.68822195412973,-3.97227043982765,0.000918268900759628,0.0204688301652695,-1.74787640802162,19346,"Rab6a","RAB6A, member RAS oncogene family [Source:MGI Symbol;"Acc:MGI:894313]""	7""	100607410	100641268	1	E2""	YES""	M+F-""";
3037,"ENSMUSG00000024261",-0.431798754173125,8.4748566745643,-3.96885228992827,0.000925233707689517,0.0205385032896664,-1.75266946031412,20983,"Syt4","synaptotagmin IV [Source:MGI Symbol;"Acc:MGI:101759]""	18""	31437808	31447406	-1	B1""	YES""	M+F-""";
2244,"ENSMUSG00000021693",-0.264931695152836,6.97748956506122,-3.95831627787307,0.000947037248558245,0.0208494774793154,-1.75947575814526,16563,"Kif2a","kinesin family member 2A [Source:MGI Symbol;"Acc:MGI:108390]""	13""	106958996	107022126	-1	D2.1""	YES""	M+F-""";
10004,"ENSMUSG00000056260",-0.414013803616293,4.38396259385314,-3.96008460017773,0.00094334214071858,0.0208494774793154,-1.56951674316408,321000,"Lrif1","ligand dependent nuclear receptor interacting factor 1 [Source:MGI Symbol;"Acc:MGI:2445214]""	3""	106684987	106736577	1	F2.3""	YES""	M+F-""";
6221,"ENSMUSG00000032878",-0.294468348705535,6.52393809586595,-3.9542034993623,0.000955687639216253,0.0208681655137508,-1.7581685328128,216613,"Ccdc85a","coiled-coil domain containing 85A [Source:MGI Symbol;"Acc:MGI:2445069]""	11""	28385685	28584324	-1	A3.3""	YES""	M+F-""";
11453,"ENSMUSG00000085715",-3.78345367448503,-1.75312807192901,-3.9549999422151,0.000954006315587194,0.0208681655137508,-0.587742771660138,NA,"Tsix","X (inactive)-specific transcript, opposite strand [Source:MGI Symbol;"Acc:MGI:1336196]""	X""	103431517	103484957	1	D""	YES""	M+F-""";
1497,"ENSMUSG00000019877",-0.338589571273801,10.5533903731245,-3.94870582055414,0.000967374851503935,0.0209523252812547,-1.80053854962214,56442,"Serinc1","serine incorporator 1 [Source:MGI Symbol;"Acc:MGI:1926228]""	10""	57515774	57532530	-1	B4""	YES""	M+F-""";
8470,"ENSMUSG00000042410",-0.251680650765178,5.83350624719732,-3.94997361902366,0.00096466704913667,0.0209523252812547,-1.73830814114216,228061,"Agps","alkylglycerone phosphate synthase [Source:MGI Symbol;"Acc:MGI:2443065]""	2""	75832177	75931350	1	C3""	YES""	M+F-""";
5708,"ENSMUSG00000031548",0.607144506868028,5.63129459621404,3.94614279243887,0.000972872360530884,0.0209864302595948,-1.73611056748296,20377,"Sfrp1","secreted frizzled-related protein 1 [Source:MGI Symbol;"Acc:MGI:892014]""	8""	23411502	23449632	1	A2""	YES""	M-F+""";
2248,"ENSMUSG00000021700",-0.43686669943898,9.62328688517402,-3.93697132868074,0.000992802508287375,0.0209931076421217,-1.82584645851688,67295,"Rab3c","RAB3C, member RAS oncogene family [Source:MGI Symbol;"Acc:MGI:1914545]""	13""	110054187	110280996	-1	D2.1""	YES""	M+F-""";
2688,"ENSMUSG00000022752",-0.241744413333355,8.26492066921534,-3.94055956954084,0.000984956723939413,0.0209931076421217,-1.81403912397215,28185,"Tomm70a","translocase of outer mitochondrial membrane 70A [Source:MGI Symbol;"Acc:MGI:106295]""	16""	57121703	57156705	1	C1.1""	YES""	M+F-""";
4331,"ENSMUSG00000027782",-0.257048095464273,6.92080240637585,-3.93754301537801,0.000991548314467911,0.0209931076421217,-1.80408964166042,16649,"Kpna4","karyopherin (importin) alpha 4 [Source:MGI Symbol;"Acc:MGI:1100848]""	3""	69067149	69127113	-1	E1""	YES""	M+F-""";
5868,"ENSMUSG00000031925",0.37677585329431,3.35928837111869,3.93964321108354,0.000986954432760314,0.0209931076421217,-1.45055140577686,270118,"Maml2","mastermind like transcriptional coactivator 2 [Source:MGI Symbol;"Acc:MGI:2389460]""	9""	13297957	13709388	1	A1""	YES""	M-F+""";
7979,"ENSMUSG00000040118",-0.308239524604005,8.53091268970759,-3.9414112912336,0.000983103564117761,0.0209931076421217,-1.81344049171193,12293,"Cacna2d1","calcium channel, voltage-dependent, alpha2/delta subunit 1 [Source:MGI Symbol;"Acc:MGI:88295]""	5""	15934691	16374511	1	A2""	YES""	M+F-""";
8371,"ENSMUSG00000041923",-0.34949163656119,7.37938595971773,-3.93486534401332,0.000997436463002156,0.0210080582051341,-1.81701943875826,319211,"Nol4","nucleolar protein 4 [Source:MGI Symbol;"Acc:MGI:2441684]""	18""	22693181	23041653	-1	A2""	YES""	M+F-""";
205,"ENSMUSG00000001864",0.690938149468526,2.4853459420978,3.92351596001211,0.00102278540977669,0.0210840088760165,-1.2440051301748,108897,"Aif1l","allograft inflammatory factor 1-like [Source:MGI Symbol;"Acc:MGI:1919598]""	2""	31950139	31973442	1	B""	YES""	M-F+""";
560,"ENSMUSG00000005034",-0.267801613571443,9.58963175818129,-3.91045361089579,0.00105276096681686,0.0210840088760165,-1.88437471059777,18749,"Prkacb","protein kinase, cAMP dependent, catalytic, beta [Source:MGI Symbol;"Acc:MGI:97594]""	3""	146729574	146812990	-1	H2""	YES""	M+F-""";
3425,"ENSMUSG00000025278",0.340625667848421,5.54668200990867,3.92480968228422,0.00101986354750385,0.0210840088760165,-1.76428910412537,286940,"Flnb","filamin, beta [Source:MGI Symbol;"Acc:MGI:2446089]""	14""	7817957	7951588	1	A1""	YES""	M-F+""";
3713,"ENSMUSG00000026159",-0.286797770275705,7.01117750663358,-3.91091497077459,0.00105168737958417,0.0210840088760165,-1.86417053054831,15463,"Agfg1","ArfGAP with FG repeats 1 [Source:MGI Symbol;"Acc:MGI:1333754]""	1""	82839483	82901182	1	C5""	YES""	M+F-""";
4073,"ENSMUSG00000027104",-0.237433708999611,7.48888277988964,-3.90604498177679,0.00106307544287501,0.0210840088760165,-1.88252934744256,11909,"Atf2","activating transcription factor 2 [Source:MGI Symbol;"Acc:MGI:109349]""	2""	73816509	73892639	-1	C3""	YES""	M+F-""";
4227,"ENSMUSG00000027500",-0.273344545612121,8.92607761620301,-3.92796267901168,0.00101277753881337,0.0210840088760165,-1.84472398242566,20257,"Stmn2","stathmin-like 2 [Source:MGI Symbol;"Acc:MGI:98241]""	3""	8509360	8561606	1	A1""	YES""	M+F-""";
4488,"ENSMUSG00000028212",-0.561636636365821,2.87994274314801,-3.89568635598709,0.00108771096347093,0.0210840088760165,-1.42582712685073,12448,"Ccne2","cyclin E2 [Source:MGI Symbol;"Acc:MGI:1329034]""	4""	11191351	11204779	1	A1""	YES""	M+F-""";
4562,"ENSMUSG00000028410",-0.314629504580325,8.18040772227661,-3.89567138661666,0.0010877469754032,0.0210840088760165,-1.91245496497875,15502,"Dnaja1","DnaJ heat shock protein family (Hsp40) member A1 [Source:MGI Symbol;"Acc:MGI:1270129]""	4""	40722150	40737149	1	A5""	YES""	M+F-""";
4881,"ENSMUSG00000029111",0.267451536746122,3.64213437937742,3.91360529610766,0.00104544880077866,0.0210840088760165,-1.55506423453083,24116,"Nelfa","negative elongation factor complex member A, Whsc2 [Source:MGI Symbol;"Acc:MGI:1346098]""	5""	33897916	33936413	-1	B2""	YES""	M-F+""";
5766,"ENSMUSG00000031696",-0.269153914472154,7.72672665420485,-3.91815118315089,0.00103499156503246,0.0210840088760165,-1.85859492299586,65114,"Vps35","VPS35 retromer complex component [Source:MGI Symbol;"Acc:MGI:1890467]""	8""	85260392	85299802	-1	C3""	YES""	M+F-""";
6134,"ENSMUSG00000032562",0.353580515325849,7.00240859907961,3.89714559638392,0.00108420618619926,0.0210840088760165,-1.89427235829994,14678,"Gnai2","guanine nucleotide binding protein (G protein), alpha inhibiting 2 [Source:MGI Symbol;"Acc:MGI:95772]""	9""	107614125	107635367	-1	F1""	YES""	M-F+""";
7920,"ENSMUSG00000039844",0.400787174945236,7.09185072626192,3.89846032028489,0.00108105819839002,0.0210840088760165,-1.89286826519929,107746,"Rapgef1","Rap guanine nucleotide exchange factor (GEF) 1 [Source:MGI Symbol;"Acc:MGI:104580]""	2""	29619720	29740978	1	B""	YES""	M-F+""";
8398,"ENSMUSG00000042066",0.574482524147179,7.0584426918553,3.91457306230154,0.00104321373844717,0.0210840088760165,-1.85617067025334,68875,"Tmcc2","transmembrane and coiled-coil domains 2 [Source:MGI Symbol;"Acc:MGI:1916125]""	1""	132356315	132391281	-1	E4""	YES""	M-F+""";
8436,"ENSMUSG00000042249",0.282885040774698,7.10008749116227,3.89606652682119,0.00108679678386557,0.0210840088760165,-1.89911846003363,320129,"Grk3","G protein-coupled receptor kinase 3 [Source:MGI Symbol;"Acc:MGI:87941]""	5""	112910482	113015791	-1	F""	YES""	M-F+""";
8638,"ENSMUSG00000043542",-0.349873790734058,6.29430915065933,-3.91528166730776,0.00104158024914738,0.0210840088760165,-1.83702439005855,67306,"Zc2hc1a","zinc finger, C2HC-type containing 1A [Source:MGI Symbol;"Acc:MGI:1914556]""	3""	7503483	7553836	1	A1""	YES""	M+F-""";
9438,"ENSMUSG00000050550",-0.306406634321574,2.82546487023014,-3.90491273298473,0.00106574077358879,0.0210840088760165,-1.39339648074221,NA,"Gm11868","predicted gene 11868 [Source:MGI Symbol;"Acc:MGI:3650507]""	4""	18844202	18845679	-1	A3""	YES""	M+F-""";
9863,"ENSMUSG00000054752",-0.337694614952641,5.61519383526121,-3.90228040274315,0.00107196323478087,0.0210840088760165,-1.82740170813532,319636,"Fsd1l","fibronectin type III and SPRY domain containing 1-like [Source:MGI Symbol;"Acc:MGI:2442443]""	4""	53631471	53707009	1	B2""	YES""	M+F-""";
9989,"ENSMUSG00000056145",-0.418867814454263,6.68918286770662,-3.908687048759,0.00105688193457393,0.0210840088760165,-1.86341743483084,NA,"AI504432","expressed sequence AI504432 [Source:MGI Symbol;"Acc:MGI:2139742]""	3""	107039504	107054347	1	F2.3""	YES""	M+F-""";
10844,"ENSMUSG00000069237",-0.244272058611796,7.24121713925444,-3.92220082119374,0.00102576424519502,0.0210840088760165,-1.84277283573776,97863,"Fam8a1","family with sequence similarity 8, member A1 [Source:MGI Symbol;"Acc:MGI:2145496]""	13""	46669522	46678056	1	A5""	YES""	M+F-""";
11914,"ENSMUSG00000102483",-0.432734088608285,3.66667231999521,-3.90927553910826,0.00105550733401064,0.0210840088760165,-1.56787398791078,631584,"Catspere1","cation channel sperm associated auxiliary subunit epsilon 1 [Source:MGI Symbol;"Acc:MGI:3647531]""	1""	177808431	177962678	1	H4""	YES""	M+F-""";
12274,"ENSMUSG00000117284",-0.295232415318948,4.66289870142821,-3.90063335467307,0.00107587513288848,0.0210840088760165,-1.74546992397697,631624,"Gm7072","predicted gene 7072 [Source:MGI Symbol;"Acc:MGI:3648314]""	17""	22285871	22314837	-1	A3.3""	YES""	M+F-""";
12302,"ENSMUSG00000118202",-0.325301499399615,6.15737415397285,-3.91221784455866,0.0010486615067882,0.0210840088760165,-1.83637116986081,NA,"C030017B01Rik","RIKEN cDNA C030017B01 gene [Source:MGI Symbol;"Acc:MGI:1924774]""	18""	40539786	40543026	1	B3""	YES""	M+F-""";
280,"ENSMUSG00000002428",-0.292145860816998,4.81798274683036,-3.86958196160871,0.00115236131238075,0.0212576557416572,-1.82737932994667,20585,"Hltf","helicase-like transcription factor [Source:MGI Symbol;"Acc:MGI:1196437]""	3""	20057811	20118490	1	A2""	YES""	M+F-""";
1895,"ENSMUSG00000020794",-0.216674404329837,6.16148286543589,-3.86864366559563,0.00115475543701526,0.0212576557416572,-1.93451415647868,67128,"Ube2g1","ubiquitin-conjugating enzyme E2G 1 [Source:MGI Symbol;"Acc:MGI:1914378]""	11""	72607283	72686481	1	B4""	YES""	M+F-""";
2404,"ENSMUSG00000022091",0.569822949174718,3.922919140556,3.88209560477842,0.00112090314350704,0.0212576557416572,-1.6671025861727,20410,"Sorbs3","sorbin and SH3 domain containing 3 [Source:MGI Symbol;"Acc:MGI:700013]""	14""	70180468	70211989	-1	D2""	YES""	M-F+""";
3035,"ENSMUSG00000024259",-0.270450022263034,6.95358663667499,-3.88390862037094,0.00111641729058761,0.0212576557416572,-1.92311826896297,67453,"Slc25a46","solute carrier family 25, member 46 [Source:MGI Symbol;"Acc:MGI:1914703]""	18""	31556111	31609911	-1	B1""	YES""	M+F-""";
3106,"ENSMUSG00000024456",0.336908613856677,6.15501965045001,3.87231728840683,0.00114541027503799,0.0212576557416572,-1.92680574548861,13367,"Diaph1","diaphanous related formin 1 [Source:MGI Symbol;"Acc:MGI:1194490]""	18""	37843601	37935476	-1	B3""	YES""	M-F+""";
4621,"ENSMUSG00000028541",0.265996799529851,6.04618585165233,3.86561412043002,0.00116251958050516,0.0212576557416572,-1.93407000230209,53418,"B4galt2","UDP-Gal:betaGlcNAc beta 1,4- galactosyltransferase, polypeptide 2 [Source:MGI Symbol;"Acc:MGI:1858493]""	4""	117869260	117883487	-1	D2.1""	YES""	M-F+""";
5716,"ENSMUSG00000031568",-0.257441235821662,5.01326309122471,-3.88107675774772,0.00112343194532857,0.0212576557416572,-1.82207569849262,192174,"Rwdd4a","RWD domain containing 4A [Source:MGI Symbol;"Acc:MGI:2681000]""	8""	47533664	47552955	1	B1.1""	YES""	M+F-""";
5975,"ENSMUSG00000032198",0.598317278974576,3.03465126921229,3.87499013152726,0.00113865858790958,0.0212576557416572,-1.46414105215311,319899,"Dock6","dedicator of cytokinesis 6 [Source:MGI Symbol;"Acc:MGI:1914789]""	9""	21799860	21852635	-1	A3""	YES""	M-F+""";
6358,"ENSMUSG00000033540",0.340373351210775,2.81955597426833,3.87115282737872,0.00114836426619805,0.0212576557416572,-1.4495226082616,15932,"Idua","iduronidase, alpha-L [Source:MGI Symbol;"Acc:MGI:96418]""	5""	108660331	108684557	1	F""	YES""	M-F+""";
6452,"ENSMUSG00000033953",-0.267404523725567,10.3471415638337,-3.87500927107509,0.00113861038481896,0.0212576557416572,-1.96319301720799,19058,"Ppp3r1","protein phosphatase 3, regulatory subunit B, alpha isoform (calcineurin B, type I) [Source:MGI Symbol;"Acc:MGI:107172]""	11""	17159263	17200375	1	A2""	YES""	M+F-""";
7921,"ENSMUSG00000039849",0.364292508183793,5.35684354420915,3.86726922633947,0.00115827140527309,0.0212576557416572,-1.88310348104238,228866,"Pcif1","PDX1 C-terminal inhibiting factor 1 [Source:MGI Symbol;"Acc:MGI:2443858]""	2""	164879304	164894454	1	H3""	YES""	M-F+""";
8870,"ENSMUSG00000045658",-0.305488524266171,5.33818872988273,-3.8661252332005,0.00116120604027715,0.0212576557416572,-1.88697346870248,98496,"Pid1","phosphotyrosine interaction domain containing 1 [Source:MGI Symbol;"Acc:MGI:2138391]""	1""	84036296	84364180	-1	C5""	YES""	M+F-""";
8881,"ENSMUSG00000045767",-0.257973297036421,7.34215043023635,-3.8762719085517,0.00113543493389847,0.0212576557416572,-1.94561315393379,78521,"B230219D22Rik","RIKEN cDNA B230219D22 gene [Source:MGI Symbol;"Acc:MGI:1925771]""	13""	55693124	55703500	1	B1""	YES""	M+F-""";
9698,"ENSMUSG00000052934",0.336024768990439,6.84878589771756,3.86493922565701,0.00116425631391145,0.0212576557416572,-1.96234081202564,76454,"Fbxo31","F-box protein 31 [Source:MGI Symbol;"Acc:MGI:1354708]""	8""	121549440	121578806	-1	E1""	YES""	M-F+""";
10323,"ENSMUSG00000060227",-0.251744861263401,7.41654982660471,-3.86817847312646,0.00115594425284795,0.0212576557416572,-1.96492743428634,319996,"Casc4","cancer susceptibility candidate 4 [Source:MGI Symbol;"Acc:MGI:2443129]""	2""	121866970	121936220	1	E5""	YES""	M+F-""";
11010,"ENSMUSG00000072647",0.20570066410258,4.68542994929496,3.88675441509135,0.00110941232730716,0.0212576557416572,-1.77011640800213,280668,"Adam1a","a disintegrin and metallopeptidase domain 1a [Source:MGI Symbol;"Acc:MGI:2429504]""	5""	121518576	121545482	-1	F""	YES""	M-F+""";
12273,"ENSMUSG00000117278",0.597373617778807,2.25008245994504,3.88880123755535,0.00110440128706215,0.0212576557416572,-1.25493622743113,NA,"Gm36684","predicted gene, 36684 [Source:MGI Symbol;"Acc:MGI:5595843]""	17""	13330748	13333842	1	A1""	YES""	M-F+""";
5970,"ENSMUSG00000032186",-0.182203194338998,9.77567308900706,-3.86034888368924,0.00117613795042405,0.0214015545886422,-1.99516767911922,50876,"Tmod2","tropomodulin 2 [Source:MGI Symbol;"Acc:MGI:1355335]""	9""	75565621	75611325	-1	D""	YES""	M+F-""";
80,"ENSMUSG00000000805",0.386012727903726,4.42441976076329,3.81454394892915,0.0013015547162203,0.0214727085774436,-1.89414267915628,12351,"Car4","carbonic anhydrase 4 [Source:MGI Symbol;"Acc:MGI:1096574]""	11""	84957786	84966044	1	C""	YES""	M-F+""";
108,"ENSMUSG00000001062",0.357913549868322,5.28558242958347,3.79464370752684,0.00136013090647102,0.0214727085774436,-2.03369096829954,72325,"Vps9d1","VPS9 domain containing 1 [Source:MGI Symbol;"Acc:MGI:1914143]""	8""	123242356	123254348	-1	E1""	YES""	M-F+""";
234,"ENSMUSG00000002055",0.50616311581171,3.18195682970529,3.79052564307213,0.00137257765550502,0.0214727085774436,-1.69572442470504,54141,"Spag5","sperm associated antigen 5 [Source:MGI Symbol;"Acc:MGI:1927470]""	11""	78301529	78322457	1	B5""	YES""	M-F+""";
295,"ENSMUSG00000002602",0.496303605232621,5.61380043859114,3.79609768072849,0.00135576330869435,0.0214727085774436,-2.06082927236496,26362,"Axl","AXL receptor tyrosine kinase [Source:MGI Symbol;"Acc:MGI:1347244]""	7""	25757273	25788705	-1	A3""	YES""	M-F+""";
531,"ENSMUSG00000004771",-0.364474558574705,7.20167069132934,-3.83447104510362,0.00124542736400396,0.0214727085774436,-2.03595770610793,53869,"Rab11a","RAB11A, member RAS oncogene family [Source:MGI Symbol;"Acc:MGI:1858202]""	9""	64715299	64737758	-1	C""	YES""	M+F-""";
823,"ENSMUSG00000008734",0.423565854833332,6.87890025523869,3.80001790311284,0.00134405706308538,0.0214727085774436,-2.10725355324685,64297,"Gprc5b","G protein-coupled receptor, family C, group 5, member B [Source:MGI Symbol;"Acc:MGI:1927596]""	7""	118972047	118995211	-1	F2""	YES""	M-F+""";
969,"ENSMUSG00000013663",-0.205778218825199,8.42866409074025,-3.82453845224315,0.00127309450766117,0.0214727085774436,-2.07120546663279,19211,"Pten","phosphatase and tensin homolog [Source:MGI Symbol;"Acc:MGI:109583]""	19""	32757497	32826160	1	C1""	YES""	M+F-""";
1117,"ENSMUSG00000015766",0.449289720165707,5.06835882945871,3.79559495030624,0.00135727187535271,0.0214727085774436,-2.01686492734893,13860,"Eps8","epidermal growth factor receptor pathway substrate 8 [Source:MGI Symbol;"Acc:MGI:104684]""	6""	137477245	137654876	-1	G1""	YES""	M-F+""";
1508,"ENSMUSG00000019906",-0.320640068855404,5.50155136275061,-3.84595829860807,0.0012141791017754,0.0214727085774436,-1.94791467483503,108030,"Lin7a","lin-7 homolog A (C. elegans) [Source:MGI Symbol;"Acc:MGI:2135609]""	10""	107271686	107421474	1	D1""	YES""	M+F-""";
1670,"ENSMUSG00000020290",-0.285275366528099,6.48275608007626,-3.79878409490362,0.00134773042229112,0.0214727085774436,-2.10133343139522,103573,"Xpo1","exportin 1 [Source:MGI Symbol;"Acc:MGI:2144013]""	11""	23256041	23298249	1	A3.2""	YES""	M+F-""";
1685,"ENSMUSG00000020331",0.391519742671653,6.54076498422475,3.81617013236457,0.00129688104472194,0.0214727085774436,-2.06306406330846,15166,"Hcn2","hyperpolarization-activated, cyclic nucleotide-gated K+ 2 [Source:MGI Symbol;"Acc:MGI:1298210]""	10""	79716634	79736108	1	C1""	YES""	M-F+""";
1901,"ENSMUSG00000020810",0.323255750240374,5.46239573476757,3.79218300665754,0.00136755468396118,0.0214727085774436,-2.05685512378123,114886,"Cygb","cytoglobin [Source:MGI Symbol;"Acc:MGI:2149481]""	11""	116645595	116654313	-1	E2""	YES""	M-F+""";
1973,"ENSMUSG00000020964",-0.200099792628839,7.79274878372551,-3.81855683913532,0.00129005199671882,0.0214727085774436,-2.07900595187071,20338,"Sel1l","sel-1 suppressor of lin-12-like (C. elegans) [Source:MGI Symbol;"Acc:MGI:1329016]""	12""	91806043	91849157	-1	D3""	YES""	M+F-""";
2241,"ENSMUSG00000021687",-0.238194236443255,8.37154831369501,-3.80149926749187,0.00133965988688768,0.0214727085774436,-2.12149693768515,107767,"Scamp1","secretory carrier membrane protein 1 [Source:MGI Symbol;"Acc:MGI:1349480]""	13""	94201310	94285857	-1	C3""	YES""	M+F-""";
2486,"ENSMUSG00000022292",-0.244594019282864,5.98740687765108,-3.81171568380737,0.00130972334322772,0.0214727085774436,-2.05375332721528,382985,"Rrm2b","ribonucleotide reductase M2 B (TP53 inducible) [Source:MGI Symbol;"Acc:MGI:2155865]""	15""	37923952	37961318	-1	B3.1""	YES""	M+F-""";
3295,"ENSMUSG00000024960",0.511488432204326,3.94499725012026,3.79821540345635,0.00134942693795011,0.0214727085774436,-1.85777565331711,18797,"Plcb3","phospholipase C, beta 3 [Source:MGI Symbol;"Acc:MGI:104778]""	19""	6952325	6976470	-1	A""	YES""	M-F+""";
3315,"ENSMUSG00000025006",0.291704008348625,5.7999071333185,3.8230998362552,0.00127715241684149,0.0214727085774436,-2.01907968653704,20411,"Sorbs1","sorbin and SH3 domain containing 1 [Source:MGI Symbol;"Acc:MGI:700014]""	19""	40294753	40513779	-1	C3""	YES""	M-F+""";
3539,"ENSMUSG00000025630",-0.320504604996074,7.19347637258654,-3.83492201953529,0.00124418555531862,0.0214727085774436,-2.03465568042219,15452,"Hprt","hypoxanthine guanine phosphoribosyl transferase [Source:MGI Symbol;"Acc:MGI:96217]""	X""	52988137	53021659	1	A5""	YES""	M+F-""";
3926,"ENSMUSG00000026721",-0.302531962536192,7.98470195687993,-3.83531869570298,0.00124309428718465,0.0214727085774436,-2.04398363887699,29809,"Rabgap1l","RAB GTPase activating protein 1-like [Source:MGI Symbol;"Acc:MGI:1352507]""	1""	160219174	160793211	-1	H2.1""	YES""	M+F-""";
4112,"ENSMUSG00000027217",0.678666197135003,1.59501704665604,3.78670593353726,0.00138422437667775,0.0214727085774436,-1.31323186369864,241556,"Tspan18","tetraspanin 18 [Source:MGI Symbol;"Acc:MGI:1917186]""	2""	93201760	93334505	-1	E1""	YES""	M-F+""";
4146,"ENSMUSG00000027293",-0.263669096480851,3.77494012915071,-3.8503609106913,0.00120241194831244,0.0214727085774436,-1.72067978986582,98878,"Ehd4","EH-domain containing 4 [Source:MGI Symbol;"Acc:MGI:1919619]""	2""	120089175	120154606	-1	E5""	YES""	M+F-""";
4214,"ENSMUSG00000027457",0.370617254382571,8.33960445139627,3.83280410776474,0.00125002823633596,0.0214727085774436,-2.0519022713388,241727,"Snph","syntaphilin [Source:MGI Symbol;"Acc:MGI:2139270]""	2""	151590549	151632593	-1	G3""	YES""	M-F+""";
4310,"ENSMUSG00000027708",-0.27304625420516,5.60216239152982,-3.830414218426,0.00125665419422741,0.0214727085774436,-1.98701132776316,114893,"Dcun1d1","DCN1, defective in cullin neddylation 1, domain containing 1 (S. cerevisiae) [Source:MGI Symbol;"Acc:MGI:2150386]""	3""	35892105	35937445	-1	B""	YES""	M+F-""";
4628,"ENSMUSG00000028557",-0.20717228904783,8.65137015069057,-3.79983848147163,0.00134459062414342,0.0214727085774436,-2.12645551116071,29864,"Rnf11","ring finger protein 11 [Source:MGI Symbol;"Acc:MGI:1352759]""	4""	109451098	109484728	-1	C7""	YES""	M+F-""";
4772,"ENSMUSG00000028883",-0.404416144105972,4.89614932995185,-3.79257396251804,0.00136637249462319,0.0214727085774436,-2.00764443654448,20346,"Sema3a","sema domain, immunoglobulin domain (Ig), short basic domain, secreted, (semaphorin) 3A [Source:MGI Symbol;"Acc:MGI:107558]""	5""	13125414	13602565	1	A1""	YES""	M+F-""";
4814,"ENSMUSG00000028962",0.435011789660106,3.98659844963603,3.78729340251952,0.00138242671216055,0.0214727085774436,-1.88423753643257,20535,"Slc4a2","solute carrier family 4 (anion exchanger), member 2 [Source:MGI Symbol;"Acc:MGI:109351]""	5""	24423837	24440950	1	A3""	YES""	M-F+""";
4843,"ENSMUSG00000029030",0.238657574720941,6.60692813323732,3.846278238156,0.00121332010794442,0.0214727085774436,-1.99771493850116,67808,"Tprgl","transformation related protein 63 regulated like [Source:MGI Symbol;"Acc:MGI:1915058]""	4""	154157485	154160666	-1	E2""	YES""	M-F+""";
5015,"ENSMUSG00000029447",-0.256039117539377,7.35019494352131,-3.78920445298294,0.00137659499084021,0.0214727085774436,-2.13800179698575,12466,"Cct6a","chaperonin containing Tcp1, subunit 6a (zeta) [Source:MGI Symbol;"Acc:MGI:107943]""	5""	129786998	129846371	1	G1.3""	YES""	M+F-""";
5271,"ENSMUSG00000030226",-0.279773300889433,6.55896713929455,-3.84742659181977,0.00121024194228388,0.0214727085774436,-1.99638390323581,109593,"Lmo3","LIM domain only 3 [Source:MGI Symbol;"Acc:MGI:102810]""	6""	138362918	138581968	-1	G1""	YES""	M+F-""";
5279,"ENSMUSG00000030249",0.424313706914624,4.16441502071766,3.81824936028751,0.00129092975905551,0.0214727085774436,-1.85955108611208,20928,"Abcc9","ATP-binding cassette, sub-family C (CFTR/MRP), member 9 [Source:MGI Symbol;"Acc:MGI:1352630]""	6""	142587862	142702315	-1	G2""	YES""	M-F+""";
5378,"ENSMUSG00000030541",0.411039445117994,4.44412549024474,3.8509183974339,0.00120093008178132,0.0214727085774436,-1.82032840169055,269951,"Idh2","isocitrate dehydrogenase 2 (NADP+), mitochondrial [Source:MGI Symbol;"Acc:MGI:96414]""	7""	80094846	80115392	-1	D2""	YES""	M-F+""";
6065,"ENSMUSG00000032402",0.275423085833334,6.31964428017122,3.80643409423607,0.00132511519370319,0.0214727085774436,-2.07740378195167,17127,"Smad3","SMAD family member 3 [Source:MGI Symbol;"Acc:MGI:1201674]""	9""	63646767	63757994	-1	C""	YES""	M-F+""";
6112,"ENSMUSG00000032518",0.470289918381992,8.04384228502945,3.82909476831571,0.0012603274074018,0.0214727085774436,-2.05815491570351,16785,"Rpsa","ribosomal protein SA [Source:MGI Symbol;"Acc:MGI:105381]""	9""	120127689	120132369	1	F4""	YES""	M-F+""";
6223,"ENSMUSG00000032890",0.291006044455477,8.23766291218172,3.81424945159372,0.00130240290489328,0.0214727085774436,-2.09184252282903,242662,"Rims3","regulating synaptic membrane exocytosis 3 [Source:MGI Symbol;"Acc:MGI:2443331]""	4""	120854816	120896579	1	D2.2""	YES""	M-F+""";
6609,"ENSMUSG00000034591",-0.284154624210714,4.91273146211125,-3.84501944474686,0.0012167033110068,0.0214727085774436,-1.89320327133787,338365,"Slc41a2","solute carrier family 41, member 2 [Source:MGI Symbol;"Acc:MGI:2442940]""	10""	83230848	83337882	-1	C1""	YES""	M+F-""";
6660,"ENSMUSG00000034780",-0.212086856991922,6.21022398370247,-3.78630837352895,0.00138544224187707,0.0214727085774436,-2.12061507360626,26877,"B3galt1","UDP-Gal:betaGlcNAc beta 1,3-galactosyltransferase, polypeptide 1 [Source:MGI Symbol;"Acc:MGI:1349403]""	2""	67565871	68122689	1	C1.3""	YES""	M+F-""";
6905,"ENSMUSG00000035901",0.344978661978626,8.24716351481439,3.78262011690332,0.00139679182917036,0.0214727085774436,-2.16221916188123,19347,"Dennd5a","DENN/MADD domain containing 5A [Source:MGI Symbol;"Acc:MGI:1201681]""	7""	109893780	109960470	-1	E3""	YES""	M-F+""";
6989,"ENSMUSG00000036298",-0.304778900585637,7.85925813107307,-3.85137924079107,0.00119970648522411,0.0214727085774436,-2.00737486579074,239606,"Slc2a13","solute carrier family 2 (facilitated glucose transporter), member 13 [Source:MGI Symbol;"Acc:MGI:2146030]""	15""	91267696	91573261	-1	E3""	YES""	M+F-""";
7068,"ENSMUSG00000036644",0.519114391215603,7.95827394725691,3.80521033957905,0.00132870724658653,0.0214727085774436,-2.10985929111512,76795,"Tbc1d9b","TBC1 domain family, member 9B [Source:MGI Symbol;"Acc:MGI:1924045]""	11""	50131396	50172785	1	B1.3""	YES""	M-F+""";
7309,"ENSMUSG00000037643",-0.227231605749514,6.35479606172716,-3.80593204243796,0.0013265876762802,0.0214727085774436,-2.08226849765742,18759,"Prkci","protein kinase C, iota [Source:MGI Symbol;"Acc:MGI:99260]""	3""	30995747	31052959	1	A3""	YES""	M+F-""";
7349,"ENSMUSG00000037815",0.252780306629574,5.80395477728035,3.78398946835075,0.00139256722631133,0.0214727085774436,-2.10422775905262,12385,"Ctnna1","catenin (cadherin associated protein), alpha 1 [Source:MGI Symbol;"Acc:MGI:88274]""	18""	35118859	35254779	1	B1""	YES""	M-F+""";
7412,"ENSMUSG00000038025",0.395022827865175,5.40441812239992,3.83801875962027,0.00123569173255493,0.0214727085774436,-1.95226747591945,18676,"Phf2","PHD finger protein 2 [Source:MGI Symbol;"Acc:MGI:1338034]""	13""	48801750	48871119	-1	A5""	YES""	M-F+""";
7496,"ENSMUSG00000038301",-0.286225784791956,7.43971085662643,-3.81597133274182,0.00129745149561678,0.0214727085774436,-2.08062474232124,71982,"Snx10","sorting nexin 10 [Source:MGI Symbol;"Acc:MGI:1919232]""	6""	51523901	51590679	1	B3""	YES""	M+F-""";
7742,"ENSMUSG00000039178",-0.261760060913808,4.67703742967064,-3.79891894510072,0.00134732845112161,0.0214727085774436,-1.96407952628976,67249,"Tbc1d19","TBC1 domain family, member 19 [Source:MGI Symbol;"Acc:MGI:1914499]""	5""	53809606	53903965	1	C1""	YES""	M+F-""";
7750,"ENSMUSG00000039199",0.325409540705293,4.39887217448708,3.85231601436344,0.00119722307990229,0.0214727085774436,-1.80361732595592,70796,"Zdhhc1","zinc finger, DHHC domain containing 1 [Source:MGI Symbol;"Acc:MGI:1918046]""	8""	105472423	105496902	-1	D3""	YES""	M-F+""";
7966,"ENSMUSG00000040037",-0.397232684288809,8.13725809831851,-3.78306645254885,0.00139541342868726,0.0214727085774436,-2.16080954050422,320840,"Negr1","neuronal growth regulator 1 [Source:MGI Symbol;"Acc:MGI:2444846]""	3""	156561794	157316445	1	H4""	YES""	M+F-""";
8511,"ENSMUSG00000042589",0.443211966202857,6.72852070339477,3.79180671200951,0.00136869350559169,0.0214727085774436,-2.11787904103288,13048,"Cux2","cut-like homeobox 2 [Source:MGI Symbol;"Acc:MGI:107321]""	5""	121856366	122050102	-1	F""	YES""	M-F+""";
8631,"ENSMUSG00000043463",-0.355968751269507,5.50571273969293,-3.80996414195818,0.00131480785146493,0.0214727085774436,-2.02362629381882,319642,"Rab9b","RAB9B, member RAS oncogene family [Source:MGI Symbol;"Acc:MGI:2442454]""	X""	136858147	136868755	-1	F1""	YES""	M+F-""";
9854,"ENSMUSG00000054702",-0.562056751440762,2.21517035543516,-3.79613838108894,0.00135564125058352,0.0214727085774436,-1.44907344060137,252903,"Ap1s3","adaptor-related protein complex AP-1, sigma 3 [Source:MGI Symbol;"Acc:MGI:1891304]""	1""	79606876	79671972	-1	C4""	YES""	M+F-""";
10644,"ENSMUSG00000064043",0.312720600730925,5.38304290785816,3.79306260159808,0.00136489636254506,0.0214727085774436,-2.04450920215437,224829,"Trerf1","transcriptional regulating factor 1 [Source:MGI Symbol;"Acc:MGI:2442086]""	17""	47140875	47361958	1	C""	YES""	M-F+""";
10743,"ENSMUSG00000067336",-0.286283252716969,8.55382967172053,-3.78920988271925,0.00137657845664679,0.0214727085774436,-2.14954206781951,12168,"Bmpr2","bone morphogenetic protein receptor, type II (serine/threonine kinase) [Source:MGI Symbol;"Acc:MGI:1095407]""	1""	59763400	59879014	1	C2""	YES""	M+F-""";
11288,"ENSMUSG00000078851",-0.281837041549234,4.18075977053622,-3.84638123849971,0.00121304369558835,0.0214727085774436,-1.78317319715654,319162,"H2aw","H2A.W histone [Source:MGI Symbol;"Acc:MGI:2448458]""	11""	58954685	58956830	1	B1.3""	YES""	M+F-""";
11391,"ENSMUSG00000082229",-0.292332940666082,7.26424377031972,-3.8116042627053,0.00131004619843741,0.0214727085774436,-2.08723150044184,17954,"Nap1l2","nucleosome assembly protein 1-like 2 [Source:MGI Symbol;"Acc:MGI:106654]""	X""	103184176	103186640	-1	D""	YES""	M+F-""";
11982,"ENSMUSG00000104868",-0.297858978201333,4.56939371894734,-3.80979674064374,0.00131529482881778,0.0214727085774436,-1.92621432447961,NA,"Gm9954","predicted gene 9954 [Source:MGI Symbol;"Acc:MGI:3642120]""	5""	63646170	63650894	-1	C3.1""	YES""	M+F-""";
4597,"ENSMUSG00000028469",0.210035497089342,4.74961312616585,3.77496187818174,0.00142065552011289,0.0214895967916623,-2.02017983469458,230103,"Npr2","natriuretic peptide receptor 2 [Source:MGI Symbol;"Acc:MGI:97372]""	4""	43631935	43651244	1	A5""	YES""	M-F+""";
5833,"ENSMUSG00000031839",-0.198563470208084,7.50474875882106,-3.77453680208831,0.0014219919599639,0.0214895967916623,-2.1728133664158,68196,"Hsbp1","heat shock factor binding protein 1 [Source:MGI Symbol;"Acc:MGI:1915446]""	8""	119344488	119348922	1	E1""	YES""	M+F-""";
7329,"ENSMUSG00000037722",-0.267753764363685,3.49632212426204,-3.77575042837607,0.00141817963928633,0.0214895967916623,-1.82786420153599,54342,"Gnpnat1","glucosamine-phosphate N-acetyltransferase 1 [Source:MGI Symbol;"Acc:MGI:1858963]""	14""	45376334	45404913	-1	C1""	YES""	M+F-""";
8082,"ENSMUSG00000040557",-0.295986282783692,3.63337206286861,-3.77637123251641,0.00141623347876051,0.0214895967916623,-1.8684590777714,79565,"Mettl27","methyltransferase like 27 [Source:MGI Symbol;"Acc:MGI:1933146]""	5""	134932368	134942637	1	G2""	YES""	M+F-""";
8265,"ENSMUSG00000041380",-0.626790739751574,5.47622572868034,-3.77843089410542,0.0014097957314367,0.0214895967916623,-2.09300974836954,15560,"Htr2c","5-hydroxytryptamine (serotonin) receptor 2C [Source:MGI Symbol;"Acc:MGI:96281]""	X""	146962513	147197277	1	F2""	YES""	M+F-""";
11606,"ENSMUSG00000091264",-0.2330877595759,8.80509331665848,-3.77986233576751,0.00140533879856631,0.0214895967916623,-2.171079996405,108934,"Smim13","small integral membrane protein 13 [Source:MGI Symbol;"Acc:MGI:2652854]""	13""	41249844	41276577	1	A3.3""	YES""	M+F-""";
2792,"ENSMUSG00000023008",0.52710775189269,3.52739720348815,3.76962010344569,0.00143754164691782,0.0215026231230854,-1.83405562520601,22379,"Fmnl3","formin-like 3 [Source:MGI Symbol;"Acc:MGI:109569]""	15""	99317225	99370482	-1	F1""	YES""	M-F+""";
7212,"ENSMUSG00000037235",0.365039705676477,6.12017880348481,3.76792223470372,0.00144295073456271,0.0215026231230854,-2.15162782796737,17122,"Mxd4","Max dimerization protein 4 [Source:MGI Symbol;"Acc:MGI:104991]""	5""	34173883	34187720	-1	B2""	YES""	M-F+""";
10499,"ENSMUSG00000062373",-0.2426299645796,7.46774052898997,-3.77071830769346,0.00143405376843201,0.0215026231230854,-2.18037298122256,74868,"Tmem65","transmembrane protein 65 [Source:MGI Symbol;"Acc:MGI:1922118]""	15""	58782269	58823638	-1	D1""	YES""	M+F-""";
10642,"ENSMUSG00000064036",0.339023515742242,3.53779424642146,3.77265829588846,0.00142791304163161,0.0215026231230854,-1.85613845208341,71263,"Mro","maestro [Source:MGI Symbol;"Acc:MGI:2152817]""	18""	73859385	73881333	1	E2""	YES""	M-F+""";
11698,"ENSMUSG00000093930",-0.365002373481778,8.60650878234808,-3.76844986524515,0.00144126763014807,0.0215026231230854,-2.19562889344157,208715,"Hmgcs1","3-hydroxy-3-methylglutaryl-Coenzyme A synthase 1 [Source:MGI Symbol;"Acc:MGI:107592]""	13""	119690379	119708260	1	D2.3""	YES""	M+F-""";
867,"ENSMUSG00000009739",0.345871033791112,7.10887476857665,3.76197160199628,0.00146206929956796,0.0216115089088758,-2.19344653163716,19009,"Pou6f1","POU domain, class 6, transcription factor 1 [Source:MGI Symbol;"Acc:MGI:102935]""	15""	100575318	100599984	-1	F1""	YES""	M-F+""";
7067,"ENSMUSG00000036641",-0.30184196282257,4.84993580951652,-3.75866563096773,0.0014728000329891,0.0216115089088758,-2.07809640955514,227933,"Ccdc148","coiled-coil domain containing 148 [Source:MGI Symbol;"Acc:MGI:3039583]""	2""	58821070	59160683	-1	C1.1""	YES""	M+F-""";
7158,"ENSMUSG00000037003",0.58523819833893,3.6239476846364,3.75891452666083,0.00147198942080323,0.0216115089088758,-1.88252706723716,209039,"Tns2","tensin 2 [Source:MGI Symbol;"Acc:MGI:2387586]""	15""	102100413	102116401	1	F2""	YES""	M-F+""";
8651,"ENSMUSG00000043671",0.358536542001259,5.8448603665374,3.76187206660836,0.00146239123507726,0.0216115089088758,-2.15479969835699,233115,"Dpy19l3","dpy-19-like 3 (C. elegans) [Source:MGI Symbol;"Acc:MGI:2443952]""	7""	35685165	35754454	-1	B2""	YES""	M-F+""";
9054,"ENSMUSG00000047213",-0.270288103272062,6.65861396904833,-3.75949828018099,0.00147008997936398,0.0216115089088758,-2.19105162133723,229096,"Ythdf3","YTH N6-methyladenosine RNA binding protein 3 [Source:MGI Symbol;"Acc:MGI:1918850]""	3""	16183212	16217037	1	A1""	YES""	M+F-""";
11999,"ENSMUSG00000105340",0.202435510016023,4.62231687514686,3.75814536574041,0.00147449589098518,0.0216115089088758,-2.04647551947256,NA,"Gm42878","predicted gene 42878 [Source:MGI Symbol;"Acc:MGI:5663015]""	5""	121518613	121545482	-1	F""	YES""	M-F+""";
3169,"ENSMUSG00000024617",0.46907323314936,12.1050139599776,3.75253763768531,0.00149289909355231,0.021654383569337,-2.23197010742984,12322,"Camk2a","calcium/calmodulin-dependent protein kinase II alpha [Source:MGI Symbol;"Acc:MGI:88256]""	18""	60925618	60988152	1	E1""	YES""	M-F+""";
5997,"ENSMUSG00000032262",-0.215263863655365,6.26144551130379,-3.75557151776965,0.0014829143410049,0.021654383569337,-2.18855959351209,83603,"Elovl4","elongation of very long chain fatty acids (FEN1/Elo2, SUR4/Elo3, yeast)-like 4 [Source:MGI Symbol;"Acc:MGI:1933331]""	9""	83778692	83806277	-1	E2""	YES""	M+F-""";
6783,"ENSMUSG00000035277",0.411550635850165,3.75788703369691,3.75398057755431,0.00148814191480809,0.021654383569337,-1.9239555640592,11878,"Arx","aristaless related homeobox [Source:MGI Symbol;"Acc:MGI:1097716]""	X""	93286445	93298357	1	C3""	YES""	M-F+""";
7328,"ENSMUSG00000037720",-0.243452186215317,7.29859401691542,-3.75189650768358,0.00149501768206413,0.021654383569337,-2.21935227470486,67878,"Tmem33","transmembrane protein 33 [Source:MGI Symbol;"Acc:MGI:1915128]""	5""	67260565	67291461	1	C3.1""	YES""	M+F-""";
8268,"ENSMUSG00000041417",-0.195136850122272,7.77069696598912,-3.75109822823303,0.00149765976068399,0.021654383569337,-2.22751491672167,18708,"Pik3r1","phosphoinositide-3-kinase regulatory subunit 1 [Source:MGI Symbol;"Acc:MGI:97583]""	13""	101680563	101768217	-1	D1""	YES""	M+F-""";
1976,"ENSMUSG00000020986",-0.244823739062054,7.17486427517615,-3.74938117848318,0.00150335851627693,0.0216781911094702,-2.22323435888926,20334,"Sec23a","SEC23 homolog A, COPII coat complex component [Source:MGI Symbol;"Acc:MGI:1349635]""	12""	58958383	59012017	-1	C1""	YES""	M+F-""";
287,"ENSMUSG00000002489",0.291685316173786,6.03334438886253,3.73873197471033,0.00153918903979608,0.0217162687674271,-2.21561752393501,21844,"Tiam1","T cell lymphoma invasion and metastasis 1 [Source:MGI Symbol;"Acc:MGI:103306]""	16""	89787111	90143769	-1	C3.3""	YES""	M-F+""";
2264,"ENSMUSG00000021728",-0.327535079793666,4.9472012642137,-3.74026145592451,0.00153399096629152,0.0217162687674271,-2.1237111448809,13723,"Emb","embigin [Source:MGI Symbol;"Acc:MGI:95321]""	13""	117208536	117274415	1	D2.3""	YES""	M+F-""";
2434,"ENSMUSG00000022151",-0.211218611983776,5.77173973435166,-3.7354490306244,0.00155040584736664,0.0217162687674271,-2.20868207153794,67515,"Ttc33","tetratricopeptide repeat domain 33 [Source:MGI Symbol;"Acc:MGI:1914765]""	15""	5185525	5218336	1	A1""	YES""	M+F-""";
4486,"ENSMUSG00000028207",-0.25050151571346,6.90905262781458,-3.73708710381451,0.00154479889596199,0.0217162687674271,-2.24555580269219,65973,"Asph","aspartate-beta-hydroxylase [Source:MGI Symbol;"Acc:MGI:1914186]""	4""	9448069	9669344	-1	A1""	YES""	M+F-""";
4608,"ENSMUSG00000028517",0.500307801247443,7.73323160973475,3.74365138681974,0.00152253236346929,0.0217162687674271,-2.24308149522231,67916,"Plpp3","phospholipid phosphatase 3 [Source:MGI Symbol;"Acc:MGI:1915166]""	4""	105157347	105232764	1	C6""	YES""	M-F+""";
4643,"ENSMUSG00000028583",0.495552560747308,3.41049282687779,3.73456221524088,0.00155344979178223,0.0217162687674271,-1.91458795923168,14726,"Pdpn","podoplanin [Source:MGI Symbol;"Acc:MGI:103098]""	4""	143267431	143299564	-1	E1""	YES""	M-F+""";
5613,"ENSMUSG00000031292",-0.319085886318891,8.43791256381082,-3.74309841285326,0.00152439567076724,0.0217162687674271,-2.25046827547955,382253,"Cdkl5","cyclin-dependent kinase-like 5 [Source:MGI Symbol;"Acc:MGI:1278336]""	X""	160771923	160994704	-1	F4""	YES""	M+F-""";
6261,"ENSMUSG00000033059",0.326116625311039,7.39028273337914,3.73419536652174,0.00155471072274993,0.0217162687674271,-2.25961564805483,110078,"Pygb","brain glycogen phosphorylase [Source:MGI Symbol;"Acc:MGI:97828]""	2""	150786735	150831758	1	G3""	YES""	M-F+""";
6862,"ENSMUSG00000035696",-0.244832655368984,5.98068142462642,-3.74473505495869,0.00151888741377128,0.0217162687674271,-2.20139380694084,73469,"Rnf38","ring finger protein 38 [Source:MGI Symbol;"Acc:MGI:1920719]""	4""	44126210	44233789	-1	B1""	YES""	M+F-""";
7922,"ENSMUSG00000039850",0.32965345108136,5.3144308329735,3.73726082142768,0.00154420546705903,0.0217162687674271,-2.16701663226449,338371,"Endov","endonuclease V [Source:MGI Symbol;"Acc:MGI:2444688]""	11""	119491347	119511437	1	E2""	YES""	M-F+""";
11607,"ENSMUSG00000091337",-0.28988256712208,8.2381405628576,-3.7383663869667,0.00154043412222872,0.0217162687674271,-2.25934695760752,58521,"Eid1","EP300 interacting inhibitor of differentiation 1 [Source:MGI Symbol;"Acc:MGI:1889651]""	2""	125673095	125674785	1	F1""	YES""	M+F-""";
12280,"ENSMUSG00000117499",-0.532085563872583,3.35176763388091,-3.74150093206378,0.0015297913556917,0.0217162687674271,-1.85716666922838,NA,"Gm50010","predicted gene, 50010 [Source:MGI Symbol;"Acc:MGI:6275297]""	17""	94814741	94816063	-1	E5""	YES""	M+F-""";
5584,"ENSMUSG00000031176",-0.277568837961816,7.64567677878836,-3.73272021356882,0.00155979143213393,0.0217304987482293,-2.2664969694261,67117,"Dynlt3","dynein light chain Tctex-type 3 [Source:MGI Symbol;"Acc:MGI:1914367]""	X""	9654267	9663003	-1	A1.1""	YES""	M+F-""";
3611,"ENSMUSG00000025892",-0.268468698735063,7.17384527147234,-3.72982307775825,0.00156981799559908,0.0218133798401517,-2.2657467166404,14802,"Gria4","glutamate receptor, ionotropic, AMPA4 (alpha 4) [Source:MGI Symbol;"Acc:MGI:95811]""	9""	4417896	4796234	-1	A1""	YES""	M+F-""";
7434,"ENSMUSG00000038094",0.410345905199338,3.65896681221007,3.72735950716253,0.00157839463145194,0.0218328310795811,-1.96020774899454,224079,"Atp13a4","ATPase type 13A4 [Source:MGI Symbol;"Acc:MGI:1924456]""	16""	29395853	29544864	-1	B2""	YES""	M-F+""";
9738,"ENSMUSG00000053317",-0.355120114877072,2.94567971084331,-3.72591047890569,0.00158346107594013,0.0218328310795811,-1.81757461525468,66212,"Sec61b","Sec61 beta subunit [Source:MGI Symbol;"Acc:MGI:1913462]""	4""	47474658	47483242	1	B1""	YES""	M+F-""";
9853,"ENSMUSG00000054693",-0.20975542732814,7.06823758684579,-3.72616065456879,0.00158258519363414,0.0218328310795811,-2.27291335695264,11487,"Adam10","a disintegrin and metallopeptidase domain 10 [Source:MGI Symbol;"Acc:MGI:109548]""	9""	70678997	70780229	1	D""	YES""	M+F-""";
10860,"ENSMUSG00000069806",0.451266579019207,6.99537692047414,3.72398144743006,0.00159023101056202,0.0218698097473796,-2.27624806596297,81904,"Cacng7","calcium channel, voltage-dependent, gamma subunit 7 [Source:MGI Symbol;"Acc:MGI:1932374]""	7""	3332955	3368221	1	A1""	YES""	M-F+""";
3011,"ENSMUSG00000024211",-0.507587415158365,4.82788456959953,-3.72232343355119,0.00159607288019465,0.0218938682015668,-2.15241624642705,14823,"Grm8","glutamate receptor, metabotropic 8 [Source:MGI Symbol;"Acc:MGI:1351345]""	6""	27275119	28135178	-1	A3.2""	YES""	M+F-""";
10027,"ENSMUSG00000056579",-0.221583401891983,7.21882765688706,-3.71965028716678,0.00160553659907847,0.0219673586539793,-2.28928920763107,NA,"Tug1","taurine upregulated gene 1 [Source:MGI Symbol;"Acc:MGI:2144114]""	11""	3639785	3649673	-1	A1""	YES""	M+F-""";
813,"ENSMUSG00000008489",-0.307998223202889,6.91814484132708,-3.68226109836246,0.00174392249544843,0.0219839371810592,-2.36693437673357,15569,"Elavl2","ELAV like RNA binding protein 1 [Source:MGI Symbol;"Acc:MGI:1100887]""	4""	91250763	91400785	-1	C5""	YES""	M+F-""";
828,"ENSMUSG00000008892",-0.254580898005552,7.01092081616388,-3.66760546432792,0.00180135435156822,0.0219839371810592,-2.40036402241276,22335,"Vdac3","voltage-dependent anion channel 3 [Source:MGI Symbol;"Acc:MGI:106922]""	8""	22577075	22593813	-1	A2""	YES""	M+F-""";
911,"ENSMUSG00000010803",-0.354769690102863,9.40763775991634,-3.68658182312409,0.00172734152826895,0.0219839371810592,-2.37730275267286,14394,"Gabra1","gamma-aminobutyric acid (GABA) A receptor, subunit alpha 1 [Source:MGI Symbol;"Acc:MGI:95613]""	11""	42130939	42182930	-1	A5""	YES""	M+F-""";
972,"ENSMUSG00000013736",-0.308112708959926,5.46087614617514,-3.70626898972037,0.00165375828816046,0.0219839371810592,-2.2487840286863,70047,"Trnt1","tRNA nucleotidyl transferase, CCA-adding, 1 [Source:MGI Symbol;"Acc:MGI:1917297]""	6""	106769120	106782474	1	E1""	YES""	M+F-""";
989,"ENSMUSG00000014226",-0.249280961413091,6.5943992114816,-3.70200325401959,0.00166943210851126,0.0219839371810592,-2.31787262576375,12301,"Cacybp","calcyclin binding protein [Source:MGI Symbol;"Acc:MGI:1270839]""	1""	160202367	160212875	-1	H2.1""	YES""	M+F-""";
1728,"ENSMUSG00000020436",-0.366584212605301,8.14014951293864,-3.6669222865051,0.00180407704716779,0.0219839371810592,-2.41554140758533,14406,"Gabrg2","gamma-aminobutyric acid (GABA) A receptor, subunit gamma 2 [Source:MGI Symbol;"Acc:MGI:95623]""	11""	41910203	42000857	-1	A5""	YES""	M+F-""";
1795,"ENSMUSG00000020590",-0.227278827498298,6.93989832942677,-3.69731187470179,0.00168684096073592,0.0219839371810592,-2.33398463428943,217463,"Snx13","sorting nexin 13 [Source:MGI Symbol;"Acc:MGI:2661416]""	12""	35047186	35147479	1	A3""	YES""	M+F-""";
1906,"ENSMUSG00000020821",0.56517811431858,6.28004188378735,3.71033141436008,0.00163896794388607,0.0219839371810592,-2.28706241593223,16562,"Kif1c","kinesin family member 1C [Source:MGI Symbol;"Acc:MGI:1098260]""	11""	70700548	70731964	1	B3""	YES""	M-F+""";
2187,"ENSMUSG00000021548",-0.337599330028221,5.46588662207114,-3.67501293497187,0.001772094577203,0.0219839371810592,-2.3177297961953,66671,"Ccnh","cyclin H [Source:MGI Symbol;"Acc:MGI:1913921]""	13""	85189408	85223469	1	C3""	YES""	M+F-""";
2283,"ENSMUSG00000021770",-0.234766425563087,7.54166045392543,-3.67016248121613,0.00179120005037161,0.0219839371810592,-2.40252628204814,67630,"Samd8","sterile alpha motif domain containing 8 [Source:MGI Symbol;"Acc:MGI:1914880]""	14""	21750531	21798726	1	A3""	YES""	M+F-""";
2517,"ENSMUSG00000022360",-0.357267134321814,4.01931858214515,-3.69609556132195,0.00169138394592341,0.0219839371810592,-2.09098640563748,70472,"Atad2","ATPase family, AAA domain containing 2 [Source:MGI Symbol;"Acc:MGI:1917722]""	15""	58094044	58135082	-1	D1""	YES""	M+F-""";
3020,"ENSMUSG00000024231",-0.283734045603567,6.11418680422433,-3.66111864977043,0.00182737243913797,0.0219839371810592,-2.38952948004703,71745,"Cul2","cullin 2 [Source:MGI Symbol;"Acc:MGI:1918995]""	18""	3382988	3436377	1	A1""	YES""	M+F-""";
3049,"ENSMUSG00000024292",0.536759837781616,2.18432959724038,3.71128599081864,0.00163551173685499,0.0219839371810592,-1.63915172937378,64385,"Cyp4f14","cytochrome P450, family 4, subfamily f, polypeptide 14 [Source:MGI Symbol;"Acc:MGI:1927669]""	17""	32905070	32917342	-1	B1""	YES""	M-F+""";
3063,"ENSMUSG00000024335",0.265994698497216,7.71684624808353,3.66028552240637,0.00183074105329606,0.0219839371810592,-2.42631164056272,14312,"Brd2","bromodomain containing 2 [Source:MGI Symbol;"Acc:MGI:99495]""	17""	34112023	34122634	-1	B1""	YES""	M-F+""";
3410,"ENSMUSG00000025241",0.407429368480393,5.31158474364861,3.65971780431991,0.00183304007057918,0.0219839371810592,-2.33669653520484,17281,"Fyco1","FYVE and coiled-coil domain containing 1 [Source:MGI Symbol;"Acc:MGI:107277]""	9""	123789500	123851899	-1	F4""	YES""	M-F+""";
3508,"ENSMUSG00000025531",-0.27089410500026,6.44491432579137,-3.66676595169561,0.00180470067057273,0.0219839371810592,-2.39057706660462,12662,"Chm","choroidermia (RAB escort protein 1) [Source:MGI Symbol;"Acc:MGI:892979]""	X""	113040593	113185517	-1	E1""	YES""	M+F-""";
3613,"ENSMUSG00000025894",-0.268550401132661,5.11090389244434,-3.68064565609254,0.00175016247886729,0.0219839371810592,-2.27547067168396,67618,"Aasdhppt","aminoadipate-semialdehyde dehydrogenase-phosphopantetheinyl transferase [Source:MGI Symbol;"Acc:MGI:1914868]""	9""	4294793	4309471	-1	A1""	YES""	M+F-""";
3720,"ENSMUSG00000026176",0.464166395886266,3.9708913139234,3.68091313467924,0.001749127752118,0.0219839371810592,-2.12051008785228,227292,"Ctdsp1","CTD (carboxy-terminal domain, RNA polymerase II, polypeptide A) small phosphatase 1 [Source:MGI Symbol;"Acc:MGI:2654470]""	1""	74391509	74397285	1	C3""	YES""	M-F+""";
3791,"ENSMUSG00000026354",-1.02062546746389,1.73183392910094,-3.65877342030163,0.00183687079594135,0.0219839371810592,-1.54078520718868,226413,"Lct","lactase [Source:MGI Symbol;"Acc:MGI:104576]""	1""	128284756	128328318	-1	E3""	YES""	M+F-""";
3907,"ENSMUSG00000026667",-0.220141106739314,8.99851154593329,-3.66138614471536,0.0018262921767969,0.0219839371810592,-2.43200320740205,16589,"Uhmk1","U2AF homology motif (UHM) kinase 1 [Source:MGI Symbol;"Acc:MGI:1341908]""	1""	170193420	170215397	-1	H3""	YES""	M+F-""";
3917,"ENSMUSG00000026696",-0.241573588630201,6.65090101837074,-3.66754044223247,0.00180161331036356,0.0219839371810592,-2.39411652829427,53330,"Vamp4","vesicle-associated membrane protein 4 [Source:MGI Symbol;"Acc:MGI:1858730]""	1""	162570515	162599084	1	H2.1""	YES""	M+F-""";
3968,"ENSMUSG00000026814",0.623714329160557,4.16037134069624,3.70173712910453,0.00167041483951814,0.0219839371810592,-2.10254196718597,13805,"Eng","endoglin [Source:MGI Symbol;"Acc:MGI:95392]""	2""	32646595	32682669	1	B""	YES""	M-F+""";
4126,"ENSMUSG00000027248",-0.230227534184463,7.82858519465275,-3.66259982657315,0.00182139877885738,0.0219839371810592,-2.42248975614063,14827,"Pdia3","protein disulfide isomerase associated 3 [Source:MGI Symbol;"Acc:MGI:95834]""	2""	121413775	121438687	1	E5""	YES""	M+F-""";
4616,"ENSMUSG00000028528",-0.235105092719455,9.03264529129464,-3.69007644163378,0.00171404577924517,0.0219839371810592,-2.36914389701944,72685,"Dnajc6","DnaJ heat shock protein family (Hsp40) member C6 [Source:MGI Symbol;"Acc:MGI:1919935]""	4""	101496631	101642799	1	C6""	YES""	M+F-""";
4697,"ENSMUSG00000028700",0.184512634719836,6.14017460282769,3.68028989139799,0.00175153968094981,0.0219839371810592,-2.34763903243099,68273,"Pomgnt1","protein O-linked mannose beta 1,2-N-acetylglucosaminyltransferase [Source:MGI Symbol;"Acc:MGI:1915523]""	4""	116123840	116159849	1	D1""	YES""	M-F+""";
4703,"ENSMUSG00000028719",-0.243155070048418,6.92709620955022,-3.66808418706173,0.00179944891818519,0.0219839371810592,-2.39783874651164,66588,"Cmpk1","cytidine monophosphate (UMP-CMP) kinase 1 [Source:MGI Symbol;"Acc:MGI:1913838]""	4""	114959336	114987241	-1	D1""	YES""	M+F-""";
4711,"ENSMUSG00000028756",0.262924369853088,8.08416660995141,3.70380433817934,0.0016627963024669,0.0219839371810592,-2.3336709134223,68943,"Pink1","PTEN induced putative kinase 1 [Source:MGI Symbol;"Acc:MGI:1916193]""	4""	138313409	138326307	-1	D3""	YES""	M-F+""";
4790,"ENSMUSG00000028917",0.461959790173623,6.58028059104211,3.65892470761856,0.00183625659008757,0.0219839371810592,-2.40907222236108,69582,"Plekhm2","pleckstrin homology domain containing, family M (with RUN domain) member 2 [Source:MGI Symbol;"Acc:MGI:1916832]""	4""	141625734	141664899	-1	E1""	YES""	M-F+""";
5004,"ENSMUSG00000029428",0.333727577633023,3.21071045285046,3.66591203613133,0.00180811075213299,0.0219839371810592,-1.987247231862,13852,"Stx2","syntaxin 2 [Source:MGI Symbol;"Acc:MGI:108059]""	5""	128984557	129008574	-1	G1.3""	YES""	M-F+""";
5327,"ENSMUSG00000030374",0.168598791485017,7.55616889115435,3.66100689082506,0.00182782395940929,0.0219839371810592,-2.42177240374525,97387,"Strn4","striatin, calmodulin binding protein 4 [Source:MGI Symbol;"Acc:MGI:2142346]""	7""	16815889	16840931	1	A2""	YES""	M-F+""";
5333,"ENSMUSG00000030401",0.366699777988692,6.0450450624042,3.68104698556919,0.00174861018590734,0.0219839371810592,-2.34176255131449,20167,"Rtn2","reticulon 2 (Z-band associated protein) [Source:MGI Symbol;"Acc:MGI:107612]""	7""	19282624	19296160	1	A3""	YES""	M-F+""";
5377,"ENSMUSG00000030539",0.376095022724887,3.44949033960012,3.67495338725802,0.00177232789457425,0.0219839371810592,-2.03127923706701,20352,"Sema4b","sema domain, immunoglobulin domain (Ig), transmembrane domain (TM) and short cytoplasmic domain, (semaphorin) 4B [Source:MGI Symbol;"Acc:MGI:107559]""	7""	80186841	80226527	1	D2""	YES""	M-F+""";
6322,"ENSMUSG00000033365",0.221253285976684,5.99343603582891,3.70634010082878,0.00165349824811529,0.0219839371810592,-2.28169079762553,230673,"Ipo13","importin 13 [Source:MGI Symbol;"Acc:MGI:2385205]""	4""	117894486	117914999	-1	D2.1""	YES""	M-F+""";
6661,"ENSMUSG00000034781",0.267777076469537,6.95990673212678,3.69043964612346,0.00171266978369908,0.0219839371810592,-2.34892164596872,14672,"Gna11","guanine nucleotide binding protein, alpha 11 [Source:MGI Symbol;"Acc:MGI:95766]""	10""	81528724	81545190	-1	C1""	YES""	M-F+""";
7308,"ENSMUSG00000037640",-0.264486816270565,5.67143680954753,-3.71596495090014,0.00161867561308315,0.0219839371810592,-2.24601952664563,22718,"Zfp60","zinc finger protein 60 [Source:MGI Symbol;"Acc:MGI:99207]""	7""	27731389	27753702	1	A3""	YES""	M+F-""";
7489,"ENSMUSG00000038280",-0.253177880142089,6.40037494239227,-3.66377922314083,0.0018166561249782,0.0219839371810592,-2.39439248408204,14628,"Ostm1","osteopetrosis associated transmembrane protein 1 [Source:MGI Symbol;"Acc:MGI:2655574]""	10""	42583822	42702459	1	B2""	YES""	M+F-""";
7531,"ENSMUSG00000038412",-0.265490674580092,6.6145949191527,-3.6656874486795,0.001809008699642,0.0219839371810592,-2.39705726157798,56295,"Higd1a","HIG1 domain family, member 1A [Source:MGI Symbol;"Acc:MGI:1930666]""	9""	121848563	121858362	-1	F4""	YES""	M+F-""";
8045,"ENSMUSG00000040423",-0.247411646992672,6.24088596764854,-3.69659128366782,0.00168953092998633,0.0219839371810592,-2.31827955987495,381305,"Rc3h1","RING CCCH (C3H) domains 1 [Source:MGI Symbol;"Acc:MGI:2685397]""	1""	160906418	160974978	1	H2.1""	YES""	M+F-""";
8169,"ENSMUSG00000040867",0.476757604750901,6.35482455619532,3.69345078203542,0.00170130445375084,0.0219839371810592,-2.32554382184485,380785,"Begain","brain-enriched guanylate kinase-associated [Source:MGI Symbol;"Acc:MGI:3044626]""	12""	109032187	109068217	-1	F1""	YES""	M-F+""";
8483,"ENSMUSG00000042460",-0.308081845854057,5.49946041230384,-3.69697091824204,0.00168811322000882,0.0219839371810592,-2.27433893058907,94192,"C1galt1","core 1 synthase, glycoprotein-N-acetylgalactosamine 3-beta-galactosyltransferase, 1 [Source:MGI Symbol;"Acc:MGI:2151071]""	6""	7844842	7875687	1	A1""	YES""	M+F-""";
9042,"ENSMUSG00000047098",0.280755887949351,3.9650356561221,3.66662989638811,0.00180524357328899,0.0219839371810592,-2.14709128316871,268749,"Rnf31","ring finger protein 31 [Source:MGI Symbol;"Acc:MGI:1934704]""	14""	55591708	55603693	1	C3""	YES""	M-F+""";
9290,"ENSMUSG00000049176",-0.222255708912145,7.09823530024673,-3.69835546732177,0.00168295279279595,0.0219839371810592,-2.3342469219397,333605,"Frmpd4","FERM and PDZ domain containing 4 [Source:MGI Symbol;"Acc:MGI:3042378]""	X""	167471309	168577231	-1	F5""	YES""	M+F-""";
9395,"ENSMUSG00000050069",-0.307838836177738,5.22326041524247,-3.7028245326384,0.00166640297037654,0.0219839371810592,-2.23896866352704,23893,"Grem2","gremlin 2, DAN family BMP antagonist [Source:MGI Symbol;"Acc:MGI:1344367]""	1""	174833785	174921819	-1	H3""	YES""	M+F-""";
9952,"ENSMUSG00000055733",-0.287887470640265,6.22652192586487,-3.66326519020116,0.00181872166832828,0.0219839371810592,-2.38895757312279,54561,"Nap1l3","nucleosome assembly protein 1-like 3 [Source:MGI Symbol;"Acc:MGI:1859565]""	X""	122394565	122397401	-1	E3""	YES""	M+F-""";
10151,"ENSMUSG00000058152",-0.366276605620299,4.29657994644824,-3.69209217083678,0.00170642310274792,0.0219839371810592,-2.14438878348292,78923,"Chsy3","chondroitin sulfate synthase 3 [Source:MGI Symbol;"Acc:MGI:1926173]""	18""	59175401	59535999	1	D3""	YES""	M+F-""";
10215,"ENSMUSG00000059003",-0.276601944125893,8.09658812882266,-3.70088078177211,0.00167358102623686,0.0219839371810592,-2.34066316799459,14811,"Grin2a","glutamate receptor, ionotropic, NMDA2A (epsilon 1) [Source:MGI Symbol;"Acc:MGI:95820]""	16""	9567898	9995560	-1	A1""	YES""	M+F-""";
10361,"ENSMUSG00000060681",-0.214581946209122,7.76296328087683,-3.66020527179557,0.00183106585985894,0.0219839371810592,-2.42696479420119,236794,"Slc9a6","solute carrier family 9 (sodium/hydrogen exchanger), member 6 [Source:MGI Symbol;"Acc:MGI:2443511]""	X""	56609757	56664230	1	A6""	YES""	M+F-""";
10440,"ENSMUSG00000061666",-0.197697120097463,5.63771712618644,-3.70138546604347,0.00167171432565987,0.0219839371810592,-2.27538665297468,66569,"Gdpd1","glycerophosphodiester phosphodiesterase domain containing 1 [Source:MGI Symbol;"Acc:MGI:1913819]""	11""	87033867	87074062	-1	C""	YES""	M+F-""";
10482,"ENSMUSG00000062184",-0.310604369759331,5.80467047330569,-3.71054245217194,0.00163820321883911,0.0219839371810592,-2.2641103098946,50786,"Hs6st2","heparan sulfate 6-O-sulfotransferase 2 [Source:MGI Symbol;"Acc:MGI:1354959]""	X""	51387212	51681856	-1	A5""	YES""	M+F-""";
10972,"ENSMUSG00000071649",0.28591156313325,6.80666526817551,3.67278464931351,0.00178084623997396,0.0219839371810592,-2.38289174881924,72727,"B3gat3","beta-1,3-glucuronyltransferase 3 (glucuronosyltransferase I) [Source:MGI Symbol;"Acc:MGI:1919977]""	19""	8920374	8927236	1	A""	YES""	M-F+""";
11483,"ENSMUSG00000086596",-0.706967569191605,4.09919836926275,-3.67044513626064,0.00179008109010158,0.0219839371810592,-2.16805797993889,382111,"Susd5","sushi domain containing 5 [Source:MGI Symbol;"Acc:MGI:2685972]""	9""	114057140	114098728	1	F3""	YES""	M+F-""";
11719,"ENSMUSG00000095193",-0.439121096544005,2.55041822217514,-3.66617966744345,0.00180704128600216,0.0219839371810592,-1.84487535948006,100044193,"Gm20939","predicted gene, 20939 [Source:MGI Symbol;"Acc:MGI:5434295]""	17""	94864918	94878321	1	E5""	YES""	M+F-""";
11795,"ENSMUSG00000097452",-0.384030216215295,3.67076839991178,-3.7025601389986,0.00166737754004563,0.0219839371810592,-2.02175134592126,NA,"Gm2824","predicted gene 2824 [Source:MGI Symbol;"Acc:MGI:3780995]""	15""	24981620	25027358	-1	B1""	YES""	M+F-""";
11885,"ENSMUSG00000100826",-0.439007400606147,6.63818330853157,-3.65960738816356,0.0018334875430032,0.0219839371810592,-2.40936730856888,NA,"Snhg14","small nucleolar RNA host gene 14 [Source:MGI Symbol;"Acc:MGI:1289201]""	7""	59307924	59975759	-1	B5""	YES""	M+F-""";
11894,"ENSMUSG00000101503",-2.8155720001926,-0.0361458534629886,-3.66738031970319,0.00180225117688169,0.0219839371810592,-1.12462803766061,NA,"Gm28364","predicted gene 28364 [Source:MGI Symbol;"Acc:MGI:5579070]""	1""	74281161	74281866	1	C3""	YES""	M+F-""";
12143,"ENSMUSG00000111080",-0.273738031762312,6.31898155838117,-3.66674071645003,0.00180480135471407,0.0219839371810592,-2.38657076696386,NA,"Gm20300","predicted gene, 20300 [Source:MGI Symbol;"Acc:MGI:5012485]""	10""	30603195	30606634	-1	A4""	YES""	M+F-""";
463,"ENSMUSG00000004035",0.396455570416179,3.11374898906717,3.65153077482381,0.00186651551629755,0.0220014115930764,-2.0324051436963,68312,"Gstm7","glutathione S-transferase, mu 7 [Source:MGI Symbol;"Acc:MGI:1915562]""	3""	107926334	107931817	-1	F2.3""	YES""	M-F+""";
495,"ENSMUSG00000004364",-0.189411450459599,7.72634483881873,-3.65632290486403,0.00184684809675514,0.0220014115930764,-2.43528689331145,26554,"Cul3","cullin 3 [Source:MGI Symbol;"Acc:MGI:1347360]""	1""	80264923	80340480	-1	C5""	YES""	M+F-""";
8133,"ENSMUSG00000040725",0.271521544536041,6.46696524683125,3.65241605776888,0.00186286658155512,0.0220014115930764,-2.4231242918205,232989,"Hnrnpul1","heterogeneous nuclear ribonucleoprotein U-like 1 [Source:MGI Symbol;"Acc:MGI:2443517]""	7""	25721165	25754757	-1	A3""	YES""	M-F+""";
8956,"ENSMUSG00000046404",-0.285424051366336,5.0423449736602,-3.65572600277635,0.00184928655228856,0.0220014115930764,-2.32066872201643,226418,"Yod1","YOD1 deubiquitinase [Source:MGI Symbol;"Acc:MGI:2442596]""	1""	130717327	130724358	1	E4""	YES""	M+F-""";
9157,"ENSMUSG00000048004",-0.416918989434279,6.04091608704237,-3.65138451466001,0.00186711905197779,0.0220014115930764,-2.4060778889761,217951,"Tmem196","transmembrane protein 196 [Source:MGI Symbol;"Acc:MGI:2685374]""	12""	119945822	120021246	1	F2""	YES""	M+F-""";
9356,"ENSMUSG00000049744",-0.425872646050146,4.5786585151041,-3.65272916690344,0.00186157771792456,0.0220014115930764,-2.26967284838968,76117,"Arhgap15","Rho GTPase activating protein 15 [Source:MGI Symbol;"Acc:MGI:1923367]""	2""	43748824	44395953	1	B""	YES""	M+F-""";
9415,"ENSMUSG00000050271",0.63512838441042,5.00494176451388,3.65252490516313,0.00186241842796743,0.0220014115930764,-2.31089105110807,244418,"Prag1","PEAK1 related kinase activating pseudokinase 1 [Source:MGI Symbol;"Acc:MGI:1196223]""	8""	36094828	36147787	1	A4""	YES""	M-F+""";
3691,"ENSMUSG00000026103",-0.259854138987136,9.25380268206677,-3.6495499239204,0.00187470592779791,0.0220122588136406,-2.4583625268728,14660,"Gls","glutaminase [Source:MGI Symbol;"Acc:MGI:95752]""	1""	52163448	52233232	-1	C1.1""	YES""	M+F-""";
7517,"ENSMUSG00000038371",0.248705129031003,5.63094790298166,3.64917291380735,0.00187626883547239,0.0220122588136406,-2.3876880661153,319934,"Sbf2","SET binding factor 2 [Source:MGI Symbol;"Acc:MGI:1921831]""	7""	110308013	110614922	-1	E3""	YES""	M-F+""";
12202,"ENSMUSG00000114210",-0.557126856978626,2.20112094049287,-3.64545449435758,0.00189175332089414,0.0221453573669568,-1.77104426278523,NA,"A330084C13Rik","RIKEN cDNA A330084C13 gene [Source:MGI Symbol;"Acc:MGI:2685802]""	18""	64884475	64888491	-1	E1""	YES""	M+F-""";
3394,"ENSMUSG00000025220",-0.241921507816533,8.1897792844769,-3.64376003554916,0.00189885162563892,0.0221799182341932,-2.46686761894724,76055,"Oga","O-GlcNAcase [Source:MGI Symbol;"Acc:MGI:1932139]""	19""	45750259	45783837	-1	C3""	YES""	M+F-""";
5304,"ENSMUSG00000030304",-0.213997527404636,5.91597012450327,-3.64271430911286,0.00190324553062985,0.0221828080462621,-2.42044237143254,67456,"Ergic2","ERGIC and golgi 2 [Source:MGI Symbol;"Acc:MGI:1914706]""	6""	148179079	148212374	-1	G3""	YES""	M+F-""";
5462,"ENSMUSG00000030759",-0.300822871011102,6.98983947784088,-3.64002908400653,0.0019145746491579,0.0222663412408083,-2.45960744535086,67420,"Far1","fatty acyl CoA reductase 1 [Source:MGI Symbol;"Acc:MGI:1914670]""	7""	113513834	113571511	1	F1""	YES""	M+F-""";
289,"ENSMUSG00000002504",0.391840678980196,4.41252084012174,3.62665364600481,0.0019720139379007,0.0222819619203272,-2.30308880202864,65962,"Slc9a3r2","solute carrier family 9 (sodium/hydrogen exchanger), member 3 regulator 2 [Source:MGI Symbol;"Acc:MGI:1890662]""	17""	24639286	24650327	-1	A3.3""	YES""	M-F+""";
968,"ENSMUSG00000013662",-0.239050592146505,7.23129920630894,-3.60561298940018,0.00206585918829881,0.0222819619203272,-2.53964299370938,67979,"Atad1","ATPase family, AAA domain containing 1 [Source:MGI Symbol;"Acc:MGI:1915229]""	19""	32671638	32739786	-1	C1""	YES""	M+F-""";
1016,"ENSMUSG00000014602",0.236118826892907,10.7449003711711,3.61603659727378,0.00201882557044447,0.0222819619203272,-2.53294292322297,16560,"Kif1a","kinesin family member 1A [Source:MGI Symbol;"Acc:MGI:108391]""	1""	93015464	93101951	-1	D""	YES""	M-F+""";
1150,"ENSMUSG00000016194",0.483572388371386,2.79443309911652,3.63164514690509,0.00195038066112562,0.0222819619203272,-1.9676997863729,15483,"Hsd11b1","hydroxysteroid 11-beta dehydrogenase 1 [Source:MGI Symbol;"Acc:MGI:103562]""	1""	193221634	193264075	-1	H6""	YES""	M-F+""";
1483,"ENSMUSG00000019849",-0.179606882485036,4.98598007012964,-3.61586799375499,0.00201957780704159,0.0222819619203272,-2.40240488096393,19072,"Prep","prolyl endopeptidase [Source:MGI Symbol;"Acc:MGI:1270863]""	10""	45067203	45167198	1	B2""	YES""	M+F-""";
1676,"ENSMUSG00000020309",-0.270495750969169,3.40236848633304,-3.61612263150627,0.00201844182997974,0.0222819619203272,-2.15673821187335,68044,"Chac2","ChaC, cation transport regulator 2 [Source:MGI Symbol;"Acc:MGI:1915294]""	11""	30976707	30986350	-1	A4""	YES""	M+F-""";
2132,"ENSMUSG00000021375",0.324028508695193,4.57232191186535,3.61806969230881,0.00200977668321411,0.0222819619203272,-2.35179046105294,16553,"Kif13a","kinesin family member 13A [Source:MGI Symbol;"Acc:MGI:1098264]""	13""	46749087	46929867	-1	A5""	YES""	M-F+""";
3621,"ENSMUSG00000025911",0.484038852422107,3.49197663942036,3.61168765203915,0.00203831809833886,0.0222819619203272,-2.19116676136455,76187,"Adhfe1","alcohol dehydrogenase, iron containing, 1 [Source:MGI Symbol;"Acc:MGI:1923437]""	1""	9547948	9580673	1	A2""	YES""	M-F+""";
4926,"ENSMUSG00000029203",-0.227746646792021,7.28363247237133,-3.61635474937769,0.00201740687116583,0.0222819619203272,-2.51686299850547,53323,"Ube2k","ubiquitin-conjugating enzyme E2K [Source:MGI Symbol;"Acc:MGI:1858216]""	5""	65537233	65598988	1	C3.1""	YES""	M+F-""";
4958,"ENSMUSG00000029309",0.420849124628371,10.8373418748363,3.6129250284615,0.00203275304613249,0.0222819619203272,-2.53973730135095,13602,"Sparcl1","SPARC-like 1 [Source:MGI Symbol;"Acc:MGI:108110]""	5""	104079111	104113733	-1	E5""	YES""	M-F+""";
5756,"ENSMUSG00000031665",0.374021473791545,4.31773550979433,3.60725137031974,0.00205839492127342,0.0222819619203272,-2.33887747896429,58198,"Sall1","spalt like transcription factor 1 [Source:MGI Symbol;"Acc:MGI:1889585]""	8""	89027235	89044162	-1	C3""	YES""	M-F+""";
6114,"ENSMUSG00000032523",0.340877017116544,3.24665074761683,3.63215942958187,0.0019481652109496,0.0222819619203272,-2.08115693695692,74770,"Hhatl","hedgehog acyltransferase-like [Source:MGI Symbol;"Acc:MGI:1922020]""	9""	121784016	121792507	-1	F4""	YES""	M-F+""";
6430,"ENSMUSG00000033862",0.242413399934435,5.62796857620268,3.62029571686117,0.00199991536730955,0.0222819619203272,-2.4470572920418,234854,"Cdk10","cyclin-dependent kinase 10 [Source:MGI Symbol;"Acc:MGI:2448549]""	8""	123224842	123232250	1	E1""	YES""	M-F+""";
6461,"ENSMUSG00000033981",-0.307216113339379,9.55102088630024,-3.63330386075538,0.00194324416083217,0.0222819619203272,-2.49429853068071,14800,"Gria2","glutamate receptor, ionotropic, AMPA2 (alpha 2) [Source:MGI Symbol;"Acc:MGI:95809]""	3""	80681450	80802835	-1	E3""	YES""	M+F-""";
6669,"ENSMUSG00000034810",-0.845737393210058,2.97337478018563,-3.60586791221032,0.00206469602504252,0.0222819619203272,-2.08096243773491,20272,"Scn7a","sodium channel, voltage-gated, type VII, alpha [Source:MGI Symbol;"Acc:MGI:102965]""	2""	66673425	66784914	-1	C1.3""	YES""	M+F-""";
6860,"ENSMUSG00000035681",-0.178135597796035,7.51883837905665,-3.61055737673212,0.00204341470683093,0.0222819619203272,-2.53266972123934,268345,"Kcnc2","potassium voltage gated channel, Shaw-related subfamily, member 2 [Source:MGI Symbol;"Acc:MGI:96668]""	10""	112271121	112467024	1	D2""	YES""	M+F-""";
6993,"ENSMUSG00000036309",-0.252479558590883,8.74717834092428,-3.6155976377941,0.00202078460133881,0.0222819619203272,-2.53178963212112,21402,"Skp1a","S-phase kinase-associated protein 1A [Source:MGI Symbol;"Acc:MGI:103575]""	11""	52231995	52246858	1	B1.3""	YES""	M+F-""";
7275,"ENSMUSG00000037474",-0.552614796842652,3.59267101105069,-3.62557310808755,0.00197672835614896,0.0222819619203272,-2.18028117651221,76843,"Dtl","denticleless E3 ubiquitin protein ligase [Source:MGI Symbol;"Acc:MGI:1924093]""	1""	191537356	191575544	-1	H6""	YES""	M+F-""";
7510,"ENSMUSG00000038351",0.449351913764634,7.08639644603222,3.63040875091668,0.00195571712712813,0.0222819619203272,-2.48219845447828,97761,"Sgsm2","small G protein signaling modulator 2 [Source:MGI Symbol;"Acc:MGI:2144695]""	11""	74849261	74897060	-1	B5""	YES""	M-F+""";
7628,"ENSMUSG00000038740",0.324214923576818,7.04566750547521,3.62716885093692,0.00196977002389865,0.0222819619203272,-2.48922505941731,72543,"Mvb12b","multivesicular body subunit 12B [Source:MGI Symbol;"Acc:MGI:1919793]""	2""	33729953	33887946	-1	B""	YES""	M-F+""";
8527,"ENSMUSG00000042644",0.621035884757836,2.38476526976707,3.62648301438799,0.00197275766415124,0.0222819619203272,-1.84914260599017,16440,"Itpr3","inositol 1,4,5-triphosphate receptor 3 [Source:MGI Symbol;"Acc:MGI:96624]""	17""	27057304	27122223	1	A3.3""	YES""	M-F+""";
8613,"ENSMUSG00000043313",-0.300488627955646,3.67566916636609,-3.6094701327634,0.00204832923693908,0.0222819619203272,-2.23755774847765,93890,"Pcdhb19","protocadherin beta 19 [Source:MGI Symbol;"Acc:MGI:2136757]""	18""	37496991	37504128	1	B3""	YES""	M+F-""";
8823,"ENSMUSG00000045210",-0.24274608472965,7.06248097047473,-3.62256654541543,0.00198990516191893,0.0222819619203272,-2.49975442444253,70675,"Vcpip1","valosin containing protein (p97)/p47 complex interacting protein 1 [Source:MGI Symbol;"Acc:MGI:1917925]""	1""	9718622	9748382	-1	A2""	YES""	M+F-""";
8885,"ENSMUSG00000045817",0.559689462260718,3.72812145759034,3.60831221238338,0.0020535761613846,0.0222819619203272,-2.24090634304556,12193,"Zfp36l2","zinc finger protein 36, C3H type-like 2 [Source:MGI Symbol;"Acc:MGI:107945]""	17""	84183931	84187947	-1	E4""	YES""	M-F+""";
9456,"ENSMUSG00000050697",-0.235671914217866,5.29560875805283,-3.63081064463912,0.00195398090321235,0.0222819619203272,-2.4007824092688,105787,"Prkaa1","protein kinase, AMP-activated, alpha 1 catalytic subunit [Source:MGI Symbol;"Acc:MGI:2145955]""	15""	5143861	5181899	1	A1""	YES""	M+F-""";
9595,"ENSMUSG00000052033",-0.313187927186958,4.20264904715086,-3.63236414843484,0.00194728401077146,0.0222819619203272,-2.27928778515914,109054,"Pfdn4","prefoldin 4 [Source:MGI Symbol;"Acc:MGI:1923512]""	2""	170496428	170519123	1	H3""	YES""	M+F-""";
9609,"ENSMUSG00000052160",0.350378237516873,3.01906142311086,3.61154790784247,0.00203894754381146,0.0222819619203272,-2.07387707440072,104759,"Pld4","phospholipase D family, member 4 [Source:MGI Symbol;"Acc:MGI:2144765]""	12""	112760655	112768990	1	F1""	YES""	M-F+""";
9730,"ENSMUSG00000053253",-0.280781831656303,6.92904503189954,-3.61759879041781,0.00201186897411558,0.0222819619203272,-2.50758707874674,76273,"Ndfip2","Nedd4 family interacting protein 2 [Source:MGI Symbol;"Acc:MGI:1923523]""	14""	105258573	105309298	1	E2.3""	YES""	M+F-""";
9779,"ENSMUSG00000053799",-0.25300549869869,5.70424856351039,-3.60910750558906,0.00204997098664908,0.0222819619203272,-2.48200923987264,107371,"Exoc6","exocyst complex component 6 [Source:MGI Symbol;"Acc:MGI:1351611]""	19""	37520879	37684059	1	C2""	YES""	M+F-""";
9884,"ENSMUSG00000054976",-0.4612523073742,6.44342260604321,-3.63398973790638,0.00194030082153778,0.0222819619203272,-2.46059827373646,241134,"Nyap2","neuronal tyrosine-phophorylated phosphoinositide 3-kinase adaptor 2 [Source:MGI Symbol;"Acc:MGI:2443135]""	1""	81076950	81341764	1	C5""	YES""	M+F-""";
10095,"ENSMUSG00000057363",-0.278061203087546,6.03962864955987,-3.62648080602363,0.00197276729150319,0.0222819619203272,-2.46118939275343,67883,"Uxs1","UDP-glucuronate decarboxylase 1 [Source:MGI Symbol;"Acc:MGI:1915133]""	1""	43746966	43827800	-1	C1.1""	YES""	M+F-""";
10119,"ENSMUSG00000057614",-0.328078098138808,7.89727415447846,-3.62607054405176,0.00197455663744094,0.0222819619203272,-2.50296215252254,14677,"Gnai1","guanine nucleotide binding protein (G protein), alpha inhibiting 1 [Source:MGI Symbol;"Acc:MGI:95771]""	5""	18265135	18360355	-1	A3""	YES""	M+F-""";
10326,"ENSMUSG00000060260",0.42316693999155,2.96421470938256,3.62487122954127,0.0019797966780642,0.0222819619203272,-2.0470315467926,101631,"Pwwp2b","PWWP domain containing 2B [Source:MGI Symbol;"Acc:MGI:2142008]""	7""	139248482	139269903	1	F4""	YES""	M-F+""";
10601,"ENSMUSG00000063568",-0.287635353784703,5.00441576452417,-3.63273116719099,0.00194570519307603,0.0222819619203272,-2.37041600283945,231986,"Jazf1","JAZF zinc finger 1 [Source:MGI Symbol;"Acc:MGI:2141450]""	6""	52768797	53068631	-1	B3""	YES""	M+F-""";
11199,"ENSMUSG00000075470",-0.278603216334607,6.28072923028279,-3.60815176333648,0.00205430426313622,0.0222819619203272,-2.51322804705562,380959,"Alg10b","asparagine-linked glycosylation 10B (alpha-1,2-glucosyltransferase) [Source:MGI Symbol;"Acc:MGI:2146159]""	15""	90224311	90233471	1	E3""	YES""	M+F-""";
12156,"ENSMUSG00000111462",-0.36230895762071,2.91002201127803,-3.61356029692528,0.0020299018237346,0.0222819619203272,-2.05849596512453,NA,"Gm49317","predicted gene, 49317 [Source:MGI Symbol;"Acc:MGI:6121493]""	9""	41474855	41655483	1	A5.1""	YES""	M+F-""";
10118,"ENSMUSG00000057604",0.470364613189954,2.41138088197478,3.60329196420041,0.00207647959078818,0.0223514481459335,-1.93137754792816,30937,"Lmcd1","LIM and cysteine-rich domains 1 [Source:MGI Symbol;"Acc:MGI:1353635]""	6""	112273758	112330425	1	E3""	YES""	M-F+""";
3615,"ENSMUSG00000025899",-0.249142319519624,6.02979086798747,-3.60022768049488,0.00209058413072674,0.0224475887548651,-2.5200733512046,67667,"Alkbh8","alkB homolog 8, tRNA methyltransferase [Source:MGI Symbol;"Acc:MGI:1914917]""	9""	3335140	3391154	1	A1""	YES""	M+F-""";
6457,"ENSMUSG00000033965",0.181928008978105,5.78372535467111,3.59862495599275,0.00209799917771326,0.0224475887548651,-2.50890327549524,20502,"Slc16a2","solute carrier family 16 (monocarboxylic acid transporters), member 2 [Source:MGI Symbol;"Acc:MGI:1203732]""	X""	103697414	103821983	-1	D""	YES""	M-F+""";
9645,"ENSMUSG00000052459",-0.322333114687928,9.57909750960756,-3.59948807464777,0.00209400269378962,0.0224475887548651,-2.56839795119885,11964,"Atp6v1a","ATPase, H+ transporting, lysosomal V1 subunit A [Source:MGI Symbol;"Acc:MGI:1201780]""	16""	44085402	44139705	-1	B4""	YES""	M+F-""";
7538,"ENSMUSG00000038437",0.434798220050865,7.23423631669959,3.5965805718533,0.00210749552951659,0.0225041868080851,-2.5583044430487,246198,"Mllt6","myeloid/lymphoid or mixed-lineage leukemia; translocated to	6 [Source:MGI Symbol;"Acc:MGI:1935145]""	11""	97663414	97685463	1	D""	YES""	M-F+"""
10564,"ENSMUSG00000063229",-0.347001619671105,8.18614173404507,-3.59432527201399,0.00211802117616723,0.0225715284577644,-2.57510862755312,16828,"Ldha","lactate dehydrogenase A [Source:MGI Symbol;"Acc:MGI:96759]""	7""	46841475	46855627	1	B3""	YES""	M+F-""";
510,"ENSMUSG00000004558",0.451097896568251,9.09896542092862,3.58598500040103,0.00215740169616162,0.0225862693924635,-2.59721900633198,29811,"Ndrg2","N-myc downstream regulated gene 2 [Source:MGI Symbol;"Acc:MGI:1352498]""	14""	51905271	51914158	-1	C1""	YES""	M-F+""";
1076,"ENSMUSG00000015342",-0.202894664175309,5.33768090301109,-3.58688614704943,0.00215311190040631,0.0225862693924635,-2.4990019712512,22439,"Xk","X-linked Kx blood group [Source:MGI Symbol;"Acc:MGI:103569]""	X""	9272756	9313250	1	A1.1""	YES""	M+F-""";
3408,"ENSMUSG00000025239",0.350845212386379,3.380030749834,3.58679756919385,0.00215353318828544,0.0225862693924635,-2.21408881946843,29806,"Limd1","LIM domains containing 1 [Source:MGI Symbol;"Acc:MGI:1352502]""	9""	123478706	123521552	1	F4""	YES""	M-F+""";
4001,"ENSMUSG00000026878",-0.248609262940031,8.15641577535636,-3.58892759090494,0.00214342518833971,0.0225862693924635,-2.58661406503781,68365,"Rab14","RAB14, member RAS oncogene family [Source:MGI Symbol;"Acc:MGI:1915615]""	2""	35180205	35201120	-1	B""	YES""	M+F-""";
7057,"ENSMUSG00000036606",0.356149364087626,5.30548072968643,3.59137935527051,0.00213184871873915,0.0225862693924635,-2.48515351256111,140570,"Plxnb2","plexin B2 [Source:MGI Symbol;"Acc:MGI:2154239]""	15""	89155549	89180788	-1	E3""	YES""	M-F+""";
7137,"ENSMUSG00000036934",-0.417463672365559,2.90198647517717,-3.58619102874451,0.00215642017574431,0.0225862693924635,-2.10472009413806,66714,"4921524J17Rik","RIKEN cDNA 4921524J17 gene [Source:MGI Symbol;"Acc:MGI:1913964]""	8""	85408759	85432833	-1	C3""	YES""	M+F-""";
11063,"ENSMUSG00000073643",-0.198061579130934,5.71919361801654,-3.58836623151186,0.00214608453009107,0.0225862693924635,-2.52858382997904,69368,"Wdfy1","WD repeat and FYVE domain containing 1 [Source:MGI Symbol;"Acc:MGI:1916618]""	1""	79702262	79776143	-1	C4""	YES""	M+F-""";
11431,"ENSMUSG00000085067",-0.241976510740353,4.92780042512731,-3.58771774571741,0.00214916069981117,0.0225862693924635,-2.45640246685206,NA,"Gm15631","predicted gene 15631 [Source:MGI Symbol;"Acc:MGI:3783075]""	6""	105673064	105677581	-1	E1""	YES""	M+F-""";
11995,"ENSMUSG00000105230",-0.459571708833624,3.07625575933406,-3.5912680899202,0.00213237273063295,0.0225862693924635,-2.15289103381774,NA,"Gm42433","predicted gene 42433 [Source:MGI Symbol;"Acc:MGI:5662570]""	9""	110005974	110006913	1	F2""	YES""	M+F-""";
2668,"ENSMUSG00000022698",-0.279733857485195,6.97295108313763,-3.58102198622912,0.00218118013626455,0.0227906106119175,-2.58904562702632,72117,"Naa50","N(alpha)-acetyltransferase 50, NatE catalytic subunit [Source:MGI Symbol;"Acc:MGI:1919367]""	16""	44139830	44163366	1	B4""	YES""	M+F-""";
10017,"ENSMUSG00000056429",-0.169336182292544,7.8356208571949,-3.57863951010512,0.00219268720988727,0.0228661846551292,-2.60635790982634,22134,"Tgoln1","trans-golgi network protein [Source:MGI Symbol;"Acc:MGI:105080]""	6""	72608432	72617000	-1	C1""	YES""	M+F-""";
3249,"ENSMUSG00000024858",0.348633901602161,7.99395767184509,3.57683426780274,0.00220144645763396,0.0229128650017403,-2.61163677321003,110355,"Grk2","G protein-coupled receptor kinase 2 [Source:MGI Symbol;"Acc:MGI:87940]""	19""	4286001	4306222	-1	A""	YES""	M-F+""";
637,"ENSMUSG00000005873",-0.236166323995937,8.74839987108459,-3.57469613407834,0.0022118659096388,0.0229166580504465,-2.62114648003928,13476,"Reep5","receptor accessory protein 5 [Source:MGI Symbol;"Acc:MGI:1270152]""	18""	34344885	34374070	-1	B1""	YES""	M+F-""";
943,"ENSMUSG00000012422",-0.215078969726453,6.13084563893917,-3.57435216284673,0.0022135467022371,0.0229166580504465,-2.58160389608432,66074,"Tmem167","transmembrane protein 167 [Source:MGI Symbol;"Acc:MGI:1913324]""	13""	90089123	90143907	1	C3""	YES""	M+F-""";
4803,"ENSMUSG00000028945",-0.271872615040507,6.62623968627959,-3.57366509732771,0.00221690780129652,0.0229166580504465,-2.59899893786804,19744,"Rheb","Ras homolog enriched in brain [Source:MGI Symbol;"Acc:MGI:97912]""	5""	24802823	24842624	-1	A3""	YES""	M+F-""";
6584,"ENSMUSG00000034480",-0.259393547574061,5.22221214031049,-3.57324903937811,0.00221894560527465,0.0229166580504465,-2.52048398006027,54004,"Diaph2","diaphanous related formin 2 [Source:MGI Symbol;"Acc:MGI:1858500]""	X""	129749742	130465834	1	E3""	YES""	M+F-""";
1610,"ENSMUSG00000020152",-0.221971990509751,8.8013020414714,-3.56813816471543,0.00224413040232469,0.023032850376576,-2.63571635276949,66713,"Actr2","ARP2 actin-related protein 2 [Source:MGI Symbol;"Acc:MGI:1913963]""	11""	20062304	20112913	-1	A3.1""	YES""	M+F-""";
5983,"ENSMUSG00000032228",0.256362502050308,5.42819430962006,3.56987448345832,0.00223554268346144,0.023032850376576,-2.54644949906779,21406,"Tcf12","transcription factor 12 [Source:MGI Symbol;"Acc:MGI:101877]""	9""	71842688	72111871	-1	D""	YES""	M-F+""";
10667,"ENSMUSG00000064293",-0.299218850825694,6.28721844462136,-3.56747525962229,0.00224741772276699,0.023032850376576,-2.60330557158528,269784,"Cntn4","contactin 4 [Source:MGI Symbol;"Acc:MGI:1095737]""	6""	105677660	106699310	1	E1""	YES""	M+F-""";
11558,"ENSMUSG00000090015",-0.270470574918375,3.8529026659783,-3.56850145146903,0.00224233090359673,0.023032850376576,-2.35295450146775,NA,"Gm15446","predicted gene 15446 [Source:MGI Symbol;"Acc:MGI:3709333]""	5""	109923400	109943936	1	F""	YES""	M+F-""";
6257,"ENSMUSG00000033039",0.382779792871742,5.08224277371328,3.56560913629097,0.00225669745771862,0.0230837328137383,-2.52042611098936,27008,"Micall1","microtubule associated monooxygenase, calponin and LIM domain containing -like 1 [Source:MGI Symbol;"Acc:MGI:105870]""	15""	79108898	79136900	1	E1""	YES""	M-F+""";
340,"ENSMUSG00000002968",0.407009175363755,5.29481967789368,3.55985178214093,0.00228556770218756,0.0231297530907255,-2.54960854543756,75613,"Med25","mediator complex subunit 25 [Source:MGI Symbol;"Acc:MGI:1922863]""	7""	44876765	44892712	-1	B3""	YES""	M-F+""";
452,"ENSMUSG00000003929",-0.277381281525584,5.32369596321368,-3.54888397241917,0.00234158419612961,0.0231297530907255,-2.58463694755158,224694,"Zfp81","zinc finger protein 81 [Source:MGI Symbol;"Acc:MGI:1890752]""	17""	33329342	33358878	-1	B1""	YES""	M+F-""";
1209,"ENSMUSG00000017291",-0.215025217743616,8.20702851952719,-3.55317761010963,0.00231949455064603,0.0231297530907255,-2.6653177403473,216965,"Taok1","TAO kinase 1 [Source:MGI Symbol;"Acc:MGI:1914490]""	11""	77529162	77607815	-1	B5""	YES""	M+F-""";
1272,"ENSMUSG00000018076",0.240758982001536,6.75755892665358,3.53364847977669,0.00242166497899168,0.0231297530907255,-2.68813163341129,76199,"Med13l","mediator complex subunit 13-like [Source:MGI Symbol;"Acc:MGI:2670178]""	5""	118560679	118765438	1	F""	YES""	M-F+""";
1627,"ENSMUSG00000020189",-0.346818700232748,7.54569454707583,-3.54148457542383,0.00238014320373097,0.0231297530907255,-2.68380193746198,237542,"Osbpl8","oxysterol binding protein-like 8 [Source:MGI Symbol;"Acc:MGI:2443807]""	10""	111164752	111297249	1	D1""	YES""	M+F-""";
1776,"ENSMUSG00000020536",0.380393694967358,5.04643170794897,3.54577892412169,0.00235768884075535,0.0231297530907255,-2.55623012853342,16897,"Llgl1","LLGL1 scribble cell polarity complex component [Source:MGI Symbol;"Acc:MGI:102682]""	11""	60699723	60714186	1	B2""	YES""	M-F+""";
2343,"ENSMUSG00000021936",-0.335496525037377,7.51338425038074,-3.54467181814852,0.00236345750240502,0.0231297530907255,-2.67670340031478,26419,"Mapk8","mitogen-activated protein kinase 8 [Source:MGI Symbol;"Acc:MGI:1346861]""	14""	33377898	33447158	-1	B""	YES""	M+F-""";
2419,"ENSMUSG00000022112",0.376860061688287,4.90430628636981,3.53881540359066,0.0023942066250098,0.0231297530907255,-2.5648258100573,103978,"Gpc5","glypican 5 [Source:MGI Symbol;"Acc:MGI:1194894]""	14""	115092215	116525179	1	E4""	YES""	M-F+""";
2707,"ENSMUSG00000022789",-0.222984623353927,8.39334540462182,-3.54099316664617,0.00238272618378933,0.0231297530907255,-2.69323886139004,74006,"Dnm1l","dynamin 1-like [Source:MGI Symbol;"Acc:MGI:1921256]""	16""	16312230	16358959	-1	A2""	YES""	M+F-""";
2709,"ENSMUSG00000022791",0.517444466590821,7.60243380870624,3.53358875975784,0.00242198416596879,0.0231297530907255,-2.7009808653616,51789,"Tnk2","tyrosine kinase, non-receptor, 2 [Source:MGI Symbol;"Acc:MGI:1858308]""	16""	32643874	32683493	1	B3""	YES""	M-F+""";
3875,"ENSMUSG00000026585",-0.285228432027079,8.67120960000358,-3.55115349925581,0.00232988218121654,0.0231297530907255,-2.67231465285203,16579,"Kifap3","kinesin-associated protein 3 [Source:MGI Symbol;"Acc:MGI:107566]""	1""	163779583	163917109	1	H2.1""	YES""	M+F-""";
4094,"ENSMUSG00000027184",-0.16297801217859,7.98865771997242,-3.55232444687458,0.00232386732273546,0.0231297530907255,-2.66529790672893,53872,"Caprin1","cell cycle associated protein 1 [Source:MGI Symbol;"Acc:MGI:1858234]""	2""	103762941	103797649	-1	E2""	YES""	M+F-""";
4322,"ENSMUSG00000027750",-0.780390334481052,2.30505229599898,-3.53563067273989,0.00241109435355552,0.0231297530907255,-2.01374662742319,50706,"Postn","periostin, osteoblast specific factor [Source:MGI Symbol;"Acc:MGI:1926321]""	3""	54361109	54391037	1	C""	YES""	M+F-""";
4516,"ENSMUSG00000028277",-0.220577515435832,7.24822596352387,-3.53464285930443,0.00241635642387344,0.0231297530907255,-2.69493912348037,56228,"Ube2j1","ubiquitin-conjugating enzyme E2J 1 [Source:MGI Symbol;"Acc:MGI:1926245]""	4""	33031416	33052363	1	A5""	YES""	M+F-""";
4571,"ENSMUSG00000028426",-0.235406884712552,7.84733658517282,-3.55946571585731,0.00228751669922423,0.0231297530907255,-2.64862462433121,19359,"Rad23b","RAD23 homolog B, nucleotide excision repair protein [Source:MGI Symbol;"Acc:MGI:105128]""	4""	55350043	55392237	1	B3""	YES""	M+F-""";
5291,"ENSMUSG00000030275",-0.217268843206286,8.97603012179032,-3.54707299774367,0.00235096368056059,0.0231297530907255,-2.68215407813667,75320,"Etnk1","ethanolamine kinase 1 [Source:MGI Symbol;"Acc:MGI:1922570]""	6""	143167221	143232307	1	G3""	YES""	M+F-""";
5586,"ENSMUSG00000031197",-0.303967485399147,6.15143732122007,-3.54757770405477,0.00234834594046254,0.0231297530907255,-2.63986349006216,22327,"Vbp1","von Hippel-Lindau binding protein 1 [Source:MGI Symbol;"Acc:MGI:1333804]""	X""	75514299	75534942	1	A7.3""	YES""	M+F-""";
5669,"ENSMUSG00000031438",-0.392433429700567,4.3917858983796,-3.5448555725415,0.00236249906725856,0.0231297530907255,-2.48280574576173,66889,"Rnf128","ring finger protein 128 [Source:MGI Symbol;"Acc:MGI:1914139]""	X""	139563316	139673145	1	F1""	YES""	M+F-""";
6230,"ENSMUSG00000032911",0.530937072441984,3.8852190657869,3.54023552598758,0.00238671400325189,0.0231297530907255,-2.41450237013348,121021,"Cspg4","chondroitin sulfate proteoglycan 4 [Source:MGI Symbol;"Acc:MGI:2153093]""	9""	56865033	56899870	1	B""	YES""	M-F+""";
6333,"ENSMUSG00000033417",-0.198481000832117,6.13871033061486,-3.5574573678202,0.00229768219037651,0.0231297530907255,-2.6190792419413,78832,"Cacul1","CDK2 associated, cullin domain 1 [Source:MGI Symbol;"Acc:MGI:1926082]""	19""	60524696	60581025	-1	D3""	YES""	M+F-""";
6762,"ENSMUSG00000035203",0.376747156797163,8.16333742810832,3.56343341777437,0.00226756478040337,0.0231297530907255,-2.64202409525095,13854,"Epn1","epsin 1 [Source:MGI Symbol;"Acc:MGI:1333763]""	7""	5080235	5098178	1	A1""	YES""	M-F+""";
8007,"ENSMUSG00000040260",0.432720093578479,5.72610088997278,3.5550992496771,0.00230967534356927,0.0231297530907255,-2.59774777825247,76441,"Daam2","dishevelled associated activator of morphogenesis 2 [Source:MGI Symbol;"Acc:MGI:1923691]""	17""	49456022	49564343	-1	C""	YES""	M-F+""";
8018,"ENSMUSG00000040321",-0.27381928959707,5.55394180316463,-3.55196832762387,0.00232569498336766,0.0231297530907255,-2.59750050372905,228491,"Zfp770","zinc finger protein 770 [Source:MGI Symbol;"Acc:MGI:2445100]""	2""	114193461	114201469	-1	E4""	YES""	M+F-""";
8044,"ENSMUSG00000040420",-0.304246441164286,5.0084471126568,-3.54273255534537,0.0023735959589826,0.0231297530907255,-2.56928409887855,320865,"Cdh18","cadherin 18 [Source:MGI Symbol;"Acc:MGI:1344366]""	15""	22549022	23474418	1	A2""	YES""	M+F-""";
9028,"ENSMUSG00000046994",-0.271124109568875,5.08143543151615,-3.53641806595042,0.00240690806374616,0.0231297530907255,-2.58183106149508,212679,"Mars2","methionine-tRNA synthetase 2 (mitochondrial) [Source:MGI Symbol;"Acc:MGI:2444136]""	1""	55237177	55248470	1	C1.2""	YES""	M+F-""";
9046,"ENSMUSG00000047141",-0.234777356754989,5.24153758039414,-3.54766722045955,0.0023478819514447,0.0231297530907255,-2.57592110381908,72020,"Zfp654","zinc finger protein 654 [Source:MGI Symbol;"Acc:MGI:1919270]""	16""	64780347	64851652	-1	C1.3""	YES""	M+F-""";
9176,"ENSMUSG00000048163",0.454975859363504,4.49581596645573,3.54596615746872,0.00235671462925408,0.0231297530907255,-2.49544504626014,20345,"Selplg","selectin, platelet (p-selectin) ligand [Source:MGI Symbol;"Acc:MGI:106689]""	5""	113818536	113832644	-1	F""	YES""	M-F+""";
9822,"ENSMUSG00000054321",-0.359624993737596,2.84809540619804,-3.54923716792208,0.00233975924247548,0.0231297530907255,-2.18645452790332,72504,"Taf4b","TATA-box binding protein associated factor 4b [Source:MGI Symbol;"Acc:MGI:2152345]""	18""	14783245	14900359	1	A1""	YES""	M+F-""";
9944,"ENSMUSG00000055675",0.220536531498373,6.97197424563996,3.54375936141216,0.00236822245730299,0.0231297530907255,-2.67077145995827,74901,"Kbtbd11","kelch repeat and BTB (POZ) domain containing 11 [Source:MGI Symbol;"Acc:MGI:1922151]""	8""	15011025	15033333	1	A1.1""	YES""	M-F+""";
10081,"ENSMUSG00000057177",0.249190385163045,7.77505196262713,3.53676478329779,0.00240506697851065,0.0231297530907255,-2.69725298028608,606496,"Gsk3a","glycogen synthase kinase 3 alpha [Source:MGI Symbol;"Acc:MGI:2152453]""	7""	25228258	25237851	-1	A3""	YES""	M-F+""";
10107,"ENSMUSG00000057497",-0.256452556697098,4.42327272028281,-3.55394754876671,0.00231555534701998,0.0231297530907255,-2.47102934160674,66488,"Fam136a","family with sequence similarity 136, member A [Source:MGI Symbol;"Acc:MGI:1913738]""	6""	86365646	86370058	1	D1""	YES""	M+F-""";
10170,"ENSMUSG00000058392",0.362305005932756,2.80432594751783,3.53293334942619,0.00242548989654798,0.0231297530907255,-2.17444203713311,72462,"Rrp1b","ribosomal RNA processing 1 homolog B (S. cerevisiae) [Source:MGI Symbol;"Acc:MGI:1919712]""	17""	32036100	32062865	1	B1""	YES""	M-F+""";
10285,"ENSMUSG00000059857",-0.483913487491344,4.33300804573863,-3.54783724457859,0.00234700091854081,0.0231297530907255,-2.46974282234867,80883,"Ntng1","netrin G1 [Source:MGI Symbol;"Acc:MGI:1934028]""	3""	109780040	110144011	-1	F3""	YES""	M+F-""";
10404,"ENSMUSG00000061273",-0.203409489491596,5.88557534508472,-3.53500934920667,0.00241440280845337,0.0231297530907255,-2.65688558018574,236792,"Mmgt1","membrane magnesium transporter 1 [Source:MGI Symbol;"Acc:MGI:2384305]""	X""	56585512	56598069	-1	A6""	YES""	M+F-""";
10584,"ENSMUSG00000063415",-1.51655093250393,2.9494834678892,-3.54616691475763,0.00235567049389703,0.0231297530907255,-2.17765777225764,232174,"Cyp26b1","cytochrome P450, family 26, subfamily b, polypeptide 1 [Source:MGI Symbol;"Acc:MGI:2176159]""	6""	84571414	84593908	-1	C3""	YES""	M+F-""";
10645,"ENSMUSG00000064061",-0.253802459787688,6.77937319021128,-3.55972173516892,0.00228622404036484,0.0231297530907255,-2.63297041562673,224170,"Dzip3","DAZ interacting protein 3, zinc finger [Source:MGI Symbol;"Acc:MGI:1917433]""	16""	48924232	48994165	-1	B5""	YES""	M+F-""";
10988,"ENSMUSG00000071757",0.450007571399638,3.65084653877327,3.54689108278612,0.00235190792151514,0.0231297530907255,-2.36053606483421,387609,"Zhx2","zinc fingers and homeoboxes 2 [Source:MGI Symbol;"Acc:MGI:2683087]""	15""	57694665	57839832	1	D1""	YES""	M-F+""";
11496,"ENSMUSG00000087022",-0.273400430556181,5.22149112973372,-3.53482578774787,0.00241538110738369,0.0231297530907255,-2.60123335606785,NA,"9130024F11Rik","RIKEN cDNA 9130024F11 gene [Source:MGI Symbol;"Acc:MGI:1926150]""	1""	56971412	57050084	1	C1.3""	YES""	M+F-""";
816,"ENSMUSG00000008604",0.270262940875508,7.3282960880287,3.53109609474942,0.00243534406292032,0.0231824002131237,-2.70366454485562,94232,"Ubqln4","ubiquilin 4 [Source:MGI Symbol;"Acc:MGI:2150152]""	3""	88553758	88569725	1	F1""	YES""	M-F+""";
5017,"ENSMUSG00000029454",0.199055696540916,4.51990269015013,3.53009005179636,0.0024407568193072,0.0231850200360655,-2.53455092199066,17165,"Mapkapk5","MAP kinase-activated protein kinase 5 [Source:MGI Symbol;"Acc:MGI:1333110]""	5""	121525038	121545905	-1	F""	YES""	M-F+""";
5542,"ENSMUSG00000031024",0.376206170224837,3.36345509892366,3.52943511262007,0.00244428696330773,0.0231850200360655,-2.32970724989942,76954,"Denn2b","DENN domain containing 2B [Source:MGI Symbol;"Acc:MGI:108517]""	7""	109523911	109703605	-1	E3""	YES""	M-F+""";
11151,"ENSMUSG00000074781",-0.235906358745734,7.66022863497575,-3.52801046876335,0.00245198334107674,0.0232168585534494,-2.71504121211437,93765,"Ube2n","ubiquitin-conjugating enzyme E2N [Source:MGI Symbol;"Acc:MGI:1934835]""	10""	95515145	95545657	1	C2""	YES""	M+F-""";
8936,"ENSMUSG00000046230",-0.297536575218624,6.8674086872634,-3.526882649406,0.00245809322175134,0.0232335891954497,-2.70542635580261,271564,"Vps13a","vacuolar protein sorting 13A [Source:MGI Symbol;"Acc:MGI:2444304]""	19""	16615366	16780933	-1	B""	YES""	M+F-""";
2531,"ENSMUSG00000022390",0.430795839334171,7.85962696886714,3.52186467358156,0.00248546131528747,0.0232865573496629,-2.73055141474932,20286,"Zc3h7b","zinc finger CCCH type containing 7B [Source:MGI Symbol;"Acc:MGI:1328310]""	15""	81745057	81796260	1	E1""	YES""	M-F+""";
3648,"ENSMUSG00000025980",-0.206957237217611,7.45842530265528,-3.5246900946725,0.00247001447684154,0.0232865573496629,-2.7197984060945,15510,"Hspd1","heat shock protein 1 (chaperonin) [Source:MGI Symbol;"Acc:MGI:96242]""	1""	55077835	55088243	-1	C1.2""	YES""	M+F-""";
9094,"ENSMUSG00000047514",-0.216088625079048,7.85993581908083,-3.52415551997349,0.00247292972522539,0.0232865573496629,-2.72536708489924,22110,"Tspyl1","testis-specific protein, Y-encoded-like 1 [Source:MGI Symbol;"Acc:MGI:1298395]""	10""	34282190	34285275	1	B1""	YES""	M+F-""";
9746,"ENSMUSG00000053398",0.435464853102742,4.9286910729353,3.52309832211768,0.00247870509667683,0.0232865573496629,-2.59768801862943,236539,"Phgdh","3-phosphoglycerate dehydrogenase [Source:MGI Symbol;"Acc:MGI:1355330]""	3""	98313170	98339990	-1	F2.2""	YES""	M-F+""";
11881,"ENSMUSG00000100455",-0.28227195893582,3.57186871269691,-3.522462105049,0.0024821871353184,0.0232865573496629,-2.40008511172486,NA,"Gm29170","predicted gene 29170 [Source:MGI Symbol;"Acc:MGI:5579876]""	1""	143777642	143781307	1	F""	YES""	M+F-""";
1699,"ENSMUSG00000020368",-0.179499944147207,9.02178912768385,-3.52090214083865,0.00249074541774059,0.0232952673643026,-2.73945140635213,12330,"Canx","calnexin [Source:MGI Symbol;"Acc:MGI:88261]""	11""	50293961	50325673	-1	B1.3""	YES""	M+F-""";
4556,"ENSMUSG00000028399",-0.289444169899616,8.06066409895991,-3.51943340362141,0.00249882995337799,0.0233006250331631,-2.73781149042035,19266,"Ptprd","protein tyrosine phosphatase, receptor type, D [Source:MGI Symbol;"Acc:MGI:97812]""	4""	75941238	78211961	-1	C3""	YES""	M+F-""";
9539,"ENSMUSG00000051391",-0.183310645999748,10.3607017842605,-3.51921594112485,0.0025000291662625,0.0233006250331631,-2.74434624284625,22628,"Ywhag","tyrosine 3-monooxygenase/tryptophan 5-monooxygenase activation protein, gamma polypeptide [Source:MGI Symbol;"Acc:MGI:108109]""	5""	135908409	135934616	-1	G2""	YES""	M+F-""";
632,"ENSMUSG00000005804",-0.241588526729587,5.49159033068444,-3.51454454957019,0.00252592813889683,0.0233075089555116,-2.67085048928668,18457,"Bloc1s6","biogenesis of lysosomal organelles complex-1, subunit 6, pallidin [Source:MGI Symbol;"Acc:MGI:1927580]""	2""	122738503	122749475	1	E5""	YES""	M+F-""";
6808,"ENSMUSG00000035392",0.302435760213327,5.77500920121613,3.51602951532287,0.00251766652987869,0.0233075089555116,-2.68937781874366,227801,"Dennd1a","DENN/MADD domain containing 1A [Source:MGI Symbol;"Acc:MGI:2442794]""	2""	37798991	38287390	-1	B""	YES""	M-F+""";
7455,"ENSMUSG00000038172",-0.271304688701837,6.97433211867715,-3.51443578659533,0.00252653429724264,0.0233075089555116,-2.73457749479765,69863,"Ttc39b","tetratricopeptide repeat domain 39B [Source:MGI Symbol;"Acc:MGI:1917113]""	4""	83220300	83324255	-1	C3""	YES""	M+F-""";
8427,"ENSMUSG00000042208",-0.261422640269626,6.0606727297556,-3.51612012293388,0.00251716330246533,0.0233075089555116,-2.70509063148361,71675,"0610010F05Rik","RIKEN cDNA 0610010F05 gene [Source:MGI Symbol;"Acc:MGI:1918925]""	11""	23564961	23633639	-1	A3.2""	YES""	M+F-""";
9035,"ENSMUSG00000047037",-0.24384997933777,6.25369810902986,-3.51436870959115,0.00252690820303038,0.0233075089555116,-2.71774043209759,233280,"Nipa1","non imprinted in Prader-Willi/Angelman syndrome 1 homolog (human) [Source:MGI Symbol;"Acc:MGI:2442058]""	7""	55977567	56019954	-1	B5""	YES""	M+F-""";
9261,"ENSMUSG00000048915",-0.332652918053683,5.26897106836154,-3.51742209390565,0.00250994326333839,0.0233075089555116,-2.6439299369838,13640,"Efna5","ephrin A5 [Source:MGI Symbol;"Acc:MGI:107444]""	17""	62604184	62881317	-1	E1.1""	YES""	M+F-""";
5662,"ENSMUSG00000031422",-0.221379820487968,7.88071260153555,-3.51034458137976,0.00254944046636311,0.0234474383601167,-2.75590535104223,56397,"Morf4l2","mortality factor 4 like 2 [Source:MGI Symbol;"Acc:MGI:1927167]""	X""	136732942	136743690	-1	F1""	YES""	M+F-""";
8467,"ENSMUSG00000042404",0.284540909209892,5.32264423838907,3.51009498231997,0.00255084458619344,0.0234474383601167,-2.66189100099381,229541,"Dennd4b","DENN/MADD domain containing 4B [Source:MGI Symbol;"Acc:MGI:2446201]""	3""	90265185	90280669	1	F1""	YES""	M-F+""";
9895,"ENSMUSG00000055078",-0.366369545037664,5.88493126546349,-3.50850770785085,0.0025597917569308,0.0234490999169613,-2.71248424323,110886,"Gabra5","gamma-aminobutyric acid (GABA) A receptor, subunit alpha 5 [Source:MGI Symbol;"Acc:MGI:95617]""	7""	57407672	57510059	-1	B5""	YES""	M+F-""";
10222,"ENSMUSG00000059142",-0.297906447808577,4.73429925750785,-3.50858126173387,0.00255937646082209,0.0234490999169613,-2.60871186685646,240041,"Zfp945","zinc finger protein 945 [Source:MGI Symbol;"Acc:MGI:2445132]""	17""	22846697	22867134	-1	A3.3""	YES""	M+F-""";
851,"ENSMUSG00000009535",-0.238404363434911,6.21957375364648,-3.50364536404637,0.00258739394340596,0.0235405437535588,-2.73955501530242,67897,"Rnmt","RNA (guanine-7-) methyltransferase [Source:MGI Symbol;"Acc:MGI:1915147]""	18""	68300355	68324852	1	E2""	YES""	M+F-""";
2592,"ENSMUSG00000022523",-0.290715432063925,8.12986486420434,-3.50410829655518,0.00258475334646342,0.0235405437535588,-2.77188632428255,14167,"Fgf12","fibroblast growth factor 12 [Source:MGI Symbol;"Acc:MGI:109183]""	16""	28160098	28753068	-1	B2""	YES""	M+F-""";
2803,"ENSMUSG00000023025",-0.237171649676128,6.08432886068934,-3.50212401953444,0.0025960906362485,0.0235405437535588,-2.73686251352749,207214,"Larp4","La ribonucleoprotein domain family, member 4 [Source:MGI Symbol;"Acc:MGI:2443114]""	15""	99970065	100016358	1	F1""	YES""	M+F-""";
3073,"ENSMUSG00000024378",-0.373233709604922,5.44972546029648,-3.5038705455205,0.00258610915992329,0.0235405437535588,-2.69279487374558,170459,"Stard4","StAR-related lipid transfer (START) domain containing 4 [Source:MGI Symbol;"Acc:MGI:2156764]""	18""	33199355	33213862	-1	B1""	YES""	M+F-""";
11040,"ENSMUSG00000073295",-0.277044550262532,5.21987609190843,-3.50503482056207,0.00257947641374017,0.0235405437535588,-2.66848778619465,58242,"Nudt11","nudix (nucleoside diphosphate linked moiety X)-type motif 11 [Source:MGI Symbol;"Acc:MGI:1930957]""	X""	6047453	6055110	1	A1.1""	YES""	M+F-""";
11237,"ENSMUSG00000078185",-0.416422826591168,4.79497727314635,-3.50210912937432,0.00259617589813867,0.0235405437535588,-2.63138532164795,12663,"Chml","choroideremia-like [Source:MGI Symbol;"Acc:MGI:101913]""	1""	175682237	175692901	-1	H3""	YES""	M+F-""";
730,"ENSMUSG00000006818",-0.204117122473556,7.69003665035122,-3.49661711845343,0.00262781348273027,0.0235806660390779,-2.78390912651319,20656,"Sod2","superoxide dismutase 2, mitochondrial [Source:MGI Symbol;"Acc:MGI:98352]""	17""	13006846	13040063	1	A1""	YES""	M+F-""";
734,"ENSMUSG00000006931",0.373645005128065,2.50963723251511,3.49298181875356,0.00264896502665602,0.0235806660390779,-2.19741064869675,66180,"P3h4","prolyl 3-hydroxylase family member 4 (non-enzymatic) [Source:MGI Symbol;"Acc:MGI:1913430]""	11""	100408456	100414836	-1	D""	YES""	M-F+""";
2366,"ENSMUSG00000021987",-0.21525955924748,7.62777457551295,-3.49495562833721,0.00263745981354754,0.0235806660390779,-2.78653104658363,219135,"Mtmr6","myotubularin related protein 6 [Source:MGI Symbol;"Acc:MGI:2145637]""	14""	60265228	60302370	1	D1""	YES""	M+F-""";
3855,"ENSMUSG00000026519",0.488735990139078,3.29876371376942,3.49901148272327,0.00261397367075369,0.0235806660390779,-2.38987972429944,208795,"Tmem63a","transmembrane protein 63a [Source:MGI Symbol;"Acc:MGI:2384789]""	1""	180942344	180975112	1	H4""	YES""	M-F+""";
3898,"ENSMUSG00000026646",-0.407734084624199,2.24922362247699,-3.49106876727142,0.00266016353459468,0.0235806660390779,-2.1319328557581,64707,"Suv39h2","suppressor of variegation 3-9 2 [Source:MGI Symbol;"Acc:MGI:1890396]""	2""	3455815	3475031	-1	A1""	YES""	M+F-""";
3925,"ENSMUSG00000026718",-0.268829936918897,6.34682294659013,-3.49521134407383,0.00263597288989829,0.0235806660390779,-2.76226808455252,20844,"Stam","signal transducing adaptor molecule (SH3 domain and ITAM motif) 1 [Source:MGI Symbol;"Acc:MGI:1329014]""	2""	14074098	14149634	1	A1""	YES""	M+F-""";
4237,"ENSMUSG00000027525",0.305933257007237,7.02700005942551,3.48779821608135,0.00267941723013519,0.0235806660390779,-2.79320231362749,74189,"Phactr3","phosphatase and actin regulator 3 [Source:MGI Symbol;"Acc:MGI:1921439]""	2""	178118975	178338492	1	H4""	YES""	M-F+""";
5102,"ENSMUSG00000029648",0.460436991150067,6.71189952177034,3.49970691489192,0.00260996751412735,0.0235806660390779,-2.76196344483941,14254,"Flt1","FMS-like tyrosine kinase 1 [Source:MGI Symbol;"Acc:MGI:95558]""	5""	147561604	147726011	-1	G3""	YES""	M-F+""";
5303,"ENSMUSG00000030303",-0.259649098212558,5.01310377602141,-3.48704496835555,0.00268387111251037,0.0235806660390779,-2.68832582565319,330450,"Far2","fatty acyl CoA reductase 2 [Source:MGI Symbol;"Acc:MGI:2687035]""	6""	148047259	148182758	1	G3""	YES""	M+F-""";
5544,"ENSMUSG00000031028",0.193852824680479,7.59147851046301,3.48796245219912,0.00267844709023919,0.0235806660390779,-2.80082978323288,22141,"Tub","tubby bipartite transcription factor [Source:MGI Symbol;"Acc:MGI:2651573]""	7""	108950338	109034460	1	E3""	YES""	M-F+""";
5589,"ENSMUSG00000031202",-0.28638943024128,6.40244867830608,-3.49714904407776,0.00262473260651064,0.0235806660390779,-2.76040070644142,67790,"Rab39b","RAB39B, member RAS oncogene family [Source:MGI Symbol;"Acc:MGI:1915040]""	X""	75572046	75578231	-1	A7.3""	YES""	M+F-""";
7020,"ENSMUSG00000036438",-0.252634331947598,10.8219222718121,-3.49396459436726,0.00264323028643053,0.0235806660390779,-2.79954120899254,12314,"Calm2","calmodulin 2 [Source:MGI Symbol;"Acc:MGI:103250]""	17""	87433412	87446935	-1	E4""	YES""	M+F-""";
9628,"ENSMUSG00000052369",0.20754176957202,4.56142823530104,3.49073068847884,0.0026621474314574,0.0235806660390779,-2.62233789032291,380967,"Tmem106c","transmembrane protein 106C [Source:MGI Symbol;"Acc:MGI:1196384]""	15""	97964200	97970275	1	F1""	YES""	M-F+""";
11054,"ENSMUSG00000073530",-1.43360711810875,3.24250224883454,-3.49650176168465,0.00262848209379509,0.0235806660390779,-2.27443176522249,23850,"Pappa2","pappalysin 2 [Source:MGI Symbol;"Acc:MGI:3051647]""	1""	158711727	158980490	-1	H1""	YES""	M+F-""";
11168,"ENSMUSG00000074909",-0.228160844479006,5.82198455282769,-3.49207559348704,0.00265426400035895,0.0235806660390779,-2.74346258280862,240614,"Ranbp6","RAN binding protein 6 [Source:MGI Symbol;"Acc:MGI:2683212]""	19""	29808400	29812974	-1	C1""	YES""	M+F-""";
11522,"ENSMUSG00000087528",-2.72110346123224,-0.26278469783132,-3.49064490398402,0.00266265106080378,0.0235806660390779,-1.46306390009407,NA,"9830144P21Rik","RIKEN cDNA 9830144P21 gene [Source:MGI Symbol;"Acc:MGI:3041171]""	2""	129205958	129230579	-1	F1""	YES""	M+F-""";
11655,"ENSMUSG00000092386",-2.45921025763667,0.173429060942005,-3.49476479335464,0.00263857001320164,0.0235806660390779,-1.48477383738996,NA,"Gm20536","predicted gene 20536 [Source:MGI Symbol;"Acc:MGI:5142001]""	6""	72609836	72616190	1	C1""	YES""	M+F-""";
11876,"ENSMUSG00000099908",0.227421501679153,5.80185229266452,3.48696422798922,0.00268434895761882,0.0235806660390779,-2.75244996750694,NA,"Gm28539","predicted gene 28539 [Source:MGI Symbol;"Acc:MGI:5579245]""	16""	18836584	18956247	1	A3""	YES""	M-F+""";
12168,"ENSMUSG00000112308",-1.75312275952309,1.36813242960185,-3.48760532910951,0.00268055705461384,0.0235806660390779,-1.72606819569508,NA,"Gm48512","predicted gene, 48512 [Source:MGI Symbol;"Acc:MGI:6098046]""	12""	3367248	3404066	-1	A1.1""	YES""	M+F-""";
428,"ENSMUSG00000003644",0.31648970331341,3.58880282251719,3.48589756569663,0.00269066969385909,0.0235974426993867,-2.47421771070919,20111,"Rps6ka1","ribosomal protein S6 kinase polypeptide 1 [Source:MGI Symbol;"Acc:MGI:104558]""	4""	133847290	133887797	-1	D2.3""	YES""	M-F+""";
5355,"ENSMUSG00000030495",0.456954711290231,4.08144770005365,3.48472838482918,0.00269761486310038,0.023619631821323,-2.55851138316203,53896,"Slc7a10","solute carrier family 7 (cationic amino acid transporter, y+ system), member 10 [Source:MGI Symbol;"Acc:MGI:1858261]""	7""	35186385	35201114	1	B2""	YES""	M-F+""";
7062,"ENSMUSG00000036620",0.330599799677736,5.28205020375876,3.48384521909641,0.00270287281489521,0.0236269997202248,-2.71643330709445,103534,"Mgat4b","mannoside acetylglucosaminyltransferase 4, isoenzyme B [Source:MGI Symbol;"Acc:MGI:2143974]""	11""	50210890	50235103	1	B1.3""	YES""	M-F+""";
9066,"ENSMUSG00000047284",0.23130476834072,6.86784554168875,3.48132359590058,0.00271794130101266,0.0237199618753071,-2.80446822223863,216860,"Neurl4","neuralized E3 ubiquitin protein ligase 4 [Source:MGI Symbol;"Acc:MGI:1921092]""	11""	69901072	69913820	1	B3""	YES""	M-F+""";
2952,"ENSMUSG00000024072",-0.321677722793061,5.95268114144705,-3.47958189976808,0.00272839772110585,0.02372632329286,-2.77901983504563,67864,"Yipf4","Yip1 domain family, member 4 [Source:MGI Symbol;"Acc:MGI:1915114]""	17""	74489493	74500277	1	E2""	YES""	M+F-""";
5069,"ENSMUSG00000029577",0.37773326953751,6.97729968866584,3.47898751083348,0.00273197529571091,0.02372632329286,-2.81159561616516,117146,"Ube3b","ubiquitin protein ligase E3B [Source:MGI Symbol;"Acc:MGI:1891295]""	5""	114380607	114421169	1	F""	YES""	M-F+""";
8983,"ENSMUSG00000046613",0.418208277246984,5.01064485120516,3.48037185906069,0.00272365020566107,0.02372632329286,-2.67617656767183,328643,"Vwa5b2","von Willebrand factor A domain containing 5B2 [Source:MGI Symbol;"Acc:MGI:2681859]""	16""	20589471	20605377	1	B1""	YES""	M-F+""";
970,"ENSMUSG00000013698",0.309374470125319,9.02767358569739,3.47208630082998,0.00277385470095538,0.0238475157933274,-2.84560802745225,18611,"Pea15a","phosphoprotein enriched in astrocytes 15A [Source:MGI Symbol;"Acc:MGI:104799]""	1""	172196728	172206804	-1	H3""	YES""	M-F+""";
1219,"ENSMUSG00000017412",-0.277040542020962,8.63087525743972,-3.47365382173414,0.00276428688502743,0.0238475157933274,-2.84099322465699,12298,"Cacnb4","calcium channel, voltage-dependent, beta 4 subunit [Source:MGI Symbol;"Acc:MGI:103301]""	2""	52428320	52676831	-1	C1.1""	YES""	M+F-""";
3800,"ENSMUSG00000026384",-0.271782677104468,7.69373346713747,-3.47356186286799,0.00276484727910608,0.0238475157933274,-2.83389020939732,19258,"Ptpn4","protein tyrosine phosphatase, non-receptor type 4 [Source:MGI Symbol;"Acc:MGI:1099792]""	1""	119652467	119837613	-1	E2.3""	YES""	M+F-""";
5214,"ENSMUSG00000030061",-0.211542305738533,6.43691614263148,-3.47304129164048,0.00276802174321501,0.0238475157933274,-2.81326863730904,22200,"Uba3","ubiquitin-like modifier activating enzyme 3 [Source:MGI Symbol;"Acc:MGI:1341217]""	6""	97183670	97205647	-1	D3""	YES""	M+F-""";
5746,"ENSMUSG00000031641",-0.280781346138196,3.95732320086018,-3.47204402782472,0.00277411317998139,0.0238475157933274,-2.58396836665188,234309,"Cbr4","carbonyl reductase 4 [Source:MGI Symbol;"Acc:MGI:2384567]""	8""	61487734	61506694	1	B3.1""	YES""	M+F-""";
7397,"ENSMUSG00000037994",-0.502036159087703,1.91488367295981,-3.47371704258437,0.00276390168464158,0.0238475157933274,-2.05091587555757,97086,"Slc9b2","solute carrier family 9, subfamily B (NHA2, cation proton antiporter 2), member 2 [Source:MGI Symbol;"Acc:MGI:2140077]""	3""	135307700	135345387	1	G3""	YES""	M+F-""";
9848,"ENSMUSG00000054640",-0.318799496701692,8.44802714394668,-3.47155030934618,0.00277713379654286,0.0238475157933274,-2.8445756076573,20541,"Slc8a1","solute carrier family 8 (sodium/calcium exchanger), member 1 [Source:MGI Symbol;"Acc:MGI:107956]""	17""	81373105	81738377	-1	E3""	YES""	M+F-""";
11807,"ENSMUSG00000097675",-1.24083828343073,3.20989973482912,-3.46926940504568,0.00279113091253614,0.0239293005862506,-2.30117690673397,NA,"1700101I11Rik","RIKEN cDNA 1700101I11 gene [Source:MGI Symbol;"Acc:MGI:1915180]""	6""	129531950	129533817	-1	F3""	YES""	M+F-""";
11752,"ENSMUSG00000096910",-0.178720947998019,5.2460189132116,-3.46839615568482,0.00279650820922102,0.0239370413094708,-2.75125394654083,100043468,"Zfp955b","zinc finger protein 955B [Source:MGI Symbol;"Acc:MGI:4834573]""	17""	33289544	33307241	1	B1""	YES""	M+F-""";
3000,"ENSMUSG00000024182",0.240281751788941,4.42675038811929,3.46098083143616,0.00284258554357568,0.023983488750364,-2.67163058980455,12005,"Axin1","axin 1 [Source:MGI Symbol;"Acc:MGI:1096327]""	17""	26138688	26195811	1	A3.3""	YES""	M-F+""";
3012,"ENSMUSG00000024212",0.491677680422683,5.9315763802041,3.46208761114667,0.0028356608252938,0.023983488750364,-2.81036438101687,64144,"Mllt1","myeloid/lymphoid or mixed-lineage leukemia; translocated to	1 [Source:MGI Symbol;"Acc:MGI:1927238]""	17""	56892611	56935415	-1	D""	YES""	M-F+"""
4931,"ENSMUSG00000029212",-0.239069007447788,7.88514530517181,-3.46477679103132,0.00281890509849551,0.023983488750364,-2.85551709710014,14400,"Gabrb1","gamma-aminobutyric acid (GABA) A receptor, subunit beta 1 [Source:MGI Symbol;"Acc:MGI:95619]""	5""	71658113	72149037	1	C3.2""	YES""	M+F-""";
5106,"ENSMUSG00000029657",-0.277574127615058,8.46391512884513,-3.46428428047261,0.00282196648248469,0.023983488750364,-2.86065263955718,15505,"Hsph1","heat shock 105kDa/110kDa protein 1 [Source:MGI Symbol;"Acc:MGI:105053]""	5""	149614287	149636376	-1	G3""	YES""	M+F-""";
8737,"ENSMUSG00000044499",-0.490078672183355,2.77379033630997,-3.46067707057046,0.00284448899027833,0.023983488750364,-2.34290476076073,319415,"Hs3st5","heparan sulfate (glucosamine) 3-O-sulfotransferase 5 [Source:MGI Symbol;"Acc:MGI:2441996]""	10""	36506814	36834397	1	B1""	YES""	M+F-""";
9511,"ENSMUSG00000051223",-0.247219623994306,8.16682079671277,-3.45959996367445,0.00285124860260191,0.023983488750364,-2.8688000137416,66882,"Bzw1","basic leucine zipper and W2 domains 1 [Source:MGI Symbol;"Acc:MGI:1914132]""	1""	58392898	58407353	1	C1.3""	YES""	M+F-""";
9606,"ENSMUSG00000052144",-0.247363697597821,6.43564724495093,-3.46027769101538,0.00284699352900639,0.023983488750364,-2.84037571313529,232314,"Ppp4r2","protein phosphatase 4, regulatory subunit 2 [Source:MGI Symbol;"Acc:MGI:3027896]""	6""	100833622	100869934	1	D3""	YES""	M+F-""";
10047,"ENSMUSG00000056755",-0.270801253468373,5.99884876368275,-3.46126943100043,0.0028407782695236,0.023983488750364,-2.82058047652416,108073,"Grm7","glutamate receptor, metabotropic 7 [Source:MGI Symbol;"Acc:MGI:1351344]""	6""	110645581	111567230	1	E3""	YES""	M+F-""";
10411,"ENSMUSG00000061353",0.547009529985401,6.96688646101703,3.46367536471711,0.00282575597662755,0.023983488750364,-2.84413004690415,20315,"Cxcl12","chemokine (C-X-C motif) ligand 12 [Source:MGI Symbol;"Acc:MGI:103556]""	6""	117168535	117181367	1	F1""	YES""	M-F+""";
10924,"ENSMUSG00000070923",-0.20760528824265,7.31144317818582,-3.46141662165801,0.0028398569671736,0.023983488750364,-2.85517892981659,242521,"Klhl9","kelch-like 9 [Source:MGI Symbol;"Acc:MGI:2180122]""	4""	88718292	88722465	-1	C4""	YES""	M+F-""";
11214,"ENSMUSG00000075700",-0.259370914796661,8.01531400319362,-3.46041048791678,0.00284616050770222,0.023983488750364,-2.86557264285978,69227,"Selenot","selenoprotein T [Source:MGI Symbol;"Acc:MGI:1916477]""	3""	58576636	58593133	1	D""	YES""	M+F-""";
4969,"ENSMUSG00000029335",-0.359001042447721,6.18126730710981,-3.45874939881295,0.00285659773450741,0.0239907620455092,-2.83558258298015,110075,"Bmp3","bone morphogenetic protein 3 [Source:MGI Symbol;"Acc:MGI:88179]""	5""	98854415	98884396	1	E3""	YES""	M+F-""";
11548,"ENSMUSG00000089862",-0.192823522061889,6.48314186447104,-3.45710908342894,0.00286694160260258,0.0240398944296123,-2.84963569545318,100036521,"Umad1","UMAP1-MVP12 associated (UMA) domain containing 1 [Source:MGI Symbol;"Acc:MGI:3840148]""	6""	8259288	8459470	1	A1""	YES""	M+F-""";
10376,"ENSMUSG00000060904",-0.251002771322345,7.41008430542189,-3.45639501389732,0.00287145611449954,0.0240400691802818,-2.86693754133808,104303,"Arl1","ADP-ribosylation factor-like 1 [Source:MGI Symbol;"Acc:MGI:99436]""	10""	88730858	88744094	1	C1""	YES""	M+F-""";
9069,"ENSMUSG00000047344",-0.292450245806065,3.20712389346502,-3.45567855993476,0.0028759927714962,0.0240404284957818,-2.47145909127774,236285,"Lancl3","LanC lantibiotic synthetase component C-like 3 (bacterial) [Source:MGI Symbol;"Acc:MGI:2443335]""	X""	9199902	9268085	1	A1.1""	YES""	M+F-""";
4659,"ENSMUSG00000028631",0.347995165102487,2.72842122937905,3.44933100793747,0.00291649712259402,0.0243030573815661,-2.34025600268934,60613,"Kcnq4","potassium voltage-gated channel, subfamily Q, member 4 [Source:MGI Symbol;"Acc:MGI:1926803]""	4""	120696138	120748612	-1	D2.2""	YES""	M-F+""";
10744,"ENSMUSG00000067365",-0.353708391529712,4.50873858014533,-3.44982788831615,0.00291330622126997,0.0243030573815661,-2.70683740879088,66309,"Tmem128","transmembrane protein 128 [Source:MGI Symbol;"Acc:MGI:1913559]""	5""	38260185	38269634	1	B3""	YES""	M+F-""";
9829,"ENSMUSG00000054408",-0.255858559903066,7.02721494394725,-3.44781280054959,0.00292626829224377,0.0243465571729493,-2.88021205678577,76687,"Spcs3","signal peptidase complex subunit 3 homolog (S. cerevisiae) [Source:MGI Symbol;"Acc:MGI:1923937]""	8""	54520433	54529998	-1	B1.3""	YES""	M+F-""";
6985,"ENSMUSG00000036282",-0.301181879310768,5.77995634568201,-3.44466097629033,0.00294665693098479,0.024402338403274,-2.84370095405667,70646,"Naa30","N(alpha)-acetyltransferase 30, NatC catalytic subunit [Source:MGI Symbol;"Acc:MGI:1922259]""	14""	49172226	49191031	1	C1""	YES""	M+F-""";
10390,"ENSMUSG00000061080",-0.300842523110559,9.03001311144708,-3.44598108587786,0.0029381003092043,0.024402338403274,-2.90246004399276,268890,"Lsamp","limbic system-associated membrane protein [Source:MGI Symbol;"Acc:MGI:1261760]""	16""	39984361	42181679	1	B4""	YES""	M+F-""";
10518,"ENSMUSG00000062661",0.306596342402672,8.75851049323698,3.44470744080068,0.00294635534145934,0.024402338403274,-2.90425224888998,14299,"Ncs1","neuronal calcium sensor 1 [Source:MGI Symbol;"Acc:MGI:109166]""	2""	31245823	31295989	1	B""	YES""	M-F+""";
4335,"ENSMUSG00000027797",-0.237096257025169,10.3203159983845,-3.44288961204338,0.00295817721477741,0.0244598784768895,-2.91043633714369,13175,"Dclk1","doublecortin-like kinase 1 [Source:MGI Symbol;"Acc:MGI:1330861]""	3""	55242364	55539068	1	C""	YES""	M+F-""";
2022,"ENSMUSG00000021097",0.392274045918227,5.96418074585418,3.43529444875826,0.00300808040082147,0.0246076411811781,-2.87651607074828,94040,"Clmn","calmin [Source:MGI Symbol;"Acc:MGI:2136957]""	12""	104763117	104865076	-1	E""	YES""	M-F+""";
4088,"ENSMUSG00000027168",0.448080067823135,2.81572201817359,3.43581710454131,0.00300461983334768,0.0246076411811781,-2.40738519596123,18508,"Pax6","paired box 6 [Source:MGI Symbol;"Acc:MGI:97490]""	2""	105668900	105697364	1	E3""	YES""	M-F+""";
4582,"ENSMUSG00000028447",-0.25391245166957,5.12144358592895,-3.43626313614318,0.00300166971764184,0.0246076411811781,-2.79732533898523,53598,"Dctn3","dynactin 3 [Source:MGI Symbol;"Acc:MGI:1859251]""	4""	41714798	41723170	-1	A5""	YES""	M+F-""";
6648,"ENSMUSG00000034731",-0.228877583155024,7.54586419180722,-3.43457570185252,0.00301284574930681,0.0246076411811781,-2.91630440516899,380921,"Dgkh","diacylglycerol kinase, eta [Source:MGI Symbol;"Acc:MGI:2444188]""	14""	78558750	78732776	-1	D3""	YES""	M+F-""";
6974,"ENSMUSG00000036242",-0.265998675171994,5.22150338909701,-3.43474854820839,0.00301169908305575,0.0246076411811781,-2.82088677365428,67419,"Armh4","armadillo-like helical domain containing 4 [Source:MGI Symbol;"Acc:MGI:1914669]""	14""	49675952	49783383	-1	C1""	YES""	M+F-""";
7035,"ENSMUSG00000036510",-0.477818688130997,6.27515733582851,-3.43878011883089,0.00298507565448342,0.0246076411811781,-2.88088328798521,12564,"Cdh8","cadherin 8 [Source:MGI Symbol;"Acc:MGI:107434]""	8""	99024471	99416471	-1	D1""	YES""	M+F-""";
8083,"ENSMUSG00000040560",-0.197010847965102,8.27882078875884,-3.43777491918207,0.0029916918650172,0.0246076411811781,-2.91700941772101,104082,"Wdr7","WD repeat domain 7 [Source:MGI Symbol;"Acc:MGI:1860197]""	18""	63708685	63989776	1	E1""	YES""	M+F-""";
9153,"ENSMUSG00000047992",0.463469657134149,2.18738322603829,3.43756397013121,0.00299308216887225,0.0246076411811781,-2.22566084591918,240479,"Dipk1c","divergent protein kinase domain 1C [Source:MGI Symbol;"Acc:MGI:3041188]""	18""	84719236	84740436	1	E4""	YES""	M-F+""";
11909,"ENSMUSG00000102312",-0.262718901630774,7.50024689141595,-3.43374840142922,0.00301834005829879,0.0246149363020711,-2.91804901254279,192163,"Pcdha3","protocadherin alpha 3 [Source:MGI Symbol;"Acc:MGI:2447313]""	18""	36946105	37187657	1	B2""	YES""	M+F-""";
4281,"ENSMUSG00000027636",-0.799357435184256,1.29350678351517,-3.43205418717798,0.00302962269815975,0.024622272997269,-1.92899132031148,77799,"Sla2","Src-like-adaptor 2 [Source:MGI Symbol;"Acc:MGI:1925049]""	2""	156872457	156887192	-1	H1""	YES""	M+F-""";
4844,"ENSMUSG00000029033",0.271595397572742,6.91203257992264,3.43150443565786,0.00303329272869054,0.024622272997269,-2.91254574312349,140500,"Acap3","ArfGAP with coiled-coil, ankyrin repeat and PH domains 3 [Source:MGI Symbol;"Acc:MGI:2153589]""	4""	155891822	155907251	1	E2""	YES""	M-F+""";
6043,"ENSMUSG00000032352",0.440996111493103,2.0042443932209,3.43085263736479,0.00303764969889996,0.024622272997269,-2.19114452691362,214345,"Lrrc1","leucine rich repeat containing 1 [Source:MGI Symbol;"Acc:MGI:2442313]""	9""	77430823	77544870	-1	D""	YES""	M-F+""";
11972,"ENSMUSG00000104318",-0.261159270976844,7.49433907968115,-3.43155844528092,0.00303293197667905,0.024622272997269,-2.92273203516901,12939,"Pcdha7","protocadherin alpha 7 [Source:MGI Symbol;"Acc:MGI:1298369]""	18""	36973802	37187657	1	B2""	YES""	M+F-""";
6203,"ENSMUSG00000032816",0.306377574771987,6.03928548751242,3.42905514195812,0.00304969721238986,0.0246825287400188,-2.89181975751974,56741,"Igdcc4","immunoglobulin superfamily, DCC subclass, member 4 [Source:MGI Symbol;"Acc:MGI:1858497]""	9""	65101486	65137940	1	C""	YES""	M-F+""";
12113,"ENSMUSG00000109901",-0.240120047937158,4.69906667072697,-3.42791497954353,0.0030573634981921,0.0247071968197543,-2.77610636583733,67064,"Chmp1b","charged multivesicular body protein 1B [Source:MGI Symbol;"Acc:MGI:1914314]""	18""	67205366	67207889	1	E1""	YES""	M+F-""";
3258,"ENSMUSG00000024889",0.309085611235323,3.0771894517802,3.42695050925809,0.00306386332858389,0.0247223783324718,-2.47004826084797,19671,"Rce1","Ras converting CAAX endopeptidase 1 [Source:MGI Symbol;"Acc:MGI:1336895]""	19""	4622591	4625641	-1	A""	YES""	M-F+""";
5359,"ENSMUSG00000030505",-0.198684083966689,4.463998396183,-3.42614907098718,0.00306927483242922,0.0247287456131986,-2.75775118552701,71974,"Prmt3","protein arginine N-methyltransferase 3 [Source:MGI Symbol;"Acc:MGI:1919224]""	7""	49778346	49858265	1	B4""	YES""	M+F-""";
2036,"ENSMUSG00000021130",0.171241833657975,6.74909998529232,3.42412824476244,0.00308296192313474,0.0248016688007797,-2.92714865094937,108760,"Galnt16","polypeptide N-acetylgalactosaminyltransferase 16 [Source:MGI Symbol;"Acc:MGI:1917754]""	12""	80518277	80630972	1	C3""	YES""	M-F+""";
12124,"ENSMUSG00000110185",-0.208490383702183,7.66321175354977,-3.42217902001864,0.00309622121702272,0.0248709366473007,-2.94478318097863,109169,"Igip","IgA inducing protein [Source:MGI Symbol;"Acc:MGI:1924271]""	18""	36298679	36301517	1	B2""	YES""	M+F-""";
3170,"ENSMUSG00000024620",0.428377356817875,4.609691743869,3.42116701575204,0.00310312743031842,0.0248738925649976,-2.78078729520931,18596,"Pdgfrb","platelet derived growth factor receptor, beta polypeptide [Source:MGI Symbol;"Acc:MGI:97531]""	18""	61045150	61085061	1	E1""	YES""	M-F+""";
10737,"ENSMUSG00000067194",-0.230601236960483,8.11311513422161,-3.42076307785895,0.00310588827044839,0.0248738925649976,-2.95283144849981,66235,"Eif1ax","eukaryotic translation initiation factor 1A, X-linked [Source:MGI Symbol;"Acc:MGI:1913485]""	X""	159372178	159389928	1	F4""	YES""	M+F-""";
9708,"ENSMUSG00000053025",-0.322929266681724,9.82489898859369,-3.41936727125644,0.00311544705059496,0.0249131501099526,-2.96111967851561,64176,"Sv2b","synaptic vesicle glycoprotein 2 b [Source:MGI Symbol;"Acc:MGI:1927338]""	7""	75114894	75309262	-1	D1""	YES""	M+F-""";
2446,"ENSMUSG00000022195",-0.190023950949212,5.48833366025692,-3.41853955939457,0.00312112912464198,0.0249213360630324,-2.87943590782384,77877,"6030458C11Rik","RIKEN cDNA 6030458C11 gene [Source:MGI Symbol;"Acc:MGI:1925127]""	15""	12808177	12824649	-1	A1""	YES""	M+F-""";
4134,"ENSMUSG00000027272",-0.197380266818716,6.39567014829372,-3.41549644148153,0.00314210769876736,0.0250138003874048,-2.93779996178598,22222,"Ubr1","ubiquitin protein ligase E3 component n-recognin 1 [Source:MGI Symbol;"Acc:MGI:1277977]""	2""	120860269	120970715	-1	E5""	YES""	M+F-""";
4400,"ENSMUSG00000027985",0.61747268209356,2.90376979661193,3.4158999617002,0.00313931792698668,0.0250138003874048,-2.45965144536826,16842,"Lef1","lymphoid enhancer binding factor 1 [Source:MGI Symbol;"Acc:MGI:96770]""	3""	131110471	131224356	1	G3""	YES""	M-F+""";
11938,"ENSMUSG00000103310",-0.263430732989716,7.53035227734739,-3.4148277221673,0.00314673634262224,0.0250138003874048,-2.95946754920254,192164,"Pcdha12","protocadherin alpha 12 [Source:MGI Symbol;"Acc:MGI:1298370]""	18""	37020149	37187657	1	B2""	YES""	M+F-""";
1577,"ENSMUSG00000020089",-0.22553648793351,6.10358269849512,-3.41069466880125,0.00317549378976321,0.0250186134291155,-2.93659921057297,67895,"Ppa1","pyrophosphatase (inorganic) 1 [Source:MGI Symbol;"Acc:MGI:97831]""	10""	61648552	61674168	1	B4""	YES""	M+F-""";
2287,"ENSMUSG00000021774",-0.24800541354842,6.27425921541679,-3.41117696920867,0.00317212464483533,0.0250186134291155,-2.94098319291343,22194,"Ube2e1","ubiquitin-conjugating enzyme E2E 1 [Source:MGI Symbol;"Acc:MGI:107411]""	14""	18282722	18331859	-1	A2""	YES""	M+F-""";
3319,"ENSMUSG00000025016",-0.187986345781768,8.02464990511412,-3.41191496181016,0.00316697617931098,0.0250186134291155,-2.97128545552103,107358,"Tm9sf3","transmembrane 9 superfamily member 3 [Source:MGI Symbol;"Acc:MGI:1914262]""	19""	41210844	41263997	-1	C3""	YES""	M+F-""";
4347,"ENSMUSG00000027823",-0.277809096292195,6.9634217371336,-3.41084544156634,0.00317444017582242,0.0250186134291155,-2.96028186928332,229363,"Gmps","guanine monophosphate synthetase [Source:MGI Symbol;"Acc:MGI:2448526]""	3""	63976106	64022579	1	E1""	YES""	M+F-""";
5996,"ENSMUSG00000032261",-0.338707445655598,5.37285389016177,-3.4100392520289,0.00318007791954895,0.0250186134291155,-2.88576667039939,212531,"Sh3bgrl2","SH3 domain binding glutamic acid-rich protein like 2 [Source:MGI Symbol;"Acc:MGI:1915350]""	9""	83548327	83638801	1	E2""	YES""	M+F-""";
10281,"ENSMUSG00000059824",0.411760997019983,5.76137375978183,3.41027072929447,0.00317845817002246,0.0250186134291155,-2.91206184178747,13170,"Dbp","D site albumin promoter binding protein [Source:MGI Symbol;"Acc:MGI:94866]""	7""	45705088	45710203	1	B3""	YES""	M-F+""";
10475,"ENSMUSG00000062098",0.278356048000538,8.08360282781488,3.41310018665977,0.00315872495623049,0.0250186134291155,-2.96853468516127,228662,"Btbd3","BTB (POZ) domain containing 3 [Source:MGI Symbol;"Acc:MGI:2385155]""	2""	138256565	138589292	1	F3""	YES""	M-F+""";
2774,"ENSMUSG00000022964",-0.219031774551043,6.50156911934801,-3.40898190417065,0.00318748703050325,0.02504007944982,-2.95410380013932,77975,"Tmem50b","transmembrane protein 50B [Source:MGI Symbol;"Acc:MGI:1925225]""	16""	91574503	91597800	-1	C3.3""	YES""	M+F-""";
6002,"ENSMUSG00000032269",0.528674896191324,1.94004422295695,3.40805447042818,0.00319399983851104,0.0250544517188037,-2.18937909437176,15561,"Htr3a","5-hydroxytryptamine (serotonin) receptor 3A [Source:MGI Symbol;"Acc:MGI:96282]""	9""	48899213	48911099	-1	A5.3""	YES""	M-F+""";
751,"ENSMUSG00000007440",-0.26442810596691,7.52031644206831,-3.40134569646767,0.00324150463155961,0.0251354172832699,-2.9885686501755,12943,"Pcdha11","protocadherin alpha 11 [Source:MGI Symbol;"Acc:MGI:1298372]""	18""	37005203	37187657	1	B2""	YES""	M+F-""";
1316,"ENSMUSG00000018451",-0.242535960264697,6.92436685775155,-3.39997365042448,0.00325130570364737,0.0251354172832699,-2.98147158389305,103712,"6330403K07Rik","RIKEN cDNA 6330403K07 gene [Source:MGI Symbol;"Acc:MGI:1918001]""	11""	71031941	71033513	-1	B4""	YES""	M+F-""";
1868,"ENSMUSG00000020734",0.475541670592671,4.89632343035436,3.40395531072182,0.00322294358900303,0.0251354172832699,-2.84887046639146,14813,"Grin2c","glutamate receptor, ionotropic, NMDA2C (epsilon 3) [Source:MGI Symbol;"Acc:MGI:95822]""	11""	115249169	115267243	-1	E2""	YES""	M-F+""";
2485,"ENSMUSG00000022285",-0.232347617848632,9.98555759110228,-3.4030923826324,0.00322906957052348,0.0251354172832699,-2.99652215554714,22631,"Ywhaz","tyrosine 3-monooxygenase/tryptophan 5-monooxygenase activation protein, zeta polypeptide [Source:MGI Symbol;"Acc:MGI:109484]""	15""	36770770	36796929	-1	B3.1""	YES""	M+F-""";
3153,"ENSMUSG00000024581",-0.23425916359391,7.87127007974752,-3.40041581155583,0.00324814397806968,0.0251354172832699,-2.99453357750563,108123,"Napg","N-ethylmaleimide sensitive fusion protein attachment protein gamma [Source:MGI Symbol;"Acc:MGI:104561]""	18""	62977831	62999450	1	E1""	YES""	M+F-""";
4610,"ENSMUSG00000028519",0.197674596668146,6.93829850076544,3.40528189053939,0.00321354849796075,0.0251354172832699,-2.97111870370012,13131,"Dab1","disabled 1 [Source:MGI Symbol;"Acc:MGI:108554]""	4""	103619359	104744844	1	C6""	YES""	M-F+""";
7810,"ENSMUSG00000039428",-0.187489866610302,6.09454043968038,-3.40323768844524,0.00322803723055569,0.0251354172832699,-2.95250593585828,72759,"Tmem135","transmembrane protein 135 [Source:MGI Symbol;"Acc:MGI:1920009]""	7""	89139714	89404222	-1	D3""	YES""	M+F-""";
8136,"ENSMUSG00000040732",0.482428515286617,2.73123106493414,3.40478155382251,0.00321708879589424,0.0251354172832699,-2.46365280452571,13876,"Erg","ETS transcription factor [Source:MGI Symbol;"Acc:MGI:95415]""	16""	95359169	95586593	-1	C4""	YES""	M-F+""";
8315,"ENSMUSG00000041658",-0.236635862820842,6.00106959056536,-3.40022386164339,0.00324951616548166,0.0251354172832699,-2.9518332212982,245670,"Rragb","Ras-related GTP binding B [Source:MGI Symbol;"Acc:MGI:3038613]""	X""	153139981	153171943	1	F3""	YES""	M+F-""";
11905,"ENSMUSG00000102206",-0.26442810596691,7.52031644206831,-3.40134569646767,0.00324150463155961,0.0251354172832699,-2.9885686501755,12942,"Pcdha11","protocadherin alpha 11 [Source:MGI Symbol;"Acc:MGI:1298372]""	18""	37010712	37187657	1	B2""	YES""	M+F-""";
5570,"ENSMUSG00000031150",0.360404847929006,2.95022254416205,3.39904276951235,0.00325797201761945,0.0251506088703535,-2.50514351677996,54648,"Ccdc120","coiled-coil domain containing 120 [Source:MGI Symbol;"Acc:MGI:1859619]""	X""	7731714	7750905	-1	A1.1""	YES""	M-F+""";
5521,"ENSMUSG00000030942",-0.19899973221227,5.67475406956769,-3.39781161718173,0.0032668094020569,0.0251824925685829,-2.93991440654422,233802,"Thumpd1","THUMP domain containing 1 [Source:MGI Symbol;"Acc:MGI:2444479]""	7""	119715093	119720798	-1	F2""	YES""	M+F-""";
2487,"ENSMUSG00000022295",-0.242965760695672,8.11143217788177,-3.39358844970831,0.00329730416088728,0.0253104259358844,-3.01123513494489,66335,"Atp6v1c1","ATPase, H+ transporting, lysosomal V1 subunit C1 [Source:MGI Symbol;"Acc:MGI:1913585]""	15""	38661933	38692446	1	B3.1""	YES""	M+F-""";
4108,"ENSMUSG00000027206",-0.240039078167003,6.94885355163015,-3.39208425092208,0.00330823347214605,0.0253104259358844,-3.00055518751081,12848,"Cops2","COP9 signalosome subunit 2 [Source:MGI Symbol;"Acc:MGI:1330276]""	2""	125830304	125859139	-1	F1""	YES""	M+F-""";
7666,"ENSMUSG00000038886",0.190745378737407,7.79601652333536,3.39307885322336,0.00330100282281797,0.0253104259358844,-3.0096464651397,140481,"Man2a2","mannosidase 2, alpha 2 [Source:MGI Symbol;"Acc:MGI:2150656]""	7""	80349097	80371375	-1	D2""	YES""	M-F+""";
8020,"ENSMUSG00000040327",0.358884110960859,5.89590793026575,3.39094656023314,0.00331652353578278,0.0253104259358844,-2.96197899148195,78309,"Cul9","cullin 9 [Source:MGI Symbol;"Acc:MGI:1925559]""	17""	46500572	46546388	-1	C""	YES""	M-F+""";
8571,"ENSMUSG00000042826",-0.29551286769925,4.47228825280822,-3.39121646050254,0.00331455498695304,0.0253104259358844,-2.83221640027606,14166,"Fgf11","fibroblast growth factor 11 [Source:MGI Symbol;"Acc:MGI:109167]""	11""	69796068	69801857	-1	B3""	YES""	M+F-""";
8832,"ENSMUSG00000045284",-0.362954242567449,6.24948403478241,-3.39121968882504,0.00331453144779344,0.0253104259358844,-2.98362901296833,245404,"Dcaf12l1","DDB1 and CUL4 associated factor 12-like 1 [Source:MGI Symbol;"Acc:MGI:2444462]""	X""	44786570	44790197	-1	A4""	YES""	M+F-""";
11957,"ENSMUSG00000103800",-0.262433234930587,7.48747374306883,-3.39381161655785,0.00329568570001305,0.0253104259358844,-3.00444256013749,353235,"Pcdha8","protocadherin alpha 8 [Source:MGI Symbol;"Acc:MGI:2681879]""	18""	36992371	37187657	1	B2""	YES""	M+F-""";
22,"ENSMUSG00000000247",0.342249966572293,5.49035141672001,3.37720115342746,0.00341831824970414,0.0253177962014109,-2.96109724994391,16870,"Lhx2","LIM homeobox protein 2 [Source:MGI Symbol;"Acc:MGI:96785]""	2""	38339281	38369733	1	B""	YES""	M-F+""";
933,"ENSMUSG00000011877",0.476785569127719,8.70595854578037,3.38836186605155,0.0033354338588068,0.0253177962014109,-3.02621159328631,216963,"Git1","GIT ArfGAP 1 [Source:MGI Symbol;"Acc:MGI:1927140]""	11""	77493562	77507786	1	B5""	YES""	M-F+""";
1108,"ENSMUSG00000015733",-0.232009208090942,8.19934363284617,-3.37534313261469,0.00343231275024534,0.0253177962014109,-3.05162734183106,12343,"Capza2","capping protein (actin filament) muscle Z-line, alpha 2 [Source:MGI Symbol;"Acc:MGI:106222]""	6""	17636234	17666972	1	A2""	YES""	M+F-""";
1436,"ENSMUSG00000019578",0.206256769819866,5.73225843662649,3.38505965004194,0.00335974871873742,0.0253177962014109,-2.96935676721496,66530,"Ubxn6","UBX domain protein 6 [Source:MGI Symbol;"Acc:MGI:1913780]""	17""	56067045	56075028	-1	D""	YES""	M-F+""";
3023,"ENSMUSG00000024238",0.299887934715315,6.25737639742709,3.38035786295153,0.00339467110376194,0.0253177962014109,-3.00995523992512,21417,"Zeb1","zinc finger E-box binding homeobox 1 [Source:MGI Symbol;"Acc:MGI:1344313]""	18""	5591860	5775467	1	A1""	YES""	M-F+""";
3150,"ENSMUSG00000024576",-0.209596418384266,8.30455229134085,-3.37995281792589,0.00339769627306335,0.0253177962014109,-3.04254555067125,93687,"Csnk1a1","casein kinase 1, alpha 1 [Source:MGI Symbol;"Acc:MGI:1934950]""	18""	61555274	61590061	1	E1""	YES""	M+F-""";
3536,"ENSMUSG00000025613",-0.247960498105201,7.50889667208234,-3.38243349256796,0.00337921047006676,0.0253177962014109,-3.02916654533662,12469,"Cct8","chaperonin containing Tcp1, subunit 8 (theta) [Source:MGI Symbol;"Acc:MGI:107183]""	16""	87483326	87495873	-1	C3.3""	YES""	M+F-""";
4072,"ENSMUSG00000027099",-0.278474810754783,4.92732307983137,-3.3723571765803,0.00345492132132727,0.0253177962014109,-2.92721161294407,53375,"Mtx2","metaxin 2 [Source:MGI Symbol;"Acc:MGI:1859652]""	2""	74825803	74878431	1	C3""	YES""	M+F-""";
4097,"ENSMUSG00000027188",-0.417521123084911,5.13359150790946,-3.37208780328914,0.00345696812968016,0.0253177962014109,-2.94485689019406,210622,"Pamr1","peptidase domain containing associated with muscle regeneration 1 [Source:MGI Symbol;"Acc:MGI:2445082]""	2""	102550012	102643041	1	E2""	YES""	M+F-""";
4277,"ENSMUSG00000027624",0.344097372313648,9.33670455716491,3.38648989776951,0.00334919611804901,0.0253177962014109,-3.0318059493307,13821,"Epb41l1","erythrocyte membrane protein band 4.1 like 1 [Source:MGI Symbol;"Acc:MGI:103010]""	2""	156420909	156543214	1	H1""	YES""	M-F+""";
4468,"ENSMUSG00000028152",-0.244671601192357,8.22443840617467,-3.37581481227268,0.00342875474181474,0.0253177962014109,-3.05085683350451,56224,"Tspan5","tetraspanin 5 [Source:MGI Symbol;"Acc:MGI:1928096]""	3""	138742195	138907905	1	H1""	YES""	M+F-""";
5241,"ENSMUSG00000030110",-0.566898473896992,2.15030438256476,-3.3889619594298,0.00333103394617708,0.0253177962014109,-2.34056001174498,19713,"Ret","ret proto-oncogene [Source:MGI Symbol;"Acc:MGI:97902]""	6""	118151745	118197718	-1	F1""	YES""	M+F-""";
6253,"ENSMUSG00000033021",0.236253353386923,4.35695045381984,3.38384630431205,0.00336872671017154,0.0253177962014109,-2.81846948201736,69080,"Gmppa","GDP-mannose pyrophosphorylase A [Source:MGI Symbol;"Acc:MGI:1916330]""	1""	75435930	75443179	1	C4""	YES""	M-F+""";
6287,"ENSMUSG00000033174",0.330597929900296,8.1993966039929,3.37715313704135,0.00341867919639921,0.0253177962014109,-3.04757148065645,23945,"Mgll","monoglyceride lipase [Source:MGI Symbol;"Acc:MGI:1346042]""	6""	88724412	88828360	1	D1""	YES""	M-F+""";
6357,"ENSMUSG00000033530",0.185636389546277,7.72484993482192,3.37541864303189,0.00343174290969201,0.0253177962014109,-3.04698696833671,104718,"Ttc7b","tetratricopeptide repeat domain 7B [Source:MGI Symbol;"Acc:MGI:2144724]""	12""	100300770	100520826	-1	E""	YES""	M-F+""";
6410,"ENSMUSG00000033763",0.467544938179061,7.48171622966625,3.37162636296162,0.00346047712258866,0.0253177962014109,-3.05175529835491,244654,"Mtss2","MTSS I-BAR domain containing 2 [Source:MGI Symbol;"Acc:MGI:3039591]""	8""	110721476	110741400	1	E1""	YES""	M-F+""";
6746,"ENSMUSG00000035151",-0.233416182590874,4.18172884129766,-3.38325922423313,0.00337307922937159,0.0253177962014109,-2.80201229205025,244548,"Elmod2","ELMO/CED-12 domain containing 2 [Source:MGI Symbol;"Acc:MGI:2445165]""	8""	83312632	83332486	-1	C2""	YES""	M+F-""";
6897,"ENSMUSG00000035864",-0.277782934007021,11.3068064679543,-3.37594771906894,0.00342775284703922,0.0253177962014109,-3.05549978280365,20979,"Syt1","synaptotagmin I [Source:MGI Symbol;"Acc:MGI:99667]""	10""	108497650	109010982	-1	D1""	YES""	M+F-""";
8625,"ENSMUSG00000043424",-0.332806970468039,4.13092576085362,-3.37390084477112,0.00344321494068521,0.0253177962014109,-2.83540600148113,100042807,"Eif3j2","eukaryotic translation initiation factor 3, subunit J2 [Source:MGI Symbol;"Acc:MGI:3704486]""	18""	43475418	43477796	-1	B3""	YES""	M+F-""";
9494,"ENSMUSG00000050989",0.207579659185335,4.49895080957718,3.3816476494489,0.00338505574562832,0.0253177962014109,-2.8511028783942,74777,"Selenon","selenoprotein N [Source:MGI Symbol;"Acc:MGI:2151208]""	4""	134537892	134552166	-1	D3""	YES""	M-F+""";
9842,"ENSMUSG00000054509",0.467754329466868,2.52420805128527,3.37415595771981,0.0034412840685578,0.0253177962014109,-2.44682874722493,328417,"Parp4","poly (ADP-ribose) polymerase family, member 4 [Source:MGI Symbol;"Acc:MGI:2685589]""	14""	56575619	56659794	1	C3""	YES""	M-F+""";
10359,"ENSMUSG00000060675",0.422538644698108,4.4492424651419,3.37115222142774,0.00346408636192876,0.0253177962014109,-2.87832639332048,225845,"Plaat3","phospholipase A and acyltransferase 3 [Source:MGI Symbol;"Acc:MGI:2179715]""	19""	7557459	7588545	1	A""	YES""	M-F+""";
10375,"ENSMUSG00000060882",-0.21573343810259,7.04008415414298,-3.3711376828372,0.00346419709062157,0.0253177962014109,-3.04644216245855,16508,"Kcnd2","potassium voltage-gated channel, Shal-related family, member 2 [Source:MGI Symbol;"Acc:MGI:102663]""	6""	21215503	21729805	1	A2""	YES""	M+F-""";
10544,"ENSMUSG00000062991",-0.259218040901406,3.66828690058315,-3.37553022751623,0.00343090100653972,0.0253177962014109,-2.73760632004216,211323,"Nrg1","neuregulin 1 [Source:MGI Symbol;"Acc:MGI:96083]""	8""	31814551	32884797	-1	A3""	YES""	M+F-""";
10947,"ENSMUSG00000071281",-0.268988242228915,4.43697504783764,-3.38339247480235,0.00337209084390416,0.0253177962014109,-2.85044427096309,235907,"Zfp65","zinc finger protein 65 [Source:MGI Symbol;"Acc:MGI:107769]""	13""	67705309	67729173	-1	B3""	YES""	M+F-""";
11330,"ENSMUSG00000079184",-0.266349276785215,6.04200160301016,-3.38848629833589,0.00333452104419805,0.0253177962014109,-2.98264942441765,75339,"Mphosph8","M-phase phosphoprotein 8 [Source:MGI Symbol;"Acc:MGI:1922589]""	14""	56668248	56697430	1	C3""	YES""	M+F-""";
11805,"ENSMUSG00000097649",0.548798347882148,1.98333693373907,3.37850697615389,0.0034085165825844,0.0253177962014109,-2.31283611890534,NA,"Gm10561","predicted gene 10561 [Source:MGI Symbol;"Acc:MGI:3648163]""	1""	55226251	55235622	1	C1.2""	YES""	M-F+""";
11934,"ENSMUSG00000103092",-0.260379530889565,7.50625258720649,-3.37825195146671,0.00341042864732625,0.0253177962014109,-3.03836642967452,12941,"Pcdha5","protocadherin alpha 5 [Source:MGI Symbol;"Acc:MGI:1298371]""	18""	36960440	37187657	1	B2""	YES""	M+F-""";
11937,"ENSMUSG00000103255",-0.259043041680157,7.50305130072032,-3.38393116145724,0.00336809805143348,0.0253177962014109,-3.0260496535551,353236,"Pcdhac1","protocadherin alpha subfamily C, 1 [Source:MGI Symbol;"Acc:MGI:1891442]""	18""	37090013	37187657	1	B2""	YES""	M+F-""";
11942,"ENSMUSG00000103442",-0.259210146751821,7.48776426725745,-3.37705711679081,0.00341940110848427,0.0253177962014109,-3.04070723573613,116731,"Pcdha1","protocadherin alpha 1 [Source:MGI Symbol;"Acc:MGI:2150982]""	18""	36930184	37187661	1	B2""	YES""	M+F-""";
11965,"ENSMUSG00000104148",-0.260240852018772,7.49076712315085,-3.37200770247416,0.00345757699917319,0.0253177962014109,-3.05165882303452,353234,"Pcdha2","protocadherin alpha 2 [Source:MGI Symbol;"Acc:MGI:2681880]""	18""	36939205	37187657	1	B2""	YES""	M+F-""";
2032,"ENSMUSG00000021116",-0.224532372616947,5.48383987730507,-3.37007284001092,0.00347231663996279,0.0253425163282457,-2.98509513306944,13665,"Eif2s1","eukaryotic translation initiation factor 2, subunit 1 alpha [Source:MGI Symbol;"Acc:MGI:95299]""	12""	78861819	78887010	1	C3""	YES""	M+F-""";
3449,"ENSMUSG00000025366",0.664593412745077,3.09848309807971,3.36904811162525,0.00348014804057505,0.0253650689249534,-2.59918586292857,23943,"Esyt1","extended synaptotagmin-like protein 1 [Source:MGI Symbol;"Acc:MGI:1344426]""	10""	128509965	128525871	-1	D3""	YES""	M-F+""";
6581,"ENSMUSG00000034471",0.649150890948169,4.07249469276893,3.36821403615012,0.00348653525513826,0.0253770485209373,-2.81004488477966,140721,"Caskin2","CASK-interacting protein 2 [Source:MGI Symbol;"Acc:MGI:2157062]""	11""	115799183	115813639	-1	E2""	YES""	M-F+""";
8112,"ENSMUSG00000040669",0.279682660002792,5.16933825273185,3.36611712520987,0.00350264419098549,0.0254596598113584,-2.96415608312056,13619,"Phc1","polyhomeotic 1 [Source:MGI Symbol;"Acc:MGI:103248]""	6""	122317731	122340561	-1	F1""	YES""	M-F+""";
1461,"ENSMUSG00000019796",-0.210004272192463,7.57998199236744,-3.36425620836638,0.00351700164934126,0.0254602416688618,-3.06942560486723,237253,"Lrp11","low density lipoprotein receptor-related protein 11 [Source:MGI Symbol;"Acc:MGI:2442989]""	10""	7589800	7625483	1	A1""	YES""	M+F-""";
6399,"ENSMUSG00000033720",0.362208410667672,7.34219335354792,3.36478624577556,0.00351290636992715,0.0254602416688618,-3.06498149395646,94282,"Sfxn5","sideroflexin 5 [Source:MGI Symbol;"Acc:MGI:2137681]""	6""	85213049	85333422	-1	C3""	YES""	M-F+""";
11259,"ENSMUSG00000078566",-0.284871056340529,6.9374559108509,-3.36460130944711,0.00351433472680172,0.0254602416688618,-3.05894296968329,12176,"Bnip3","BCL2/adenovirus E1B interacting protein 3 [Source:MGI Symbol;"Acc:MGI:109326]""	7""	138890836	138909519	-1	F4""	YES""	M+F-""";
10003,"ENSMUSG00000056258",-0.29242852167473,8.31856766664407,-3.36334376464918,0.00352406258649745,0.0254768823245655,-3.07854583326372,110862,"Kcnq3","potassium voltage-gated channel, subfamily Q, member 3 [Source:MGI Symbol;"Acc:MGI:1336181]""	15""	65986387	66286642	-1	D1""	YES""	M+F-""";
3517,"ENSMUSG00000025555",0.252556797896453,5.91775991140622,3.36264236300649,0.00352949988105763,0.0254817559339762,-3.02775426891402,223254,"Farp1","FERM, RhoGEF (Arhgef) and pleckstrin domain protein 1 (chondrocyte-derived) [Source:MGI Symbol;"Acc:MGI:2446173]""	14""	121035200	121283744	1	E5""	YES""	M-F+""";
26,"ENSMUSG00000000276",-0.250499754863167,6.99183906150467,-3.36107037109715,0.00354171610174251,0.0255256720526506,-3.06793578304142,56077,"Dgke","diacylglycerol kinase, epsilon [Source:MGI Symbol;"Acc:MGI:1889276]""	11""	89035179	89066850	-1	C""	YES""	M+F-""";
1537,"ENSMUSG00000019998",-0.213743457169325,7.1528588884657,-3.35515405697505,0.00358806777427312,0.0255256720526506,-3.08343410980406,53331,"Stx7","syntaxin 7 [Source:MGI Symbol;"Acc:MGI:1858210]""	10""	24149302	24190222	1	A4""	YES""	M+F-""";
2309,"ENSMUSG00000021831",-0.244032956626169,5.81088965921385,-3.35831869774369,0.00356320030388041,0.0255256720526506,-3.03615885514916,50527,"Ero1l","ERO1-like (S. cerevisiae) [Source:MGI Symbol;"Acc:MGI:1354385]""	14""	45283087	45318771	-1	C1""	YES""	M+F-""";
5738,"ENSMUSG00000031626",-0.235060080975852,7.88574591875539,-3.35581115401552,0.00358289032352251,0.0255256720526506,-3.09122279514801,234214,"Sorbs2","sorbin and SH3 domain containing 2 [Source:MGI Symbol;"Acc:MGI:1924574]""	8""	45507788	45827906	1	B1.1""	YES""	M+F-""";
7355,"ENSMUSG00000037826",-0.301067748529393,7.37078469331504,-3.35525414127744,0.00358727870611751,0.0255256720526506,-3.08645766681655,243382,"Ppm1k","protein phosphatase 1K (PP2C domain containing) [Source:MGI Symbol;"Acc:MGI:2442111]""	6""	57506502	57535468	-1	B3""	YES""	M+F-""";
8445,"ENSMUSG00000042298",-0.247523227921464,6.74004973637531,-3.35610810038733,0.00358055301795432,0.0255256720526506,-3.07457324135801,72795,"Ttc19","tetratricopeptide repeat domain 19 [Source:MGI Symbol;"Acc:MGI:1920045]""	11""	62281473	62328451	1	B2""	YES""	M+F-""";
9747,"ENSMUSG00000053411",0.192778677547946,5.26219701204159,3.35924352605686,0.00355596523256696,0.0255256720526506,-2.9831856997299,52609,"Cbx7","chromobox 7 [Source:MGI Symbol;"Acc:MGI:1196439]""	15""	79915807	79971119	-1	E1""	YES""	M-F+""";
9886,"ENSMUSG00000055013",0.322351531589801,6.94191799724226,3.3590262513113,0.00355766370241375,0.0255256720526506,-3.07163960707348,347722,"Agap1","ArfGAP with GTPase domain, ankyrin repeat and PH domain 1 [Source:MGI Symbol;"Acc:MGI:2653690]""	1""	89454806	89897617	1	D""	YES""	M-F+""";
11809,"ENSMUSG00000097729",0.45935082417084,2.24377785323479,3.3554555547979,0.00358569127351792,0.0255256720526506,-2.40535512943679,NA,"2310015A10Rik","RIKEN cDNA 2310015A10 gene [Source:MGI Symbol;"Acc:MGI:1916798]""	12""	80120546	80132844	-1	C3""	YES""	M-F+""";
11951,"ENSMUSG00000103707",-0.260210283821564,7.50605110349736,-3.35529664026154,0.00358694369439642,0.0255256720526506,-3.08798909358756,12937,"Pcdha6","protocadherin alpha 6 [Source:MGI Symbol;"Acc:MGI:1298367]""	18""	36967631	37187657	1	B2""	YES""	M+F-""";
11970,"ENSMUSG00000104252",-0.257818711491258,7.51459938632184,-3.35673236940283,0.00357564421336604,0.0255256720526506,-3.08499379676588,12936,"Pcdha4","protocadherin alpha 4 [Source:MGI Symbol;"Acc:MGI:1298406]""	18""	36952648	37187661	1	B2""	YES""	M+F-""";
2096,"ENSMUSG00000021270",-0.241500392522452,10.2285999208245,-3.35352800921406,0.00360091159752598,0.025536076453772,-3.10391040491766,15519,"Hsp90aa1","heat shock protein 90, alpha (cytosolic), class A member 1 [Source:MGI Symbol;"Acc:MGI:96250]""	12""	110690605	110702728	-1	F1""	YES""	M+F-""";
2195,"ENSMUSG00000021573",-0.158081502545747,9.86100197230948,-3.35155830916388,0.00361653059301636,0.025536076453772,-3.10788149705115,72948,"Tppp","tubulin polymerization promoting protein [Source:MGI Symbol;"Acc:MGI:1920198]""	13""	74009407	74035753	1	C1""	YES""	M+F-""";
7995,"ENSMUSG00000040183",0.360146243153238,5.27229853041529,3.35035376578663,0.00362611507468614,0.025536076453772,-3.00597495466321,140577,"Ankrd6","ankyrin repeat domain 6 [Source:MGI Symbol;"Acc:MGI:2154278]""	4""	32804035	32950841	-1	A5""	YES""	M-F+""";
8746,"ENSMUSG00000044573",-0.267565721480792,4.66946226205802,-3.35172470355708,0.00361520856763358,0.025536076453772,-2.94376970239082,11431,"Acp1","acid phosphatase 1, soluble [Source:MGI Symbol;"Acc:MGI:87881]""	12""	30893326	30911589	-1	A2""	YES""	M+F-""";
10445,"ENSMUSG00000061740",0.352672714268866,5.11074069888892,3.35245766123611,0.00360939079256942,0.025536076453772,-2.98962069107797,56448,"Cyp2d22","cytochrome P450, family 2, subfamily d, polypeptide 22 [Source:MGI Symbol;"Acc:MGI:1929474]""	15""	82370527	82380260	-1	E1""	YES""	M-F+""";
10747,"ENSMUSG00000067377",-0.414914508065233,4.10482892352385,-3.35106869337162,0.00362042342058318,0.025536076453772,-2.87333919270386,56496,"Tspan6","tetraspanin 6 [Source:MGI Symbol;"Acc:MGI:1926264]""	X""	133891068	133898429	-1	E3""	YES""	M+F-""";
10810,"ENSMUSG00000068735",0.313032227271006,6.23867058244313,3.35015277507196,0.00362771678242931,0.025536076453772,-3.06927096713522,277414,"Trp53i11","transformation related protein 53 inducible protein 11 [Source:MGI Symbol;"Acc:MGI:2670995]""	2""	93187548	93201759	1	E1""	YES""	M-F+""";
11954,"ENSMUSG00000103770",-0.255754537658502,7.49985947649941,-3.35356874904477,0.00360058924878921,0.025536076453772,-3.0916531686397,192161,"Pcdha9","protocadherin alpha 9 [Source:MGI Symbol;"Acc:MGI:2447322]""	18""	36997880	37187657	1	B2""	YES""	M+F-""";
826,"ENSMUSG00000008855",0.481324255884357,6.83285388134412,3.34680278956539,0.00365451596127891,0.0256539424561803,-3.09296516980007,15184,"Hdac5","histone deacetylase 5 [Source:MGI Symbol;"Acc:MGI:1333784]""	11""	102194432	102230166	-1	D""	YES""	M-F+""";
8087,"ENSMUSG00000040570",-0.256421913979766,5.60752553274772,-3.34626365211033,0.00365884714250594,0.0256539424561803,-3.04791871515484,242819,"Rundc3b","RUN domain containing 3B [Source:MGI Symbol;"Acc:MGI:2685286]""	5""	8490334	8622952	-1	A1""	YES""	M+F-""";
8960,"ENSMUSG00000046434",-0.21823486970866,7.85126940025582,-3.34722158879607,0.00365115501022229,0.0256539424561803,-3.10978240482905,15382,"Hnrnpa1","heterogeneous nuclear ribonucleoprotein A1 [Source:MGI Symbol;"Acc:MGI:104820]""	15""	103240432	103246692	1	F3""	YES""	M+F-""";
7662,"ENSMUSG00000038876",-0.223728106975813,6.19430579673667,-3.34476982235996,0.00367087433320333,0.0256709812953409,-3.08270592590593,68031,"Rnf146","ring finger protein 146 [Source:MGI Symbol;"Acc:MGI:1915281]""	10""	29344176	29362442	-1	A4""	YES""	M+F-""";
12220,"ENSMUSG00000115099",-0.340970832868364,2.86997923083925,-3.34495941720584,0.00366934570182108,0.0256709812953409,-2.61371298375464,NA,"1700087I21Rik","RIKEN cDNA 1700087I21 gene [Source:MGI Symbol;"Acc:MGI:1923869]""	14""	103424905	103449867	1	E2.3""	YES""	M+F-""";
3112,"ENSMUSG00000024479",-0.274285777173386,8.14238846611447,-3.34353726787343,0.00368082726998139,0.0256734635265816,-3.11998547734467,105853,"Mal2","mal, T cell differentiation protein 2 [Source:MGI Symbol;"Acc:MGI:2146021]""	15""	54571192	54602847	1	D1""	YES""	M+F-""";
5423,"ENSMUSG00000030678",0.305858177325056,6.76830239744318,3.34403117242158,0.00367683577700364,0.0256734635265816,-3.09862189071449,17188,"Maz","MYC-associated zinc finger protein (purine-binding transcription factor) [Source:MGI Symbol;"Acc:MGI:1338823]""	7""	127022130	127027037	-1	F3""	YES""	M-F+""";
431,"ENSMUSG00000003662",-0.214077818439062,5.47280014082047,-3.34151496931938,0.00369721508465299,0.0256745865709062,-3.0423562508653,26371,"Ciao1","cytosolic iron-sulfur protein assembly 1 [Source:MGI Symbol;"Acc:MGI:1346998]""	2""	127240938	127247816	-1	F1""	YES""	M+F-""";
3205,"ENSMUSG00000024758",-0.209690253620139,10.5821534277073,-3.34054723681083,0.00370508258222916,0.0256745865709062,-3.13211365735317,20168,"Rtn3","reticulon 3 [Source:MGI Symbol;"Acc:MGI:1339970]""	19""	7425901	7483281	-1	A""	YES""	M+F-""";
4805,"ENSMUSG00000028949",0.278810278107717,5.62250979147717,3.34012675644646,0.00370850615504912,0.0256745865709062,-3.05659366188737,66993,"Smarcd3","SWI/SNF related, matrix associated, actin dependent regulator of chromatin, subfamily d, member 3 [Source:MGI Symbol;"Acc:MGI:1914243]""	5""	24590818	24624411	-1	A3""	YES""	M-F+""";
6474,"ENSMUSG00000034037",0.562660306579518,2.55223976550714,3.34179666812684,0.00369492801801858,0.0256745865709062,-2.51168136046801,232237,"Fgd5","FYVE, RhoGEF and PH domain containing 5 [Source:MGI Symbol;"Acc:MGI:2443369]""	6""	91978878	92076004	1	D1""	YES""	M-F+""";
8301,"ENSMUSG00000041609",0.467036539621518,5.3234319431056,3.33996997241896,0.00370978349656481,0.0256745865709062,-3.02769128538722,75665,"Bicdl1","BICD family like cargo adaptor 1 [Source:MGI Symbol;"Acc:MGI:1922915]""	5""	115648175	115731621	-1	F""	YES""	M-F+""";
11248,"ENSMUSG00000078429",0.361743542663238,5.91144483374769,3.34164441905016,0.00369616393019685,0.0256745865709062,-3.06955381280566,52468,"Ctdsp2","CTD (carboxy-terminal domain, RNA polymerase II, polypeptide A) small phosphatase 2 [Source:MGI Symbol;"Acc:MGI:1098748]""	10""	126978717	126999975	1	D3""	YES""	M-F+""";
526,"ENSMUSG00000004677",0.337370805984553,4.75099776222658,3.33851289342668,0.00372167528389911,0.0257147082377499,-2.96624535049448,17925,"Myo9b","myosin IXb [Source:MGI Symbol;"Acc:MGI:106624]""	8""	71272714	71360713	1	B3.3""	YES""	M-F+""";
10368,"ENSMUSG00000060771",-0.321594718511929,4.16496792761464,-3.33808260945157,0.00372519417817991,0.0257147082377499,-2.89929098722366,211484,"Tsga10","testis specific 10 [Source:MGI Symbol;"Acc:MGI:2685063]""	1""	37754776	37866429	-1	B""	YES""	M+F-""";
4796,"ENSMUSG00000028931",0.327778749376689,8.84927327990362,3.33632061203515,0.00373963816159198,0.0257811478669654,-3.13931801717921,16498,"Kcnab2","potassium voltage-gated channel, shaker-related subfamily, beta member 2 [Source:MGI Symbol;"Acc:MGI:109239]""	4""	152390742	152477910	-1	E2""	YES""	M-F+""";
2356,"ENSMUSG00000021969",-0.171111127299192,5.9152190098277,-3.33455547860687,0.00375416318803162,0.0258147508561824,-3.09130212676678,75965,"Zdhhc20","zinc finger, DHHC domain containing 20 [Source:MGI Symbol;"Acc:MGI:1923215]""	14""	57832703	57890276	-1	C3""	YES""	M+F-""";
10101,"ENSMUSG00000057406",-0.169306782582194,7.04272297485622,-3.33489199917041,0.00375138972670741,0.0258147508561824,-3.12476594243482,107823,"Nsd2","nuclear receptor binding SET domain protein 2 [Source:MGI Symbol;"Acc:MGI:1276574]""	5""	33820725	33897975	1	B2""	YES""	M+F-""";
9296,"ENSMUSG00000049252",-0.38764233650669,5.92468038586199,-3.33366476986104,0.00376151379117251,0.0258320926018163,-3.09054917717084,94217,"Lrp1b","low density lipoprotein-related protein 1B [Source:MGI Symbol;"Acc:MGI:2151136]""	2""	40595246	42653624	-1	B""	YES""	M+F-""";
7885,"ENSMUSG00000039735",-0.33195202695516,7.40430023668428,-3.33113288952548,0.00378248575513059,0.0259421795579994,-3.138126973627,214459,"Fnbp1l","formin binding protein 1-like [Source:MGI Symbol;"Acc:MGI:1925642]""	3""	122538719	122619715	-1	G1""	YES""	M+F-""";
10128,"ENSMUSG00000057716",-0.203383804305298,8.01127914636031,-3.33056055485654,0.00378724243504066,0.0259421795579994,-3.14677951619196,434008,"Tmem178b","transmembrane protein 178B [Source:MGI Symbol;"Acc:MGI:3647581]""	6""	39871461	40255150	1	B1""	YES""	M+F-""";
3755,"ENSMUSG00000026255",0.395356886324058,3.43188970580783,3.32983818898842,0.00379325444022934,0.0259501343046758,-2.79903237950982,98363,"Efhd1","EF hand domain containing 1 [Source:MGI Symbol;"Acc:MGI:1921607]""	1""	87264363	87310839	1	C5""	YES""	M-F+""";
2015,"ENSMUSG00000021072",-0.25058239645977,5.74687490612907,-3.32904556448541,0.00379986200345962,0.0259621378173129,-3.09316360466455,72736,"Tmx1","thioredoxin-related transmembrane protein 1 [Source:MGI Symbol;"Acc:MGI:1919986]""	12""	70453095	70468040	1	C2""	YES""	M+F-""";
7747,"ENSMUSG00000039194",0.45692624801971,4.25282537664287,3.32838160904904,0.00380540566836546,0.0259668510124882,-2.93239940669704,19771,"Rlbp1","retinaldehyde binding protein 1 [Source:MGI Symbol;"Acc:MGI:97930]""	7""	79374870	79387048	-1	D2""	YES""	M-F+""";
10216,"ENSMUSG00000059005",-0.2530025819415,8.21788704802555,-3.32648163326457,0.00382131348862975,0.0260421837347013,-3.15753223000324,229279,"Hnrnpa3","heterogeneous nuclear ribonucleoprotein A3 [Source:MGI Symbol;"Acc:MGI:1917171]""	2""	75659261	75669407	1	C3""	YES""	M+F-""";
1961,"ENSMUSG00000020937",0.37023694687853,3.51968912950615,3.32381998663076,0.003843708726361,0.0260620068482376,-2.79177361846977,72469,"Plcd3","phospholipase C, delta 3 [Source:MGI Symbol;"Acc:MGI:107451]""	11""	103070304	103101658	-1	E1""	YES""	M-F+""";
6768,"ENSMUSG00000035228",0.273535931052502,4.15361275158945,3.32398905421441,0.00384228234532981,0.0260620068482376,-2.92584719276518,232821,"Ccdc106","coiled-coil domain containing 106 [Source:MGI Symbol;"Acc:MGI:2385900]""	7""	5020553	5060785	1	A1""	YES""	M-F+""";
7045,"ENSMUSG00000036560",0.44835809304584,4.67790707188461,3.32406460281848,0.0038416451291643,0.0260620068482376,-2.99617248854454,243914,"Lgi4","leucine-rich repeat LGI family, member 4 [Source:MGI Symbol;"Acc:MGI:2180197]""	7""	31059342	31070935	1	B1""	YES""	M-F+""";
11195,"ENSMUSG00000075376",-0.225423026613479,7.00066162068678,-3.32476719037128,0.00383572412413927,0.0260620068482376,-3.14612401597405,319817,"Rc3h2","ring finger and CCCH-type zinc finger domains 2 [Source:MGI Symbol;"Acc:MGI:2442789]""	2""	37370069	37422903	-1	B""	YES""	M+F-""";
587,"ENSMUSG00000005362",-0.312192479802017,6.24231067522022,-3.32211525396847,0.00385812030614871,0.0260722821898123,-3.13324442945988,58799,"Crbn","cereblon [Source:MGI Symbol;"Acc:MGI:1913277]""	6""	106780201	106800077	-1	E1""	YES""	M+F-""";
2348,"ENSMUSG00000021948",0.565186222816275,2.10275786036508,3.32191168652748,0.00385984479104603,0.0260722821898123,-2.41520366782229,18753,"Prkcd","protein kinase C, delta [Source:MGI Symbol;"Acc:MGI:97598]""	14""	30595354	30626210	-1	B""	YES""	M-F+""";
2589,"ENSMUSG00000022517",0.185539986229594,7.4213934431586,3.32267930302416,0.00385334602967132,0.0260722821898123,-3.15655128552204,17237,"Mgrn1","mahogunin, ring finger 1 [Source:MGI Symbol;"Acc:MGI:2447670]""	16""	4886249	4938296	1	A1""	YES""	M-F+""";
718,"ENSMUSG00000006699",-0.220782068806968,8.43377845665461,-3.31848233917345,0.00388901026988629,0.0260959779340845,-3.176065072797,12540,"Cdc42","cell division cycle 42 [Source:MGI Symbol;"Acc:MGI:106211]""	4""	137319696	137357720	-1	D3""	YES""	M+F-""";
1009,"ENSMUSG00000014547",0.211460164313875,4.58550296395969,3.3174890187663,0.00389749859865353,0.0260959779340845,-3.00791844000342,268752,"Wdfy2","WD repeat and FYVE domain containing 2 [Source:MGI Symbol;"Acc:MGI:2442811]""	14""	62837678	62961509	1	D1""	YES""	M-F+""";
4471,"ENSMUSG00000028159",0.647573045614618,1.64217700885303,3.32002846876932,0.00387583417184658,0.0260959779340845,-2.32221466401369,26377,"Dapp1","dual adaptor for phosphotyrosine and 3-phosphoinositides 1 [Source:MGI Symbol;"Acc:MGI:1347063]""	3""	137931007	137981545	-1	G3""	YES""	M-F+""";
8188,"ENSMUSG00000040964",0.382490816879199,5.25645553156624,3.31841112101377,0.00388961825182224,0.0260959779340845,-3.0688412874907,72754,"Arhgef10l","Rho guanine nucleotide exchange factor (GEF) 10-like [Source:MGI Symbol;"Acc:MGI:1920004]""	4""	140514485	140666012	-1	D3""	YES""	M-F+""";
11232,"ENSMUSG00000078117",-0.292041222770209,5.27891731195615,-3.32023279800567,0.00387409617288873,0.0260959779340845,-3.07223259613259,NA,"Gm16485","predicted gene 16485 [Source:MGI Symbol;"Acc:MGI:3642771]""	9""	8971791	8975773	1	A1""	YES""	M+F-""";
11890,"ENSMUSG00000101014",-2.92676372548047,-0.35080621575434,-3.31900318915478,0.00388456667267388,0.0260959779340845,-1.78630281824746,NA,"Gm28289","predicted gene 28289 [Source:MGI Symbol;"Acc:MGI:5578995]""	10""	14149084	14154446	-1	A2""	YES""	M+F-""";
11983,"ENSMUSG00000104950",0.400626824276904,2.13559820580833,3.31769923025733,0.00389570073487842,0.0260959779340845,-2.46821391455938,NA,"4833413G10Rik","RIKEN cDNA 4833413G10 gene [Source:MGI Symbol;"Acc:MGI:1921834]""	5""	3629777	3631722	-1	A1""	YES""	M-F+""";
2940,"ENSMUSG00000024050",0.385232755643354,5.45499699945069,3.31554765012502,0.00391414109578649,0.026141972225983,-3.09762679400968,22404,"Wiz","widely-interspaced zinc finger motifs [Source:MGI Symbol;"Acc:MGI:1332638]""	17""	32354055	32389439	-1	B1""	YES""	M-F+""";
5285,"ENSMUSG00000030264",-0.243741379349535,4.53715880618216,-3.31587862057917,0.00391129889209339,0.026141972225983,-3.00655451708487,14911,"Thumpd3","THUMP domain containing 3 [Source:MGI Symbol;"Acc:MGI:1277973]""	6""	113046225	113068273	1	E3""	YES""	M+F-""";
4930,"ENSMUSG00000029211",-0.269736251767601,7.50186265051236,-3.3136529234264,0.00393045122217907,0.0261855230792471,-3.17747767904667,14397,"Gabra4","gamma-aminobutyric acid (GABA) A receptor, subunit alpha 4 [Source:MGI Symbol;"Acc:MGI:95616]""	5""	71569749	71658308	-1	C3.2""	YES""	M+F-""";
10720,"ENSMUSG00000066735",-0.208066410027145,6.70129206638404,-3.31379700075172,0.003929208632909,0.0261855230792471,-3.16448452081303,69568,"Vkorc1l1","vitamin K epoxide reductase complex, subunit 1-like 1 [Source:MGI Symbol;"Acc:MGI:1916818]""	5""	129941970	129986692	1	G1.3""	YES""	M+F-""";
1837,"ENSMUSG00000020664",-0.219584911818071,7.10772525353305,-3.31171736460099,0.00394718193540357,0.0262276703458166,-3.17610727446055,13382,"Dld","dihydrolipoamide dehydrogenase [Source:MGI Symbol;"Acc:MGI:107450]""	12""	31331277	31351453	-1	A2""	YES""	M+F-""";
7299,"ENSMUSG00000037601",-0.247491846552136,7.05474482768626,-3.31126066531669,0.00395113979639776,0.0262276703458166,-3.1755751746713,18102,"Nme1","NME/NM23 nucleoside diphosphate kinase 1 [Source:MGI Symbol;"Acc:MGI:97355]""	11""	93956979	93968521	-1	D""	YES""	M+F-""";
10733,"ENSMUSG00000067028",-0.456225495799409,3.68071705555219,-3.31122081942647,0.00395148529530924,0.0262276703458166,-2.88662288474226,241175,"Cntnap5b","contactin associated protein-like 5B [Source:MGI Symbol;"Acc:MGI:3664583]""	1""	99772765	100485942	1	E1.1""	YES""	M+F-""";
5383,"ENSMUSG00000030557",-0.197827436342483,7.64261709815354,-3.30954192024397,0.00396606988903885,0.0262918542637465,-3.1885865305227,17258,"Mef2a","myocyte enhancer factor 2A [Source:MGI Symbol;"Acc:MGI:99532]""	7""	67231163	67372858	-1	C""	YES""	M+F-""";
6138,"ENSMUSG00000032570",-0.211840774300031,7.4783605435763,-3.30787917812207,0.00398056635639465,0.0263552958266245,-3.18974221478548,235574,"Atp2c1","ATPase, Ca++-sequestering [Source:MGI Symbol;"Acc:MGI:1889008]""	9""	105403539	105527319	-1	F1""	YES""	M+F-""";
3277,"ENSMUSG00000024927",0.444520300298199,3.57466836673058,3.30617303361374,0.00399549544407337,0.0264214413848629,-2.85939642893618,19697,"Rela","v-rel reticuloendotheliosis viral oncogene homolog A (avian) [Source:MGI Symbol;"Acc:MGI:103290]""	19""	5637483	5648130	1	A""	YES""	M-F+""";
4138,"ENSMUSG00000027281",-0.253389346029784,3.78621627337186,-3.30416702520047,0.00401311890683503,0.0264725368628712,-2.91067627622636,74243,"Slx4ip","SLX4 interacting protein [Source:MGI Symbol;"Acc:MGI:1921493]""	2""	136891218	137071950	1	F3""	YES""	M+F-""";
12074,"ENSMUSG00000108348",-0.257520930331559,7.70911633007962,-3.30444217992193,0.00401069705924189,0.0264725368628712,-3.20047383516423,105247240,"Gm42372","predicted gene, 42372 [Source:MGI Symbol;"Acc:MGI:5625257]""	7""	16983086	16988152	1	A2""	YES""	M+F-""";
7575,"ENSMUSG00000038550",0.421927831141308,3.72037258339716,3.30264397188592,0.00402655052472518,0.0265134264462119,-2.88846576981637,229599,"Ciart","circadian associated repressor of transcription [Source:MGI Symbol;"Acc:MGI:2684975]""	3""	95878503	95882251	-1	F2.1""	YES""	M-F+""";
10999,"ENSMUSG00000072235",-0.195148454175091,9.01958113956636,-3.30234078254088,0.00402922958980903,0.0265134264462119,-3.21293565387578,22142,"Tuba1a","tubulin, alpha 1A [Source:MGI Symbol;"Acc:MGI:98869]""	15""	98949837	98953703	-1	F1""	YES""	M+F-""";
2541,"ENSMUSG00000022415",-0.192592513143285,9.64545400266584,-3.3016062862888,0.00403572707764432,0.0265235573813319,-3.21534764847419,20972,"Syngr1","synaptogyrin 1 [Source:MGI Symbol;"Acc:MGI:1328323]""	15""	80091334	80119501	1	E1""	YES""	M+F-""";
359,"ENSMUSG00000003131",-0.242135620616634,8.16798487865579,-3.29903956166874,0.0040585138774412,0.0265454914308574,-3.2161245709403,18475,"Pafah1b2","platelet-activating factor acetylhydrolase, isoform 1b, subunit 2 [Source:MGI Symbol;"Acc:MGI:108415]""	9""	45962859	46012690	-1	A5.2""	YES""	M+F-""";
4466,"ENSMUSG00000028145",-0.268235649260545,3.84685182971654,-3.29788148175036,0.00406883645613184,0.0265454914308574,-2.9336588814935,75778,"Them4","thioesterase superfamily member 4 [Source:MGI Symbol;"Acc:MGI:1923028]""	3""	94310089	94332540	1	F2.1""	YES""	M+F-""";
6084,"ENSMUSG00000032449",-0.176333909947313,6.2066294166917,-3.29950207830284,0.00405439842777616,0.0265454914308574,-3.17905849715664,192287,"Slc25a36","solute carrier family 25, member 36 [Source:MGI Symbol;"Acc:MGI:1924909]""	9""	97074961	97111157	-1	E3.3""	YES""	M+F-""";
9169,"ENSMUSG00000048109",-0.32702017821637,4.38281022444587,-3.29889852137754,0.00405976966459393,0.0265454914308574,-3.01355348519068,229700,"Rbm15","RNA binding motif protein 15 [Source:MGI Symbol;"Acc:MGI:2443205]""	3""	107325421	107333673	-1	F2.3""	YES""	M+F-""";
9838,"ENSMUSG00000054469",-0.234258889970332,5.57987461258889,-3.30066764969683,0.00404404543971358,0.0265454914308574,-3.1442784751672,225010,"Lclat1","lysocardiolipin acyltransferase 1 [Source:MGI Symbol;"Acc:MGI:2684937]""	17""	73107985	73243368	1	E1.3""	YES""	M+F-""";
11504,"ENSMUSG00000087177",0.241743369457745,4.15394271407822,3.29841006556878,0.00406412170788073,0.0265454914308574,-2.98283757179517,NA,"E130307A14Rik","RIKEN cDNA E130307A14 gene [Source:MGI Symbol;"Acc:MGI:3036287]""	10""	39621412	39732007	-1	B1""	YES""	M-F+""";
8,"ENSMUSG00000000127",-0.170562596203991,4.06479061075309,-3.28855050009815,0.00415295651516905,0.0268598795359362,-3.00244242174248,14158,"Fer","fer (fms/fps related) protein kinase [Source:MGI Symbol;"Acc:MGI:105917]""	17""	63863062	64139496	1	E1.1""	YES""	M+F-""";
284,"ENSMUSG00000002475",0.349045448939871,5.46852183501669,3.28644784130938,0.00417214719743722,0.0268598795359362,-3.16153507372524,106861,"Abhd3","abhydrolase domain containing 3 [Source:MGI Symbol;"Acc:MGI:2147183]""	18""	10642092	10706771	-1	A1""	YES""	M-F+""";
3236,"ENSMUSG00000024830",0.371647452475772,3.61174573075621,3.28634071452439,0.00417312726100047,0.0268598795359362,-2.87668779287214,58988,"Rps6kb2","ribosomal protein S6 kinase, polypeptide 2 [Source:MGI Symbol;"Acc:MGI:1927343]""	19""	4153991	4163354	-1	A""	YES""	M-F+""";
3590,"ENSMUSG00000025854",0.233781405959127,4.71358743324482,3.28588768725059,0.00417727434528944,0.0268598795359362,-3.08626610947073,80752,"Fam20c","family with sequence similarity 20, member C [Source:MGI Symbol;"Acc:MGI:2136853]""	5""	138754514	138810077	1	G2""	YES""	M-F+""";
5814,"ENSMUSG00000031807",0.372604665181557,3.00660609555686,3.28809278692197,0.00415712659381325,0.0268598795359362,-2.76360000888995,66171,"Pgls","6-phosphogluconolactonase [Source:MGI Symbol;"Acc:MGI:1913421]""	8""	71592176	71601092	1	B3.3""	YES""	M-F+""";
7259,"ENSMUSG00000037410",0.220871476660723,4.09458309665322,3.28617997785555,0.0041745982064959,0.0268598795359362,-2.99232680832402,67016,"Tbc1d2b","TBC1 domain family, member 2B [Source:MGI Symbol;"Acc:MGI:1914266]""	9""	90202027	90270804	-1	E3.1""	YES""	M-F+""";
8492,"ENSMUSG00000042505",-0.230593709340925,4.12469696346343,-3.28974789202129,0.00414206691308856,0.0268598795359362,-3.00107337393069,71238,"Sdhaf3","succinate dehydrogenase complex assembly factor 3 [Source:MGI Symbol;"Acc:MGI:1913288]""	6""	6956004	7042979	1	A1""	YES""	M+F-""";
8774,"ENSMUSG00000044807",-0.183507705629562,6.03394856096556,-3.28596369614909,0.0041765782647458,0.0268598795359362,-3.20284277146067,30944,"Zfp354c","zinc finger protein 354C [Source:MGI Symbol;"Acc:MGI:1353621]""	11""	50811086	50827724	-1	B1.3""	YES""	M+F-""";
10814,"ENSMUSG00000068744",0.383015046745439,2.95130965053704,3.29190140076493,0.00412255261683142,0.0268598795359362,-2.72430034410577,56742,"Psrc1","proline/serine-rich coiled-coil 1 [Source:MGI Symbol;"Acc:MGI:1913099]""	3""	108383839	108388231	1	F3""	YES""	M-F+""";
10900,"ENSMUSG00000070565",-0.187649259175809,7.30175364546052,-3.28669691207206,0.00416986941566694,0.0268598795359362,-3.23233660821797,226525,"Rasal2","RAS protein activator like 2 [Source:MGI Symbol;"Acc:MGI:2443881]""	1""	157135182	157412595	-1	H1""	YES""	M+F-""";
11147,"ENSMUSG00000074748",-0.17963046628965,7.94520968814822,-3.28952641569763,0.00414407899539697,0.0268598795359362,-3.23450808000059,382423,"Atxn7l3b","ataxin 7-like 3B [Source:MGI Symbol;"Acc:MGI:1914971]""	10""	112925430	112929001	-1	D2""	YES""	M+F-""";
12266,"ENSMUSG00000117081",-0.34016446398507,7.12841440612493,-3.28781825089983,0.00415962977983021,0.0268598795359362,-3.22890781158217,NA,"Gm49948","predicted gene, 49948 [Source:MGI Symbol;"Acc:MGI:6270666]""	16""	96361794	96525580	1	C4""	YES""	M+F-""";
9502,"ENSMUSG00000051098",-0.260205019157228,5.7477122466049,-3.28513792870375,0.00418414666296136,0.0268717707462303,-3.18595157048822,72852,"Mblac2","metallo-beta-lactamase domain containing 2 [Source:MGI Symbol;"Acc:MGI:1920102]""	13""	81711341	81753275	1	C3""	YES""	M+F-""";
9264,"ENSMUSG00000048939",0.450548351283577,3.76799776499821,3.28366260394295,0.00419770203661752,0.0268942551403812,-2.94325284839608,268878,"Atp13a5","ATPase type 13A5 [Source:MGI Symbol;"Acc:MGI:2444068]""	16""	29231851	29378732	-1	B2""	YES""	M-F+""";
11659,"ENSMUSG00000092534",0.302510015693533,3.50335697975028,3.28398769387916,0.00419471138516561,0.0268942551403812,-2.88367592268093,NA,"Pagr1b","PAXIP1 associated glutamate rich protein 1B [Source:MGI Symbol;"Acc:MGI:5141883]""	7""	127001480	127016484	-1	F3""	YES""	M-F+""";
6316,"ENSMUSG00000033335",0.377964560889583,4.85418286631936,3.28239739931792,0.00420936121007578,0.0269366947784456,-3.10832040335868,13430,"Dnm2","dynamin 2 [Source:MGI Symbol;"Acc:MGI:109547]""	9""	21424908	21507759	1	A3""	YES""	M-F+""";
1035,"ENSMUSG00000014905",-0.213468472467085,6.04502923790338,-3.27847089037755,0.00424574812409061,0.0270007330539103,-3.21945048072874,27362,"Dnajb9","DnaJ heat shock protein family (Hsp40) member B9 [Source:MGI Symbol;"Acc:MGI:1351618]""	12""	44205559	44210326	-1	B2""	YES""	M+F-""";
3538,"ENSMUSG00000025626",-0.222995663474026,5.2516488093792,-3.27758526007056,0.00425399790313834,0.0270007330539103,-3.16402822264692,70998,"Phf6","PHD finger protein 6 [Source:MGI Symbol;"Acc:MGI:1918248]""	X""	52912266	52956943	1	A5""	YES""	M+F-""";
5364,"ENSMUSG00000030516",0.214808801121518,6.81850614162393,3.27956057001159,0.00423561917971259,0.0270007330539103,-3.24044936340119,21872,"Tjp1","tight junction protein 1 [Source:MGI Symbol;"Acc:MGI:98759]""	7""	65296165	65527781	-1	C""	YES""	M-F+""";
5704,"ENSMUSG00000031540",0.197225859622269,6.089799806052,3.28000775126999,0.00423146935737967,0.0270007330539103,-3.21914517746811,244349,"Kat6a","K(lysine) acetyltransferase 6A [Source:MGI Symbol;"Acc:MGI:2442415]""	8""	22859535	22943259	1	A2""	YES""	M-F+""";
6386,"ENSMUSG00000033676",-0.258012058441698,8.67887323388137,-3.27751017832759,0.00425469802519275,0.0270007330539103,-3.26544839755705,14402,"Gabrb3","gamma-aminobutyric acid (GABA) A receptor, subunit beta 3 [Source:MGI Symbol;"Acc:MGI:95621]""	7""	57419692	57828802	1	B5""	YES""	M+F-""";
6565,"ENSMUSG00000034377",0.23607824618761,7.18045191871231,3.27837645729733,0.00424662703253005,0.0270007330539103,-3.24896637361708,68842,"Tulp4","tubby like protein 4 [Source:MGI Symbol;"Acc:MGI:1916092]""	17""	6106437	6251128	1	A1""	YES""	M-F+""";
10490,"ENSMUSG00000062257",-0.270179280827209,8.81172821136156,-3.27893052341009,0.00424147277677543,0.0270007330539103,-3.26282720395173,330908,"Opcml","opioid binding protein/cell adhesion molecule-like [Source:MGI Symbol;"Acc:MGI:97397]""	9""	27790775	28925410	1	A4""	YES""	M+F-""";
1367,"ENSMUSG00000018846",-0.246818429732048,6.6703264840142,-3.27556393672669,0.00427288591984586,0.0270160318137615,-3.24558992773262,211347,"Pank3","pantothenate kinase 3 [Source:MGI Symbol;"Acc:MGI:2387464]""	11""	35769484	35791285	1	A4""	YES""	M+F-""";
2680,"ENSMUSG00000022724",-0.328973626049506,3.49765599822712,-3.27440678423809,0.00428373588371667,0.0270160318137615,-2.91451719428575,67014,"Riox2","ribosomal oxygenase 2 [Source:MGI Symbol;"Acc:MGI:1914264]""	16""	59471775	59492461	1	C1.3""	YES""	M+F-""";
3402,"ENSMUSG00000025231",0.266352839090979,3.66922208339921,3.2743760155153,0.00428402475401914,0.0270160318137615,-2.94660503734178,24069,"Sufu","SUFU negative regulator of hedgehog signaling [Source:MGI Symbol;"Acc:MGI:1345643]""	19""	46396896	46488804	1	C3""	YES""	M-F+""";
3930,"ENSMUSG00000026737",-0.198581922671807,6.80140810805721,-3.2731082448263,0.0042959438092456,0.0270160318137615,-3.25464966745464,18718,"Pip4k2a","phosphatidylinositol-5-phosphate 4-kinase, type II, alpha [Source:MGI Symbol;"Acc:MGI:1298206]""	2""	18842255	18998126	-1	A3""	YES""	M+F-""";
10880,"ENSMUSG00000070327",0.414774699714819,3.61191909013009,3.27481313266126,0.00427992270209019,0.0270160318137615,-2.91899765456358,672511,"Rnf213","ring finger protein 213 [Source:MGI Symbol;"Acc:MGI:1289196]""	11""	119393100	119487418	1	E2""	YES""	M-F+""";
11013,"ENSMUSG00000072704",-0.255331918140521,7.79618025590635,-3.2729420872541,0.00429750836849871,0.0270160318137615,-3.26863751401693,381820,"Smim10l1","small integral membrane protein 10 like 1 [Source:MGI Symbol;"Acc:MGI:1914379]""	6""	133104909	133110899	1	G1""	YES""	M+F-""";
11131,"ENSMUSG00000074634",-0.386668376599553,4.53952237674202,-3.27303696979604,0.00429661487471982,0.0270160318137615,-3.09563548944246,633640,"Tmem267","transmembrane protein 267 [Source:MGI Symbol;"Acc:MGI:3648543]""	13""	119488039	119611059	1	D2.3""	YES""	M+F-""";
11191,"ENSMUSG00000075318",-0.292683544333337,8.99880414886194,-3.2754367276133,0.00427407736451503,0.0270160318137615,-3.27079781004793,110876,"Scn2a","sodium channel, voltage-gated, type II, alpha [Source:MGI Symbol;"Acc:MGI:98248]""	2""	65620771	65767447	1	C1.3""	YES""	M+F-""";
6233,"ENSMUSG00000032932",-0.257232605716571,6.02962635915938,-3.27228717967726,0.00430368051255275,0.0270230781333822,-3.23168108545517,110920,"Hspa13","heat shock protein 70 family, member 13 [Source:MGI Symbol;"Acc:MGI:1309463]""	16""	75745431	75767104	-1	C3.1""	YES""	M+F-""";
319,"ENSMUSG00000002803",0.207826085108593,5.45903556033553,3.2705343740238,0.00432024264978721,0.0270755276784858,-3.19532532738774,399566,"Btbd6","BTB (POZ) domain containing 6 [Source:MGI Symbol;"Acc:MGI:3026623]""	12""	112976482	112978945	1	F1""	YES""	M-F+""";
10341,"ENSMUSG00000060450",-0.221611907385923,8.54071563812377,-3.27033233313025,0.00432215574276164,0.0270755276784858,-3.28007101192293,56736,"Rnf14","ring finger protein 14 [Source:MGI Symbol;"Acc:MGI:1929668]""	18""	38284537	38317849	1	B3""	YES""	M+F-""";
8424,"ENSMUSG00000042202",-0.216667046839967,6.27796515565179,-3.26900005151982,0.00433479177253474,0.0271229244185933,-3.24970278589883,320541,"Slc35e2","solute carrier family 35, member E2 [Source:MGI Symbol;"Acc:MGI:2444240]""	4""	155601416	155623340	1	E2""	YES""	M+F-""";
1972,"ENSMUSG00000020962",-0.262640186276103,5.70210487758404,-3.26757708678529,0.004348327992729,0.0271502777942546,-3.22023832799192,83602,"Gtf2a1","general transcription factor II A, 1 [Source:MGI Symbol;"Acc:MGI:1933277]""	12""	91555262	91590487	-1	D3""	YES""	M+F-""";
9815,"ENSMUSG00000054256",0.425823806033622,4.36711448169013,3.26747365923988,0.00434931348488884,0.0271502777942546,-3.07918660377148,17690,"Msi1","musashi RNA-binding protein 1 [Source:MGI Symbol;"Acc:MGI:107376]""	5""	115429599	115455698	1	F""	YES""	M-F+""";
30,"ENSMUSG00000000296",-0.374112279660838,3.19036757988545,-3.2658039050877,0.00436525387411925,0.0272180248762398,-2.85541075581343,21987,"Tpd52l1","tumor protein D52-like 1 [Source:MGI Symbol;"Acc:MGI:1298386]""	10""	31332376	31445958	-1	A4""	YES""	M+F-""";
3255,"ENSMUSG00000024878",-0.305288594503114,3.49625857519357,-3.26367131088194,0.00438569631241181,0.0272185933931208,-2.94110727973762,226043,"Cbwd1","COBW domain containing 1 [Source:MGI Symbol;"Acc:MGI:2385089]""	19""	24919916	24961610	-1	B""	YES""	M+F-""";
8337,"ENSMUSG00000041763",-0.218781810091423,6.16928700571301,-3.26411324423703,0.00438145235172243,0.0272185933931208,-3.25587117332306,22019,"Tpp2","tripeptidyl peptidase II [Source:MGI Symbol;"Acc:MGI:102724]""	1""	43933647	44003000	1	C1.1""	YES""	M+F-""";
8541,"ENSMUSG00000042700",0.33455126181904,9.0032043862359,3.26396536560506,0.00438287200569629,0.0272185933931208,-3.29532414174338,217692,"Sipa1l1","signal-induced proliferation-associated 1 like 1 [Source:MGI Symbol;"Acc:MGI:2443679]""	12""	82169320	82451786	1	D1""	YES""	M-F+""";
11567,"ENSMUSG00000090100",-0.203957285434136,7.5140699577192,-3.26394834500073,0.00438303543470554,0.0272185933931208,-3.2847198076834,140810,"Ttbk2","tau tubulin kinase 2 [Source:MGI Symbol;"Acc:MGI:2155779]""	2""	120732816	120850604	-1	E5""	YES""	M+F-""";
609,"ENSMUSG00000005583",-0.297475992472761,10.0396411826155,-3.26245468956818,0.00439740061357376,0.027259609177133,-3.29982492212526,17260,"Mef2c","myocyte enhancer factor 2C [Source:MGI Symbol;"Acc:MGI:99458]""	13""	83504034	83667080	1	C3""	YES""	M+F-""";
737,"ENSMUSG00000006958",0.336792142252902,4.27483372746239,3.26141487629146,0.00440742828794326,0.0272901485903669,-3.0434474649601,12667,"Chrd","chordin [Source:MGI Symbol;"Acc:MGI:1313268]""	16""	20733127	20742384	1	B1""	YES""	M-F+""";
28,"ENSMUSG00000000282",0.319047416825428,5.30696629325751,3.25787848013007,0.00444170078018959,0.0273938833527507,-3.20590134595343,17428,"Mnt","max binding protein [Source:MGI Symbol;"Acc:MGI:109150]""	11""	74830920	74845725	1	B5""	YES""	M-F+""";
2935,"ENSMUSG00000024039",0.457278509662992,3.81960243247516,3.25757397774951,0.004444664038211,0.0273938833527507,-3.01071301451589,12411,"Cbs","cystathionine beta-synthase [Source:MGI Symbol;"Acc:MGI:88285]""	17""	31608894	31637238	-1	B1""	YES""	M-F+""";
4127,"ENSMUSG00000027253",0.377000020593607,5.83072423798819,3.25835793963042,0.00443703886507869,0.0273938833527507,-3.24909741268828,228357,"Lrp4","low density lipoprotein receptor-related protein 4 [Source:MGI Symbol;"Acc:MGI:2442252]""	2""	91457511	91513779	1	E1""	YES""	M-F+""";
9225,"ENSMUSG00000048550",-0.291632984842356,4.30250853924919,-3.25874929593428,0.00443323716541378,0.0273938833527507,-3.09970627257686,208967,"Thnsl1","threonine synthase-like 1 (bacterial) [Source:MGI Symbol;"Acc:MGI:2139347]""	2""	21205724	21215009	1	A3""	YES""	M+F-""";
3359,"ENSMUSG00000025145",0.434909178694075,4.42351476200908,3.25643587249043,0.00445575669108995,0.0273991193022934,-3.08299491601616,217366,"Lrrc45","leucine rich repeat containing 45 [Source:MGI Symbol;"Acc:MGI:2387183]""	11""	120713925	120721128	1	E2""	YES""	M-F+""";
8004,"ENSMUSG00000040249",0.269760163955446,8.67717299879182,3.25643731292819,0.00445574263454739,0.0273991193022934,-3.31016298762436,16971,"Lrp1","low density lipoprotein receptor-related protein 1 [Source:MGI Symbol;"Acc:MGI:96828]""	10""	127538161	127621148	-1	D3""	YES""	M-F+""";
10803,"ENSMUSG00000068551",0.356695900289209,3.69409709045559,3.25582956792663,0.0044616771974756,0.0274040265071385,-2.98866472329208,68910,"Zfp467","zinc finger protein 467 [Source:MGI Symbol;"Acc:MGI:1916160]""	6""	48427697	48445825	-1	B2.3""	YES""	M-F+""";
1157,"ENSMUSG00000016308",-0.233142746853518,5.2713998712016,-3.25468749594913,0.00447285042043615,0.0274411481206574,-3.21312459604369,22209,"Ube2a","ubiquitin-conjugating enzyme E2A [Source:MGI Symbol;"Acc:MGI:102959]""	X""	36873900	36884222	1	A3.3""	YES""	M+F-""";
10895,"ENSMUSG00000070509",0.555319946507054,4.88088925986346,3.25407023354215,0.00447890071758295,0.0274467913006872,-3.17706519155957,244058,"Rgma","repulsive guidance molecule family member A [Source:MGI Symbol;"Acc:MGI:2679262]""	7""	73375509	73419899	1	D1""	YES""	M-F+""";
1916,"ENSMUSG00000020843",-0.24136935017342,4.57076373780925,-3.2524589350435,0.00449473229401402,0.0274611841415712,-3.139698698468,56322,"Timm22","translocase of inner mitochondrial membrane 22 [Source:MGI Symbol;"Acc:MGI:1929742]""	11""	76406952	76416292	1	B5""	YES""	M+F-""";
4283,"ENSMUSG00000027639",0.210303131856353,3.69294510487253,3.25226424674435,0.00449664889377951,0.0274611841415712,-3.00261314540093,56045,"Samhd1","SAM domain and HD domain, 1 [Source:MGI Symbol;"Acc:MGI:1927468]""	2""	157097533	157135265	-1	H1""	YES""	M-F+""";
9377,"ENSMUSG00000049928",0.634962133326573,1.29766237919782,3.25298510119469,0.00448955649050274,0.0274611841415712,-2.37111887529428,93896,"Glp2r","glucagon-like peptide 2 receptor [Source:MGI Symbol;"Acc:MGI:2136733]""	11""	67661502	67771153	-1	B3""	YES""	M-F+""";
4501,"ENSMUSG00000028243",-0.264604000842983,6.2653264247467,-3.24810133846031,0.00453782308990687,0.0274983821750375,-3.29284034984048,68053,"Ubxn2b","UBX domain protein 2B [Source:MGI Symbol;"Acc:MGI:1915303]""	4""	6191098	6221688	1	A1""	YES""	M+F-""";
4973,"ENSMUSG00000029348",0.265625651008486,6.33037133287712,3.2485114418623,0.0045337504798693,0.0274983821750375,-3.29143614940572,72898,"Asphd2","aspartate beta-hydroxylase domain containing 2 [Source:MGI Symbol;"Acc:MGI:1920148]""	5""	112384354	112394866	-1	F""	YES""	M-F+""";
5099,"ENSMUSG00000029640",-0.175230324689508,6.12191922900129,-3.24964571374683,0.00452250506394173,0.0274983821750375,-3.28538880236072,22217,"Usp12","ubiquitin specific peptidase 12 [Source:MGI Symbol;"Acc:MGI:1270128]""	5""	146734809	146795006	-1	G3""	YES""	M+F-""";
6644,"ENSMUSG00000034723",-0.235885414515228,8.44601304705439,-3.25099404916984,0.0045091730141065,0.0274983821750375,-3.32124559237328,52837,"Tmx4","thioredoxin-related transmembrane protein 4 [Source:MGI Symbol;"Acc:MGI:106558]""	2""	134594185	134644145	-1	F2""	YES""	M+F-""";
7305,"ENSMUSG00000037622",0.437748287151017,5.97344398011789,3.24801099884104,0.00453872070755992,0.0274983821750375,-3.27683072943386,230796,"Wdtc1","WD and tetratricopeptide repeats 1 [Source:MGI Symbol;"Acc:MGI:2685541]""	4""	133292459	133353481	-1	D2.3""	YES""	M-F+""";
8695,"ENSMUSG00000044098",-0.226511470095448,5.40195811637082,-3.24968514850055,0.00452211459251391,0.0274983821750375,-3.23383497828879,229675,"Rsbn1","rosbin, round spermatid basic protein 1 [Source:MGI Symbol;"Acc:MGI:2444993]""	3""	103914120	103966636	1	F2.2""	YES""	M+F-""";
10906,"ENSMUSG00000070695",-0.211094700398412,6.12418647874141,-3.24898200844037,0.00452908185166466,0.0274983821750375,-3.28533235136934,636808,"Cntnap5a","contactin associated protein-like 5A [Source:MGI Symbol;"Acc:MGI:3643623]""	1""	115684756	116587323	1	E2.3""	YES""	M+F-""";
5770,"ENSMUSG00000031701",-0.193020095116631,7.69271754328266,-3.24640658679193,0.00455469128421935,0.0275327799211627,-3.32461485983144,56445,"Dnaja2","DnaJ heat shock protein family (Hsp40) member A2 [Source:MGI Symbol;"Acc:MGI:1931882]""	8""	85537633	85555344	-1	C3""	YES""	M+F-""";
8848,"ENSMUSG00000045427",-0.24367179746186,7.458208604583,-3.24648631311829,0.00455389637392641,0.0275327799211627,-3.3215641621358,56258,"Hnrnph2","heterogeneous nuclear ribonucleoprotein H2 [Source:MGI Symbol;"Acc:MGI:1201779]""	X""	134601179	134607060	1	E3""	YES""	M+F-""";
119,"ENSMUSG00000001127",-0.217847638728713,7.22323643808806,-3.24504111741222,0.00456832685181029,0.0275840375386341,-3.32035850249933,11836,"Araf","Araf proto-oncogene, serine/threonine kinase [Source:MGI Symbol;"Acc:MGI:88065]""	X""	20797814	20860519	1	A1.3""	YES""	M+F-""";
7721,"ENSMUSG00000039114",-0.321014053639862,8.11467341344109,-3.24291437604064,0.00458964436035023,0.0276503387804624,-3.33612987076324,68404,"Nrn1","neuritin 1 [Source:MGI Symbol;"Acc:MGI:1915654]""	13""	36725361	36735131	-1	A3.3""	YES""	M+F-""";
7796,"ENSMUSG00000039358",-0.438936008936498,2.34777631709807,-3.24322569694931,0.00458651772583226,0.0276503387804624,-2.68300053798933,13492,"Drd5","dopamine receptor D5 [Source:MGI Symbol;"Acc:MGI:94927]""	5""	38319367	38322518	1	B3""	YES""	M+F-""";
700,"ENSMUSG00000006476",0.41206361827559,8.94165921747054,3.24030732253343,0.00461590960516053,0.0277008927965053,-3.34586312136949,56876,"Nsmf","NMDA receptor synaptonuclear signaling and neuronal migration factor [Source:MGI Symbol;"Acc:MGI:1861755]""	2""	25054355	25062881	1	A3""	YES""	M-F+""";
9570,"ENSMUSG00000051678",-0.477802427469611,3.67716784063606,-3.24002649647302,0.00461874762957645,0.0277008927965053,-3.03117864698961,93877,"Pcdhb6","protocadherin beta 6 [Source:MGI Symbol;"Acc:MGI:2136740]""	18""	37333921	37337674	1	B3""	YES""	M+F-""";
9726,"ENSMUSG00000053199",-0.277249142382641,6.98908614897919,-3.2400612284821,0.00461839653553188,0.0277008927965053,-3.3280261613056,244867,"Arhgap20","Rho GTPase activating protein 20 [Source:MGI Symbol;"Acc:MGI:2445175]""	9""	51765337	51853856	1	A5.3""	YES""	M+F-""";
9834,"ENSMUSG00000054428",-0.244378032976103,6.55035807757197,-3.24008888512364,0.00461811698270821,0.0277008927965053,-3.31803277141749,11983,"Atpif1","ATPase inhibitory factor 1 [Source:MGI Symbol;"Acc:MGI:1196457]""	4""	132530555	132533659	-1	D2.3""	YES""	M+F-""";
1535,"ENSMUSG00000019996",0.24439438318891,5.58683413841623,3.23938179360581,0.00462526947128688,0.0277089436388917,-3.26845886805133,17761,"Map7","microtubule-associated protein 7 [Source:MGI Symbol;"Acc:MGI:1328328]""	10""	20148471	20281590	1	A3""	YES""	M-F+""";
1242,"ENSMUSG00000017715",0.250435832178342,6.13577261672385,3.23872766310555,0.00463189592451368,0.0277176024733761,-3.30428252278958,74451,"Pgs1","phosphatidylglycerophosphate synthase 1 [Source:MGI Symbol;"Acc:MGI:1921701]""	11""	117986292	118024011	1	E2""	YES""	M-F+""";
5021,"ENSMUSG00000029462",-0.215685301422597,6.72445873347808,-3.2374455156796,0.004644911347345,0.0277644313004368,-3.32893060390339,56433,"Vps29","VPS29 retromer complex component [Source:MGI Symbol;"Acc:MGI:1928344]""	5""	122354369	122364984	1	F""	YES""	M+F-""";
189,"ENSMUSG00000001761",0.487193178890421,3.17353325605528,3.23580098422834,0.00466165800199497,0.027802404253514,-2.93094551628415,319757,"Smo","smoothened, frizzled class receptor [Source:MGI Symbol;"Acc:MGI:108075]""	6""	29735503	29761365	1	A3.3""	YES""	M-F+""";
6365,"ENSMUSG00000033577",0.396769749464975,6.60565683718228,3.23609559644509,0.00465865354362804,0.027802404253514,-3.32962457648554,17920,"Myo6","myosin VI [Source:MGI Symbol;"Acc:MGI:104785]""	9""	80165031	80311729	1	E1""	YES""	M-F+""";
8327,"ENSMUSG00000041716",-0.239692516676279,5.76004811015112,-3.2342531701535,0.00467747390145063,0.0278656658117885,-3.2958869109509,100859931,"Gm20604","predicted gene 20604 [Source:MGI Symbol;"Acc:MGI:5305180]""	12""	102741732	102758672	-1	E""	YES""	M+F-""";
11262,"ENSMUSG00000078578",-0.202258603392341,8.34311774835114,-3.23146451777544,0.00470610200643579,0.0280050293895971,-3.36244805067589,66105,"Ube2d3","ubiquitin-conjugating enzyme E2D 3 [Source:MGI Symbol;"Acc:MGI:1913355]""	3""	135438149	135468198	1	G3""	YES""	M+F-""";
1666,"ENSMUSG00000020284",0.211222687539481,4.30590492409206,3.23035201555103,0.00471757080497582,0.0280420852816434,-3.14413211047886,67884,"Cfap410","cilia and flagella associated protein 410 [Source:MGI Symbol;"Acc:MGI:1915134]""	10""	77978524	77986905	1	C1""	YES""	M-F+""";
1585,"ENSMUSG00000020102",-0.367013476839903,6.39085369273927,-3.22929657149152,0.00472847674652637,0.0280445908373461,-3.33744658895572,20503,"Slc16a7","solute carrier family 16 (monocarboxylic acid transporters), member 7 [Source:MGI Symbol;"Acc:MGI:1330284]""	10""	125219270	125389465	-1	D3""	YES""	M+F-""";
9959,"ENSMUSG00000055817",0.245950611678162,6.61964943876393,3.22963588531756,0.00472496790837543,0.0280445908373461,-3.34460248975266,116871,"Mta3","metastasis associated 3 [Source:MGI Symbol;"Acc:MGI:2151172]""	17""	83706163	83821516	1	E4""	YES""	M-F+""";
6885,"ENSMUSG00000035805",0.444547066123633,6.98290845584187,3.22797351143958,0.00474218293048485,0.0280947350442776,-3.3529369634554,170790,"Mlc1","megalencephalic leukoencephalopathy with subcortical cysts 1 homolog (human) [Source:MGI Symbol;"Acc:MGI:2157910]""	15""	88955884	88979007	-1	E3""	YES""	M-F+""";
5776,"ENSMUSG00000031714",0.405005069354943,4.17527049137472,3.22602491453651,0.00476244036500615,0.0281835378098021,-3.15286962241799,14388,"Gab1","growth factor receptor bound protein 2-associated protein 1 [Source:MGI Symbol;"Acc:MGI:108088]""	8""	80764438	80880519	-1	C2""	YES""	M-F+""";
2007,"ENSMUSG00000021057",-0.267058995861172,7.36615370684806,-3.22402176905877,0.00478335339735983,0.0282290500403453,-3.36830927274821,238276,"Akap5","A kinase (PRKA) anchor protein 5 [Source:MGI Symbol;"Acc:MGI:2685104]""	12""	76324891	76334153	1	C3""	YES""	M+F-""";
3597,"ENSMUSG00000025867",0.306666500112877,10.5515570270757,3.22415806892279,0.00478192756085335,0.0282290500403453,-3.38219038650258,12890,"Cplx2","complexin 2 [Source:MGI Symbol;"Acc:MGI:104726]""	13""	54371349	54383917	1	B1""	YES""	M-F+""";
7080,"ENSMUSG00000036712",-0.198269857338015,7.71705228374437,-3.22317807036294,0.00479218863993358,0.0282290500403453,-3.3746717899592,74256,"Cyld","CYLD lysine 63 deubiquitinase [Source:MGI Symbol;"Acc:MGI:1921506]""	8""	88697028	88751945	1	C3""	YES""	M+F-""";
10014,"ENSMUSG00000056394",0.264888894991741,3.10528525289735,3.22276554308076,0.0047965144672678,0.0282290500403453,-2.93801392669353,16881,"Lig1","ligase I, DNA, ATP-dependent [Source:MGI Symbol;"Acc:MGI:101789]""	7""	13277283	13311433	1	A1""	YES""	M-F+""";
10200,"ENSMUSG00000058740",0.211766507254106,6.38842597028067,3.22359165062682,0.00478785561371215,0.0282290500403453,-3.34493446091586,227632,"Kcnt1","potassium channel, subfamily T, member 1 [Source:MGI Symbol;"Acc:MGI:1924627]""	2""	25863734	25918273	1	A3""	YES""	M-F+""";
1964,"ENSMUSG00000020949",-0.258347396494059,6.74943014408356,-3.22117664329963,0.00481321175295177,0.0282341370351003,-3.36498160930364,30795,"Fkbp3","FK506 binding protein 3 [Source:MGI Symbol;"Acc:MGI:1353460]""	12""	65062424	65074007	-1	C1""	YES""	M+F-""";
8389,"ENSMUSG00000042029",-0.2960358050023,2.97638369009479,-3.22127919887554,0.00481213230664051,0.0282341370351003,-2.92025026871584,76044,"Ncapg2","non-SMC condensin II complex, subunit G2 [Source:MGI Symbol;"Acc:MGI:1923294]""	12""	116405402	116463731	1	F2""	YES""	M+F-""";
9076,"ENSMUSG00000047412",-0.320518339377316,5.43374906440911,-3.22200394928952,0.00480451073064772,0.0282341370351003,-3.29638641130134,235132,"Zbtb44","zinc finger and BTB domain containing 44 [Source:MGI Symbol;"Acc:MGI:1925123]""	9""	31030644	31075885	1	A4""	YES""	M+F-""";
9336,"ENSMUSG00000049583",-0.234825753579875,8.0514783257403,-3.219577036885,0.0048300791559833,0.0283020477026467,-3.38555846178718,108071,"Grm5","glutamate receptor, metabotropic 5 [Source:MGI Symbol;"Acc:MGI:1351342]""	7""	87584168	88134907	1	D3""	YES""	M+F-""";
7071,"ENSMUSG00000036667",-0.192452240079823,8.68645192817704,-3.21893563312896,0.00483685885655153,0.0283107651322203,-3.39095670184443,77574,"Tcaf1","TRPM8 channel-associated factor 1 [Source:MGI Symbol;"Acc:MGI:1914665]""	6""	42668002	42710088	-1	B2.1""	YES""	M+F-""";
8113,"ENSMUSG00000040675",-0.2399326241837,4.16445015380375,-3.21741967907325,0.00485291977002401,0.0283737282851237,-3.15828746078351,270685,"Mthfd1l","methylenetetrahydrofolate dehydrogenase (NADP+ dependent) 1-like [Source:MGI Symbol;"Acc:MGI:1924836]""	10""	3973118	4167081	1	A1""	YES""	M+F-""";
7242,"ENSMUSG00000037344",0.410018707606095,3.97818824104139,3.2159707594107,0.00486831937497939,0.0284326916903392,-3.11367564705389,83704,"Slc12a9","solute carrier family 12 (potassium/chloride transporters), member 9 [Source:MGI Symbol;"Acc:MGI:1933532]""	5""	137314558	137333597	-1	G2""	YES""	M-F+""";
9919,"ENSMUSG00000055409",-0.395658055098607,6.30077687373456,-3.21422083816762,0.00488698204338426,0.0285105631468969,-3.36262341615394,338352,"Nell1","NEL-like 1 [Source:MGI Symbol;"Acc:MGI:2443902]""	7""	49974864	50866608	1	B4""	YES""	M+F-""";
3412,"ENSMUSG00000025245",-0.184554331397274,6.02560045876397,-3.21270330568692,0.00490322311988443,0.0285430601576708,-3.35949684228973,93730,"Lztfl1","leucine zipper transcription factor-like 1 [Source:MGI Symbol;"Acc:MGI:1934860]""	9""	123694416	123717697	-1	F4""	YES""	M+F-""";
8142,"ENSMUSG00000040760",-0.203968880678301,7.15514531990044,-3.2128869662408,0.00490125471857396,0.0285430601576708,-3.38904289689713,72993,"Appl1","adaptor protein, phosphotyrosine interaction, PH domain and leucine zipper containing 1 [Source:MGI Symbol;"Acc:MGI:1920243]""	14""	26918988	26971232	-1	A3""	YES""	M+F-""";
799,"ENSMUSG00000008226",-0.220404116471913,5.4142769114138,-3.21112139630538,0.00492020953153598,0.0286108103577063,-3.31965103219574,74616,"Scrn3","secernin 3 [Source:MGI Symbol;"Acc:MGI:1921866]""	2""	73312601	73337818	1	C3""	YES""	M+F-""";
941,"ENSMUSG00000012296",0.383965994188199,3.04148440426864,3.20742541236257,0.00496012196089207,0.0286134654752836,-2.91951016783521,74094,"Tjap1","tight junction associated protein 1 [Source:MGI Symbol;"Acc:MGI:1921344]""	17""	46257851	46283026	-1	C""	YES""	M-F+""";
3743,"ENSMUSG00000026227",0.426509311803007,3.71052053999435,3.20673702861415,0.00496759071912666,0.0286134654752836,-3.10647515059463,72792,"2810459M11Rik","RIKEN cDNA 2810459M11 gene [Source:MGI Symbol;"Acc:MGI:1920042]""	1""	86045863	86055456	1	C5""	YES""	M-F+""";
4326,"ENSMUSG00000027770",-0.230597012320217,6.69493066543592,-3.20844411306248,0.00494908956337383,0.0286134654752836,-3.39035066603907,72162,"Dhx36","DEAH (Asp-Glu-Ala-His) box polypeptide 36 [Source:MGI Symbol;"Acc:MGI:1919412]""	3""	62468013	62507004	-1	E1""	YES""	M+F-""";
4658,"ENSMUSG00000028630",-0.25702170390894,6.58646887573848,-3.20564144847245,0.0049795001844811,0.0286134654752836,-3.39289745644151,69181,"Dyrk2","dual-specificity tyrosine-(Y)-phosphorylation regulated kinase 2 [Source:MGI Symbol;"Acc:MGI:1330301]""	10""	118855603	118870209	-1	D2""	YES""	M+F-""";
5049,"ENSMUSG00000029528",0.416992152329221,4.08465937376532,3.20598819673576,0.00497572784462059,0.0286134654752836,-3.14902059251485,19303,"Pxn","paxillin [Source:MGI Symbol;"Acc:MGI:108295]""	5""	115506676	115555987	1	F""	YES""	M-F+""";
5690,"ENSMUSG00000031513",-0.247102233131207,6.3089357015542,-3.20595085441465,0.00497613396410663,0.0286134654752836,-3.38409699520443,68192,"Leprotl1","leptin receptor overlapping transcript-like 1 [Source:MGI Symbol;"Acc:MGI:1915442]""	8""	34135572	34147033	-1	A4""	YES""	M+F-""";
6516,"ENSMUSG00000034209",0.330457385992222,3.76607904825314,3.2059551609735,0.00497608712611348,0.0286134654752836,-3.0939552000615,75668,"Rasl10a","RAS-like, family 10, member A [Source:MGI Symbol;"Acc:MGI:1922918]""	11""	5058128	5060385	1	A1""	YES""	M-F+""";
7186,"ENSMUSG00000037126",0.447563354324379,8.43195553903516,3.20895438990314,0.00494357238020255,0.0286134654752836,-3.41015769382006,73728,"Psd","pleckstrin and Sec7 domain containing [Source:MGI Symbol;"Acc:MGI:1920978]""	19""	46312087	46327156	-1	C3""	YES""	M-F+""";
10407,"ENSMUSG00000061298",-0.332296390357241,4.57894560123373,-3.20632626778099,0.00497205260386594,0.0286134654752836,-3.24416345638233,78933,"Agbl4","ATP/GTP binding protein-like 4 [Source:MGI Symbol;"Acc:MGI:1918244]""	4""	110397661	111664324	1	C7""	YES""	M+F-""";
10697,"ENSMUSG00000066306",0.192480186239866,5.98912036077847,3.2099828205362,0.00493247116943793,0.0286134654752836,-3.36029286371382,101706,"Numa1","nuclear mitotic apparatus protein 1 [Source:MGI Symbol;"Acc:MGI:2443665]""	7""	101934111	102014964	1	E2""	YES""	M-F+""";
12296,"ENSMUSG00000118030",-1.70448482863418,2.221940479861,-3.20810775017016,0.00495272966660963,0.0286134654752836,-2.51240352431647,NA,"Gm50163","predicted gene, 50163 [Source:MGI Symbol;"Acc:MGI:6302925]""	18""	35584519	35598573	-1	B2""	YES""	M+F-""";
2417,"ENSMUSG00000022110",-0.231165807869445,7.38775337883207,-3.2019002473612,0.00502038018911059,0.0287658488362581,-3.4155399963929,20916,"Sucla2","succinate-Coenzyme A ligase, ADP-forming, beta subunit [Source:MGI Symbol;"Acc:MGI:1306775]""	14""	73525319	73596142	1	D3""	YES""	M+F-""";
2639,"ENSMUSG00000022623",0.589297721925545,7.65830009560415,3.20173895325907,0.00502215002464057,0.0287658488362581,-3.41852111183387,58234,"Shank3","SH3 and multiple ankyrin repeat domains 3 [Source:MGI Symbol;"Acc:MGI:1930016]""	15""	89499623	89560261	1	E3""	YES""	M-F+""";
3723,"ENSMUSG00000026185",0.24787246524612,7.4502940979678,3.20241491046786,0.00501473702075597,0.0287658488362581,-3.41601842054749,16011,"Igfbp5","insulin-like growth factor binding protein 5 [Source:MGI Symbol;"Acc:MGI:96440]""	1""	72857932	72874884	-1	C3""	YES""	M-F+""";
1408,"ENSMUSG00000019256",-0.338362841820994,3.72353468290256,-3.2001153769133,0.00503999917992351,0.0288064012068047,-3.11564618461754,11622,"Ahr","aryl-hydrocarbon receptor [Source:MGI Symbol;"Acc:MGI:105043]""	12""	35497974	35535038	-1	A3""	YES""	M+F-""";
1505,"ENSMUSG00000019894",-0.297216525920046,6.05453628252611,-3.20011923894468,0.00503995664810237,0.0288064012068047,-3.38541875275239,103098,"Slc6a15","solute carrier family 6 (neurotransmitter transporter), member 15 [Source:MGI Symbol;"Acc:MGI:2143484]""	10""	103367783	103419377	1	D1""	YES""	M+F-""";
10729,"ENSMUSG00000066900",0.215389878887831,6.58716606126706,3.19932625556638,0.00504869700907403,0.0288253178629308,-3.40701911510508,71954,"Suds3","suppressor of defective silencing 3 homolog (S. cerevisiae) [Source:MGI Symbol;"Acc:MGI:1919204]""	5""	117091680	117116113	-1	F""	YES""	M-F+""";
1452,"ENSMUSG00000019777",-0.214917394852023,6.29947109525538,-3.19842615056175,0.00505863608399654,0.0288512734689796,-3.40113933828025,15182,"Hdac2","histone deacetylase 2 [Source:MGI Symbol;"Acc:MGI:1097691]""	10""	36974544	37001889	1	B1""	YES""	M+F-""";
3651,"ENSMUSG00000025986",-0.236734648892624,8.56717304927017,-3.19634460391345,0.00508169431076609,0.0289211175727501,-3.43860750023269,227059,"Slc39a10","solute carrier family 39 (zinc transporter), member 10 [Source:MGI Symbol;"Acc:MGI:1914515]""	1""	46807544	46892852	-1	C1.1""	YES""	M+F-""";
8883,"ENSMUSG00000045790",0.177236700836591,6.13887998449122,3.19666173964019,0.00507817461528392,0.0289211175727501,-3.39827747925029,100503884,"Ccdc149","coiled-coil domain containing 149 [Source:MGI Symbol;"Acc:MGI:2685293]""	5""	52374651	52471521	-1	C1""	YES""	M-F+""";
7803,"ENSMUSG00000039385",-0.34053574634102,5.45536524493593,-3.19542909947791,0.00509186835469176,0.0289482244662629,-3.35513185976518,12563,"Cdh6","cadherin 6 [Source:MGI Symbol;"Acc:MGI:107435]""	15""	13028701	13173675	-1	A1""	YES""	M+F-""";
8223,"ENSMUSG00000041164",0.449513704661928,7.8390101169679,3.19181298563611,0.00513224992155982,0.0291468269194513,-3.44284548906067,52915,"Zmiz2","zinc finger, MIZ-type containing 2 [Source:MGI Symbol;"Acc:MGI:106374]""	11""	6389074	6406158	1	A1""	YES""	M-F+""";
770,"ENSMUSG00000007777",-0.373104878602231,3.53797743587899,-3.1899790584977,0.0051528493797166,0.0291977363352695,-3.10064806793434,66050,"0610009B22Rik","RIKEN cDNA 0610009B22 gene [Source:MGI Symbol;"Acc:MGI:1913300]""	11""	51685386	51688874	-1	B1.3""	YES""	M+F-""";
2669,"ENSMUSG00000022702",0.20717180130059,6.03550594767387,3.18989508001836,0.00515379459959831,0.0291977363352695,-3.40619074255359,15260,"Hira","histone cell cycle regulator [Source:MGI Symbol;"Acc:MGI:99430]""	16""	18877037	18970309	1	A3""	YES""	M-F+""";
11408,"ENSMUSG00000084350",-0.501748448118653,2.53637480303505,-3.1895582516919,0.00515758747894035,0.0291977363352695,-2.865605479354,NA,"Znf41-ps","ZNF41, pseudogene [Source:MGI Symbol;"Acc:MGI:1917255]""	4""	145825237	145829942	1	E1""	YES""	M+F-""";
1903,"ENSMUSG00000020814",0.383308102381587,3.42439069506202,3.1879771141587,0.00517542857726939,0.029206019462611,-3.0816394206735,67622,"Mxra7","matrix-remodelling associated 7 [Source:MGI Symbol;"Acc:MGI:1914872]""	11""	116803062	116828046	-1	E2""	YES""	M-F+""";
5845,"ENSMUSG00000031870",-0.315109624746302,5.74224038542659,-3.18816315145638,0.00517332625128115,0.029206019462611,-3.39261568987533,18667,"Pgr","progesterone receptor [Source:MGI Symbol;"Acc:MGI:97567]""	9""	8899833	8968611	1	A1""	YES""	M+F-""";
9504,"ENSMUSG00000051146",0.470445900110965,5.77073143159619,3.1885727553854,0.005168700445708,0.029206019462611,-3.39070548604222,73047,"Camk2n2","calcium/calmodulin-dependent protein kinase II inhibitor 2 [Source:MGI Symbol;"Acc:MGI:1920297]""	16""	20619215	20621287	-1	B1""	YES""	M-F+""";
9184,"ENSMUSG00000048240",0.384882929759605,6.33124759323009,3.1869564857941,0.00518697715359978,0.0292403462327772,-3.42473049361618,14708,"Gng7","guanine nucleotide binding protein (G protein), gamma 7 [Source:MGI Symbol;"Acc:MGI:95787]""	10""	80948624	81014945	-1	C1""	YES""	M-F+""";
6970,"ENSMUSG00000036206",0.440639426546864,3.92778267988743,3.18599039007706,0.00519793194387804,0.0292712569323534,-3.18819271728664,98402,"Sh3bp4","SH3-domain binding protein 4 [Source:MGI Symbol;"Acc:MGI:2138297]""	1""	89070415	89155068	1	D""	YES""	M-F+""";
4604,"ENSMUSG00000028488",-0.257433753281315,8.73087318402849,-3.18528648716875,0.00520592793894231,0.0292854582008867,-3.46298325030048,20404,"Sh3gl2","SH3-domain GRB2-like 2 [Source:MGI Symbol;"Acc:MGI:700009]""	4""	85205126	85639195	1	C4""	YES""	M+F-""";
2452,"ENSMUSG00000022205",-0.210071160258525,7.81380479228431,-3.18375669431822,0.00522334721976203,0.029352583760366,-3.46014745387217,20024,"Sub1","SUB1 homolog, transcriptional regulator [Source:MGI Symbol;"Acc:MGI:104811]""	15""	11981339	11996983	-1	A1""	YES""	M+F-""";
3128,"ENSMUSG00000024517",0.871321231239191,1.55750431728637,3.18111028130925,0.0052536160352637,0.0293599137344846,-2.62007184672334,225642,"Grp","gastrin releasing peptide [Source:MGI Symbol;"Acc:MGI:95833]""	18""	65872820	65886596	1	E1""	YES""	M-F+""";
3395,"ENSMUSG00000025221",0.341628060493915,6.68832952660775,3.18222423176829,0.00524085414631419,0.0293599137344846,-3.44176453691852,80906,"Kcnip2","Kv channel-interacting protein 2 [Source:MGI Symbol;"Acc:MGI:2135916]""	19""	45791839	45816061	-1	C3""	YES""	M-F+""";
3675,"ENSMUSG00000026064",-0.226545448883402,5.45651108057071,-3.17980955483203,0.00526855623769013,0.0293599137344846,-3.39004044365231,19243,"Ptp4a1","protein tyrosine phosphatase 4a1 [Source:MGI Symbol;"Acc:MGI:1277096]""	1""	30940302	30949309	-1	B""	YES""	M+F-""";
4917,"ENSMUSG00000029189",-0.200301640204826,6.17638975505662,-3.18182936349038,0.00524537444651739,0.0293599137344846,-3.43001200423337,231238,"Sel1l3","sel-1 suppressor of lin-12-like 3 (C. elegans) [Source:MGI Symbol;"Acc:MGI:1916941]""	5""	53107083	53213927	-1	C1""	YES""	M+F-""";
6419,"ENSMUSG00000033793",-0.243894149701515,7.52781828514144,-3.18251059928794,0.00523757830853972,0.0293599137344846,-3.45900832859637,108664,"Atp6v1h","ATPase, H+ transporting, lysosomal V1 subunit H [Source:MGI Symbol;"Acc:MGI:1914864]""	1""	5070018	5162529	1	A1""	YES""	M+F-""";
6458,"ENSMUSG00000033966",-0.227474577208205,4.46616712991143,-3.18122278064537,0.00525232581447136,0.0293599137344846,-3.28119773664547,381113,"Cdkl4","cyclin-dependent kinase-like 4 [Source:MGI Symbol;"Acc:MGI:3587025]""	17""	80523550	80577813	-1	E3""	YES""	M+F-""";
10501,"ENSMUSG00000062380",-0.18677473761804,7.99629264797478,-3.18052208867864,0.00526036689497519,0.0293599137344846,-3.46780943985421,22152,"Tubb3","tubulin, beta 3 class III [Source:MGI Symbol;"Acc:MGI:107813]""	8""	123411424	123422015	1	E1""	YES""	M+F-""";
12276,"ENSMUSG00000117310",-0.226545448883402,5.45651108057071,-3.17980955483203,0.00526855623769013,0.0293599137344846,-3.39004044365231,19243,"Ptp4a1","protein tyrosine phosphatase 4a1 [Source:MGI Symbol;"Acc:MGI:1277096]""	1""	30940302	30949770	-1	B""	YES""	M+F-""";
1909,"ENSMUSG00000020828",0.389934289632507,3.80296149798124,3.17696195313598,0.00530140934666444,0.0294509589505012,-3.17963134010653,18806,"Pld2","phospholipase D2 [Source:MGI Symbol;"Acc:MGI:892877]""	11""	70540064	70558110	1	B3""	YES""	M-F+""";
6250,"ENSMUSG00000033014",-0.178619948663374,6.67408046121568,-3.17724459087868,0.00529813957380585,0.0294509589505012,-3.45689177841202,94093,"Trim33","tripartite motif-containing 33 [Source:MGI Symbol;"Acc:MGI:2137357]""	3""	103279293	103358775	1	F2.2""	YES""	M+F-""";
7099,"ENSMUSG00000036800",-0.310117762320887,6.76729413892601,-3.17729343263859,0.0052975747345939,0.0294509589505012,-3.45814481853295,70363,"Fam135b","family with sequence similarity 135, member B [Source:MGI Symbol;"Acc:MGI:1917613]""	15""	71431609	71727838	-1	D3""	YES""	M+F-""";
4025,"ENSMUSG00000026932",0.357390291241282,6.92139677503342,3.17518776309519,0.00532197974192006,0.0295039587249448,-3.46511045385022,67991,"Nacc2","nucleus accumbens associated 2, BEN and BTB (POZ) domain containing [Source:MGI Symbol;"Acc:MGI:1915241]""	2""	26055535	26123220	-1	A3""	YES""	M-F+""";
6789,"ENSMUSG00000035295",-1.2610933201636,1.26772994854077,-3.17542637586543,0.00531920866403292,0.0295039587249448,-2.42208808055984,76646,"Wdr38","WD repeat domain 38 [Source:MGI Symbol;"Acc:MGI:1923896]""	2""	38997476	39006168	1	B""	YES""	M+F-""";
2983,"ENSMUSG00000024140",0.434129330318301,7.09922771809961,3.17460728011927,0.00532872696010552,0.0295107827897692,-3.4695447033892,13819,"Epas1","endothelial PAS domain protein 1 [Source:MGI Symbol;"Acc:MGI:109169]""	17""	86753700	86833410	1	E4""	YES""	M-F+""";
1061,"ENSMUSG00000015189",-0.278111987570518,6.3655001077392,-3.17266672442426,0.00535134379046943,0.0295377845340249,-3.45738968353703,213819,"Casd1","CAS1 domain containing 1 [Source:MGI Symbol;"Acc:MGI:2384865]""	6""	4600839	4643355	1	A1""	YES""	M+F-""";
4240,"ENSMUSG00000027534",-0.296535567324659,5.34700828417485,-3.17229490959863,0.00535568794407034,0.0295377845340249,-3.3931374868143,74718,"Snx16","sorting nexin 16 [Source:MGI Symbol;"Acc:MGI:1921968]""	3""	10417817	10440102	-1	A1""	YES""	M+F-""";
9468,"ENSMUSG00000050786",-0.410981485691721,3.40141877972371,-3.17365097912161,0.00533986075469059,0.0295377845340249,-3.11125281726839,57895,"Ccdc126","coiled-coil domain containing 126 [Source:MGI Symbol;"Acc:MGI:1889376]""	6""	49319274	49341582	1	B2.3""	YES""	M+F-""";
10051,"ENSMUSG00000056812",-0.287507833351348,7.82457487473911,-3.17257080809279,0.00535246411278269,0.0295377845340249,-3.48390704615721,20451,"St8sia3","ST8 alpha-N-acetyl-neuraminide alpha-2,8-sialyltransferase 3 [Source:MGI Symbol;"Acc:MGI:106019]""	18""	64254359	64279611	1	E1""	YES""	M+F-""";
2876,"ENSMUSG00000023809",0.381234368177339,5.86647306334346,3.17169270006918,0.00536273127519189,0.0295461700688101,-3.43140090921989,20112,"Rps6ka2","ribosomal protein S6 kinase, polypeptide 2 [Source:MGI Symbol;"Acc:MGI:1342290]""	17""	7170115	7303315	1	A1""	YES""	M-F+""";
9584,"ENSMUSG00000051864",0.210637527808352,5.30975209452674,3.17072631286591,0.00537405292097337,0.0295780856347153,-3.39539627799252,223754,"Tbc1d22a","TBC1 domain family, member 22a [Source:MGI Symbol;"Acc:MGI:1289265]""	15""	86214459	86498503	1	E2""	YES""	M-F+""";
2960,"ENSMUSG00000024083",-0.247281012056775,9.88462325547059,-3.17006626789132,0.00538179908218895,0.0295902768230697,-3.49721700208951,224938,"Pja2","praja ring finger ubiquitin ligase 2 [Source:MGI Symbol;"Acc:MGI:2159342]""	17""	64281005	64331916	-1	E1.1""	YES""	M+F-""";
2465,"ENSMUSG00000022235",-0.513215112134434,2.5873429844357,-3.16740805055417,0.00541310622911928,0.0296709273621697,-2.92446402423578,69574,"Cmbl","carboxymethylenebutenolidase-like (Pseudomonas) [Source:MGI Symbol;"Acc:MGI:1916824]""	15""	31565389	31590119	1	B2""	YES""	M+F-""";
5558,"ENSMUSG00000031109",-0.268549226758104,3.66587683460128,-3.16778591596695,0.00540864507304341,0.0296709273621697,-3.17901556560215,209224,"Enox2","ecto-NOX disulfide-thiol exchanger 2 [Source:MGI Symbol;"Acc:MGI:2384799]""	X""	49009707	49288259	-1	A5""	YES""	M+F-""";
6338,"ENSMUSG00000033430",-0.177027019773051,6.05430945929466,-3.16772025252311,0.00540942005055837,0.0296709273621697,-3.45670697734743,57321,"Terf2ip","telomeric repeat binding factor 2, interacting protein [Source:MGI Symbol;"Acc:MGI:1929871]""	8""	112011398	112020528	1	E1""	YES""	M+F-""";
623,"ENSMUSG00000005696",-3.36155807101862,-0.860109264883115,-3.16570729308167,0.0054332303552312,0.029689207284957,-2.06823581469043,20400,"Sh2d1a","SH2 domain containing 1A [Source:MGI Symbol;"Acc:MGI:1328352]""	X""	42502453	42529330	1	A4""	YES""	M+F-""";
2346,"ENSMUSG00000021945",-0.223413302618571,6.84141568030919,-3.16599726560311,0.00542979409857768,0.029689207284957,-3.48405169825088,76007,"Zmym2","zinc finger, MYM-type 2 [Source:MGI Symbol;"Acc:MGI:1923257]""	14""	56886653	56962701	1	C3""	YES""	M+F-""";
2502,"ENSMUSG00000022324",0.225201268788804,4.72664107714258,3.16455706870984,0.00544688182277244,0.029689207284957,-3.34836032980879,17181,"Matn2","matrilin 2 [Source:MGI Symbol;"Acc:MGI:109613]""	15""	34306677	34436273	1	B3.1""	YES""	M-F+""";
4979,"ENSMUSG00000029385",-0.192078850669416,5.7407053662352,-3.16431669216298,0.00544973897680366,0.029689207284957,-3.44077212808249,12452,"Ccng2","cyclin G2 [Source:MGI Symbol;"Acc:MGI:1095734]""	5""	93267257	93276231	1	E2""	YES""	M+F-""";
6807,"ENSMUSG00000035390",0.501487841597036,8.74990736507758,3.16466223034534,0.00544563231589299,0.029689207284957,-3.50680995521479,381979,"Brsk1","BR serine/threonine kinase 1 [Source:MGI Symbol;"Acc:MGI:2685946]""	7""	4690604	4715997	1	A1""	YES""	M-F+""";
11597,"ENSMUSG00000090935",-0.224246264827284,5.92429559976365,-3.16470154191386,0.00544516529673841,0.029689207284957,-3.45721694622737,24071,"Synj2bp","synaptojanin 2 binding protein [Source:MGI Symbol;"Acc:MGI:1344347]""	12""	81497941	81532911	-1	D1""	YES""	M+F-""";
1846,"ENSMUSG00000020687",-0.199029776444232,6.75069135697274,-3.16157692810058,0.0054824080801579,0.0298367990355522,-3.49174711961057,217232,"Cdc27","cell division cycle 27 [Source:MGI Symbol;"Acc:MGI:102685]""	11""	104502745	104550620	-1	E1""	YES""	M+F-""";
40,"ENSMUSG00000000378",0.25569803158246,4.94208014408701,3.15463147598089,0.00556608729517273,0.0298369110830268,-3.38999164160096,216527,"Ccm2","cerebral cavernous malformation 2 [Source:MGI Symbol;"Acc:MGI:2384924]""	11""	6546887	6596744	1	A1""	YES""	M-F+""";
3244,"ENSMUSG00000024851",0.335954648770869,7.3801839331932,3.15800523129363,0.00552528514941934,0.0298369110830268,-3.50827904345254,18739,"Pitpnm1","phosphatidylinositol transfer protein, membrane-associated 1 [Source:MGI Symbol;"Acc:MGI:1197524]""	19""	4099998	4113965	1	A""	YES""	M-F+""";
3262,"ENSMUSG00000024897",0.285051621695556,8.39221598279955,3.15795541136039,0.0055258855363582,0.0298369110830268,-3.51963868116192,319924,"Apba1","amyloid beta (A4) precursor protein binding, family A, member 1 [Source:MGI Symbol;"Acc:MGI:1860297]""	19""	23758887	23949596	1	B""	YES""	M-F+""";
3324,"ENSMUSG00000025026",0.233911959602487,6.73180030858047,3.15850630382343,0.00551925020348659,0.0298369110830268,-3.49791170463109,27360,"Add3","adducin 3 (gamma) [Source:MGI Symbol;"Acc:MGI:1351615]""	19""	53140443	53247399	1	D2""	YES""	M-F+""";
3823,"ENSMUSG00000026455",-0.199183697925197,5.45358999038758,-3.15667670333489,0.00554131729165616,0.0298369110830268,-3.43721582894969,240756,"Klhl12","kelch-like 12 [Source:MGI Symbol;"Acc:MGI:2385619]""	1""	134455531	134491018	1	E4""	YES""	M+F-""";
4340,"ENSMUSG00000027805",-0.218309527072922,9.09203766571224,-3.16061175279154,0.00549396248208542,0.0298369110830268,-3.51637361989612,18645,"Pfn2","profilin 2 [Source:MGI Symbol;"Acc:MGI:97550]""	3""	57841895	57848079	-1	D""	YES""	M+F-""";
6984,"ENSMUSG00000036281",0.272713168157677,4.81534962121893,3.15549740874556,0.00555558667821092,0.0298369110830268,-3.37144526563231,227644,"Snapc4","small nuclear RNA activating complex, polypeptide 4 [Source:MGI Symbol;"Acc:MGI:2443935]""	2""	26362765	26380653	-1	A3""	YES""	M-F+""";
7682,"ENSMUSG00000038967",0.200326839857626,6.54325036581747,3.15959025734344,0.00550621706925461,0.0298369110830268,-3.49070101002103,18604,"Pdk2","pyruvate dehydrogenase kinase, isoenzyme 2 [Source:MGI Symbol;"Acc:MGI:1343087]""	11""	95026258	95041354	-1	D""	YES""	M-F+""";
9631,"ENSMUSG00000052374",-0.33090054620534,3.54882253405883,-3.15616524405624,0.00554750150546216,0.0298369110830268,-3.185545406099,11472,"Actn2","actinin alpha 2 [Source:MGI Symbol;"Acc:MGI:109192]""	13""	12269426	12340760	-1	A1""	YES""	M+F-""";
10301,"ENSMUSG00000059995",0.294831650287977,8.33510497445534,3.15499748800803,0.00556164653225887,0.0298369110830268,-3.52514379435288,217218,"Atxn7l3","ataxin 7-like 3 [Source:MGI Symbol;"Acc:MGI:3036270]""	11""	102289300	102296631	-1	D""	YES""	M-F+""";
10333,"ENSMUSG00000060373",-0.192162536608754,7.65531285729588,-3.15739973523449,0.00553258639539355,0.0298369110830268,-3.51437429383408,15381,"Hnrnpc","heterogeneous nuclear ribonucleoprotein C [Source:MGI Symbol;"Acc:MGI:107795]""	14""	52073377	52104028	-1	C2""	YES""	M+F-""";
10377,"ENSMUSG00000060923",-0.199325759668109,4.25730926695691,-3.16097725212287,0.00548958417927176,0.0298369110830268,-3.29844821222804,75572,"Acyp2","acylphosphatase 2, muscle type [Source:MGI Symbol;"Acc:MGI:1922822]""	11""	30505991	30649587	-1	A4""	YES""	M+F-""";
10681,"ENSMUSG00000066043",0.465669102032203,3.52521481716267,3.15509461296508,0.00556046871349391,0.0298369110830268,-3.179571647887,100169,"Phactr4","phosphatase and actin regulator 4 [Source:MGI Symbol;"Acc:MGI:2140327]""	4""	132355923	132422489	-1	D2.3""	YES""	M-F+""";
10822,"ENSMUSG00000068882",-0.239197209217446,7.01651798863849,-3.15563951570748,0.0055538652898728,0.0298369110830268,-3.50916984627549,20823,"Ssb","Sjogren syndrome antigen B [Source:MGI Symbol;"Acc:MGI:98423]""	2""	69861562	69871846	1	C2""	YES""	M+F-""";
11638,"ENSMUSG00000092083",-0.37212846013959,5.714352377523,-3.15500090888531,0.00556160504368163,0.0298369110830268,-3.46110559748734,98741,"Kcnb2","potassium voltage gated channel, Shab-related subfamily, member 2 [Source:MGI Symbol;"Acc:MGI:99632]""	1""	15287254	15723750	1	A3""	YES""	M+F-""";
3396,"ENSMUSG00000025223",0.248889189430116,6.27319016433646,3.15392992730003,0.00557460876876202,0.0298526777865239,-3.49291643742015,16825,"Ldb1","LIM domain binding 1 [Source:MGI Symbol;"Acc:MGI:894762]""	19""	46031570	46045214	-1	C3""	YES""	M-F+""";
424,"ENSMUSG00000003585",0.265420636138407,5.29852110178863,3.15245600259892,0.00559255363414766,0.0298836383424369,-3.43333080442189,67815,"Sec14l2","SEC14-like lipid binding 2 [Source:MGI Symbol;"Acc:MGI:1915065]""	11""	4097039	4123415	-1	A1""	YES""	M-F+""";
3428,"ENSMUSG00000025287",-0.365057838431346,4.45428224101816,-3.1511648139719,0.0056083201408925,0.0298836383424369,-3.34241023741543,56360,"Acot9","acyl-CoA thioesterase 9 [Source:MGI Symbol;"Acc:MGI:1928939]""	X""	155262443	155297654	1	F3""	YES""	M+F-""";
9710,"ENSMUSG00000053046",0.234206306343386,7.43419699268456,3.15229889163996,0.00559446977223524,0.0298836383424369,-3.52149802258763,75770,"Brsk2","BR serine/threonine kinase 2 [Source:MGI Symbol;"Acc:MGI:1923020]""	7""	141949751	142004247	1	F5""	YES""	M-F+""";
10722,"ENSMUSG00000066798",-0.276893116433261,4.71714322199435,-3.15161645489005,0.00560280028373915,0.0298836383424369,-3.37488742798622,241322,"Zbtb6","zinc finger and BTB domain containing 6 [Source:MGI Symbol;"Acc:MGI:2442998]""	2""	37425500	37443171	-1	B""	YES""	M+F-""";
10954,"ENSMUSG00000071369",-0.244626867147884,5.86063386433628,-3.15199562178472,0.00559817029293025,0.0298836383424369,-3.48097148522125,26408,"Map3k5","mitogen-activated protein kinase kinase kinase 5 [Source:MGI Symbol;"Acc:MGI:1346876]""	10""	19934472	20142753	1	A3""	YES""	M+F-""";
3684,"ENSMUSG00000026090",0.263480723037979,7.65158028886586,3.15032166935008,0.00561863911198317,0.0298837694893311,-3.52885637151201,72097,"2010300C02Rik","RIKEN cDNA 2010300C02 gene [Source:MGI Symbol;"Acc:MGI:1919347]""	1""	37611677	37720085	-1	B""	YES""	M-F+""";
9655,"ENSMUSG00000052551",0.217456988850813,5.19275873522878,3.15025002863128,0.00561951675498446,0.0298837694893311,-3.42227805498971,94191,"Adarb2","adenosine deaminase, RNA-specific, B2 [Source:MGI Symbol;"Acc:MGI:2151118]""	13""	8202866	8768747	1	A1""	YES""	M-F+""";
229,"ENSMUSG00000002017",-0.193862569466406,5.19811237975121,-3.14910674423782,0.00563354085553063,0.0299285975111774,-3.4313314480391,72722,"Fam98a","family with sequence similarity 98, member A [Source:MGI Symbol;"Acc:MGI:1919972]""	17""	75537086	75551946	-1	E2""	YES""	M+F-""";
38,"ENSMUSG00000000355",-0.345344075328398,5.17687013124008,-3.14207448461151,0.00572055804468277,0.0299520030397539,-3.44281382603962,68995,"Mcts1","malignant T cell amplified sequence 1 [Source:MGI Symbol;"Acc:MGI:1916245]""	X""	38600578	38613426	1	A3.3""	YES""	M+F-""";
148,"ENSMUSG00000001376",-0.245382210510553,6.42350865952037,-3.14324572663139,0.00570597440076385,0.0299520030397539,-3.52164040860022,73288,"Vps50","VPS50 EARP/GARPII complex subunit [Source:MGI Symbol;"Acc:MGI:1920538]""	6""	3498382	3603531	1	A1""	YES""	M+F-""";
1552,"ENSMUSG00000020037",0.462203628351613,3.66740486107478,3.1442112688878,0.00569397936265428,0.0299520030397539,-3.23204866098256,71137,"Rfx4","regulatory factor X, 4 (influences HLA class II expression) [Source:MGI Symbol;"Acc:MGI:1918387]""	10""	84756062	84906538	1	C1""	YES""	M-F+""";
2119,"ENSMUSG00000021338",0.332154745094544,4.17888378058102,3.1453404477866,0.005679982732759,0.0299520030397539,-3.31431485770547,68732,"Carmil1","capping protein regulator and myosin 1 linker 1 [Source:MGI Symbol;"Acc:MGI:1915982]""	13""	24012344	24280795	-1	A3.1""	YES""	M-F+""";
2510,"ENSMUSG00000022342",-0.289956404114293,7.52665131224798,-3.14555153235988,0.00567736998992288,0.0299520030397539,-3.53716806103926,67498,"Kcnv1","potassium channel, subfamily V, member 1 [Source:MGI Symbol;"Acc:MGI:1914748]""	15""	45106284	45114920	-1	B3.3""	YES""	M+F-""";
3080,"ENSMUSG00000024393",0.43855046946356,8.63373504653054,3.14368808805164,0.00570047583150928,0.0299520030397539,-3.55088322418715,53761,"Prrc2a","proline-rich coiled-coil 2A [Source:MGI Symbol;"Acc:MGI:1915467]""	17""	35149076	35164897	-1	B1""	YES""	M-F+""";
3558,"ENSMUSG00000025738",0.378251374884563,9.73255080290591,3.14763841313363,0.00565160237342348,0.0299520030397539,-3.54479846647673,214931,"Fbxl16","F-box and leucine-rich repeat protein 16 [Source:MGI Symbol;"Acc:MGI:2448488]""	17""	25809085	25821255	1	A3.3""	YES""	M-F+""";
3617,"ENSMUSG00000025903",-0.218040855609443,5.55427056591174,-3.14196462120511,0.00572192787029847,0.0299520030397539,-3.4769357576167,18777,"Lypla1","lysophospholipase 1 [Source:MGI Symbol;"Acc:MGI:1344588]""	1""	4807788	4848410	1	A1""	YES""	M+F-""";
5566,"ENSMUSG00000031144",-0.170065805860356,10.4984977063694,-3.14560020112479,0.00567676774903343,0.0299520030397539,-3.54968199549819,20977,"Syp","synaptophysin [Source:MGI Symbol;"Acc:MGI:98467]""	X""	7638471	7653256	1	A1.1""	YES""	M+F-""";
9568,"ENSMUSG00000051674",-0.211869508761757,7.13074833106837,-3.14324201589539,0.00570602054728519,0.0299520030397539,-3.53680364580469,100737,"Dcun1d4","DCN1, defective in cullin neddylation 1, domain containing 4 (S. cerevisiae) [Source:MGI Symbol;"Acc:MGI:2140972]""	5""	73481000	73560794	1	C3.2""	YES""	M+F-""";
10115,"ENSMUSG00000057561",-0.221535358514971,5.86355914633951,-3.14227575375716,0.00571804936373008,0.0299520030397539,-3.50032090420351,13664,"Eif1a","eukaryotic translation initiation factor 1A [Source:MGI Symbol;"Acc:MGI:95298]""	18""	46597701	46616456	1	C""	YES""	M+F-""";
10241,"ENSMUSG00000059325",0.549028970183584,4.09694000285629,3.14722875124637,0.00565665160468263,0.0299520030397539,-3.28779020985495,74318,"Hopx","HOP homeobox [Source:MGI Symbol;"Acc:MGI:1916782]""	5""	77086988	77115121	-1	C3.3""	YES""	M-F+""";
11296,"ENSMUSG00000078919",-0.24429329099921,5.33518416356147,-3.1443360645335,0.00569243081348354,0.0299520030397539,-3.45285988499188,13480,"Dpm1","dolichol-phosphate (beta-D) mannosyltransferase 1 [Source:MGI Symbol;"Acc:MGI:1330239]""	2""	168209048	168230591	-1	H3""	YES""	M+F-""";
11828,"ENSMUSG00000098093",-0.382780937505904,2.64117551809019,-3.14272991979451,0.00571239245010556,0.0299520030397539,-2.99728204912248,NA,"Gm8707","predicted gene 8707 [Source:MGI Symbol;"Acc:MGI:3643201]""	9""	41651893	41655282	1	A5.1""	YES""	M+F-""";
12207,"ENSMUSG00000114442",-0.286122791196907,2.75337027630649,-3.14756416633047,0.00565251716495883,0.0299520030397539,-3.00920440566362,NA,"F630042J09Rik","RIKEN cDNA F630042J09 gene [Source:MGI Symbol;"Acc:MGI:3642133]""	13""	67278577	67283361	1	B3""	YES""	M+F-""";
8937,"ENSMUSG00000046240",0.404114287971672,6.06933544674455,3.14056687472675,0.00573938361944247,0.0300140089875622,-3.51553558214978,72927,"Hepacam","hepatocyte cell adhesion molecule [Source:MGI Symbol;"Acc:MGI:1920177]""	9""	37367351	37386575	1	A4""	YES""	M-F+""";
9585,"ENSMUSG00000051890",-0.23236119780896,4.58435415883643,-3.13943831876915,0.00575351557215078,0.0300585290674471,-3.38780446898227,271005,"Klhdc1","kelch domain containing 1 [Source:MGI Symbol;"Acc:MGI:2672853]""	12""	69241176	69284632	1	C2""	YES""	M+F-""";
10025,"ENSMUSG00000056537",-0.247330797504125,6.5730888332772,-3.13841177228898,0.00576639969466868,0.0300671157333821,-3.53762333220721,19820,"Rlim","ring finger protein, LIM domain interacting [Source:MGI Symbol;"Acc:MGI:1342291]""	X""	103957163	103981284	-1	D""	YES""	M+F-""";
10379,"ENSMUSG00000060935",-0.281771557206765,5.62727181195151,-3.1388578286995,0.00576079780537095,0.0300671157333821,-3.48896203812212,103266,"Tmem263","transmembrane protein 263 [Source:MGI Symbol;"Acc:MGI:2143652]""	10""	85102627	85120618	1	C1""	YES""	M+F-""";
387,"ENSMUSG00000003352",0.285460259966192,7.88713473059384,3.13565667407563,0.00580111838709269,0.0301014524271925,-3.56256193141365,12297,"Cacnb3","calcium channel, voltage-dependent, beta 3 subunit [Source:MGI Symbol;"Acc:MGI:103307]""	15""	98630840	98644529	1	F1""	YES""	M-F+""";
1628,"ENSMUSG00000020190",0.353949193254212,4.7929366298435,3.1357257715056,0.0058002451542984,0.0301014524271925,-3.41225362646951,17347,"Mknk2","MAP kinase-interacting serine/threonine kinase 2 [Source:MGI Symbol;"Acc:MGI:894279]""	10""	80665327	80678112	-1	C1""	YES""	M-F+""";
6232,"ENSMUSG00000032925",-1.10479534122832,1.46660652435104,-3.13685203152645,0.00578602992097726,0.0301014524271925,-2.58118215344033,223272,"Itgbl1","integrin, beta-like 1 [Source:MGI Symbol;"Acc:MGI:2443439]""	14""	123659971	123975618	1	E5""	YES""	M+F-""";
6360,"ENSMUSG00000033545",0.331469026680756,6.97371892136416,3.13622506455149,0.00579393905548604,0.0301014524271925,-3.54851247141994,170737,"Znrf1","zinc and ring finger 1 [Source:MGI Symbol;"Acc:MGI:2177308]""	8""	111536097	111626030	1	E1""	YES""	M-F+""";
9340,"ENSMUSG00000049624",-0.262911326647026,4.97993298462983,-3.13607297431361,0.00579585925331518,0.0301014524271925,-3.43449329254049,235504,"Slc17a5","solute carrier family 17 (anion/sugar transporter), member 5 [Source:MGI Symbol;"Acc:MGI:1924105]""	9""	78536488	78588041	-1	E1""	YES""	M+F-""";
2728,"ENSMUSG00000022827",-0.259342263393235,3.21660577631683,-3.13279278654274,0.00583742462786437,0.0302493380164311,-3.16927090140278,67657,"Rabl3","RAB, member RAS oncogene family-like 3 [Source:MGI Symbol;"Acc:MGI:1914907]""	16""	37539885	37572385	1	B3""	YES""	M+F-""";
3354,"ENSMUSG00000025138",0.307969607074674,4.05919047664948,3.13251740445485,0.00584092740188268,0.0302493380164311,-3.29923498141829,209011,"Sirt7","sirtuin 7 [Source:MGI Symbol;"Acc:MGI:2385849]""	11""	120618372	120625240	-1	E2""	YES""	M-F+""";
11575,"ENSMUSG00000090223",-0.335048844623935,7.2304706158757,-3.13169708561755,0.00585137378181657,0.0302741313422853,-3.56387377982553,18546,"Pcp4","Purkinje cell protein 4 [Source:MGI Symbol;"Acc:MGI:97509]""	16""	96467606	96525793	1	C4""	YES""	M+F-""";
8512,"ENSMUSG00000042590",-0.210735368440517,6.23622170468949,-3.13106936529497,0.00585937984175174,0.0302862631071355,-3.54252915017711,76582,"Ipo11","importin 11 [Source:MGI Symbol;"Acc:MGI:2442377]""	13""	106794439	106936958	-1	D2.1""	YES""	M+F-""";
2573,"ENSMUSG00000022475",0.414762507497846,3.779538310867,3.12881984064633,0.00588815872944403,0.0304056394687329,-3.24657530402046,56233,"Hdac7","histone deacetylase 7 [Source:MGI Symbol;"Acc:MGI:1891835]""	15""	97792664	97844502	-1	F1""	YES""	M-F+""";
2008,"ENSMUSG00000021061",0.297502013283184,7.55862508158907,3.1272309707816,0.00590856885634551,0.0304522464281702,-3.57673397809486,20741,"Sptb","spectrin beta, erythrocytic [Source:MGI Symbol;"Acc:MGI:98387]""	12""	76580488	76710547	-1	C3""	YES""	M-F+""";
2232,"ENSMUSG00000021669",-0.173584777210603,6.85296832549163,-3.12737006383764,0.00590677935215943,0.0304522464281702,-3.56630578743923,68018,"Col4a3bp","collagen, type IV, alpha 3 (Goodpasture antigen) binding protein [Source:MGI Symbol;"Acc:MGI:1915268]""	13""	96542618	96640167	1	D1""	YES""	M+F-""";
740,"ENSMUSG00000007029",0.236242564994668,4.90261494163875,3.12661996601393,0.00591643602707349,0.0304634449242789,-3.4342643861163,22321,"Vars","valyl-tRNA synthetase [Source:MGI Symbol;"Acc:MGI:90675]""	17""	35000987	35016322	1	B1""	YES""	M-F+""";
5871,"ENSMUSG00000031931",-0.246706338827893,3.75470272038127,-3.12352753764429,0.00595641078244608,0.0306321023761974,-3.29714067766328,56503,"Ankrd49","ankyrin repeat domain 49 [Source:MGI Symbol;"Acc:MGI:1930842]""	9""	14779618	14784856	-1	A2""	YES""	M+F-""";
10848,"ENSMUSG00000069539",-0.219710685556393,5.44259217557708,-3.12320128659355,0.00596064347729672,0.0306321023761974,-3.50947414257957,213326,"Scyl2","SCY1-like 2 (S. cerevisiae) [Source:MGI Symbol;"Acc:MGI:1289172]""	10""	89638721	89686285	-1	C2""	YES""	M+F-""";
10155,"ENSMUSG00000058239",0.27301783215464,5.47424047013499,3.1221222621442,0.00597466340100187,0.0306746850441541,-3.51126011312898,22282,"Usf2","upstream transcription factor 2 [Source:MGI Symbol;"Acc:MGI:99961]""	7""	30945248	30956803	-1	B1""	YES""	M-F+""";
7652,"ENSMUSG00000038838",0.294968427102639,4.58209700550504,3.12160246695023,0.00598142867144413,0.0306799754521716,-3.41197566199425,68915,"Vars2","valyl-tRNA synthetase 2, mitochondrial [Source:MGI Symbol;"Acc:MGI:1916165]""	17""	35655634	35667592	-1	B1""	YES""	M-F+""";
6896,"ENSMUSG00000035863",0.447083791272014,7.44625512430605,3.12095972696736,0.00598980445128399,0.0306935084461103,-3.58773657884353,18483,"Palm","paralemmin [Source:MGI Symbol;"Acc:MGI:1261814]""	10""	79793572	79820896	1	C1""	YES""	M-F+""";
10435,"ENSMUSG00000061603",-0.159856237017525,8.55400512389009,-3.11875000034886,0.00601868772272757,0.030812001358462,-3.60369274705794,238161,"Akap6","A kinase (PRKA) anchor protein 6 [Source:MGI Symbol;"Acc:MGI:3050566]""	12""	52699383	53155599	1	C1""	YES""	M+F-""";
694,"ENSMUSG00000006435",0.355499547358199,7.63743309898781,3.11701254996306,0.00604149340157056,0.0308459789168914,-3.59940185077107,18011,"Neurl1a","neuralized E3 ubiquitin protein ligase 1A [Source:MGI Symbol;"Acc:MGI:1334263]""	19""	47178820	47259441	1	C3""	YES""	M-F+""";
1778,"ENSMUSG00000020538",0.455270472053898,4.87408555840896,3.11695168311641,0.00604229386511035,0.0308459789168914,-3.46114773554793,20787,"Srebf1","sterol regulatory element binding transcription factor 1 [Source:MGI Symbol;"Acc:MGI:107606]""	11""	60199089	60222581	-1	B2""	YES""	M-F+""";
9646,"ENSMUSG00000052479",-0.467096337309963,3.11911305232433,-3.11692670831541,0.00604262234018902,0.0308459789168914,-3.16756574547265,NA,"A330008L17Rik","RIKEN cDNA A330008L17 gene [Source:MGI Symbol;"Acc:MGI:2443215]""	8""	99416642	99733438	1	D1""	YES""	M+F-""";
206,"ENSMUSG00000001870",0.337809627844185,3.90038619633762,3.1155430829092,0.00606084742064847,0.0308507000297718,-3.33581246145484,268977,"Ltbp1","latent transforming growth factor beta binding protein 1 [Source:MGI Symbol;"Acc:MGI:109151]""	17""	75005568	75392512	1	E2""	YES""	M-F+""";
3583,"ENSMUSG00000025812",0.276777059000153,3.60128045241035,3.11637164095299,0.0060499272343972,0.0308507000297718,-3.28967893358561,93742,"Pard3","par-3 family cell polarity regulator [Source:MGI Symbol;"Acc:MGI:2135608]""	8""	127063893	127612286	1	E2""	YES""	M-F+""";
9973,"ENSMUSG00000055943",-0.191240499147105,7.04339476929474,-3.1155662672927,0.00606054159462397,0.0308507000297718,-3.59440014221745,73024,"Emc7","ER membrane protein complex subunit 7 [Source:MGI Symbol;"Acc:MGI:1920274]""	2""	112454997	112472162	1	E3""	YES""	M+F-""";
1511,"ENSMUSG00000019917",0.420845738301241,2.40814207004349,3.11032347350218,0.00613008457750979,0.0309576227866963,-3.00368474770506,103080,"Septin10","septin 10 [Source:MGI Symbol;"Acc:MGI:1918110]""	10""	59141627	59221847	-1	B4""	YES""	M-F+""";
2649,"ENSMUSG00000022661",-0.280353064599459,6.90332889204331,-3.11319239825955,0.00609193376127966,0.0309576227866963,-3.59655757929222,17470,"Cd200","CD200 antigen [Source:MGI Symbol;"Acc:MGI:1196990]""	16""	45382135	45409053	-1	B5""	YES""	M+F-""";
2678,"ENSMUSG00000022722",-0.30348567502672,4.82479676807935,-3.10756411685692,0.00616699845504292,0.0309576227866963,-3.48040280790327,56297,"Arl6","ADP-ribosylation factor-like 6 [Source:MGI Symbol;"Acc:MGI:1927136]""	16""	59612949	59639391	-1	C1.3""	YES""	M+F-""";
5111,"ENSMUSG00000029672",-0.206547602118962,6.31722030584711,-3.10849474948752,0.006154524524923,0.0309576227866963,-3.59245045291247,27999,"Fam3c","family with sequence similarity 3, member C [Source:MGI Symbol;"Acc:MGI:107892]""	6""	22306520	22356243	-1	A3.1""	YES""	M+F-""";
5344,"ENSMUSG00000030428",0.205773402983119,8.6678377120725,3.10744073115749,0.00616865413372026,0.0309576227866963,-3.62789536986263,57776,"Ttyh1","tweety family member 1 [Source:MGI Symbol;"Acc:MGI:1889007]""	7""	4119408	4136708	1	A1""	YES""	M-F+""";
5424,"ENSMUSG00000030680",0.237283204700847,4.26669596702171,3.1082741032426,0.00615747977302219,0.0309576227866963,-3.39495210815394,NA,"Pagr1a","PAXIP1 associated glutamate rich protein 1A [Source:MGI Symbol;"Acc:MGI:1914528]""	7""	127015033	127017352	-1	F3""	YES""	M-F+""";
5599,"ENSMUSG00000031229",-0.220268486609475,8.03645654772835,-3.10767951944635,0.00616545029226789,0.0309576227866963,-3.62364987618591,22589,"Atrx","ATRX, chromatin remodeler [Source:MGI Symbol;"Acc:MGI:103067]""	X""	105797615	105929403	-1	D""	YES""	M+F-""";
6824,"ENSMUSG00000035505",-0.271277771391025,3.48473157884544,-3.10776904359369,0.00616424955851389,0.0309576227866963,-3.25730623215177,231430,"Cox18","cytochrome c oxidase assembly protein 18 [Source:MGI Symbol;"Acc:MGI:2448532]""	5""	90214724	90224001	-1	E1""	YES""	M+F-""";
7734,"ENSMUSG00000039157",0.261789705772563,6.23600840105028,3.10810071967686,0.00615980297584422,0.0309576227866963,-3.58980079497672,98952,"Fam102a","family with sequence similarity 102, member A [Source:MGI Symbol;"Acc:MGI:2138935]""	2""	32535332	32569756	1	B""	YES""	M-F+""";
9159,"ENSMUSG00000048027",-0.181815236720826,6.5325359601776,-3.10781844447726,0.00616358707183484,0.0309576227866963,-3.60081195083213,68799,"Rgmb","repulsive guidance molecule family member B [Source:MGI Symbol;"Acc:MGI:1916049]""	17""	15803188	15831039	-1	A2""	YES""	M+F-""";
10478,"ENSMUSG00000062116",-0.213242159712596,3.55474767975198,-3.10897945566322,0.00614803742571687,0.0309576227866963,-3.28336461756676,232853,"Zfp954","zinc finger protein 954 [Source:MGI Symbol;"Acc:MGI:1917764]""	7""	7114690	7121488	-1	A1""	YES""	M+F-""";
10527,"ENSMUSG00000062797",-0.209856528278154,5.03724279616605,-3.10851239926025,0.00615428819072121,0.0309576227866963,-3.4995541579651,67669,"Hikeshi","heat shock protein nuclear import factor [Source:MGI Symbol;"Acc:MGI:96738]""	7""	89917529	89941204	-1	D3""	YES""	M+F-""";
11560,"ENSMUSG00000090061",-0.290366785585717,6.46701322426148,-3.10889732637516,0.00614913613876417,0.0309576227866963,-3.59609984371393,319807,"Nwd2","NACHT and WD repeat domain containing 2 [Source:MGI Symbol;"Acc:MGI:1920464]""	5""	63649102	63810546	1	C3.1""	YES""	M+F-""";
11585,"ENSMUSG00000090589",-2.65652058739216,-0.376649903688355,-3.10780470317851,0.00616377134146476,0.0309576227866963,-2.19092057490661,NA,"Gm17180","predicted gene 17180 [Source:MGI Symbol;"Acc:MGI:4938007]""	2""	180099913	180101502	1	H4""	YES""	M+F-""";
12204,"ENSMUSG00000114362",-2.82948377213517,-0.333202267646212,-3.10776575615524,0.00616429364691717,0.0309576227866963,-2.18638953743801,NA,"4933433G19Rik","RIKEN cDNA 4933433G19 gene [Source:MGI Symbol;"Acc:MGI:1918476]""	13""	66996819	67032408	-1	B3""	YES""	M+F-""";
704,"ENSMUSG00000006522",0.392170686791671,5.22725240791494,3.1060500455158,0.00618734540380214,0.0309932768914897,-3.52893625416522,16426,"Itih3","inter-alpha trypsin inhibitor, heavy chain 3 [Source:MGI Symbol;"Acc:MGI:96620]""	14""	30908572	30923760	-1	B""	YES""	M-F+""";
5641,"ENSMUSG00000031370",-0.185086990603934,5.54297213391552,-3.10610008661933,0.00618667187683699,0.0309932768914897,-3.55613264175877,22184,"Zrsr2","zinc finger (CCCH type), RNA binding motif and serine/arginine rich 2 [Source:MGI Symbol;"Acc:MGI:103287]""	X""	163935443	163958661	-1	F5""	YES""	M+F-""";
2536,"ENSMUSG00000022403",-0.163153345176502,7.52849859082955,-3.10509575829537,0.00620020331857366,0.0310286309563268,-3.62365067859484,70356,"St13","suppression of tumorigenicity 13 [Source:MGI Symbol;"Acc:MGI:1917606]""	15""	81363669	81400077	-1	E1""	YES""	M+F-""";
1845,"ENSMUSG00000020684",0.417114415604068,8.15861403503461,3.10433656911154,0.0062104511441524,0.0310508690756063,-3.63149238650657,276952,"Rasl10b","RAS-like, family 10, member B [Source:MGI Symbol;"Acc:MGI:2685575]""	11""	83409137	83421039	1	C""	YES""	M-F+""";
2506,"ENSMUSG00000022337",-0.241078038027782,6.08291450753954,-3.10323928300033,0.00622529196186391,0.0310960081606945,-3.59391491043323,66736,"Emc2","ER membrane protein complex subunit 2 [Source:MGI Symbol;"Acc:MGI:1913986]""	15""	43477229	43527763	1	B3.2""	YES""	M+F-""";
54,"ENSMUSG00000000552",0.315309670900314,5.69426904098873,3.09881857716639,0.00628543361843956,0.0311068416389409,-3.57784904405745,29813,"Zfp385a","zinc finger protein 385A [Source:MGI Symbol;"Acc:MGI:1352495]""	15""	103313895	103340093	-1	F3""	YES""	M-F+""";
185,"ENSMUSG00000001729",0.30172725423048,6.9841732785687,3.09693002333657,0.00631129908544871,0.0311068416389409,-3.63152104003611,11651,"Akt1","thymoma viral proto-oncogene 1 [Source:MGI Symbol;"Acc:MGI:87986]""	12""	112653821	112674884	-1	F1""	YES""	M-F+""";
2951,"ENSMUSG00000024070",0.316457149966404,4.16595951869125,3.09601771463747,0.00632383117281762,0.0311068416389409,-3.42748356509601,75292,"Prkd3","protein kinase D3 [Source:MGI Symbol;"Acc:MGI:1922542]""	17""	78949405	79020816	-1	E3""	YES""	M-F+""";
5185,"ENSMUSG00000029992",-0.176742872369536,6.62201599712257,-3.09736965468914,0.00630526867117819,0.0311068416389409,-3.62546749842768,14583,"Gfpt1","glutamine fructose-6-phosphate transaminase 1 [Source:MGI Symbol;"Acc:MGI:95698]""	6""	87042846	87092197	1	D1""	YES""	M+F-""";
6523,"ENSMUSG00000034235",0.288686735925854,5.6239475028201,3.10218187848977,0.00623962613764836,0.0311068416389409,-3.5684476823679,78787,"Usp54","ubiquitin specific peptidase 54 [Source:MGI Symbol;"Acc:MGI:1926037]""	14""	20548912	20641063	-1	A3""	YES""	M-F+""";
6563,"ENSMUSG00000034361",0.311237124386913,3.33711096804405,3.1025117985475,0.00623515028622707,0.0311068416389409,-3.25896766932253,234577,"Cpne2","copine II [Source:MGI Symbol;"Acc:MGI:2387578]""	8""	94532990	94570531	1	C5""	YES""	M-F+""";
6820,"ENSMUSG00000035478",0.315719472526478,5.89731251336026,3.09744887540747,0.00630418260041497,0.0311068416389409,-3.59070219798242,17192,"Mbd3","methyl-CpG binding domain protein 3 [Source:MGI Symbol;"Acc:MGI:1333812]""	10""	80392539	80399550	-1	C1""	YES""	M-F+""";
7257,"ENSMUSG00000037400",-0.236740220600572,6.63086104508894,-3.10114233757105,0.00625374956342959,0.0311068416389409,-3.61591034490722,76295,"Atp11b","ATPase, class VI, type 11B [Source:MGI Symbol;"Acc:MGI:1923545]""	3""	35754106	35856276	1	B""	YES""	M+F-""";
8352,"ENSMUSG00000041836",-0.231340407538622,5.06452509819734,-3.09697543828968,0.00631067586882448,0.0311068416389409,-3.53262083922005,19267,"Ptpre","protein tyrosine phosphatase, receptor type, E [Source:MGI Symbol;"Acc:MGI:97813]""	7""	135537481	135686293	1	F3""	YES""	M+F-""";
9597,"ENSMUSG00000052085",0.406635316922235,2.48182649563907,3.09593048575002,0.00632503067899702,0.0311068416389409,-3.0397179665799,76088,"Dock8","dedicator of cytokinesis 8 [Source:MGI Symbol;"Acc:MGI:1921396]""	19""	24999534	25202432	1	B""	YES""	M-F+""";
9690,"ENSMUSG00000052911",0.474469000755807,4.27190608904338,3.09816779610101,0.00629433495255769,0.0311068416389409,-3.41334057918732,16779,"Lamb2","laminin, beta 2 [Source:MGI Symbol;"Acc:MGI:99916]""	9""	108479736	108490530	1	F2""	YES""	M-F+""";
10058,"ENSMUSG00000056917",0.489405752094328,2.91666378310154,3.10153947629199,0.00624835027142651,0.0311068416389409,-3.12019461373063,20469,"Sipa1","signal-induced proliferation associated gene 1 [Source:MGI Symbol;"Acc:MGI:107576]""	19""	5651185	5663707	-1	A""	YES""	M-F+""";
10231,"ENSMUSG00000059213",0.510541365800866,10.2367611819875,3.09807241566867,0.00629564059234263,0.0311068416389409,-3.6502978851291,13199,"Ddn","dendrin [Source:MGI Symbol;"Acc:MGI:108101]""	15""	98803777	98809490	-1	F1""	YES""	M-F+""";
10766,"ENSMUSG00000067879",-0.229731538878251,9.21913808514059,-3.09716041444059,0.00630813811366316,0.0311068416389409,-3.65134067345955,76982,"Vxn","vexin [Source:MGI Symbol;"Acc:MGI:1924232]""	1""	9601199	9627143	1	A2""	YES""	M+F-""";
10823,"ENSMUSG00000068917",0.244480688757471,4.22668311670177,3.09968919814034,0.00627354454385777,0.0311068416389409,-3.40384834823074,12748,"Clk2","CDC-like kinase 2 [Source:MGI Symbol;"Acc:MGI:1098669]""	3""	89164795	89176921	1	F1""	YES""	M-F+""";
11217,"ENSMUSG00000075703",-0.213435552707137,6.43604414590386,-3.09583751676839,0.00632630936311001,0.0311068416389409,-3.62327100861109,28042,"Selenoi","selenoprotein I [Source:MGI Symbol;"Acc:MGI:107898]""	5""	30232581	30272427	1	B1""	YES""	M+F-""";
11793,"ENSMUSG00000097445",-3.55624683781337,0.202675364080512,-3.09602188523044,0.00632377382751585,0.0311068416389409,-2.2209285588951,NA,"Gm26631","predicted gene, 26631 [Source:MGI Symbol;"Acc:MGI:5477125]""	9""	57531287	57537629	-1	B""	YES""	M+F-""";
4479,"ENSMUSG00000028180",-0.206966736441543,7.42798755066411,-3.09530264629581,0.00633367080956445,0.031114440480266,-3.64203236209754,53861,"Zranb2","zinc finger, RAN-binding domain containing 2 [Source:MGI Symbol;"Acc:MGI:1858211]""	3""	157534160	157548410	1	H4""	YES""	M+F-""";
10127,"ENSMUSG00000057715",-0.288826374198828,7.01596168685337,-3.0943689491282,0.00634654136598349,0.0311490642981708,-3.63918547354379,320492,"A830018L16Rik","RIKEN cDNA A830018L16 gene [Source:MGI Symbol;"Acc:MGI:2444149]""	1""	11414105	11975901	1	A2""	YES""	M+F-""";
998,"ENSMUSG00000014353",-0.210851250615931,5.38136644849535,-3.09301562694921,0.00636524156791892,0.0311836279283713,-3.56703110923916,72477,"Tmem87b","transmembrane protein 87B [Source:MGI Symbol;"Acc:MGI:1919727]""	2""	128818118	128854261	1	F1""	YES""	M+F-""";
3629,"ENSMUSG00000025932",0.299516846585479,3.67690862894222,3.09335047077969,0.00636060969655309,0.0311836279283713,-3.33868457021031,14048,"Eya1","EYA transcriptional coactivator and phosphatase 1 [Source:MGI Symbol;"Acc:MGI:109344]""	1""	14168954	14310235	-1	A3""	YES""	M-F+""";
11918,"ENSMUSG00000102697",-0.235435961223363,7.74269310389897,-3.09147490132075,0.00638659677109963,0.0312596220795287,-3.65514590293256,353237,"Pcdhac2","protocadherin alpha subfamily C, 2 [Source:MGI Symbol;"Acc:MGI:1891443]""	18""	37143503	37187657	1	B3""	YES""	M+F-""";
4744,"ENSMUSG00000028822",-0.187042115853092,6.11521086088666,-3.09097477299236,0.0063935438108181,0.0312650200509446,-3.62084489881207,71817,"Tmem50a","transmembrane protein 50A [Source:MGI Symbol;"Acc:MGI:1919067]""	4""	134897849	134915024	-1	D3""	YES""	M+F-""";
5406,"ENSMUSG00000030621",-0.181186539632376,6.54501625183637,-3.09053352812723,0.00639967905124765,0.0312664420148762,-3.63725994180514,109264,"Me3","malic enzyme 3, NADP(+)-dependent, mitochondrial [Source:MGI Symbol;"Acc:MGI:1916679]""	7""	89632392	89854359	1	D3""	YES""	M+F-""";
595,"ENSMUSG00000005442",0.40365914688825,7.18045863585756,3.08990941968595,0.0064083667084267,0.0312803201611944,-3.64975496038868,71722,"Cic","capicua transcriptional repressor [Source:MGI Symbol;"Acc:MGI:1918972]""	7""	25267704	25294159	1	A3""	YES""	M-F+""";
4899,"ENSMUSG00000029152",-0.177585610944187,8.3306765881543,-3.08874306701493,0.00642463332300863,0.0313167409158378,-3.66581855422509,68095,"Ociad1","OCIA domain containing 1 [Source:MGI Symbol;"Acc:MGI:1915345]""	5""	73292784	73314069	1	C3.2""	YES""	M+F-""";
12059,"ENSMUSG00000107585",-0.978523342529481,1.37791656633647,-3.08853524828885,0.0064275359062857,0.0313167409158378,-2.65012668878429,NA,"3300002P13Rik","RIKEN cDNA 3300002P13 gene [Source:MGI Symbol;"Acc:MGI:1917480]""	7""	3421665	3423445	-1	A1""	YES""	M+F-""";
2550,"ENSMUSG00000022433",0.189142823556203,6.46829162055173,3.08808677787833,0.00643380400795249,0.0313187573903766,-3.63955590893582,27373,"Csnk1e","casein kinase 1, epsilon [Source:MGI Symbol;"Acc:MGI:1351660]""	15""	79417856	79455566	-1	E1""	YES""	M-F+""";
4641,"ENSMUSG00000028581",0.352820267623079,4.67054977735193,3.08632809130118,0.00645844210808299,0.0313416882008799,-3.50901476484079,16792,"Laptm5","lysosomal-associated protein transmembrane 5 [Source:MGI Symbol;"Acc:MGI:108046]""	4""	130913125	130936141	1	D2.2""	YES""	M-F+""";
4872,"ENSMUSG00000029095",0.229894734058492,6.7860512115316,3.08607831586139,0.00646194876262174,0.0313416882008799,-3.65094617162879,231148,"Ablim2","actin-binding LIM protein 2 [Source:MGI Symbol;"Acc:MGI:2385758]""	5""	35757880	35884973	1	B3""	YES""	M-F+""";
7283,"ENSMUSG00000037509",0.245723205106002,7.74491047331148,3.08673797455254,0.00645269168595002,0.0313416882008799,-3.6649718228953,226970,"Arhgef4","Rho guanine nucleotide exchange factor (GEF) 4 [Source:MGI Symbol;"Acc:MGI:2442507]""	1""	34678188	34813309	1	B""	YES""	M-F+""";
12305,"ENSMUSG00000118272",0.245723205106002,7.74491047331148,3.08673797455254,0.00645269168595002,0.0313416882008799,-3.6649718228953,NA,"Arhgef4","Rho guanine nucleotide exchange factor (GEF) 4 [Source:MGI Symbol;"Acc:MGI:2442507]""	1""	34801794	34801964	1	B""	YES""	M-F+""";
10819,"ENSMUSG00000068823",-0.163207084040135,8.11145090532462,-3.08556324257819,0.00646918585992092,0.0313483685028437,-3.67132007620808,229663,"Csde1","cold shock domain containing E1, RNA binding [Source:MGI Symbol;"Acc:MGI:92356]""	3""	103020426	103058186	1	F2.2""	YES""	M+F-""";
882,"ENSMUSG00000010064",0.388879890776125,6.05013617595067,3.08280732799899,0.00650804269816532,0.0313673255653361,-3.63263929119353,76257,"Slc38a3","solute carrier family 38, member 3 [Source:MGI Symbol;"Acc:MGI:1923507]""	9""	107650634	107669530	-1	F1""	YES""	M-F+""";
4226,"ENSMUSG00000027499",-0.249479679875888,7.96807043678623,-3.08113509973492,0.00653173105525361,0.0313673255653361,-3.67911812750232,18767,"Pkia","protein kinase inhibitor, alpha [Source:MGI Symbol;"Acc:MGI:104747]""	3""	7366669	7445366	1	A1""	YES""	M+F-""";
4986,"ENSMUSG00000029394",0.358437661827556,4.21664588102824,3.08360378969513,0.00649678970768433,0.0313673255653361,-3.4280221811625,13445,"Cdk2ap1","CDK2 (cyclin-dependent kinase 2)-associated protein 1 [Source:MGI Symbol;"Acc:MGI:1202069]""	5""	124345417	124363082	-1	F""	YES""	M-F+""";
5294,"ENSMUSG00000030282",-0.196786108416831,6.32863033424728,-3.08378235645373,0.00649426939251202,0.0313673255653361,-3.64509279137363,12764,"Cmas","cytidine monophospho-N-acetylneuraminic acid synthetase [Source:MGI Symbol;"Acc:MGI:1337124]""	6""	142756686	142775714	1	G2""	YES""	M+F-""";
5989,"ENSMUSG00000032244",-0.199493506092088,7.74765248346277,-3.08153793255518,0.00652601695072986,0.0313673255653361,-3.67632763252258,14155,"Fem1b","fem 1 homolog b [Source:MGI Symbol;"Acc:MGI:1335087]""	9""	62791821	62811934	-1	B""	YES""	M+F-""";
8269,"ENSMUSG00000041420",0.220242693150951,4.40549799342405,3.08235842231383,0.00651439354000841,0.0313673255653361,-3.47601890761201,17537,"Meis3","Meis homeobox 3 [Source:MGI Symbol;"Acc:MGI:108519]""	7""	16175090	16186504	1	A2""	YES""	M-F+""";
9032,"ENSMUSG00000047013",0.200727875314702,7.08334540655455,3.08170073000293,0.00652370908453829,0.0313673255653361,-3.66570832968364,330369,"Fbxo41","F-box protein 41 [Source:MGI Symbol;"Acc:MGI:1261912]""	6""	85469574	85502994	-1	C3""	YES""	M-F+""";
9669,"ENSMUSG00000052681",-0.243749655329051,6.4399109365566,-3.08448808305917,0.00648431800273417,0.0313673255653361,-3.64819140117249,215449,"Rap1b","RAS related protein 1b [Source:MGI Symbol;"Acc:MGI:894315]""	10""	117813871	117846035	-1	D2""	YES""	M+F-""";
10350,"ENSMUSG00000060548",0.335779585005128,6.44242271749515,3.08178331839241,0.00652253859077029,0.0313673255653361,-3.65131992226751,29820,"Tnfrsf19","tumor necrosis factor receptor superfamily, member 19 [Source:MGI Symbol;"Acc:MGI:1352474]""	14""	60963875	61046490	-1	D1""	YES""	M-F+""";
11115,"ENSMUSG00000074405",0.389333699621585,4.38075039568565,3.08328124867529,0.00650134451326688,0.0313673255653361,-3.46846302074376,319748,"Zfp865","zinc finger protein 865 [Source:MGI Symbol;"Acc:MGI:2442656]""	7""	5020376	5036768	1	A1""	YES""	M-F+""";
3155,"ENSMUSG00000024587",-0.163411983773478,8.06770182113049,-3.08041147163975,0.00654200783694789,0.0313885013512737,-3.68174125823158,70223,"Nars","asparaginyl-tRNA synthetase [Source:MGI Symbol;"Acc:MGI:1917473]""	18""	64499647	64516652	-1	E1""	YES""	M+F-""";
4285,"ENSMUSG00000027646",0.281044435063735,6.72510478656714,3.07944806012789,0.00655571443963265,0.0314071056762755,-3.6636579644081,20779,"Src","Rous sarcoma oncogene [Source:MGI Symbol;"Acc:MGI:98397]""	2""	157418444	157471862	1	H1""	YES""	M-F+""";
4999,"ENSMUSG00000029419",0.385884231324962,6.2883217286584,3.07809097334518,0.00657506944517488,0.0314071056762755,-3.65233326751119,381353,"Ajm1","apical junction component 1 [Source:MGI Symbol;"Acc:MGI:2685842]""	2""	25575416	25581757	-1	A3""	YES""	M-F+""";
6597,"ENSMUSG00000034551",-0.389871858754428,3.12454777735898,-3.07807909471174,0.00657523910608585,0.0314071056762755,-3.2232875367632,245596,"Hdx","highly divergent homeobox [Source:MGI Symbol;"Acc:MGI:2685226]""	X""	111569931	111697079	-1	E1""	YES""	M+F-""";
9882,"ENSMUSG00000054942",-0.198331771978804,7.35135175203545,-3.07840040708563,0.00657065134889347,0.0314071056762755,-3.67738494297143,215708,"Miga1","mitoguardin 1 [Source:MGI Symbol;"Acc:MGI:1924567]""	3""	152273849	152340407	-1	H3""	YES""	M+F-""";
11171,"ENSMUSG00000074923",0.353692906505715,6.12510736154167,3.07838526457745,0.00657086748629915,0.0314071056762755,-3.64409339807266,214230,"Pak6","p21 (RAC1) activated kinase 6 [Source:MGI Symbol;"Acc:MGI:2679420]""	2""	118663303	118698020	1	E5""	YES""	M-F+""";
1456,"ENSMUSG00000019790",-0.181428297967681,7.39934812976779,-3.07740840998997,0.00658482533403089,0.0314248370978885,-3.67993475519645,78808,"Stxbp5","syntaxin binding protein 5 (tomosyn) [Source:MGI Symbol;"Acc:MGI:1926058]""	10""	9755547	9901079	-1	A1""	YES""	M+F-""";
4993,"ENSMUSG00000029406",0.366618871423786,7.57541891372859,3.0767250929613,0.00659460613483357,0.0314331726335678,-3.68328449647079,19679,"Pitpnm2","phosphatidylinositol transfer protein, membrane-associated 2 [Source:MGI Symbol;"Acc:MGI:1336192]""	5""	124118690	124249760	-1	F""	YES""	M-F+""";
10835,"ENSMUSG00000069114",-0.296428436828375,3.6421911859309,-3.07646566482199,0.00659832322290607,0.0314331726335678,-3.36758813453624,229055,"Zbtb10","zinc finger and BTB domain containing 10 [Source:MGI Symbol;"Acc:MGI:2139883]""	3""	9250602	9285333	1	A1""	YES""	M+F-""";
1267,"ENSMUSG00000018008",0.462370813414889,3.12907548682341,3.07517328788124,0.00661687087023747,0.0314375473797394,-3.23207545127151,72318,"Cyth4","cytohesin 4 [Source:MGI Symbol;"Acc:MGI:2441702]""	15""	78597047	78622019	1	E1""	YES""	M-F+""";
3775,"ENSMUSG00000026312",-0.295043359570648,4.91118129436153,-3.07549272128303,0.00661228177257526,0.0314375473797394,-3.55731755194476,241201,"Cdh7","cadherin 7, type 2 [Source:MGI Symbol;"Acc:MGI:2442792]""	1""	109982431	110140157	1	E2.1""	YES""	M+F-""";
7830,"ENSMUSG00000039515",0.197776687011347,7.32510973443425,3.07532748045752,0.00661465529539019,0.0314375473797394,-3.68294024233814,110854,"Ptpa","protein phosphatase 2 protein activator [Source:MGI Symbol;"Acc:MGI:1346006]""	2""	30416039	30447806	1	B""	YES""	M-F+""";
5,"ENSMUSG00000000085",0.18085295356774,5.02693930415555,3.0738376987675,0.00663609209625529,0.031472967479368,-3.57260301086769,29871,"Scmh1","sex comb on midleg homolog 1 [Source:MGI Symbol;"Acc:MGI:1352762]""	4""	120405281	120530186	1	D2.1""	YES""	M-F+""";
11048,"ENSMUSG00000073434",0.309210186363231,3.74284781995808,3.07395680444697,0.00663437576960759,0.031472967479368,-3.36794763816957,106618,"Wdr90","WD repeat domain 90 [Source:MGI Symbol;"Acc:MGI:1921267]""	17""	25844771	25861501	-1	A3.3""	YES""	M-F+""";
782,"ENSMUSG00000007880",0.228155367238224,6.93756339760114,3.07274455327062,0.00665186468401192,0.0314750933305399,-3.68268441145275,93760,"Arid1a","AT rich interactive domain 1A (SWI-like) [Source:MGI Symbol;"Acc:MGI:1935147]""	4""	133679008	133756769	-1	D2.3""	YES""	M-F+""";
6436,"ENSMUSG00000033900",-0.226511250271609,7.5432695312316,-3.0731911594985,0.00664541635841974,0.0314750933305399,-3.69120971194203,213582,"Map9","microtubule-associated protein 9 [Source:MGI Symbol;"Acc:MGI:2442208]""	3""	82358044	82395268	1	E3""	YES""	M+F-""";
7717,"ENSMUSG00000039100",-0.212881105862759,8.72951625936426,-3.07258355828672,0.00665419070634298,0.0314750933305399,-3.70202257453423,223455,"Marchf6","membrane associated ring-CH-type finger 6 [Source:MGI Symbol;"Acc:MGI:2442773]""	15""	31455891	31531053	-1	B2""	YES""	M+F-""";
12189,"ENSMUSG00000113536",0.396347805299585,1.80351983053039,3.07160048079025,0.00666841122268603,0.0315144937472772,-2.86324750391892,NA,"Gm49327","predicted gene, 49327 [Source:MGI Symbol;"Acc:MGI:6121512]""	12""	17933164	17939628	1	A1.2""	YES""	M-F+""";
375,"ENSMUSG00000003269",0.145780961301536,5.91745663849943,3.06639395799946,0.00674422054978369,0.0316034812806883,-3.6617944497225,19158,"Cyth2","cytohesin 2 [Source:MGI Symbol;"Acc:MGI:1334255]""	7""	45806637	45814581	-1	B3""	YES""	M-F+""";
699,"ENSMUSG00000006471",0.235248067509854,4.12714042893091,3.06457700149075,0.00677087348563068,0.0316034812806883,-3.45873250036057,78797,"Ndor1","NADPH dependent diflavin oxidoreductase 1 [Source:MGI Symbol;"Acc:MGI:1926047]""	2""	25244821	25256022	-1	A3""	YES""	M-F+""";
821,"ENSMUSG00000008690",0.202624760416732,6.64189682764677,3.06517570536259,0.00676207977705596,0.0316034812806883,-3.69205618630065,52683,"Ncaph2","non-SMC condensin II complex, subunit H2 [Source:MGI Symbol;"Acc:MGI:1289164]""	15""	89355719	89372826	1	E3""	YES""	M-F+""";
1014,"ENSMUSG00000014599",0.242731427687787,3.97134420867693,3.06376814887131,0.00678277154300505,0.0316034812806883,-3.44939281307236,12977,"Csf1","colony stimulating factor 1 (macrophage) [Source:MGI Symbol;"Acc:MGI:1339753]""	3""	107741048	107760469	-1	F2.3""	YES""	M-F+""";
1500,"ENSMUSG00000019883",-0.187196185937246,5.14185344144554,-3.06733272020421,0.00673048994289648,0.0316034812806883,-3.5995092562271,52665,"Echdc1","enoyl Coenzyme A hydratase domain containing 1 [Source:MGI Symbol;"Acc:MGI:1277169]""	10""	29313166	29347469	1	A4""	YES""	M+F-""";
1711,"ENSMUSG00000020390",-0.223594340499152,7.2028382127088,-3.06448029739216,0.00677229491189373,0.0316034812806883,-3.70431489579998,22210,"Ube2b","ubiquitin-conjugating enzyme E2B [Source:MGI Symbol;"Acc:MGI:102944]""	11""	51985497	52000762	-1	B1.3""	YES""	M+F-""";
2068,"ENSMUSG00000021219",0.240123033620208,6.31113869565394,3.06700303518732,0.00673530890382682,0.0316034812806883,-3.67916598157612,50779,"Rgs6","regulator of G-protein signaling 6 [Source:MGI Symbol;"Acc:MGI:1354730]""	12""	82588292	83162056	1	D1""	YES""	M-F+""";
2842,"ENSMUSG00000023191",0.427304820199972,2.71551216862526,3.06229257342354,0.00680452947321974,0.0316034812806883,-3.13076052931183,14789,"P3h3","prolyl 3-hydroxylase 3 [Source:MGI Symbol;"Acc:MGI:1315208]""	6""	124841089	124857752	-1	F2""	YES""	M-F+""";
3099,"ENSMUSG00000024430",-1.71088463403385,0.154902178632095,-3.06023874410902,0.00683492724164206,0.0316034812806883,-2.38772385287196,71132,"Cabyr","calcium-binding tyrosine-(Y)-phosphorylation regulated (fibrousheathin 2) [Source:MGI Symbol;"Acc:MGI:1918382]""	18""	12740322	12755260	1	A1""	YES""	M+F-""";
4099,"ENSMUSG00000027193",-0.138710186368208,6.61389232557814,-3.06502065238315,0.00676435611253645,0.0316034812806883,-3.69331674964336,11800,"Api5","apoptosis inhibitor 5 [Source:MGI Symbol;"Acc:MGI:1888993]""	2""	94411682	94438136	-1	E1""	YES""	M+F-""";
4378,"ENSMUSG00000027936",0.304502614621008,3.75469273409552,3.06158780831151,0.00681494549500814,0.0316034812806883,-3.41024472331411,74343,"Crtc2","CREB regulated transcription coactivator 2 [Source:MGI Symbol;"Acc:MGI:1921593]""	3""	90254163	90264125	1	F1""	YES""	M-F+""";
5402,"ENSMUSG00000030614",-0.161345119947847,4.91186918737816,-3.0660622914928,0.00674907812408718,0.0316034812806883,-3.57888338573662,68472,"Tmem126b","transmembrane protein 126B [Source:MGI Symbol;"Acc:MGI:1915722]""	7""	90467438	90476001	-1	E1""	YES""	M+F-""";
5452,"ENSMUSG00000030739",0.563536211042038,4.14587740769046,3.06079961597111,0.00682661292946737,0.0316034812806883,-3.48501885779673,71960,"Myh14","myosin, heavy polypeptide 14 [Source:MGI Symbol;"Acc:MGI:1919210]""	7""	44605803	44670843	-1	B3""	YES""	M-F+""";
5679,"ENSMUSG00000031480",0.462920909243683,2.05021391704183,3.0611846866807,0.0068209103842097,0.0316034812806883,-2.94258377018563,56229,"Thsd1","thrombospondin, type I, domain 1 [Source:MGI Symbol;"Acc:MGI:1929096]""	8""	22227313	22261334	1	A2""	YES""	M-F+""";
5947,"ENSMUSG00000032116",-0.206426800080852,5.88399855309634,-3.06865053517359,0.00671126116614101,0.0316034812806883,-3.65833263368278,16430,"Stt3a","STT3, subunit of the oligosaccharyltransferase complex, homolog A (S. cerevisiae) [Source:MGI Symbol;"Acc:MGI:105124]""	9""	36729344	36767679	-1	A4""	YES""	M+F-""";
6107,"ENSMUSG00000032507",-0.222330559366317,5.60682755033364,-3.06585399760194,0.00675213053123903,0.0316034812806883,-3.64386700596082,72179,"Fbxl2","F-box and leucine-rich repeat protein 2 [Source:MGI Symbol;"Acc:MGI:1919429]""	9""	113963637	114046191	-1	F3""	YES""	M+F-""";
8840,"ENSMUSG00000045333",0.50959842904356,3.80542168793693,3.06064724098999,0.00682887074639423,0.0316034812806883,-3.43876011672943,94187,"Zfp423","zinc finger protein 423 [Source:MGI Symbol;"Acc:MGI:1891217]""	8""	87661810	87959595	-1	C3""	YES""	M-F+""";
8950,"ENSMUSG00000046351",-0.240867504565314,5.58701571881742,-3.0622399539285,0.00680530662276075,0.0316034812806883,-3.64949750607729,218100,"Zfp322a","zinc finger protein 322A [Source:MGI Symbol;"Acc:MGI:2442566]""	13""	23353103	23369208	-1	A3.1""	YES""	M+F-""";
10021,"ENSMUSG00000056492",0.407303292200953,5.59281904878628,3.06298372234566,0.00679432975976762,0.0316034812806883,-3.64840831937575,224792,"Adgrf5","adhesion G protein-coupled receptor F5 [Source:MGI Symbol;"Acc:MGI:2182928]""	17""	43360451	43459557	1	B3""	YES""	M-F+""";
10194,"ENSMUSG00000058672",-0.24967994177785,8.3649017614165,-3.06368814682963,0.00678394946356792,0.0316034812806883,-3.71864148876635,22151,"Tubb2a","tubulin, beta 2A class IIA [Source:MGI Symbol;"Acc:MGI:107861]""	13""	34074274	34078007	-1	A3.3""	YES""	M+F-""";
11137,"ENSMUSG00000074657",0.477924233980118,11.620051821035,3.06537074508756,0.00675921745574567,0.0316034812806883,-3.71902221922191,16572,"Kif5a","kinesin family member 5A [Source:MGI Symbol;"Acc:MGI:109564]""	10""	127225696	127263348	-1	D3""	YES""	M-F+""";
11173,"ENSMUSG00000074968",-0.286145988157242,7.97778471758016,-3.06034051010027,0.00683341793964837,0.0316034812806883,-3.72297501973795,228432,"Ano3","anoctamin 3 [Source:MGI Symbol;"Acc:MGI:3613666]""	2""	110655201	110950923	-1	E3""	YES""	M+F-""";
11753,"ENSMUSG00000096914",-0.269707151976829,4.89751386492604,-3.06401945473804,0.00677907270449107,0.0316034812806883,-3.58629268537709,270049,"Galntl6","UDP-N-acetyl-alpha-D-galactosamine:polypeptide N-acetylgalactosaminyltransferase-like 6 [Source:MGI Symbol;"Acc:MGI:1913581]""	8""	57774052	58912640	-1	B2""	YES""	M+F-""";
12218,"ENSMUSG00000115018",0.235248067509854,4.12714042893091,3.06457700149075,0.00677087348563068,0.0316034812806883,-3.45873250036057,NA,"Ndor1","NADPH dependent diflavin oxidoreductase 1 [Source:MGI Symbol;"Acc:MGI:1926047]""	2""	25244819	25246863	-1	A3""	YES""	M-F+""";
12219,"ENSMUSG00000115074",0.235248067509854,4.12714042893091,3.06457700149075,0.00677087348563068,0.0316034812806883,-3.45873250036057,78797,"Ndor1","NADPH dependent diflavin oxidoreductase 1 [Source:MGI Symbol;"Acc:MGI:1926047]""	2""	25244863	25255386	-1	A3""	YES""	M-F+""";
873,"ENSMUSG00000009907",-0.184369121750751,5.76212481939457,-3.05847739816627,0.00686110147064145,0.0316697616166854,-3.6704862982971,20479,"Vps4b","vacuolar protein sorting 4B [Source:MGI Symbol;"Acc:MGI:1100499]""	1""	106764071	106796728	-1	E2.1""	YES""	M+F-""";
5397,"ENSMUSG00000030605",0.370023450447405,6.98247566047361,3.05864354621431,0.00685862828525344,0.0316697616166854,-3.71297254775416,17304,"Mfge8","milk fat globule-EGF factor 8 protein [Source:MGI Symbol;"Acc:MGI:102768]""	7""	79133768	79149060	-1	D2""	YES""	M-F+""";
6874,"ENSMUSG00000035764",-0.201455084130697,6.61965359245275,-3.05688810649085,0.00688480271604764,0.0317244183585754,-3.71046966750215,268882,"Fbxo45","F-box protein 45 [Source:MGI Symbol;"Acc:MGI:2447775]""	16""	32230112	32247158	-1	B2""	YES""	M+F-""";
8930,"ENSMUSG00000046191",-0.27524486083134,3.72832589522024,-3.05694796316872,0.00688390862428861,0.0317244183585754,-3.43298437551811,93891,"Pcdhb20","protocadherin beta 20 [Source:MGI Symbol;"Acc:MGI:2136758]""	18""	37504264	37507822	1	B3""	YES""	M+F-""";
5156,"ENSMUSG00000029804",-0.276177408692464,8.1891218315463,-3.05629629633088,0.0068936488002854,0.0317378435039593,-3.73333323255066,73998,"Herc3","hect domain and RLD 3 [Source:MGI Symbol;"Acc:MGI:1921248]""	6""	58831465	58920398	1	B3""	YES""	M+F-""";
457,"ENSMUSG00000003970",0.254925090206847,7.2789427036119,3.05579969390725,0.0069010803106761,0.0317447385698736,-3.72354317632295,26961,"Rpl8","ribosomal protein L8 [Source:MGI Symbol;"Acc:MGI:1350927]""	15""	76904078	76906314	1	D3""	YES""	M-F+""";
8797,"ENSMUSG00000045034",-0.214711198145175,5.18796051285742,-3.05250368629777,0.00695060228661836,0.0319450701864146,-3.63847589481975,218440,"Ankrd34b","ankyrin repeat domain 34B [Source:MGI Symbol;"Acc:MGI:2443245]""	13""	92425896	92441658	1	C3""	YES""	M+F-""";
1509,"ENSMUSG00000019907",-0.192237562920493,7.17471435325236,-3.05120331962994,0.00697023516710634,0.0319866641195086,-3.7319749877522,17931,"Ppp1r12a","protein phosphatase 1, regulatory subunit 12A [Source:MGI Symbol;"Acc:MGI:1309528]""	10""	108162193	108284475	1	D1""	YES""	M+F-""";
9490,"ENSMUSG00000050963",-0.210662638007579,5.6092797433055,-3.05111236259406,0.0069716104520996,0.0319866641195086,-3.675986122359,16539,"Kcns2","K+ voltage-gated channel, subfamily S, 2 [Source:MGI Symbol;"Acc:MGI:1197011]""	15""	34837355	34843407	1	B3.1""	YES""	M+F-""";
7261,"ENSMUSG00000037416",-0.201462488537139,6.46635309039807,-3.05023933617729,0.00698482420246645,0.0320198292810397,-3.72047466926117,240283,"Dmxl1","Dmx-like 1 [Source:MGI Symbol;"Acc:MGI:2443926]""	18""	49832670	49965473	1	D1""	YES""	M+F-""";
1097,"ENSMUSG00000015647",0.479367874451656,3.13967910036123,3.04905275885497,0.0070028228397253,0.0320748537502882,-3.27230022100229,16776,"Lama5","laminin, alpha 5 [Source:MGI Symbol;"Acc:MGI:105382]""	2""	180176373	180225859	-1	H4""	YES""	M-F+""";
8878,"ENSMUSG00000045733",-0.226492369800574,8.01123799404676,-3.04745300857203,0.00702716022404295,0.0321313063009432,-3.75061345750599,212518,"Sprn","shadow of prion protein [Source:MGI Symbol;"Acc:MGI:3582583]""	7""	140150628	140154877	-1	F4""	YES""	M+F-""";
11332,"ENSMUSG00000079215",0.148493992051928,6.62664995826229,3.04758210013586,0.00702519327159363,0.0321313063009432,-3.73058556282921,269704,"Zfp664","zinc finger protein 664 [Source:MGI Symbol;"Acc:MGI:2442505]""	5""	124862691	124902693	1	F""	YES""	M-F+""";
3459,"ENSMUSG00000025384",0.421152889141208,2.61315706651459,3.04523134335549,0.00706109562753001,0.03225890236841,-3.1655416272672,71885,"Faap100","Fanconi anemia core complex associated protein 100 [Source:MGI Symbol;"Acc:MGI:1919135]""	11""	120369055	120378764	-1	E2""	YES""	M-F+""";
98,"ENSMUSG00000001017",-0.144460876797731,7.09060632157525,-3.04103119050748,0.00712568852499899,0.0323057044434535,-3.7519447808413,66511,"Chtop","chromatin target of PRMT1 [Source:MGI Symbol;"Acc:MGI:1913761]""	3""	90498956	90509498	-1	F1""	YES""	M+F-""";
405,"ENSMUSG00000003452",-0.301634549999091,6.07725811309998,-3.04159411978789,0.00711699813322967,0.0323057044434535,-3.72348097246196,12121,"Bicd1","BICD cargo adaptor 1 [Source:MGI Symbol;"Acc:MGI:1101760]""	6""	149408886	149563329	1	G3""	YES""	M+F-""";
1248,"ENSMUSG00000017754",0.421072208531741,5.38309736076122,3.04225989473737,0.0071067333491838,0.0323057044434535,-3.66885404288893,18830,"Pltp","phospholipid transfer protein [Source:MGI Symbol;"Acc:MGI:103151]""	2""	164839518	164857711	-1	H3""	YES""	M-F+""";
1886,"ENSMUSG00000020776",0.281409796934157,5.6745880623922,3.04242802471947,0.00710414343560567,0.0323057044434535,-3.69559174973102,217335,"Fbf1","Fas (TNFRSF6) binding factor 1 [Source:MGI Symbol;"Acc:MGI:1922033]""	11""	116142285	116168166	-1	E2""	YES""	M-F+""";
4266,"ENSMUSG00000027599",-0.186381928307369,6.7852837152156,-3.04142518345425,0.00711960505489652,0.0323057044434535,-3.74648532050609,74252,"Armc1","armadillo repeat containing 1 [Source:MGI Symbol;"Acc:MGI:1921502]""	3""	19131402	19163065	-1	A2""	YES""	M+F-""";
4351,"ENSMUSG00000027834",-0.272967845303354,9.01293930582998,-3.04283631895055,0.00709785780086567,0.0323057044434535,-3.76550051920646,20713,"Serpini1","serine (or cysteine) peptidase inhibitor, clade I, member 1 [Source:MGI Symbol;"Acc:MGI:1194506]""	3""	75557547	75643495	1	E3""	YES""	M+F-""";
5745,"ENSMUSG00000031639",0.379387906890457,3.99901555476302,3.04408260424624,0.00707870488022269,0.0323057044434535,-3.50345305426484,142980,"Tlr3","toll-like receptor 3 [Source:MGI Symbol;"Acc:MGI:2156367]""	8""	45395665	45411080	-1	B1.1""	YES""	M-F+""";
10293,"ENSMUSG00000059921",-0.293916830804888,5.28681630454927,-3.04117318951025,0.00712349539837371,0.0323057044434535,-3.66960300547208,22253,"Unc5c","unc-5 netrin receptor C [Source:MGI Symbol;"Acc:MGI:1095412]""	3""	141465216	141834924	1	H1""	YES""	M+F-""";
11635,"ENSMUSG00000092006",-3.57126971300162,-0.74131065766732,-3.04148378601528,0.00711870063089276,0.0323057044434535,-2.29849039076899,NA,"Gm17139","predicted gene 17139 [Source:MGI Symbol;"Acc:MGI:4937966]""	12""	84918148	84919238	1	D1""	YES""	M+F-""";
253,"ENSMUSG00000002250",0.433364318542351,4.04513376499126,3.03946498763989,0.00714992165256262,0.0323881225116982,-3.50675727068932,19015,"Ppard","peroxisome proliferator activator receptor delta [Source:MGI Symbol;"Acc:MGI:101884]""	17""	28232700	28301474	1	A3.3""	YES""	M-F+""";
731,"ENSMUSG00000006906",-0.212168094409023,5.15332735830399,-3.03585619775957,0.00720606458490599,0.0323978033875763,-3.66713525037192,70527,"Stambp","STAM binding protein [Source:MGI Symbol;"Acc:MGI:1917777]""	6""	83543211	83572729	-1	C3""	YES""	M+F-""";
3731,"ENSMUSG00000026200",0.381259545294535,2.59854296545309,3.03586963471278,0.00720585474873396,0.0323978033875763,-3.17897424313072,74577,"Glb1l","galactosidase, beta 1-like [Source:MGI Symbol;"Acc:MGI:1921827]""	1""	75198236	75210813	-1	C4""	YES""	M-F+""";
4101,"ENSMUSG00000027195",-0.150596310147616,6.18598729702841,-3.03654443170108,0.00719532452834984,0.0323978033875763,-3.74024884727362,56348,"Hsd17b12","hydroxysteroid (17-beta) dehydrogenase 12 [Source:MGI Symbol;"Acc:MGI:1926967]""	2""	94032689	94157964	-1	E1""	YES""	M+F-""";
5161,"ENSMUSG00000029821",-0.295801866835952,3.14696943711726,-3.03722797688786,0.00718467306432534,0.0323978033875763,-3.33326094434465,54722,"Gsdme","gasdermin E [Source:MGI Symbol;"Acc:MGI:1889850]""	6""	50188888	50263862	-1	B2.3""	YES""	M+F-""";
5354,"ENSMUSG00000030471",-0.264941919218144,4.3305174817078,-3.03702399412321,0.00718785005412537,0.0323978033875763,-3.56783690346734,243983,"Zdhhc13","zinc finger, DHHC domain containing 13 [Source:MGI Symbol;"Acc:MGI:1919227]""	7""	48789003	48827440	1	B4""	YES""	M+F-""";
5717,"ENSMUSG00000031570",-0.169387401794002,3.94102305153012,-3.03543673047667,0.00721261812486425,0.0323978033875763,-3.5055167919383,71910,"Plpp5","phospholipid phosphatase 5 [Source:MGI Symbol;"Acc:MGI:1919160]""	8""	25720037	25724887	1	A2""	YES""	M+F-""";
7509,"ENSMUSG00000038349",-0.218796768223052,5.40358968335823,-3.03606457202511,0.00720281120828443,0.0323978033875763,-3.69137374970777,227120,"Plcl1","phospholipase C-like 1 [Source:MGI Symbol;"Acc:MGI:3036262]""	1""	55405921	55754285	1	C1.2""	YES""	M+F-""";
9428,"ENSMUSG00000050390",0.318095000954102,4.9268440676057,3.03830848689925,0.00716786712648565,0.0323978033875763,-3.63159067394416,97130,"C77080","expressed sequence C77080 [Source:MGI Symbol;"Acc:MGI:2140651]""	4""	129219578	129261404	-1	D2.2""	YES""	M-F+""";
10348,"ENSMUSG00000060534",-0.285805148101767,4.61822485617612,-3.03577676176767,0.00720730520672554,0.0323978033875763,-3.60392987647169,13176,"Dcc","deleted in colorectal carcinoma [Source:MGI Symbol;"Acc:MGI:94869]""	18""	71253634	72351069	-1	E2""	YES""	M+F-""";
11100,"ENSMUSG00000074212",-0.215018373090008,7.33921545442861,-3.03676212054703,0.00719193068625667,0.0323978033875763,-3.7654077857836,70604,"Dnajb14","DnaJ heat shock protein family (Hsp40) member B14 [Source:MGI Symbol;"Acc:MGI:1917854]""	3""	137867675	137916557	1	G3""	YES""	M+F-""";
9427,"ENSMUSG00000050379",-0.193278152928539,6.8531884613698,-3.03424484434418,0.00723127121439688,0.0324509347014227,-3.76260890260295,56526,"Septin6","septin 6 [Source:MGI Symbol;"Acc:MGI:1888939]""	X""	36911326	36991794	-1	A3.3""	YES""	M+F-""";
10569,"ENSMUSG00000063273",-0.175389637051826,6.32797151292787,-3.0339062809253,0.00723657830961403,0.0324509347014227,-3.7509578694985,74838,"Naa15","N(alpha)-acetyltransferase 15, NatA auxiliary subunit [Source:MGI Symbol;"Acc:MGI:1922088]""	3""	51415148	51476507	1	C""	YES""	M+F-""";
8973,"ENSMUSG00000046556",0.217162605975486,4.47204217612346,3.03345071728432,0.00724372540528224,0.0324557791902365,-3.58915998443663,79233,"Zfp319","zinc finger protein 319 [Source:MGI Symbol;"Acc:MGI:1890618]""	8""	95323011	95331950	-1	C5""	YES""	M-F+""";
10196,"ENSMUSG00000058704",-0.192946342989129,4.55469358609038,-3.03281368893799,0.00725373092520859,0.0324734121291846,-3.60193132363602,76890,"Memo1","mediator of cell motility 1 [Source:MGI Symbol;"Acc:MGI:1924140]""	17""	74199036	74295521	-1	E2""	YES""	M+F-""";
4341,"ENSMUSG00000027806",-0.213928366476957,5.83099280938252,-3.03166248043162,0.00727184657088839,0.0325148914569464,-3.72998935233961,72033,"Tsc22d2","TSC22 domain family, member 2 [Source:MGI Symbol;"Acc:MGI:1919283]""	3""	58414715	58466783	1	D""	YES""	M+F-""";
6797,"ENSMUSG00000035342",0.440504280835571,4.41073306013942,3.0314527296103,0.00727515199010528,0.0325148914569464,-3.57912675534393,226154,"Lzts2","leucine zipper, putative tumor suppressor 2 [Source:MGI Symbol;"Acc:MGI:2385095]""	19""	45014414	45027111	1	C3""	YES""	M-F+""";
4325,"ENSMUSG00000027763",-0.177855095185255,6.80304581514058,-3.02921661140278,0.00731048151542838,0.0325992837544708,-3.77232084185105,56758,"Mbnl1","muscleblind like splicing factor 1 [Source:MGI Symbol;"Acc:MGI:1928482]""	3""	60472830	60629750	1	D""	YES""	M+F-""";
7302,"ENSMUSG00000037608",-0.203082565088903,7.43205003157919,-3.02871629982232,0.00731840900870154,0.0325992837544708,-3.78318330463344,72567,"Bclaf1","BCL2-associated transcription factor 1 [Source:MGI Symbol;"Acc:MGI:1917580]""	10""	20312469	20344613	1	A3""	YES""	M+F-""";
8747,"ENSMUSG00000044576",0.487357842367842,3.274098147067,3.02895344119405,0.00731465043474096,0.0325992837544708,-3.38790141309937,242915,"Garem2","GRB2 associated regulator of MAPK1 subtype 2 [Source:MGI Symbol;"Acc:MGI:2685290]""	5""	30105161	30118378	1	B1""	YES""	M-F+""";
11980,"ENSMUSG00000104822",-3.03663095539666,-0.406332936808203,-3.02911719616323,0.00731205609555641,0.0325992837544708,-2.32252954126831,NA,"Gm42967","predicted gene 42967 [Source:MGI Symbol;"Acc:MGI:5663104]""	3""	152380857	152383168	-1	H3""	YES""	M+F-""";
213,"ENSMUSG00000001942",-0.211857846231472,4.78910826213174,-3.02594492700568,0.00736247345102445,0.0326330539689968,-3.64683608100239,22619,"Siae","sialic acid acetylesterase [Source:MGI Symbol;"Acc:MGI:104803]""	9""	37555698	37649655	1	A4""	YES""	M+F-""";
586,"ENSMUSG00000005360",0.375638425748452,9.41648889298112,3.02716057968554,0.0073431130514114,0.0326330539689968,-3.79916698559366,20512,"Slc1a3","solute carrier family 1 (glial high affinity glutamate transporter), member 3 [Source:MGI Symbol;"Acc:MGI:99917]""	15""	8634124	8710764	-1	A1""	YES""	M-F+""";
1186,"ENSMUSG00000016763",-0.473289681891448,6.22380004022664,-3.02622650870263,0.00735798458589196,0.0326330539689968,-3.76179986135592,64706,"Scube1","signal peptide, CUB domain, EGF-like 1 [Source:MGI Symbol;"Acc:MGI:1890616]""	15""	83604999	83725021	-1	E1""	YES""	M+F-""";
1733,"ENSMUSG00000020451",0.228541110337647,6.35574917991202,3.02343152603219,0.00740265931099243,0.0326330539689968,-3.77172607844315,16886,"Limk2","LIM motif-containing protein kinase 2 [Source:MGI Symbol;"Acc:MGI:1197517]""	11""	3344256	3409189	-1	A1""	YES""	M-F+""";
4934,"ENSMUSG00000029223",-0.174546225817914,8.77525788644747,-3.02500435261462,0.00737748704205482,0.0326330539689968,-3.80223888738456,22223,"Uchl1","ubiquitin carboxy-terminal hydrolase L1 [Source:MGI Symbol;"Acc:MGI:103149]""	5""	66676091	66687234	1	C3.1""	YES""	M+F-""";
5230,"ENSMUSG00000030093",0.528068702060023,2.95947458728022,3.02699358402445,0.00734576967475855,0.0326330539689968,-3.31176586966171,22421,"Wnt7a","wingless-type MMTV integration site family, member 7A [Source:MGI Symbol;"Acc:MGI:98961]""	6""	91363981	91411363	-1	D1""	YES""	M-F+""";
6580,"ENSMUSG00000034463",0.489302754720868,4.22834312942369,3.02354364994491,0.0074008620637231,0.0326330539689968,-3.57764962213375,219151,"Scara3","scavenger receptor class A, member 3 [Source:MGI Symbol;"Acc:MGI:2444418]""	14""	65919394	65953935	-1	D1""	YES""	M-F+""";
6906,"ENSMUSG00000035910",-0.350914911885811,3.14244849783814,-3.02674203728583,0.00734977313050358,0.0326330539689968,-3.38263190957998,195208,"Dcdc2a","doublecortin domain containing 2a [Source:MGI Symbol;"Acc:MGI:2652818]""	13""	25056004	25210706	1	A3.1""	YES""	M+F-""";
7685,"ENSMUSG00000038976",0.473485007567766,9.92684720268327,3.02288728747855,0.00741138900807268,0.0326330539689968,-3.80856557079816,217124,"Ppp1r9b","protein phosphatase 1, regulatory subunit 9B [Source:MGI Symbol;"Acc:MGI:2387581]""	11""	94991035	95006899	1	D""	YES""	M-F+""";
7769,"ENSMUSG00000039246",-0.269577322151588,2.85929242134317,-3.02312159983017,0.00740762936332181,0.0326330539689968,-3.29761312701905,226791,"Lyplal1","lysophospholipase-like 1 [Source:MGI Symbol;"Acc:MGI:2385115]""	1""	186087731	186117310	-1	H5""	YES""	M+F-""";
8605,"ENSMUSG00000043252",-0.25856255688087,6.47069954548697,-3.02442424459658,0.00738676166028639,0.0326330539689968,-3.77477730969817,100201,"Tmem64","transmembrane protein 64 [Source:MGI Symbol;"Acc:MGI:2140359]""	4""	15265831	15286753	1	A2""	YES""	M+F-""";
9191,"ENSMUSG00000048280",-0.224417915088717,5.09503156917342,-3.02371006893162,0.00739819529694366,0.0326330539689968,-3.68652503649197,408068,"Zfp738","zinc finger protein 738 [Source:MGI Symbol;"Acc:MGI:3040706]""	13""	67658685	67687071	-1	B3""	YES""	M+F-""";
10444,"ENSMUSG00000061731",-0.277465317955763,5.76507040627847,-3.02541274246201,0.00737096460615737,0.0326330539689968,-3.74312095408397,14042,"Ext1","exostosin glycosyltransferase 1 [Source:MGI Symbol;"Acc:MGI:894663]""	15""	53064038	53346159	-1	C""	YES""	M+F-""";
11285,"ENSMUSG00000078794",0.389741040797406,7.04065748015161,3.02464054132266,0.00738330223822915,0.0326330539689968,-3.78599065149316,629378,"Dact3","dishevelled-binding antagonist of beta-catenin 3 [Source:MGI Symbol;"Acc:MGI:3654828]""	7""	16875317	16887462	1	A2""	YES""	M-F+""";
3433,"ENSMUSG00000025318",0.447567309123881,7.54767449588446,3.02117117273079,0.00743898146298442,0.0327276098800349,-3.7990142804592,57340,"Jph3","junctophilin 3 [Source:MGI Symbol;"Acc:MGI:1891497]""	8""	121729623	121794276	1	E1""	YES""	M-F+""";
2256,"ENSMUSG00000021711",-0.199160874942277,5.95027295696789,-3.02043421983542,0.00745086116433977,0.0327529393412068,-3.76174095478101,66975,"Trappc13","trafficking protein particle complex 13 [Source:MGI Symbol;"Acc:MGI:1914225]""	13""	104142149	104178469	-1	D1""	YES""	M+F-""";
7635,"ENSMUSG00000038773",0.153952749463343,5.74782843026309,3.01951250316472,0.00746574523770165,0.0327914231649009,-3.75025243845231,277250,"Kdm3b","KDM3B lysine (K)-specific demethylase 3B [Source:MGI Symbol;"Acc:MGI:1923356]""	18""	34777047	34838660	1	B1""	YES""	M-F+""";
11900,"ENSMUSG00000101840",-1.82190472756226,1.39568437588501,-3.01906149623184,0.00747303872534493,0.0327965314448624,-2.68955742680631,NA,"Gm28294","predicted gene 28294 [Source:MGI Symbol;"Acc:MGI:5579000]""	1""	75252322	75257427	1	C4""	YES""	M+F-""";
2293,"ENSMUSG00000021792",0.213096884303191,6.50910452517921,3.01654121208451,0.00751392340265549,0.0328240909919547,-3.79300212314062,70564,"Prxl2a","peroxiredoxin like 2A [Source:MGI Symbol;"Acc:MGI:1917814]""	14""	40993740	41013788	-1	B""	YES""	M-F+""";
3657,"ENSMUSG00000026005",-0.215537061183547,4.60275971773522,-3.01734362431054,0.0075008829239405,0.0328240909919547,-3.64215456433512,66646,"Rpe","ribulose-5-phosphate-3-epimerase [Source:MGI Symbol;"Acc:MGI:1913896]""	1""	66700831	66719805	1	C3""	YES""	M+F-""";
4015,"ENSMUSG00000026915",-0.233790500335839,8.20600198086683,-3.01765364361479,0.00749585051266298,0.0328240909919547,-3.8147991447397,20744,"Strbp","spermatid perinuclear RNA binding protein [Source:MGI Symbol;"Acc:MGI:104626]""	2""	37483228	37703859	-1	B""	YES""	M+F-""";
4523,"ENSMUSG00000028293",-0.214234739691126,4.23273163416732,-3.01565180767742,0.0075284034062351,0.0328240909919547,-3.592756503208,24060,"Slc35a1","solute carrier family 35 (CMP-sialic acid transporter), member 1 [Source:MGI Symbol;"Acc:MGI:1345622]""	4""	34663257	34687438	-1	A5""	YES""	M+F-""";
5642,"ENSMUSG00000031371",0.275322570485454,2.50630018379306,3.01745492516252,0.00749907584667733,0.0328240909919547,-3.22963299495311,73738,"Haus7","HAUS augmin-like complex, subunit 7 [Source:MGI Symbol;"Acc:MGI:1920988]""	X""	73437315	73459044	-1	A7.3""	YES""	M-F+""";
7461,"ENSMUSG00000038187",-0.238509178130329,7.0150745693535,-3.01646254416506,0.00751520306795048,0.0328240909919547,-3.80233351473645,68815,"Btbd10","BTB (POZ) domain containing 10 [Source:MGI Symbol;"Acc:MGI:1916065]""	7""	113315626	113369392	-1	F1""	YES""	M+F-""";
7732,"ENSMUSG00000039154",0.349469022667631,3.9201803122424,3.01627517641416,0.00751825177142482,0.0328240909919547,-3.52287324000915,20420,"Shd","src homology 2 domain-containing transforming protein D [Source:MGI Symbol;"Acc:MGI:1099461]""	17""	55970467	55976625	1	D""	YES""	M-F+""";
9179,"ENSMUSG00000048216",-0.263378865413821,5.22424395563811,-3.01585996493313,0.00752501205876406,0.0328240909919547,-3.7177894234533,64450,"Gpr85","G protein-coupled receptor 85 [Source:MGI Symbol;"Acc:MGI:1927851]""	6""	13834458	13839942	-1	A1""	YES""	M+F-""";
3560,"ENSMUSG00000025742",-0.256533678440829,5.63409795479101,-3.01280927185238,0.00757486366630257,0.0329742893568195,-3.75722083683265,110639,"Prps2","phosphoribosyl pyrophosphate synthetase 2 [Source:MGI Symbol;"Acc:MGI:97776]""	X""	167346322	167382749	-1	F5""	YES""	M+F-""";
3882,"ENSMUSG00000026604",0.59826330157767,2.91430280861897,3.01070037902503,0.00760951281171216,0.0329742893568195,-3.31162193606534,19250,"Ptpn14","protein tyrosine phosphatase, non-receptor type 14 [Source:MGI Symbol;"Acc:MGI:102467]""	1""	189728268	189876695	1	H6""	YES""	M-F+""";
5026,"ENSMUSG00000029467",-0.207795916488139,10.205465188792,-3.01053953129188,0.0076121618583641,0.0329742893568195,-3.83470689109488,11938,"Atp2a2","ATPase, Ca++ transporting, cardiac muscle, slow twitch 2 [Source:MGI Symbol;"Acc:MGI:88110]""	5""	122453513	122502225	-1	F""	YES""	M+F-""";
5786,"ENSMUSG00000031750",-0.220473559030621,5.91102900851431,-3.01081245484294,0.00760766753333176,0.0329742893568195,-3.77856202500243,76527,"Il34","interleukin 34 [Source:MGI Symbol;"Acc:MGI:1923777]""	8""	110741829	110805924	-1	E1""	YES""	M+F-""";
9835,"ENSMUSG00000054452",0.306313520822941,8.08950297594091,3.01072003510426,0.00760918915166611,0.0329742893568195,-3.82836321477866,14797,"Tle5","TLE family member 5, transcriptional modulator [Source:MGI Symbol;"Acc:MGI:95806]""	10""	81559488	81566362	1	C1""	YES""	M-F+""";
10436,"ENSMUSG00000061607",0.224103475796078,4.23421752465739,3.01276061307758,0.00757566139915481,0.0329742893568195,-3.60812916237269,240087,"Mdc1","mediator of DNA damage checkpoint 1 [Source:MGI Symbol;"Acc:MGI:3525201]""	17""	35841515	35859670	1	B1""	YES""	M-F+""";
11062,"ENSMUSG00000073639",-0.210130729138369,7.7101913833671,-3.01199027446953,0.00758830154980559,0.0329742893568195,-3.821941427234,19330,"Rab18","RAB18, member RAS oncogene family [Source:MGI Symbol;"Acc:MGI:102790]""	18""	6733905	6794429	1	A1""	YES""	M+F-""";
11394,"ENSMUSG00000082791",0.605055586369444,1.96368061962102,3.01164901080322,0.00759390774881988,0.0329742893568195,-3.08071235888574,NA,"Gm4875","predicted gene 4875 [Source:MGI Symbol;"Acc:MGI:3648108]""	6""	117997207	117997992	1	F1""	YES""	M-F+""";
2442,"ENSMUSG00000022186",-0.131176314504101,8.58525321469996,-3.00929761594307,0.0076326455199148,0.0330362702680509,-3.83475137891211,67041,"Oxct1","3-oxoacid CoA transferase 1 [Source:MGI Symbol;"Acc:MGI:1914291]""	15""	4026383	4155344	1	A1""	YES""	M+F-""";
217,"ENSMUSG00000001983",-0.193135226459312,3.24754824710333,-3.00827425284595,0.00764956472867935,0.0330569673536789,-3.42549578140222,70207,"Taco1","translational activator of mitochondrially encoded cytochrome c oxidase I [Source:MGI Symbol;"Acc:MGI:1917457]""	11""	106066061	106073612	1	E1""	YES""	M+F-""";
4609,"ENSMUSG00000028518",-0.294029079047271,6.77372738004613,-3.00826090569054,0.00764978563718771,0.0330569673536789,-3.81577658194596,108079,"Prkaa2","protein kinase, AMP-activated, alpha 2 catalytic subunit [Source:MGI Symbol;"Acc:MGI:1336173]""	4""	105029874	105109890	-1	C6""	YES""	M+F-""";
6183,"ENSMUSG00000032735",0.245063934603806,5.17101529665002,3.00767532840517,0.00765948362235133,0.0330721610069239,-3.73396747141178,319713,"Ablim3","actin binding LIM protein family, member 3 [Source:MGI Symbol;"Acc:MGI:2442582]""	18""	61799392	61911824	-1	E1""	YES""	M-F+""";
10149,"ENSMUSG00000058135",0.352991922174587,6.97555520208004,3.00715508576016,0.00766810959874049,0.0330827051616681,-3.82208510035973,14862,"Gstm1","glutathione S-transferase, mu 1 [Source:MGI Symbol;"Acc:MGI:95860]""	3""	108012255	108017973	-1	F2.3""	YES""	M-F+""";
5152,"ENSMUSG00000029787",-0.152885337586233,6.51016620712598,-3.00660288752532,0.00767727575143994,0.0330842491922862,-3.81404850336333,78937,"Avl9","AVL9 cell migration associated [Source:MGI Symbol;"Acc:MGI:1926187]""	6""	56714899	56761912	1	B3""	YES""	M+F-""";
9306,"ENSMUSG00000049313",-0.317584012792369,9.33941490476372,-3.00638858083345,0.00768083597944181,0.0330842491922862,-3.84263841457212,20660,"Sorl1","sortilin-related receptor, LDLR class A repeats-containing [Source:MGI Symbol;"Acc:MGI:1202296]""	9""	41964720	42124297	-1	A5.1""	YES""	M+F-""";
140,"ENSMUSG00000001288",0.442408968941376,2.51806269724485,3.00479232627954,0.00770740473145633,0.0331719822789048,-3.23340283018738,19411,"Rarg","retinoic acid receptor, gamma [Source:MGI Symbol;"Acc:MGI:97858]""	15""	102234938	102257517	-1	F3""	YES""	M-F+""";
1065,"ENSMUSG00000015224",0.406467775269048,4.3201742623911,3.00013972931411,0.00778535517862588,0.0332250074078438,-3.65326187375474,74519,"Cyp2j9","cytochrome P450, family 2, subfamily j, polypeptide 9 [Source:MGI Symbol;"Acc:MGI:1921769]""	4""	96568429	96591578	-1	C5""	YES""	M-F+""";
1485,"ENSMUSG00000019852",-0.258423732697728,8.29357548670488,-2.99994160203872,0.00778869158999224,0.0332250074078438,-3.85236835988364,215821,"Arfgef3","ARFGEF family member 3 [Source:MGI Symbol;"Acc:MGI:106387]""	10""	18581839	18743949	-1	A3""	YES""	M+F-""";
4811,"ENSMUSG00000028959",0.239173349535117,5.61253113018749,3.00259050695977,0.00774419939778067,0.0332250074078438,-3.77235445399668,66587,"Fastk","Fas-activated serine/threonine kinase [Source:MGI Symbol;"Acc:MGI:1913837]""	5""	24438440	24445287	-1	A3""	YES""	M-F+""";
6821,"ENSMUSG00000035486",0.612427123212056,2.68751477931267,3.00156347849395,0.00776142043217201,0.0332250074078438,-3.26263448696959,216166,"Plk5","polo like kinase 5 [Source:MGI Symbol;"Acc:MGI:3026984]""	10""	80356459	80365489	1	C1""	YES""	M-F+""";
6836,"ENSMUSG00000035572",-0.195467652569979,4.81557322268215,-2.99924328073907,0.0078004622199628,0.0332250074078438,-3.70723168670962,242418,"Dcaf10","DDB1 and CUL4 associated factor 10 [Source:MGI Symbol;"Acc:MGI:2140179]""	4""	45342101	45379759	1	B1""	YES""	M+F-""";
8248,"ENSMUSG00000041303",-0.218929114087997,5.36555453945679,-3.00075117464745,0.00777506735403887,0.0332250074078438,-3.75900707203417,98488,"Gtf3c3","general transcription factor IIIC, polypeptide 3 [Source:MGI Symbol;"Acc:MGI:2138383]""	1""	54396004	54438971	-1	C1.1""	YES""	M+F-""";
8865,"ENSMUSG00000045624",-0.214400462964436,5.1582034039566,-2.99963212559281,0.00779390587250213,0.0332250074078438,-3.74517460037136,66580,"Esf1","ESF1 nucleolar pre-rRNA processing protein homolog [Source:MGI Symbol;"Acc:MGI:1913830]""	2""	140119883	140170564	-1	F3""	YES""	M+F-""";
8963,"ENSMUSG00000046449",-0.302681306501675,6.2250912244464,-3.00198606901159,0.00775433000648728,0.0332250074078438,-3.81444786997078,245555,"Nexmif","neurite extension and migration factor [Source:MGI Symbol;"Acc:MGI:2148050]""	X""	104077434	104201185	-1	D""	YES""	M+F-""";
9769,"ENSMUSG00000053646",0.401745874932662,6.14445645910383,2.99941199464434,0.00779761686195183,0.0332250074078438,-3.81293112229904,235611,"Plxnb1","plexin B1 [Source:MGI Symbol;"Acc:MGI:2154238]""	9""	109095389	109119917	1	F2""	YES""	M-F+""";
10589,"ENSMUSG00000063446",0.399049307093206,2.66986616034598,3.00116426900282,0.00776812434697214,0.0332250074078438,-3.30652892338825,272031,"Plppr1","phospholipid phosphatase related 1 [Source:MGI Symbol;"Acc:MGI:2445015]""	4""	49059273	49340259	1	B1""	YES""	M-F+""";
10709,"ENSMUSG00000066571",0.245264084475161,5.01294838166119,3.00155227964638,0.00776160841746106,0.0332250074078438,-3.72305185592848,233103,"4931406P16Rik","RIKEN cDNA 4931406P16 gene [Source:MGI Symbol;"Acc:MGI:1924311]""	7""	34236707	34313551	-1	B1""	YES""	M-F+""";
10894,"ENSMUSG00000070498",-0.160130490980655,7.86866686884493,-3.00243775812248,0.00774675831087686,0.0332250074078438,-3.84387089644792,208151,"Tmem132b","transmembrane protein 132B [Source:MGI Symbol;"Acc:MGI:3609245]""	5""	125531774	125792583	1	G1.1""	YES""	M+F-""";
11383,"ENSMUSG00000080717",-0.29212678763789,2.57720417797034,-2.99964434544574,0.00779369991929057,0.0332250074078438,-3.25435234435102,245305,"B230307C23Rik","RIKEN cDNA B230307C23 gene [Source:MGI Symbol;"Acc:MGI:3643396]""	16""	97997315	98031801	1	C4""	YES""	M+F-""";
9192,"ENSMUSG00000048281",-0.442296227431984,2.37406508190899,-2.9974278964897,0.00783114255655773,0.0333291501792654,-3.20790699202085,239133,"Dleu7","deleted in lymphocytic leukemia, 7 [Source:MGI Symbol;"Acc:MGI:2447771]""	14""	62276231	62293047	-1	D1""	YES""	M+F-""";
7073,"ENSMUSG00000036676",-0.20552259956405,4.4669239329171,-2.99676846130903,0.00784231614016468,0.0333501731146298,-3.6681541456484,237500,"Tmtc3","transmembrane and tetratricopeptide repeat containing 3 [Source:MGI Symbol;"Acc:MGI:3036255]""	10""	100443902	100487350	-1	D1""	YES""	M+F-""";
2412,"ENSMUSG00000022103",-0.347854341710722,6.77828290819302,-2.99570902060367,0.00786029992719301,0.0333998819289299,-3.84205344625944,14586,"Gfra2","glial cell line derived neurotrophic factor family receptor alpha 2 [Source:MGI Symbol;"Acc:MGI:1195462]""	14""	70890120	70979838	1	D2""	YES""	M+F-""";
2530,"ENSMUSG00000022389",0.197895133258066,8.59030290968823,2.99534480293229,0.00786649169678494,0.0333998819289299,-3.86351205669651,21685,"Tef","thyrotroph embryonic factor [Source:MGI Symbol;"Acc:MGI:98663]""	15""	81802421	81826863	1	E1""	YES""	M-F+""";
3741,"ENSMUSG00000026220",-0.30534940770374,3.0954259163049,-2.99496058977876,0.00787302852924959,0.0334011274563465,-3.41700159427046,71781,"Slc16a14","solute carrier family 16 (monocarboxylic acid transporters), member 14 [Source:MGI Symbol;"Acc:MGI:1919031]""	1""	84905898	84935134	-1	C5""	YES""	M+F-""";
6189,"ENSMUSG00000032745",-0.17849228673755,7.19735310760145,-2.99313070242662,0.00790423390865839,0.0334274806696889,-3.85467116264708,73274,"Gpbp1","GC-rich promoter binding protein 1 [Source:MGI Symbol;"Acc:MGI:1920524]""	13""	111425680	111490111	-1	D2.2""	YES""	M+F-""";
6771,"ENSMUSG00000035236",-0.353814887422747,6.96580157070592,-2.99316011224026,0.0079037314293856,0.0334274806696889,-3.84986096994295,320271,"Scai","suppressor of cancer cell invasion [Source:MGI Symbol;"Acc:MGI:2443716]""	2""	39066214	39190734	-1	B""	YES""	M+F-""";
8076,"ENSMUSG00000040536",-0.354919012943155,8.14276613924903,-2.99383272410929,0.00789224803377738,0.0334274806696889,-3.86449247993089,69352,"Necab1","N-terminal EF-hand calcium binding protein 1 [Source:MGI Symbol;"Acc:MGI:1916602]""	4""	14952245	15149794	-1	A2""	YES""	M+F-""";
10279,"ENSMUSG00000059811",-0.170702482398436,6.15755285903683,-2.99362326874437,0.00789582229308988,0.0334274806696889,-3.82778004500883,56298,"Atl2","atlastin GTPase 2 [Source:MGI Symbol;"Acc:MGI:1929492]""	17""	79848390	79896123	-1	E3""	YES""	M+F-""";
2965,"ENSMUSG00000024095",-0.20996649058553,5.88122064778076,-2.99162939499199,0.00792992565530128,0.0335096427755125,-3.81533925586828,72692,"Hnrnpll","heterogeneous nuclear ribonucleoprotein L-like [Source:MGI Symbol;"Acc:MGI:1919942]""	17""	80029487	80062334	-1	E3""	YES""	M+F-""";
9786,"ENSMUSG00000053870",-0.323704606600007,4.87628043935324,-2.99085423837979,0.00794322257953978,0.0335393394804797,-3.73331174444581,75540,"Fpgt","fucose-1-phosphate guanylyltransferase [Source:MGI Symbol;"Acc:MGI:1922790]""	3""	155084918	155093403	-1	H4""	YES""	M+F-""";
5588,"ENSMUSG00000031201",-0.264123446442572,5.30463449233895,-2.99042227511795,0.00795064180906947,0.0335441910309603,-3.7789109589473,210766,"Brcc3","BRCA1/BRCA2-containing complex, subunit 3 [Source:MGI Symbol;"Acc:MGI:2389572]""	X""	75416628	75454001	1	A7.3""	YES""	M+F-""";
1791,"ENSMUSG00000020577",-0.208080550897634,7.49777995201956,-2.98920267668712,0.00797162549543673,0.0335572388063486,-3.8668693456967,66109,"Tspan13","tetraspanin 13 [Source:MGI Symbol;"Acc:MGI:1913359]""	12""	36014557	36042500	-1	A3""	YES""	M+F-""";
9121,"ENSMUSG00000047747",-0.21864194239711,6.84756159766183,-2.98968613956675,0.0079633008929954,0.0335572388063486,-3.85599000122522,330812,"Rnf150","ring finger protein 150 [Source:MGI Symbol;"Acc:MGI:2443860]""	8""	82863356	83091268	1	C2""	YES""	M+F-""";
9151,"ENSMUSG00000047986",-0.340658921830761,2.24575949766367,-2.98914887718054,0.00797255237545528,0.0335572388063486,-3.23509267332417,74337,"Palm3","paralemmin 3 [Source:MGI Symbol;"Acc:MGI:1921587]""	8""	84021471	84030295	1	C2""	YES""	M+F-""";
9037,"ENSMUSG00000047045",0.271982321212195,4.90789174729249,2.98867113825841,0.00798078765092362,0.0335654931440039,-3.74017070586513,209497,"Tmem164","transmembrane protein 164 [Source:MGI Symbol;"Acc:MGI:2148020]""	X""	142681406	142843494	1	F2""	YES""	M-F+""";
3900,"ENSMUSG00000026655",0.442273000932268,3.19056677409586,2.98727826995731,0.00800484513496289,0.0336138218770174,-3.45653608707594,66540,"Fam107b","family with sequence similarity 107, member B [Source:MGI Symbol;"Acc:MGI:1913790]""	2""	3570488	3782142	1	A1""	YES""	M-F+""";
11974,"ENSMUSG00000104435",-1.87691010159543,0.386333178674405,-2.98728166101326,0.00800478647954305,0.0336138218770174,-2.55145453153396,NA,"Gm37422","predicted gene, 37422 [Source:MGI Symbol;"Acc:MGI:5610650]""	1""	189879935	189884652	1	H6""	YES""	M+F-""";
548,"ENSMUSG00000004902",0.400274776709394,5.51324699220838,2.98545196984248,0.00803649554288831,0.0336187164522115,-3.8009298159086,71803,"Slc25a18","solute carrier family 25 (mitochondrial carrier), member 18 [Source:MGI Symbol;"Acc:MGI:1919053]""	6""	120773578	120794336	1	F1""	YES""	M-F+""";
1530,"ENSMUSG00000019978",0.270461433255529,6.75429848478899,2.98496111921411,0.00804502285186408,0.0336187164522115,-3.86407054212521,13822,"Epb41l2","erythrocyte membrane protein band 4.1 like 2 [Source:MGI Symbol;"Acc:MGI:103009]""	10""	25359798	25523519	1	A4""	YES""	M-F+""";
2001,"ENSMUSG00000021040",-0.298998066043069,4.09464438093151,-2.98544829489747,0.00803655935329655,0.0336187164522115,-3.62901786915858,380773,"Slirp","SRA stem-loop interacting RNA binding protein [Source:MGI Symbol;"Acc:MGI:1916394]""	12""	87443896	87452206	1	D2""	YES""	M+F-""";
3017,"ENSMUSG00000024220",0.441613006927709,6.06904619394972,2.9839527626629,0.00806256811200928,0.0336187164522115,-3.84020132945839,224656,"Zfp523","zinc finger protein 523 [Source:MGI Symbol;"Acc:MGI:2687278]""	17""	28177129	28205886	1	A3.3""	YES""	M-F+""";
4527,"ENSMUSG00000028312",-0.24135219323463,3.75394125968202,-2.98513915332821,0.00804192893690717,0.0336187164522115,-3.58459699829556,14211,"Smc2","structural maintenance of chromosomes 2 [Source:MGI Symbol;"Acc:MGI:106067]""	4""	52439243	52488260	1	B2""	YES""	M+F-""";
8534,"ENSMUSG00000042675",0.217887602218163,6.13703032247847,2.98430148415223,0.00805649620911539,0.0336187164522115,-3.8425267171586,66090,"Ypel3","yippee like 3 [Source:MGI Symbol;"Acc:MGI:1913340]""	7""	126776955	126780514	1	F3""	YES""	M-F+""";
8614,"ENSMUSG00000043323",0.389414946230324,4.84357374706692,2.98439276161671,0.00805490762859683,0.0336187164522115,-3.73519184031536,381668,"Fbrsl1","fibrosin-like 1 [Source:MGI Symbol;"Acc:MGI:1920907]""	5""	110361754	110448602	-1	F""	YES""	M-F+""";
9956,"ENSMUSG00000055762",0.174574705112276,5.4898633514122,2.98398842650416,0.00806194693293053,0.0336187164522115,-3.80429087543021,66656,"Eef1d","eukaryotic translation elongation factor 1 delta (guanine nucleotide exchange protein) [Source:MGI Symbol;"Acc:MGI:1913906]""	15""	75894205	75909556	-1	D3""	YES""	M-F+""";
10983,"ENSMUSG00000071708",-0.186256148257752,7.09870721580115,-2.98630177939153,0.00802175296299602,0.0336187164522115,-3.86753951025481,20603,"Sms","spermine synthase [Source:MGI Symbol;"Acc:MGI:109490]""	X""	157443855	157492287	-1	F4""	YES""	M+F-""";
8919,"ENSMUSG00000046096",-0.226946642329202,6.66017363632378,-2.98294645642826,0.0080801147357855,0.0336656413188528,-3.86642328522908,233812,"Mosmo","modulator of smoothened [Source:MGI Symbol;"Acc:MGI:2446240]""	7""	120677618	120734854	1	F2""	YES""	M+F-""";
11056,"ENSMUSG00000073557",0.280014534292514,7.05531750288858,2.98199959079626,0.00809665876738867,0.0337083191206424,-3.87589625634604,329251,"Ppp1r12b","protein phosphatase 1, regulatory subunit 12B [Source:MGI Symbol;"Acc:MGI:1916417]""	1""	134754658	134955942	-1	E4""	YES""	M-F+""";
370,"ENSMUSG00000003226",-0.231060709347589,7.69467635414651,-2.97973451940684,0.00813636858869024,0.0338012049068598,-3.8895678649657,19386,"Ranbp2","RAN binding protein 2 [Source:MGI Symbol;"Acc:MGI:894323]""	10""	58446920	58494356	1	B4""	YES""	M+F-""";
3133,"ENSMUSG00000024530",0.289241675826766,4.55408861396364,2.97936845898866,0.00814280385405866,0.0338012049068598,-3.70667343043135,225655,"Prelid3a","PRELI domain containing 3A [Source:MGI Symbol;"Acc:MGI:2442865]""	18""	67464866	67479835	1	E1""	YES""	M-F+""";
3995,"ENSMUSG00000026858",0.194894621671058,6.00464020693933,2.97928664673761,0.00814424277168632,0.0338012049068598,-3.84676110967334,108958,"Miga2","mitoguardin 2 [Source:MGI Symbol;"Acc:MGI:1922035]""	2""	30364233	30385521	1	B""	YES""	M-F+""";
8716,"ENSMUSG00000044288",-0.30153240829599,8.16838152773969,-2.97992521409647,0.00813301817226289,0.0338012049068598,-3.89335454377432,12801,"Cnr1","cannabinoid receptor 1 (brain) [Source:MGI Symbol;"Acc:MGI:104615]""	4""	33924593	33948831	1	A5""	YES""	M+F-""";
490,"ENSMUSG00000004319",-0.192298197052079,8.16931228646266,-2.97727582232108,0.00817968693515344,0.0338432876501851,-3.8992891239455,12725,"Clcn3","chloride channel, voltage-sensitive 3 [Source:MGI Symbol;"Acc:MGI:103555]""	8""	60910389	60983300	-1	B3.1""	YES""	M+F-""";
789,"ENSMUSG00000007989",-0.241645385560953,7.66669894886317,-2.97737461908536,0.00817794198364043,0.0338432876501851,-3.89394892828265,14365,"Fzd3","frizzled class receptor 3 [Source:MGI Symbol;"Acc:MGI:108476]""	14""	65192449	65262463	-1	D1""	YES""	M+F-""";
898,"ENSMUSG00000010453",0.186150341509805,6.08562726658835,2.97785717827645,0.00816942419960285,0.0338432876501851,-3.85495537876251,226976,"Kansl3","KAT8 regulatory NSL complex subunit 3 [Source:MGI Symbol;"Acc:MGI:1918055]""	1""	36335730	36369181	-1	B""	YES""	M-F+""";
6877,"ENSMUSG00000035770",-0.152745756966821,8.58745279515685,-2.97822283036789,0.00816297571042001,0.0338432876501851,-3.89976169071749,234663,"Dync1li2","dynein, cytoplasmic 1 light intermediate chain 2 [Source:MGI Symbol;"Acc:MGI:107738]""	8""	104417680	104443047	-1	D3""	YES""	M+F-""";
1079,"ENSMUSG00000015377",0.296803147782903,4.8690767410095,2.97640568750197,0.00819507089982675,0.033844773825912,-3.74542210744613,69440,"Dennd6b","DENN/MADD domain containing 6B [Source:MGI Symbol;"Acc:MGI:1916690]""	15""	89182213	89196496	-1	E3""	YES""	M-F+""";
2257,"ENSMUSG00000021712",-0.32141599116447,6.8235858811491,-2.97655444636899,0.00819243885752229,0.033844773825912,-3.88239267892412,81003,"Trim23","tripartite motif-containing 23 [Source:MGI Symbol;"Acc:MGI:1933161]""	13""	104178797	104203372	1	D1""	YES""	M+F-""";
7592,"ENSMUSG00000038611",0.236497780537846,5.43580720229899,2.97618227489005,0.00819902535884437,0.033844773825912,-3.81642847977286,101471,"Phrf1","PHD and ring finger domains 1 [Source:MGI Symbol;"Acc:MGI:2141847]""	7""	141228784	141262750	1	F5""	YES""	M-F+""";
194,"ENSMUSG00000001774",-0.297210769288281,6.3675372632351,-2.97112222849221,0.00828908705282648,0.0338836308711499,-3.8834070161064,66917,"Chordc1","cysteine and histidine-rich domain (CHORD)-containing, zinc-binding protein 1 [Source:MGI Symbol;"Acc:MGI:1914167]""	9""	18292125	18317442	1	A2""	YES""	M+F-""";
2490,"ENSMUSG00000022299",-0.179250008691971,4.74920274382843,-2.9721476340691,0.00827075905730146,0.0338836308711499,-3.75811646443578,69906,"Slc25a32","solute carrier family 25, member 32 [Source:MGI Symbol;"Acc:MGI:1917156]""	15""	39091231	39112716	-1	B3.1""	YES""	M+F-""";
3584,"ENSMUSG00000025813",0.371568698527273,6.54059017263999,2.97370676993899,0.00824296655869542,0.0338836308711499,-3.88216752129428,26557,"Homer2","homer scaffolding protein 2 [Source:MGI Symbol;"Acc:MGI:1347354]""	7""	81600481	81707527	-1	D3""	YES""	M-F+""";
5612,"ENSMUSG00000031290",-0.243521978732168,5.19268552435652,-2.97105474213205,0.00829029467854302,0.0338836308711499,-3.80345387819757,210297,"Lrch2","leucine-rich repeats and calponin homology (CH) domain containing 2 [Source:MGI Symbol;"Acc:MGI:2147870]""	X""	147470375	147554081	-1	F2""	YES""	M+F-""";
6940,"ENSMUSG00000036067",-0.250808079708608,4.32112170676729,-2.97102782679045,0.00829077635917384,0.0338836308711499,-3.69740644615372,227659,"Slc2a6","solute carrier family 2 (facilitated glucose transporter), member 6 [Source:MGI Symbol;"Acc:MGI:2443286]""	2""	27021363	27027998	-1	A3""	YES""	M+F-""";
8298,"ENSMUSG00000041598",0.360608403082943,4.60093582196942,2.9715382923748,0.00828164562240118,0.0338836308711499,-3.73444200208164,56699,"Cdc42ep4","CDC42 effector protein (Rho GTPase binding) 4 [Source:MGI Symbol;"Acc:MGI:1929760]""	11""	113726850	113751881	-1	E2""	YES""	M-F+""";
8592,"ENSMUSG00000043067",-0.280340728142979,7.19409142334203,-2.9722745205815,0.00826849383674662,0.0338836308711499,-3.89775680928758,244745,"Dpy19l1","dpy-19-like 1 (C. elegans) [Source:MGI Symbol;"Acc:MGI:1915685]""	9""	24411776	24503140	-1	A4""	YES""	M+F-""";
8947,"ENSMUSG00000046329",0.335700962415669,8.75393833259602,2.97426258092533,0.008233080838134,0.0338836308711499,-3.90877542675616,66972,"Slc25a23","solute carrier family 25 (mitochondrial carrier; phosphate carrier)	member 23 [Source:MGI Symbol;"Acc:MGI:1914222]""	17""	57043711	57059863	-1	D""	YES""	M-F+"""
9887,"ENSMUSG00000055022",-0.178353200551539,9.18135095328427,-2.97251055064802,0.00826428175040247,0.0338836308711499,-3.91339369185041,12805,"Cntn1","contactin 1 [Source:MGI Symbol;"Acc:MGI:105980]""	15""	92051165	92341967	1	E3""	YES""	M+F-""";
9912,"ENSMUSG00000055320",0.256946300585182,4.17875691346041,2.97346060837147,0.00824734849773351,0.0338836308711499,-3.67905906422761,21676,"Tead1","TEA domain family member 1 [Source:MGI Symbol;"Acc:MGI:101876]""	7""	112679318	112906807	1	F1""	YES""	M-F+""";
10852,"ENSMUSG00000069662",-0.249246465670317,7.82656048155329,-2.97114241054182,0.00828872594097712,0.0338836308711499,-3.90873475840945,17118,"Marcks","myristoylated alanine rich protein kinase C substrate [Source:MGI Symbol;"Acc:MGI:96907]""	10""	37133375	37138920	-1	B1""	YES""	M+F-""";
11513,"ENSMUSG00000087367",-3.10363574032143,-0.218503055965308,-2.97357377144829,0.00824533379331507,0.0338836308711499,-2.4291486993357,NA,"Gm15491","predicted gene 15491 [Source:MGI Symbol;"Acc:MGI:3782937]""	19""	45749508	45752310	1	C3""	YES""	M+F-""";
12039,"ENSMUSG00000106990",-0.362396042110892,3.98754049198804,-2.97246654052925,0.00826506697720844,0.0338836308711499,-3.64417833293344,NA,"Gm42547","predicted gene 42547 [Source:MGI Symbol;"Acc:MGI:5662684]""	6""	28211008	28214805	-1	A3.2""	YES""	M+F-""";
4390,"ENSMUSG00000027957",-0.237373375209089,4.92929398657209,-2.97001505748419,0.00830892076671845,0.033888499721637,-3.77982733060717,229782,"Slc35a3","solute carrier family 35 (UDP-N-acetylglucosamine (UDP-GlcNAc) transporter), member 3 [Source:MGI Symbol;"Acc:MGI:1917648]""	3""	116669470	116712831	-1	G1""	YES""	M+F-""";
5619,"ENSMUSG00000031309",-0.210536136975925,6.63167698710241,-2.97023407883363,0.008304993597153,0.033888499721637,-3.89174530398198,110651,"Rps6ka3","ribosomal protein S6 kinase polypeptide 3 [Source:MGI Symbol;"Acc:MGI:104557]""	X""	159210307	159368244	1	F4""	YES""	M+F-""";
8908,"ENSMUSG00000045994",0.307253000292641,7.77395159764971,2.96990073007915,0.00831097143378412,0.033888499721637,-3.91041844488963,76898,"B3gat1","beta-1,3-glucuronyltransferase 1 (glucuronosyltransferase P) [Source:MGI Symbol;"Acc:MGI:1924148]""	9""	26733728	26763101	1	A4""	YES""	M-F+""";
762,"ENSMUSG00000007653",-0.258105593069652,7.7312632237013,-2.9691947213889,0.00832364585037772,0.0339112612962671,-3.91182311158706,14401,"Gabrb2","gamma-aminobutyric acid (GABA) A receptor, subunit beta 2 [Source:MGI Symbol;"Acc:MGI:95620]""	11""	42419757	42629028	1	A5""	YES""	M+F-""";
3015,"ENSMUSG00000024218",-0.170142470753035,4.92378260011678,-2.96888392588719,0.00832923126011652,0.0339112612962671,-3.7835155657013,68776,"Taf11","TATA-box binding protein associated factor 11 [Source:MGI Symbol;"Acc:MGI:1916026]""	17""	27901122	27909844	-1	A3.3""	YES""	M+F-""";
527,"ENSMUSG00000004698",-0.283836829961095,6.19323745218176,-2.96793426118978,0.00834632054349197,0.0339549969023814,-3.88267700054543,79221,"Hdac9","histone deacetylase 9 [Source:MGI Symbol;"Acc:MGI:1931221]""	12""	34047580	34917095	-1	A3""	YES""	M+F-""";
1827,"ENSMUSG00000020650",-0.277598958304702,6.01104520008982,-2.96269094486908,0.008441288528103,0.0339795913889663,-3.88503396505921,12033,"Bcap29","B cell receptor associated protein 29 [Source:MGI Symbol;"Acc:MGI:101917]""	12""	31590967	31634658	-1	A2""	YES""	M+F-""";
3569,"ENSMUSG00000025780",0.37004337923399,5.62549007148044,2.96635151401493,0.00837487781389045,0.0339795913889663,-3.8541606853067,209378,"Itih5","inter-alpha (globulin) inhibitor H5 [Source:MGI Symbol;"Acc:MGI:1925751]""	2""	10153571	10256529	1	A1""	YES""	M-F+""";
3867,"ENSMUSG00000026566",0.319215136048558,3.89120220703347,2.96389038741714,0.00841947194890272,0.0339795913889663,-3.64346719435804,68481,"Mpzl1","myelin protein zero-like 1 [Source:MGI Symbol;"Acc:MGI:1915731]""	1""	165592240	165634538	-1	H2.3""	YES""	M-F+""";
3966,"ENSMUSG00000026811",0.313195331156584,6.95932784576455,2.96289414678551,0.00843758864809713,0.0339795913889663,-3.91304735070514,50935,"St6galnac6","ST6 (alpha-N-acetyl-neuraminyl-2,3-beta-galactosyl-1,3)-N-acetylgalactosaminide alpha-2,6-sialyltransferase 6 [Source:MGI Symbol;"Acc:MGI:1355316]""	2""	32599709	32620806	1	B""	YES""	M-F+""";
5219,"ENSMUSG00000030077",-0.298269935137179,8.37281521100116,-2.96555466025652,0.00838929118166831,0.0339795913889663,-3.92511769014842,12661,"Chl1","cell adhesion molecule L1-like [Source:MGI Symbol;"Acc:MGI:1098266]""	6""	103510586	103750211	1	E1""	YES""	M+F-""";
5468,"ENSMUSG00000030774",-0.226593020713062,9.22334797562412,-2.96599522189836,0.00838131939881449,0.0339795913889663,-3.92700811109626,18479,"Pak1","p21 (RAC1) activated kinase 1 [Source:MGI Symbol;"Acc:MGI:1339975]""	7""	97788541	97912381	1	E1""	YES""	M+F-""";
6013,"ENSMUSG00000032295",0.224709810817361,5.18410060401852,2.96719053574931,0.0083597276839456,0.0339795913889663,-3.80115919932228,73744,"Man2c1","mannosidase, alpha, class 2C, member 1 [Source:MGI Symbol;"Acc:MGI:1920994]""	9""	57130690	57142722	1	B""	YES""	M-F+""";
6835,"ENSMUSG00000035569",0.270034397843341,7.83472528185328,2.96279251471881,0.00843943895784777,0.0339795913889663,-3.92655563093106,77087,"Ankrd11","ankyrin repeat domain 11 [Source:MGI Symbol;"Acc:MGI:1924337]""	8""	122883822	123042277	-1	E1""	YES""	M-F+""";
7986,"ENSMUSG00000040138",0.325124358223051,2.8329623192092,2.96490100805619,0.0084011323055871,0.0339795913889663,-3.41445872520513,17986,"Ndp","Norrie disease (pseudoglioma) (human) [Source:MGI Symbol;"Acc:MGI:102570]""	X""	16885521	16911774	-1	A1.2""	YES""	M-F+""";
8134,"ENSMUSG00000040729",-0.213869666748198,4.12266024757037,-2.96496926429111,0.00839989506377211,0.0339795913889663,-3.68984806005394,234915,"Cep126","centrosomal protein 126 [Source:MGI Symbol;"Acc:MGI:2680221]""	9""	8076461	8134294	-1	A1""	YES""	M+F-""";
8516,"ENSMUSG00000042604",-0.279383687752169,4.59200090739187,-2.96396653310792,0.00841808878801,0.0339795913889663,-3.75648219472616,16492,"Kcna4","potassium voltage-gated channel, shaker-related subfamily, member 4 [Source:MGI Symbol;"Acc:MGI:96661]""	2""	107290639	107298502	1	E3""	YES""	M+F-""";
8665,"ENSMUSG00000043881",-0.289858651686828,6.09124034452845,-2.9628247633382,0.00843885179801695,0.0339795913889663,-3.88717254225884,211255,"Kbtbd7","kelch repeat and BTB (POZ) domain containing 7 [Source:MGI Symbol;"Acc:MGI:2685141]""	14""	79426511	79431036	1	D3""	YES""	M+F-""";
9281,"ENSMUSG00000049092",-0.254246065552678,5.7287522715032,-2.96462235393386,0.00840618514416311,0.0339795913889663,-3.86573603019299,70713,"Gpr137c","G protein-coupled receptor 137C [Source:MGI Symbol;"Acc:MGI:1917963]""	14""	45219717	45282725	1	C1""	YES""	M+F-""";
9932,"ENSMUSG00000055538",0.420767268602328,6.25710344753051,2.96355955718371,0.00842548392902025,0.0339795913889663,-3.89302446291592,71918,"Zcchc24","zinc finger, CCHC domain containing 24 [Source:MGI Symbol;"Acc:MGI:1919168]""	14""	25711642	25769039	-1	A3""	YES""	M-F+""";
11581,"ENSMUSG00000090327",-2.27574757647488,0.354630671864614,-2.9621166939548,0.00845175294060895,0.0339961346337131,-2.55520220355643,NA,"Gm17111","predicted gene 17111 [Source:MGI Symbol;"Acc:MGI:4937938]""	12""	110664892	110665408	-1	F1""	YES""	M+F-""";
1129,"ENSMUSG00000015882",-0.400144758153887,5.19710663890857,-2.96137323146926,0.00846531953993522,0.0339995774234986,-3.82965861538059,209707,"Lcorl","ligand dependent nuclear receptor corepressor-like [Source:MGI Symbol;"Acc:MGI:2651932]""	5""	45697181	45857615	-1	B3""	YES""	M+F-""";
8384,"ENSMUSG00000041992",-0.238721825424723,7.51669702041515,-2.96165521660441,0.00846017143011079,0.0339995774234986,-3.92466259785281,217944,"Rapgef5","Rap guanine nucleotide exchange factor (GEF) 5 [Source:MGI Symbol;"Acc:MGI:2444365]""	12""	117516479	117759737	1	F2""	YES""	M+F-""";
7647,"ENSMUSG00000038822",-0.202984116609898,6.04889696281028,-2.96086011359879,0.00847469516009851,0.0340116987667572,-3.88932387353102,209462,"Hace1","HECT domain and ankyrin repeat containing, E3 ubiquitin protein ligase 1 [Source:MGI Symbol;"Acc:MGI:2446110]""	10""	45577829	45712345	1	B2""	YES""	M+F-""";
8160,"ENSMUSG00000040843",-0.201144277813778,5.53326114287183,-2.96025659267264,0.00848573550223766,0.034030477997702,-3.85929644879263,226591,"Tiprl","TIP41, TOR signalling pathway regulator-like (S. cerevisiae) [Source:MGI Symbol;"Acc:MGI:1915087]""	1""	165212286	165236996	-1	H2.2""	YES""	M+F-""";
1195,"ENSMUSG00000016995",0.53397501815925,2.35163783661408,2.95869725850086,0.00851432536810122,0.0341195555063904,-3.2509930473321,17183,"Matn4","matrilin 4 [Source:MGI Symbol;"Acc:MGI:1328314]""	2""	164389393	164405160	-1	H3""	YES""	M-F+""";
9768,"ENSMUSG00000053644",0.243394727207471,5.3825466770147,2.9561453408766,0.00856131556356379,0.0342821199440649,-3.85440039054919,110695,"Aldh7a1","aldehyde dehydrogenase family 7, member A1 [Source:MGI Symbol;"Acc:MGI:108186]""	18""	56509687	56572951	-1	D3""	YES""	M-F+""";
9869,"ENSMUSG00000054814",-0.199622738553093,7.37914695267229,-2.95579919921325,0.00856770864244441,0.0342821199440649,-3.93542617558629,69727,"Usp46","ubiquitin specific peptidase 46 [Source:MGI Symbol;"Acc:MGI:1916977]""	5""	73998453	74068431	-1	C3.3""	YES""	M+F-""";
931,"ENSMUSG00000011832",0.1919288262838,6.51694817361507,2.95446661818258,0.00859236404953109,0.0343550784027045,-3.92118511757103,213027,"Evi5l","ecotropic viral integration site 5 like [Source:MGI Symbol;"Acc:MGI:2442167]""	8""	4166567	4211257	1	A1.1""	YES""	M-F+""";
1191,"ENSMUSG00000016933",0.151835640867355,6.26525055064692,2.95405099982101,0.00860006788263572,0.0343602005746386,-3.91309980697475,18803,"Plcg1","phospholipase C, gamma 1 [Source:MGI Symbol;"Acc:MGI:97615]""	2""	160731300	160775760	1	H2""	YES""	M-F+""";
3516,"ENSMUSG00000025551",-0.281300430743895,5.90273978597818,-2.95369954303678,0.00860658765308968,0.0343605878983294,-3.8987706752296,14169,"Fgf14","fibroblast growth factor 14 [Source:MGI Symbol;"Acc:MGI:109189]""	14""	123977907	124677127	-1	E5""	YES""	M+F-""";
3885,"ENSMUSG00000026614",0.329196135589047,4.31753193947244,2.95066823817527,0.00866301975126001,0.0345600939798953,-3.74245840656465,226781,"Slc30a10","solute carrier family 30, member 10 [Source:MGI Symbol;"Acc:MGI:2685058]""	1""	185454848	185468762	1	H5""	YES""	M-F+""";
7070,"ENSMUSG00000036661",0.35137401070268,2.47328526157368,2.94946182569019,0.00868557850082903,0.0346242697077696,-3.31363747532677,105841,"Dennd3","DENN/MADD domain containing 3 [Source:MGI Symbol;"Acc:MGI:2146009]""	15""	73512560	73572242	1	D3""	YES""	M-F+""";
124,"ENSMUSG00000001151",0.286408263345686,4.94260125712033,2.94858661136638,0.0087019797940868,0.0346638220017858,-3.82697323575376,18541,"Pcnt","pericentrin (kendrin) [Source:MGI Symbol;"Acc:MGI:102722]""	10""	76351263	76442786	-1	C1""	YES""	M-F+""";
5414,"ENSMUSG00000030653",0.197308383321973,8.78482709215144,2.94789457834538,0.00871496956613078,0.0346639443312319,-3.9636339224821,207728,"Gm45837","predicted gene 45837 [Source:MGI Symbol;"Acc:MGI:5804952]""	7""	101410886	101512819	1	E2""	YES""	M-F+""";
8368,"ENSMUSG00000041912",-0.163728682262514,5.90455759309636,-2.9479769829546,0.00871342180922471,0.0346639443312319,-3.91325522611645,72634,"Tdrkh","tudor and KH domain containing protein [Source:MGI Symbol;"Acc:MGI:1919884]""	3""	94413273	94434668	1	F2.1""	YES""	M+F-""";
8673,"ENSMUSG00000043969",0.394517437666656,3.27091084134424,2.94667246282985,0.00873795514271946,0.0347115138656986,-3.57042896130949,13797,"Emx2","empty spiracles homeobox 2 [Source:MGI Symbol;"Acc:MGI:95388]""	19""	59458372	59465357	1	D3""	YES""	M-F+""";
11192,"ENSMUSG00000075324",-0.668411424685363,1.4245019045757,-2.94656888071562,0.00873990601641896,0.0347115138656986,-3.05674438379099,60344,"Fign","fidgetin [Source:MGI Symbol;"Acc:MGI:1890647]""	2""	63971507	64098038	-1	C1.3""	YES""	M+F-""";
8066,"ENSMUSG00000040488",0.382539473527647,5.02951187800072,2.94527122864421,0.00876438189748227,0.0347829000692615,-3.82888179740441,108075,"Ltbp4","latent transforming growth factor beta binding protein 4 [Source:MGI Symbol;"Acc:MGI:1321395]""	7""	27305136	27337692	-1	A3""	YES""	M-F+""";
6289,"ENSMUSG00000033186",-0.185363687792727,6.68956693542261,-2.94360982885035,0.00879581565358471,0.0348559350954211,-3.94843871597133,76789,"Mzt1","mitotic spindle organizing protein 1 [Source:MGI Symbol;"Acc:MGI:1924039]""	14""	99034544	99046134	-1	E2.2""	YES""	M+F-""";
8939,"ENSMUSG00000046280",0.437700939482565,2.4897939814216,2.94384536953582,0.00879135257609664,0.0348559350954211,-3.34739542095308,214547,"She","src homology 2 domain-containing transforming protein E [Source:MGI Symbol;"Acc:MGI:1099462]""	3""	89831370	89858834	1	F1""	YES""	M-F+""";
7107,"ENSMUSG00000036825",-0.163076875981464,6.82418977950801,-2.94275043962266,0.00881211818017667,0.0348878887215917,-3.95353578342767,99167,"Ssx2ip","synovial sarcoma, X 2 interacting protein [Source:MGI Symbol;"Acc:MGI:2139150]""	3""	146404642	146440144	1	H2""	YES""	M+F-""";
11057,"ENSMUSG00000073563",-0.206784990228748,6.43621905686448,-2.94249750693851,0.00881692186202595,0.0348878887215917,-3.94555511711907,70425,"Csnk1g3","casein kinase 1, gamma 3 [Source:MGI Symbol;"Acc:MGI:1917675]""	18""	53862122	53955548	1	D1""	YES""	M+F-""";
11067,"ENSMUSG00000073676",-0.30417763481046,5.38820030214351,-2.94202053825316,0.0088259873268848,0.0348919924614619,-3.88730811814259,15528,"Hspe1","heat shock protein 1 (chaperonin 10) [Source:MGI Symbol;"Acc:MGI:104680]""	1""	55088132	55091307	1	C1.2""	YES""	M+F-""";
11586,"ENSMUSG00000090625",-1.54064011694435,5.05976978028892,-2.94175683359975,0.00883100328358765,0.0348919924614619,-3.75365715506445,NA,"Gm20721","predicted gene, 20721 [Source:MGI Symbol;"Acc:MGI:5313030]""	2""	174330319	174346712	-1	H4""	YES""	M+F-""";
553,"ENSMUSG00000004936",-0.168157089643982,8.10023611582771,-2.94089814803892,0.0088473555895792,0.0349050433062095,-3.97400974723517,26395,"Map2k1","mitogen-activated protein kinase kinase 1 [Source:MGI Symbol;"Acc:MGI:1346866]""	9""	64185770	64253631	-1	C""	YES""	M+F-""";
7324,"ENSMUSG00000037708",-0.406261554530405,2.45527959322656,-2.94095340936073,0.00884630234252623,0.0349050433062095,-3.31268647284573,381350,"Spag6","sperm associated antigen 6 [Source:MGI Symbol;"Acc:MGI:3040687]""	2""	18694032	18750413	1	A3""	YES""	M+F-""";
10921,"ENSMUSG00000070867",0.321052678967702,3.34679722096152,2.94022544001469,0.00886018674012236,0.0349299059050809,-3.59542508167289,666048,"Trabd2b","TraB domain containing 2B [Source:MGI Symbol;"Acc:MGI:3650152]""	4""	114406724	114615098	1	D1""	YES""	M-F+""";
618,"ENSMUSG00000005677",-1.53672594735621,0.794536730083358,-2.9369253967435,0.00892339297630002,0.0349317158288332,-2.75805798017217,12355,"Nr1i3","nuclear receptor subfamily 1, group I, member 3 [Source:MGI Symbol;"Acc:MGI:1346307]""	1""	171213970	171220701	1	H3""	YES""	M+F-""";
3786,"ENSMUSG00000026343",-1.79470302610063,0.767870623464015,-2.93904131895495,0.00888281633454903,0.0349317158288332,-2.70911172183313,71111,"Gpr39","G protein-coupled receptor 39 [Source:MGI Symbol;"Acc:MGI:1918361]""	1""	125676995	125873862	1	E2.3""	YES""	M+F-""";
5030,"ENSMUSG00000029472",0.162532534743696,7.33111535875196,2.93795410069182,0.00890364333572326,0.0349317158288332,-3.97150327619068,59008,"Anapc5","anaphase-promoting complex subunit 5 [Source:MGI Symbol;"Acc:MGI:1929722]""	5""	122787459	122821339	-1	F""	YES""	M-F+""";
5154,"ENSMUSG00000029798",-0.361041864993396,5.24668334950344,-2.93806604176226,0.00890149678420059,0.0349317158288332,-3.87577040165618,67138,"Herc6","hect domain and RLD 6 [Source:MGI Symbol;"Acc:MGI:1914388]""	6""	57581000	57664632	1	B3""	YES""	M+F-""";
5494,"ENSMUSG00000030849",0.352279248322802,5.23798427178199,2.93716523575027,0.00891878462091659,0.0349317158288332,-3.88522231243551,14183,"Fgfr2","fibroblast growth factor receptor 2 [Source:MGI Symbol;"Acc:MGI:95523]""	7""	130162451	133123350	-1	F3""	YES""	M-F+""";
5705,"ENSMUSG00000031543",0.376232770266203,5.97010076891591,2.93697406102761,0.00892245773624442,0.0349317158288332,-3.93690769383864,11733,"Ank1","ankyrin 1, erythroid [Source:MGI Symbol;"Acc:MGI:88024]""	8""	22974844	23150497	1	A2""	YES""	M-F+""";
6530,"ENSMUSG00000034255",0.380742789939082,3.12465463455335,2.93685440177262,0.00892475754234601,0.0349317158288332,-3.52682103725939,544817,"Arhgap27","Rho GTPase activating protein 27 [Source:MGI Symbol;"Acc:MGI:1916903]""	11""	103331497	103363692	-1	E1""	YES""	M-F+""";
7366,"ENSMUSG00000037887",0.243840909902923,7.17121473985697,2.93683140919647,0.00892519951682449,0.0349317158288332,-3.97092106151065,18218,"Dusp8","dual specificity phosphatase 8 [Source:MGI Symbol;"Acc:MGI:106626]""	7""	142079490	142095843	-1	F5""	YES""	M-F+""";
8502,"ENSMUSG00000042541",-0.257279525697878,4.68449144031024,-2.93645327361763,0.00893247126532095,0.0349317158288332,-3.82595239326645,20422,"Sem1","SEM1, 26S proteasome complex subunit [Source:MGI Symbol;"Acc:MGI:109238]""	6""	6557294	6578663	-1	A1""	YES""	M+F-""";
10147,"ENSMUSG00000058093",-0.177061161011885,4.17223131350249,-2.93682324348421,0.00892535648721823,0.0349317158288332,-3.76094976469694,100416706,"Zfp729b","zinc finger protein 729b [Source:MGI Symbol;"Acc:MGI:2145180]""	13""	67589439	67609707	-1	B3""	YES""	M+F-""";
10485,"ENSMUSG00000062203",-0.156508362758885,6.50895592381821,-2.93649608804333,0.00893164763307677,0.0349317158288332,-3.960859275903,14852,"Gspt1","G1 to S phase transition 1 [Source:MGI Symbol;"Acc:MGI:1316728]""	16""	11219292	11254325	-1	A1""	YES""	M+F-""";
3788,"ENSMUSG00000026347",-0.414646759179223,3.09809759181485,-2.93520038795533,0.00895660595804045,0.0349574564571833,-3.55329759033131,72160,"Tmem163","transmembrane protein 163 [Source:MGI Symbol;"Acc:MGI:1919410]""	1""	127486546	127679548	-1	E3""	YES""	M+F-""";
7788,"ENSMUSG00000039318",-0.193261202636315,6.74031282291642,-2.9353906527085,0.00895293677028026,0.0349574564571833,-3.96713038196869,98732,"Rab3gap2","RAB3 GTPase activating protein subunit 2 [Source:MGI Symbol;"Acc:MGI:1916043]""	1""	185204117	185286759	1	H5""	YES""	M+F-""";
8219,"ENSMUSG00000041141",-0.189812231036581,7.81507991340863,-2.93509408279049,0.00895865664939276,0.0349574564571833,-3.98372004527256,71691,"Pnmal1","PNMA-like 1 [Source:MGI Symbol;"Acc:MGI:1918941]""	7""	16959679	16964607	1	A2""	YES""	M+F-""";
2186,"ENSMUSG00000021546",-0.177240136104424,8.62903737551846,-2.93363696771447,0.00898681116856822,0.0350417585671431,-3.99288616309865,15387,"Hnrnpk","heterogeneous nuclear ribonucleoprotein K [Source:MGI Symbol;"Acc:MGI:99894]""	13""	58391142	58403343	-1	B1""	YES""	M+F-""";
2341,"ENSMUSG00000021930",-0.237212988464833,6.19092016517833,-2.93216617707156,0.009015316833888,0.0351017403591148,-3.95888901203967,66674,"Spryd7","SPRY domain containing 7 [Source:MGI Symbol;"Acc:MGI:1913924]""	14""	61531993	61556886	-1	D1""	YES""	M+F-""";
10550,"ENSMUSG00000063047",-0.241979571845947,4.3495237211646,-2.93242835787773,0.00901022905324171,0.0351017403591148,-3.78564862322109,338354,"Zfp780b","zinc finger protein 780B [Source:MGI Symbol;"Acc:MGI:2444764]""	7""	27959135	27979171	-1	A3""	YES""	M+F-""";
7821,"ENSMUSG00000039477",0.442735590441636,5.99647159402691,2.93021469951562,0.00905327399050173,0.0351908047501223,-3.94615624145167,231861,"Tnrc18","trinucleotide repeat containing 18 [Source:MGI Symbol;"Acc:MGI:3648294]""	5""	142724661	142817662	-1	G2""	YES""	M-F+""";
8042,"ENSMUSG00000040414",0.19489266152249,4.21198822290724,2.92997609162226,0.00905792563145181,0.0351908047501223,-3.76106497996818,246696,"Slc25a28","solute carrier family 25, member 28 [Source:MGI Symbol;"Acc:MGI:2180509]""	19""	43663801	43674881	-1	C3""	YES""	M-F+""";
12125,"ENSMUSG00000110195",0.200578958804639,8.80735029295074,2.9303184160181,0.00905125276736087,0.0351908047501223,-4.00028947579757,207728,"Pde2a","phosphodiesterase 2A, cGMP-stimulated [Source:MGI Symbol;"Acc:MGI:2446107]""	7""	101421691	101512827	1	E2""	YES""	M-F+""";
7888,"ENSMUSG00000039740",-0.186566980407617,7.24124394524565,-2.92906742344387,0.00907566124124051,0.0352341214921298,-3.98872250774861,56737,"Alg2","asparagine-linked glycosylation 2 (alpha-1,3-mannosyltransferase) [Source:MGI Symbol;"Acc:MGI:1914731]""	4""	47465067	47474333	-1	B1""	YES""	M+F-""";
1725,"ENSMUSG00000020431",0.285131890865046,10.5041172613462,2.92823367482577,0.00909196413299106,0.0352718172532063,-4.00672558685475,432530,"Adcy1","adenylate cyclase 1 [Source:MGI Symbol;"Acc:MGI:99677]""	11""	7063489	7178506	1	A1""	YES""	M-F+""";
2427,"ENSMUSG00000022132",0.333648300559639,4.87584804455218,2.92725459678271,0.00911114496118773,0.0353206151018987,-3.86837298943453,58187,"Cldn10","claudin 10 [Source:MGI Symbol;"Acc:MGI:1913101]""	14""	118787908	118875489	1	E4""	YES""	M-F+""";
2620,"ENSMUSG00000022568",0.409759841119247,4.76787201012308,2.92672854183072,0.00912146692378112,0.0353350245289806,-3.84306832968435,105782,"Scrib","scribbled planar cell polarity [Source:MGI Symbol;"Acc:MGI:2145950]""	15""	76047158	76069784	-1	D3""	YES""	M-F+""";
10734,"ENSMUSG00000067071",0.326024380353477,2.57224614397209,2.92588241385711,0.00913809294022386,0.0353738162738392,-3.41798796420252,55927,"Hes6","hairy and enhancer of split 6 [Source:MGI Symbol;"Acc:MGI:1859852]""	1""	91411483	91414038	-1	D""	YES""	M-F+""";
6780,"ENSMUSG00000035268",0.302647628603493,5.22329029651282,2.92545335815854,0.00914653489068038,0.0353808940770504,-3.89240896993541,18769,"Pkig","protein kinase inhibitor, gamma [Source:MGI Symbol;"Acc:MGI:1343086]""	2""	163658386	163726158	1	H3""	YES""	M-F+""";
1214,"ENSMUSG00000017376",-0.224480127108176,7.72906790972293,-2.92333613331241,0.00918830335113049,0.0354062510208631,-4.00699818874379,18099,"Nlk","nemo like kinase [Source:MGI Symbol;"Acc:MGI:1201387]""	11""	78567168	78697373	-1	B5""	YES""	M+F-""";
1239,"ENSMUSG00000017686",-0.172357194648864,6.41952180755782,-2.9224006210348,0.00920681783735122,0.0354062510208631,-3.98614515105001,59040,"Rhot1","ras homolog family member T1 [Source:MGI Symbol;"Acc:MGI:1926078]""	11""	80209019	80267907	1	B5""	YES""	M+F-""";
1321,"ENSMUSG00000018481",-0.192742499780569,7.13782109411688,-2.91969418145775,0.0092605838898601,0.0354062510208631,-4.0066813869977,66884,"Appbp2","amyloid beta precursor protein (cytoplasmic tail) binding protein 2 [Source:MGI Symbol;"Acc:MGI:1914134]""	11""	85187262	85235130	-1	C""	YES""	M+F-""";
3070,"ENSMUSG00000024360",-0.16030266869083,6.80684877462274,-2.91944241287303,0.00926560094043178,0.0354062510208631,-4.00218905306209,225363,"Etf1","eukaryotic translation termination factor 1 [Source:MGI Symbol;"Acc:MGI:2385071]""	18""	34902785	34932007	-1	B1""	YES""	M+F-""";
3234,"ENSMUSG00000024827",0.422106238710389,4.59304770963103,2.92212383948058,0.00921230247055585,0.0354062510208631,-3.84527397172666,104174,"Gldc","glycine decarboxylase [Source:MGI Symbol;"Acc:MGI:1341155]""	19""	30098447	30175429	-1	C1""	YES""	M-F+""";
4093,"ENSMUSG00000027180",-0.177315541263537,6.79426066489725,-2.92477010543354,0.00915999392169742,0.0354062510208631,-3.98933907923466,57443,"Fbxo3","F-box protein 3 [Source:MGI Symbol;"Acc:MGI:1929084]""	2""	104027721	104063240	1	E2""	YES""	M+F-""";
4258,"ENSMUSG00000027581",-0.27207271410796,8.02429310305271,-2.91964190059308,0.00926162548632972,0.0354062510208631,-4.01737686838401,20262,"Stmn3","stathmin-like 3 [Source:MGI Symbol;"Acc:MGI:1277137]""	2""	181306459	181314500	-1	H4""	YES""	M+F-""";
4637,"ENSMUSG00000028576",-0.212446302506535,4.45893467784289,-2.92031528926595,0.00924821817366259,0.0354062510208631,-3.83426497588063,67694,"Ift74","intraflagellar transport 74 [Source:MGI Symbol;"Acc:MGI:1914944]""	4""	94614491	94693229	1	C5""	YES""	M+F-""";
6037,"ENSMUSG00000032338",-0.628023314227189,2.41438765693856,-2.92163550252027,0.00922198694598327,0.0354062510208631,-3.38624198561449,330953,"Hcn4","hyperpolarization-activated, cyclic nucleotide-gated K+ 4 [Source:MGI Symbol;"Acc:MGI:1298209]""	9""	58823412	58863175	1	B""	YES""	M+F-""";
6225,"ENSMUSG00000032897",0.194446576006101,4.18744704446639,2.91980022717917,0.00925847147944013,0.0354062510208631,-3.79017799004463,18046,"Nfyc","nuclear transcription factor-Y gamma [Source:MGI Symbol;"Acc:MGI:107901]""	4""	120757438	120831572	-1	D2.2""	YES""	M-F+""";
7576,"ENSMUSG00000038552",0.149515081187537,6.14631711222291,2.92402639664925,0.00917466563846408,0.0354062510208631,-3.97145724431881,64339,"Fndc4","fibronectin type III domain containing 4 [Source:MGI Symbol;"Acc:MGI:1917195]""	5""	31292242	31296080	-1	B1""	YES""	M-F+""";
7822,"ENSMUSG00000039478",-0.249722136703288,7.10354089011945,-2.92024544224027,0.00924960796918214,0.0354062510208631,-4.0050163210028,78506,"Micu3","mitochondrial calcium uptake family, member 3 [Source:MGI Symbol;"Acc:MGI:1925756]""	8""	40307458	40386308	1	A4""	YES""	M+F-""";
7895,"ENSMUSG00000039759",0.442091431884228,2.16644784415245,2.92069011973134,0.00924076335981508,0.0354062510208631,-3.27594449041805,69876,"Thap3","THAP domain containing, apoptosis associated protein 3 [Source:MGI Symbol;"Acc:MGI:1917126]""	4""	151982639	151988997	-1	E2""	YES""	M-F+""";
8125,"ENSMUSG00000040712",0.310951520975907,8.20652065395655,2.92045799277356,0.00924537932967053,0.0354062510208631,-4.01732413869958,216874,"Camta2","calmodulin binding transcription activator 2 [Source:MGI Symbol;"Acc:MGI:2135957]""	11""	70669463	70688105	-1	B3""	YES""	M-F+""";
8161,"ENSMUSG00000040848",0.356419451480114,5.90992162337825,2.92167905587447,0.00922112281563889,0.0354062510208631,-3.96452105582131,108735,"Sft2d2","SFT2 domain containing 2 [Source:MGI Symbol;"Acc:MGI:1917362]""	1""	165174337	165194438	-1	H2.2""	YES""	M-F+""";
8899,"ENSMUSG00000045962",0.185559925030608,7.92574290338586,2.92105057616763,0.00923359991032053,0.0354062510208631,-4.01437424694891,232341,"Wnk1","WNK lysine deficient protein kinase 1 [Source:MGI Symbol;"Acc:MGI:2442092]""	6""	119923969	120038672	-1	F1""	YES""	M-F+""";
10759,"ENSMUSG00000067818",0.51257008632642,2.73307034871568,2.92181764757512,0.00921837357663487,0.0354062510208631,-3.45042263174233,98932,"Myl9","myosin, light polypeptide 9, regulatory [Source:MGI Symbol;"Acc:MGI:2138915]""	2""	156775420	156781658	1	H1""	YES""	M-F+""";
2130,"ENSMUSG00000021373",-0.21295169122761,8.5042302380991,-2.91852409312621,0.00928392281701167,0.0354256555575717,-4.02370361401387,67252,"Cap2","CAP, adenylate cyclase-associated protein, 2 (yeast) [Source:MGI Symbol;"Acc:MGI:1914502]""	13""	46501848	46650281	1	A5""	YES""	M+F-""";
4409,"ENSMUSG00000028015",0.297194236335088,5.01519441136137,2.91852966628313,0.00928381151836221,0.0354256555575717,-3.8979337117845,229445,"Ctso","cathepsin O [Source:MGI Symbol;"Acc:MGI:2139628]""	3""	81932601	81956725	1	E3""	YES""	M-F+""";
10898,"ENSMUSG00000070532",0.421432410445521,3.48106241251237,2.91732778170093,0.00930784365108755,0.0354916178469031,-3.67953794301074,78465,"Ccdc190","coiled-coil domain containing 190 [Source:MGI Symbol;"Acc:MGI:1925715]""	1""	169928648	169934653	1	H2.3""	YES""	M-F+""";
1011,"ENSMUSG00000014551",-0.188008815604718,5.30241354051467,-2.91627952778031,0.00932885302653135,0.0354958285765122,-3.93061222882352,64658,"Mrps25","mitochondrial ribosomal protein S25 [Source:MGI Symbol;"Acc:MGI:1928140]""	6""	92169525	92184033	-1	D1""	YES""	M+F-""";
3785,"ENSMUSG00000026342",-0.303112266320831,4.24202012918224,-2.91636338651401,0.00932717062073364,0.0354958285765122,-3.80829000503871,74150,"Slc35f5","solute carrier family 35, member F5 [Source:MGI Symbol;"Acc:MGI:1921400]""	1""	125560595	125595820	1	E2.3""	YES""	M+F-""";
4186,"ENSMUSG00000027381",0.422751136454022,2.72086116985882,2.91658375661969,0.0093227508714336,0.0354958285765122,-3.47267717642863,12125,"Bcl2l11","BCL2-like 11 (apoptosis facilitator) [Source:MGI Symbol;"Acc:MGI:1197519]""	2""	128126038	128162547	1	F1""	YES""	M-F+""";
8880,"ENSMUSG00000045763",-0.235205719509369,8.70800820640847,-2.91500461916854,0.00935446692756048,0.0355472285447804,-4.03174918974309,70350,"Basp1","brain abundant, membrane attached signal protein 1 [Source:MGI Symbol;"Acc:MGI:1917600]""	15""	25363277	25413764	-1	B1""	YES""	M+F-""";
10046,"ENSMUSG00000056752",-0.458842739840859,1.52078303074222,-2.91494576423779,0.00935565101057953,0.0355472285447804,-3.10681357512317,237806,"Dnah9","dynein, axonemal, heavy chain 9 [Source:MGI Symbol;"Acc:MGI:1289279]""	11""	65831282	66168551	-1	B3""	YES""	M+F-""";
1298,"ENSMUSG00000018378",0.329661822103313,4.45272235786714,2.91302341546433,0.00939440594468547,0.0355567015919136,-3.83712864891672,103841,"Cuedc1","CUE domain containing 1 [Source:MGI Symbol;"Acc:MGI:2144281]""	11""	88098058	88194140	1	C""	YES""	M-F+""";
1669,"ENSMUSG00000020289",0.212525348961881,4.36784445759899,2.90926408936064,0.00947064409815172,0.0355567015919136,-3.83112538697414,17168,"Nprl3","nitrogen permease regulator-like 3 [Source:MGI Symbol;"Acc:MGI:109258]""	11""	32225628	32267707	-1	A4""	YES""	M-F+""";
2980,"ENSMUSG00000024132",0.352064151302464,2.74104751730862,2.90870182865663,0.0094820979307599,0.0355567015919136,-3.49260150703662,13177,"Eci1","enoyl-Coenzyme A delta isomerase 1 [Source:MGI Symbol;"Acc:MGI:94871]""	17""	24426641	24439348	1	A3.3""	YES""	M-F+""";
3586,"ENSMUSG00000025817",-0.223247016098942,4.27309678913325,-2.91342344974958,0.00938632839596543,0.0355567015919136,-3.8149335554227,53893,"Nudt5","nudix (nucleoside diphosphate linked moiety X)-type motif 5 [Source:MGI Symbol;"Acc:MGI:1858232]""	2""	5845019	5871895	1	A1""	YES""	M+F-""";
3937,"ENSMUSG00000026753",-0.214443292856794,6.38839262069127,-2.91339255266625,0.00938695203467708,0.0355567015919136,-4.00481988093103,67857,"Ppp6c","protein phosphatase 6, catalytic subunit [Source:MGI Symbol;"Acc:MGI:1915107]""	2""	39194354	39226451	-1	B""	YES""	M+F-""";
4165,"ENSMUSG00000027339",0.341531420711567,6.10686625000121,2.91215221127914,0.00941202070319615,0.0355567015919136,-3.99738823732128,215653,"Rassf2","Ras association (RalGDS/AF-6) domain family member 2 [Source:MGI Symbol;"Acc:MGI:2442060]""	2""	131989415	132030258	-1	F2""	YES""	M-F+""";
4349,"ENSMUSG00000027828",-0.179016916367976,7.46862540926939,-2.90884787903024,0.0094791214457781,0.0355567015919136,-4.03444423576993,67437,"Ssr3","signal sequence receptor, gamma [Source:MGI Symbol;"Acc:MGI:1914687]""	3""	65379655	65392623	-1	E1""	YES""	M+F-""";
4593,"ENSMUSG00000028465",0.375690379452585,5.06389607119713,2.91035864419554,0.00944838526036568,0.0355567015919136,-3.91431089601404,21894,"Tln1","talin 1 [Source:MGI Symbol;"Acc:MGI:1099832]""	4""	43531519	43562691	-1	A5""	YES""	M-F+""";
4866,"ENSMUSG00000029086",0.366833635647706,4.57050084685568,2.90958709041437,0.00946407028651372,0.0355567015919136,-3.86928987105929,19126,"Prom1","prominin 1 [Source:MGI Symbol;"Acc:MGI:1100886]""	5""	43993620	44102032	-1	B3""	YES""	M-F+""";
7852,"ENSMUSG00000039621",0.330045590004361,7.11243938023713,2.91020373004621,0.00945153251291191,0.0355567015919136,-4.02464289306732,277360,"Prex1","phosphatidylinositol-3,4,5-trisphosphate-dependent Rac exchange factor 1 [Source:MGI Symbol;"Acc:MGI:3040696]""	2""	166566342	166713832	-1	H3""	YES""	M-F+""";
8092,"ENSMUSG00000040596",0.170211332071458,5.98584070727154,2.91040605278959,0.00944742230489687,0.0355567015919136,-3.99348712579738,71592,"Pogk","pogo transposable element with KRAB domain [Source:MGI Symbol;"Acc:MGI:1918842]""	1""	166384622	166409863	-1	H2.3""	YES""	M-F+""";
8236,"ENSMUSG00000041236",-0.151429041940216,7.69112162353953,-2.90858762613674,0.00948442599107451,0.0355567015919136,-4.03772224326242,218035,"Vps41","VPS41 HOPS complex subunit [Source:MGI Symbol;"Acc:MGI:1929215]""	13""	18717286	18866811	1	A2""	YES""	M+F-""";
8407,"ENSMUSG00000042109",0.296149324132852,6.14277216640793,2.90921657496617,0.00947161149758484,0.0355567015919136,-4.00234026656584,105859,"Csdc2","cold shock domain containing C2, RNA binding [Source:MGI Symbol;"Acc:MGI:2146027]""	15""	81936759	81950941	1	E1""	YES""	M-F+""";
8569,"ENSMUSG00000042814",-0.312164026336722,2.69028078192905,-2.9092397603785,0.00947113942754358,0.0355567015919136,-3.489126604675,66405,"Mcts2","malignant T cell amplified sequence 2 [Source:MGI Symbol;"Acc:MGI:1913655]""	2""	152687035	152687946	1	H1""	YES""	M+F-""";
9182,"ENSMUSG00000048232",0.215915342986858,5.05000404646711,2.91136425802908,0.00942797974069553,0.0355567015919136,-3.91182780180301,269529,"Fbxo10","F-box protein 10 [Source:MGI Symbol;"Acc:MGI:2686937]""	4""	45034247	45084604	-1	B1""	YES""	M-F+""";
11061,"ENSMUSG00000073616",-0.317616824832447,5.14013571048129,-2.9134479592971,0.00938583371426862,0.0355567015919136,-3.91677134747552,66915,"Cops9","COP9 signalosome subunit 9 [Source:MGI Symbol;"Acc:MGI:1914165]""	1""	92637145	92641985	-1	D""	YES""	M+F-""";
11289,"ENSMUSG00000078861",-0.31960690264593,3.97008207824516,-2.90984833175535,0.00945875665573408,0.0355567015919136,-3.77337372500071,353208,"Zfp931","zinc finger protein 931 [Source:MGI Symbol;"Acc:MGI:2441662]""	2""	178067695	178078476	-1	H4""	YES""	M+F-""";
11776,"ENSMUSG00000097275",-1.97814470569912,1.22582623656275,-2.91007261432611,0.00945419706645991,0.0355567015919136,-2.83874859030895,NA,"Gm26648","predicted gene, 26648 [Source:MGI Symbol;"Acc:MGI:5477142]""	5""	24696902	24704690	-1	A3""	YES""	M+F-""";
12029,"ENSMUSG00000106746",-0.354986678409151,3.20514111881993,-2.91052492494398,0.00944500821097795,0.0355567015919136,-3.61195324152457,NA,"2900064F13Rik","RIKEN cDNA 2900064F13 gene [Source:MGI Symbol;"Acc:MGI:1920293]""	5""	81826816	81827823	1	E1""	YES""	M+F-""";
1449,"ENSMUSG00000019768",-0.707018653420356,2.11704550596148,-2.90692632397944,0.00951835483474809,0.0355963510810809,-3.32916741430831,13982,"Esr1","estrogen receptor 1 (alpha) [Source:MGI Symbol;"Acc:MGI:1352467]""	10""	4611593	5005614	1	A1""	YES""	M+F-""";
1596,"ENSMUSG00000020124",-0.199242661598214,6.77326115536417,-2.9056593702576,0.00954430876245897,0.0355963510810809,-4.02968118636642,14479,"Usp15","ubiquitin specific peptidase 15 [Source:MGI Symbol;"Acc:MGI:101857]""	10""	123105006	123196995	-1	D2""	YES""	M+F-""";
2310,"ENSMUSG00000021832",-0.221571967752192,6.62111894616015,-2.90769620523853,0.00950261694548926,0.0355963510810809,-4.02307592988236,67089,"Psmc6","proteasome (prosome, macropain) 26S subunit, ATPase, 6 [Source:MGI Symbol;"Acc:MGI:1914339]""	14""	45329788	45349705	1	C1""	YES""	M+F-""";
2569,"ENSMUSG00000022469",0.402134752004635,4.37901096492063,2.90450928216615,0.00956792792245751,0.0355963510810809,-3.83875897019216,223864,"Rapgef3","Rap guanine nucleotide exchange factor (GEF) 3 [Source:MGI Symbol;"Acc:MGI:2441741]""	15""	97744770	97767972	-1	F1""	YES""	M-F+""";
2881,"ENSMUSG00000023832",-0.234724914749023,5.19699813045292,-2.90331844481269,0.00959244351018895,0.0355963510810809,-3.94964433045401,110460,"Acat2","acetyl-Coenzyme A acetyltransferase 2 [Source:MGI Symbol;"Acc:MGI:87871]""	17""	12942890	12960747	-1	A1""	YES""	M+F-""";
4476,"ENSMUSG00000028173",-0.248374236016295,6.06849278570469,-2.90370077921937,0.00958456583609497,0.0355963510810809,-4.01089675211721,68151,"Wls","wntless WNT ligand secretion mediator [Source:MGI Symbol;"Acc:MGI:1915401]""	3""	159839672	159938664	1	H4""	YES""	M+F-""";
7625,"ENSMUSG00000038733",-0.134822323249755,7.59248429865753,-2.9032036761963,0.00959480944125403,0.0355963510810809,-4.04759578400404,226757,"Wdr26","WD repeat domain 26 [Source:MGI Symbol;"Acc:MGI:1923825]""	1""	181173228	181212001	-1	H4""	YES""	M+F-""";
7974,"ENSMUSG00000040097",0.196032446557643,7.9809511381743,2.90343633328275,0.00959001385141856,0.0355963510810809,-4.05100640436938,224613,"Flywch1","FLYWCH-type zinc finger 1 [Source:MGI Symbol;"Acc:MGI:2442638]""	17""	23752793	23771602	-1	A3.3""	YES""	M-F+""";
8649,"ENSMUSG00000043668",0.322105173479268,3.87840838862921,2.9055530580001,0.00954648971119437,0.0355963510810809,-3.77280285602904,244579,"Tox3","TOX high mobility group box family member 3 [Source:MGI Symbol;"Acc:MGI:3039593]""	8""	90247040	90348343	-1	C4""	YES""	M-F+""";
8745,"ENSMUSG00000044562",0.40498667722758,2.21806498138189,2.90621707965735,0.00953287549484587,0.0355963510810809,-3.32585365290064,69903,"Rasip1","Ras interacting protein 1 [Source:MGI Symbol;"Acc:MGI:1917153]""	7""	45627488	45639093	1	B3""	YES""	M-F+""";
8836,"ENSMUSG00000045312",0.357992415651655,4.24661966541875,2.90344906542672,0.00958975147998496,0.0355963510810809,-3.83080458348524,218454,"Lhfpl2","lipoma HMGIC fusion partner-like 2 [Source:MGI Symbol;"Acc:MGI:2145236]""	13""	94057796	94195409	1	C3""	YES""	M-F+""";
9458,"ENSMUSG00000050708",0.353580094316243,7.0146423185009,2.90372397762794,0.00958408805407387,0.0355963510810809,-4.03643346639687,14325,"Ftl1","ferritin light polypeptide 1 [Source:MGI Symbol;"Acc:MGI:95589]""	7""	45457944	45459884	-1	B3""	YES""	M-F+""";
10783,"ENSMUSG00000068134",-0.223889536966462,4.47819305691043,-2.90655124791116,0.00952603125889233,0.0355963510810809,-3.8638671981693,104348,"Zfp120","zinc finger protein 120 [Source:MGI Symbol;"Acc:MGI:1345179]""	2""	150114406	150136708	-1	G3""	YES""	M+F-""";
10961,"ENSMUSG00000071456",-0.290350022111733,3.96328389419612,-2.90594134296546,0.00953852655153864,0.0355963510810809,-3.77274237920841,NA,"1110002L01Rik","RIKEN cDNA 1110002L01 gene [Source:MGI Symbol;"Acc:MGI:1915821]""	12""	3403878	3427011	-1	A1.1""	YES""	M+F-""";
11085,"ENSMUSG00000073910",0.33625690811801,2.69026400042241,2.90503329782323,0.00955715930118832,0.0355963510810809,-3.51753273810663,214944,"Mob3b","MOB kinase activator 3B [Source:MGI Symbol;"Acc:MGI:2664539]""	4""	34949074	35157484	-1	A5""	YES""	M-F+""";
4520,"ENSMUSG00000028289",-0.288779124699775,6.6370234069207,-2.90234389239324,0.0096125516633415,0.0356374600889633,-4.03392477210801,13841,"Epha7","Eph receptor A7 [Source:MGI Symbol;"Acc:MGI:95276]""	4""	28813131	28967499	1	A4""	YES""	M+F-""";
2274,"ENSMUSG00000021748",-0.190293445355934,6.63656257536788,-2.90180834755762,0.00962361902590379,0.0356537830014055,-4.03358214482265,68263,"Pdhb","pyruvate dehydrogenase (lipoamide) beta [Source:MGI Symbol;"Acc:MGI:1915513]""	14""	8165996	8173025	-1	A1""	YES""	M+F-""";
1158,"ENSMUSG00000016319",-0.275017095960352,7.3911783898755,-2.90143850737894,0.00963126919208347,0.035657431982993,-4.04761696128817,11740,"Slc25a5","solute carrier family 25 (mitochondrial carrier, adenine nucleotide translocator), member 5 [Source:MGI Symbol;"Acc:MGI:1353496]""	X""	36795651	36798807	1	A3.3""	YES""	M+F-""";
6288,"ENSMUSG00000033184",-0.19219353876036,7.10259291092332,-2.9005604055928,0.00964945634383734,0.035675387790117,-4.045521788214,66676,"Tmed7","transmembrane p24 trafficking protein 7 [Source:MGI Symbol;"Acc:MGI:1913926]""	18""	46560235	46597535	-1	C""	YES""	M+F-""";
8290,"ENSMUSG00000041556",0.297180158635186,5.48472685946963,2.90069987956507,0.00964656535673779,0.035675387790117,-3.96869676866311,230904,"Fbxo2","F-box protein 2 [Source:MGI Symbol;"Acc:MGI:2446216]""	4""	148160621	148166424	1	E2""	YES""	M-F+""";
7408,"ENSMUSG00000038020",0.181371419876232,7.61348351465652,2.9001365220588,0.00965824765542895,0.0356832303515349,-4.0535576531683,268480,"Rapgefl1","Rap guanine nucleotide exchange factor (GEF)-like 1 [Source:MGI Symbol;"Acc:MGI:3611446]""	11""	98836785	98853697	1	D""	YES""	M-F+""";
9329,"ENSMUSG00000049532",0.206389762390968,5.90611384222802,2.8982181023191,0.00969813246649125,0.0358058604275425,-4.01502336839356,50524,"Sall2","spalt like transcription factor 2 [Source:MGI Symbol;"Acc:MGI:1354373]""	14""	52311172	52328762	-1	C2""	YES""	M-F+""";
3260,"ENSMUSG00000024892",0.249471578347307,5.8941445516612,2.89734024638259,0.00971643655183993,0.035829489699328,-4.01113500412146,18563,"Pcx","pyruvate carboxylase [Source:MGI Symbol;"Acc:MGI:97520]""	19""	4510472	4621752	1	A""	YES""	M-F+""";
7775,"ENSMUSG00000039263",0.347646902307424,2.79828602720235,2.89726881970951,0.00971792733066242,0.035829489699328,-3.535726790024,228961,"Npepl1","aminopeptidase-like 1 [Source:MGI Symbol;"Acc:MGI:2448523]""	2""	174110349	174123070	1	H4""	YES""	M-F+""";
2121,"ENSMUSG00000021340",0.349791401535579,5.0026281621797,2.89660557925624,0.00973178069014133,0.0358558551772002,-3.93799669471369,14756,"Gpld1","glycosylphosphatidylinositol specific phospholipase D1 [Source:MGI Symbol;"Acc:MGI:106604]""	13""	24943152	24992501	1	A3.1""	YES""	M-F+""";
4128,"ENSMUSG00000027254",0.314465846590405,10.7327130924298,2.89600270172573,0.00974438978941164,0.0358776031562347,-4.07364916320089,17754,"Map1a","microtubule-associated protein 1 A [Source:MGI Symbol;"Acc:MGI:1306776]""	2""	121289600	121310832	1	E5""	YES""	M-F+""";
2390,"ENSMUSG00000022037",0.26767438005091,8.80381517278416,2.89481521263162,0.00976927216540599,0.0359197746756321,-4.07390734435246,12759,"Clu","clusterin [Source:MGI Symbol;"Acc:MGI:88423]""	14""	65968483	65981547	1	D1""	YES""	M-F+""";
6473,"ENSMUSG00000034032",0.193211096806788,4.24171897439073,2.89504563790742,0.00976443908873471,0.0359197746756321,-3.83729462241891,68925,"Rpap1","RNA polymerase II associated protein 1 [Source:MGI Symbol;"Acc:MGI:1916175]""	2""	119763304	119787537	-1	E5""	YES""	M-F+""";
1144,"ENSMUSG00000016018",-0.202499912128813,6.34616798923952,-2.89355279783075,0.00979579187043635,0.0359432515663922,-4.04441454601559,72198,"Mtrex","Mtr4 exosome RNA helicase [Source:MGI Symbol;"Acc:MGI:1919448]""	13""	112867418	112927398	-1	D2.2""	YES""	M+F-""";
2623,"ENSMUSG00000022574",0.434041256529209,1.01143805400558,2.89358538288852,0.00979510647798709,0.0359432515663922,-2.9974513301812,223646,"Naprt","nicotinate phosphoribosyltransferase [Source:MGI Symbol;"Acc:MGI:2442664]""	15""	75890956	75894481	-1	D3""	YES""	M-F+""";
6693,"ENSMUSG00000034902",0.224727748051579,8.90685546452423,2.89355177993325,0.00979581328158751,0.0359432515663922,-4.07672790427286,18717,"Pip5k1c","phosphatidylinositol-4-phosphate 5-kinase, type 1 gamma [Source:MGI Symbol;"Acc:MGI:1298224]""	10""	81292963	81319973	1	C1""	YES""	M-F+""";
[truncated: 10,857 more rows]
