# Supplementary material for: Sex-biasing influence of autism-associated Ube3a gene overdosage at connectomic, behavioral, and transcriptomic levels
Source: Sci Adv. 2024 Jul 12;10(28):eadg1421. doi: 10.1126/sciadv.adg1421 (PMC11244557; doi:10.1126/sciadv.adg1421)
Supplement: Supplementary file 2 — Tables S1 to S6 [file sciadv.adg1421_tables_s1_to_s6.zip › adg1421_Table_S3.csv]

,"ensembl_id","logFC","AveExpr","t","P.Value","adj.P.Val","B","entrezgene_id","external_gene_name","description","chromosome_name","start_position","end_position","strand","band","DE","DEgroup";;
3437,"ENSMUSG00000025326",-2.55463015547784,8.8742445058759,-11.8172253020804,7.84629971772497e-10,5.65430900030377e-06,9.63821641949045,22215,"Ube3a","ubiquitin protein ligase E3A [Source:MGI Symbol;"Acc:MGI:105098]""	7""	59228750	59311536	1	B5""	YES""	M+F-""";
12106,"ENSMUSG00000109536",-1.13834601717053,5.00697098954399,-5.75187548618309,2.00321477393334e-05,0.0721792165305977,2.33775818538504,NA,"9330162G02Rik","RIKEN cDNA 9330162G02 gene [Source:MGI Symbol;"Acc:MGI:2442217]""	7""	59223847	59254788	-1	B5""	NO""	NA";
9655,"ENSMUSG00000052551",0.379149049507992,5.19275873522878,5.18627676022503,6.5393045884912e-05,0.157081469909974,1.47681050442582,94191,"Adarb2","adenosine deaminase, RNA-specific, B2 [Source:MGI Symbol;"Acc:MGI:2151118]""	13""	8202866	8768747	1	A1""	NO""	NA";
15,"ENSMUSG00000000171",-0.248189919594242,6.14900910944713,-3.21871781374992,0.00483916335167505,0.164850213318879,-1.96929154453286,66925,"Sdhd","succinate dehydrogenase complex, subunit D, integral membrane protein [Source:MGI Symbol;"Acc:MGI:1914175]""	9""	50596357	50603812	-1	A5.3""	NO""	NA";
22,"ENSMUSG00000000247",0.379432328087095,5.49035141672001,3.54193878265287,0.00237775823637634,0.164850213318879,-1.3864635821274,16870,"Lhx2","LIM homeobox protein 2 [Source:MGI Symbol;"Acc:MGI:96785]""	2""	38339281	38369733	1	B""	NO""	NA";
85,"ENSMUSG00000000838",-0.182590251434216,6.85764596488819,-3.07076869431504,0.00668046640526163,0.164850213318879,-2.24191612107923,14265,"Fmr1","fragile X mental retardation 1 [Source:MGI Symbol;"Acc:MGI:95564]""	X""	68678541	68717963	1	A7.1""	NO""	NA";
90,"ENSMUSG00000000915",0.223358981533419,5.99591342965367,3.26229097514418,0.00439897794217753,0.164850213318879,-1.88945426064388,29816,"Hip1r","huntingtin interacting protein 1 related [Source:MGI Symbol;"Acc:MGI:1352504]""	5""	123973628	124005558	1	F""	NO""	NA";
93,"ENSMUSG00000000948",-0.208229176632036,9.30253162619016,-2.89442949243397,0.00977736766592233,0.164850213318879,-2.56760745197926,NA,"Gm38393","predicted gene, 38393 [Source:MGI Symbol;"Acc:MGI:5613898]""	7""	59974149	60005064	-1	B5""	NO""	NA";
108,"ENSMUSG00000001062",0.274000093999169,5.28558242958347,2.74951987606341,0.0133235633680474,0.164850213318879,-2.80227344524101,72325,"Vps9d1","VPS9 domain containing 1 [Source:MGI Symbol;"Acc:MGI:1914143]""	8""	123242356	123254348	-1	E1""	NO""	NA";
124,"ENSMUSG00000001151",0.324868914573297,4.94260125712033,3.16995887407756,0.0053830604690421,0.164850213318879,-2.06426231021048,18541,"Pcnt","pericentrin (kendrin) [Source:MGI Symbol;"Acc:MGI:102722]""	10""	76351263	76442786	-1	C1""	NO""	NA";
135,"ENSMUSG00000001248",0.241296438328661,5.95604974668506,2.93076027332473,0.00904264676510443,0.164850213318879,-2.49111122416658,52857,"Gramd1a","GRAM domain containing 1A [Source:MGI Symbol;"Acc:MGI:105490]""	7""	31130127	31155896	-1	B1""	NO""	NA";
150,"ENSMUSG00000001383",-0.180915387663903,7.77815311029171,-2.79403586040065,0.0121199160126793,0.164850213318879,-2.7465136398837,66492,"Zmat2","zinc finger, matrin type 2 [Source:MGI Symbol;"Acc:MGI:1913742]""	18""	36793876	36799666	1	B2""	NO""	NA";
152,"ENSMUSG00000001416",-0.20032719546546,6.56997142720018,-3.09957663509984,0.00627508045197482,0.164850213318879,-2.18841643709836,12462,"Cct3","chaperonin containing Tcp1, subunit 3 (gamma) [Source:MGI Symbol;"Acc:MGI:104708]""	3""	88297116	88321767	1	F1""	NO""	NA";
184,"ENSMUSG00000001707",-0.254802259961195,4.20741440206506,-2.90700311264854,0.00951678399188489,0.164850213318879,-2.53335213749431,66143,"Eef1e1","eukaryotic translation elongation factor 1 epsilon 1 [Source:MGI Symbol;"Acc:MGI:1913393]""	13""	38644207	38659058	-1	A3.3""	NO""	NA";
186,"ENSMUSG00000001750",0.529041331956702,2.49248874470944,3.5588768935265,0.00229049245752319,0.164850213318879,-1.94357020579377,27060,"Tcirg1","T cell, immune regulator 1, ATPase, H+ transporting, lysosomal V0 protein A3 [Source:MGI Symbol;"Acc:MGI:1350931]""	19""	3896050	3907133	-1	A""	NO""	NA";
199,"ENSMUSG00000001802",0.242076106859385,5.97552849985315,2.97384072699186,0.00824058292941604,0.164850213318879,-2.41406933981407,435965,"Lrp3","low density lipoprotein receptor-related protein 3 [Source:MGI Symbol;"Acc:MGI:3584516]""	7""	35200027	35215498	-1	B2""	NO""	NA";
201,"ENSMUSG00000001833",-0.20423296743611,9.40982621805072,-2.92417491458764,0.00917173389368798,0.164850213318879,-2.51354906594946,235072,"Septin7","septin 7 [Source:MGI Symbol;"Acc:MGI:1335094]""	9""	25252439	25308571	1	A4""	NO""	NA";
216,"ENSMUSG00000001964",-0.294815476482692,4.79442637133356,-3.12058922008946,0.0059946378678448,0.164850213318879,-2.15375549461675,13726,"Emd","emerin [Source:MGI Symbol;"Acc:MGI:108117]""	X""	74254687	74261548	1	A7.3""	NO""	NA";
220,"ENSMUSG00000001988",0.442386509028216,3.10796857578456,2.81148169312153,0.0116773085018434,0.164850213318879,-2.75851203538945,18142,"Npas1","neuronal PAS domain protein 1 [Source:MGI Symbol;"Acc:MGI:109205]""	7""	16455721	16477728	-1	A2""	NO""	NA";
229,"ENSMUSG00000002017",-0.206768981709103,5.19811237975121,-3.19124233318,0.00513865107141132,0.164850213318879,-2.02282879974746,72722,"Fam98a","family with sequence similarity 98, member A [Source:MGI Symbol;"Acc:MGI:1919972]""	17""	75537086	75551946	-1	E2""	NO""	NA";
253,"ENSMUSG00000002250",0.445539687567257,4.04513376499126,2.95762882449845,0.00853396865393059,0.164850213318879,-2.45428600288023,19015,"Ppard","peroxisome proliferator activator receptor delta [Source:MGI Symbol;"Acc:MGI:101884]""	17""	28232700	28301474	1	A3.3""	NO""	NA";
277,"ENSMUSG00000002409",0.472204690730401,3.94662820377449,3.61202315829467,0.00203680767665467,0.164850213318879,-1.35598802219028,13549,"Dyrk1b","dual-specificity tyrosine-(Y)-phosphorylation regulated kinase 1b [Source:MGI Symbol;"Acc:MGI:1330302]""	7""	28179469	28187294	1	A3""	NO""	NA";
285,"ENSMUSG00000002477",-0.366926883990897,4.85155447744913,-3.54588394113019,0.00235714236763695,0.164850213318879,-1.40037274012939,20641,"Snrpd1","small nuclear ribonucleoprotein D1 [Source:MGI Symbol;"Acc:MGI:98344]""	18""	10617775	10642079	1	A1""	NO""	NA";
294,"ENSMUSG00000002580",-0.2085466699908,5.20935033423063,-2.86036784201094,0.0105183928886837,0.164850213318879,-2.60949393967865,103742,"Mien1","migration and invasion enhancer 1 [Source:MGI Symbol;"Acc:MGI:1913678]""	11""	98437708	98438991	-1	D""	NO""	NA";
306,"ENSMUSG00000002728",-0.280293732388083,5.40681470993233,-2.90729390861516,0.00951083753826178,0.164850213318879,-2.52843643526397,67877,"Naa20","N(alpha)-acetyltransferase 20, NatB catalytic subunit [Source:MGI Symbol;"Acc:MGI:1915127]""	2""	145902099	145916425	1	G1""	NO""	NA";
366,"ENSMUSG00000003184",0.382693029975848,3.00925041716017,3.32865154548211,0.00380315088616951,0.164850213318879,-2.02200642184534,54131,"Irf3","interferon regulatory factor 3 [Source:MGI Symbol;"Acc:MGI:1859179]""	7""	44997648	45002848	1	B3""	NO""	NA";
385,"ENSMUSG00000003346",0.566068767420304,5.6682170227551,3.76654094017272,0.00144736627032277,0.164850213318879,-0.970835028908009,216169,"Abhd17a","abhydrolase domain containing 17A [Source:MGI Symbol;"Acc:MGI:106388]""	10""	80583654	80590341	-1	C1""	NO""	NA";
408,"ENSMUSG00000003469",0.180400656411459,8.97044747318976,2.78974649797853,0.0122311847627193,0.164850213318879,-2.75647524838112,105653,"Phyhip","phytanoyl-CoA hydroxylase interacting protein [Source:MGI Symbol;"Acc:MGI:1860417]""	14""	70457476	70468832	1	D2""	NO""	NA";
411,"ENSMUSG00000003526",0.409559760773448,3.76028196178434,2.76963056870707,0.0127662323495195,0.164850213318879,-2.7740637147342,19125,"Prodh","proline dehydrogenase [Source:MGI Symbol;"Acc:MGI:97770]""	16""	18060357	18090203	-1	A3""	NO""	NA";
422,"ENSMUSG00000003575",0.350896608789663,7.53979368970467,3.21578941893927,0.00487025009446532,0.164850213318879,-1.97557874674875,382056,"Crtc1","CREB regulated transcription coactivator 1 [Source:MGI Symbol;"Acc:MGI:2142523]""	8""	70382355	70439579	-1	B3.3""	NO""	NA";
431,"ENSMUSG00000003662",-0.190408824252535,5.47280014082047,-2.8271829172655,0.0112922949771971,0.164850213318879,-2.67039374721121,26371,"Ciao1","cytosolic iron-sulfur protein assembly 1 [Source:MGI Symbol;"Acc:MGI:1346998]""	2""	127240938	127247816	-1	F1""	NO""	NA";
495,"ENSMUSG00000004364",-0.149616245878191,7.72634483881873,-2.76311706501361,0.0129442459178565,0.164850213318879,-2.80169486328065,26554,"Cul3","cullin 3 [Source:MGI Symbol;"Acc:MGI:1347360]""	1""	80264923	80340480	-1	C5""	NO""	NA";
512,"ENSMUSG00000004562",0.359093579966958,3.76614619317076,2.80016052402447,0.011962723846488,0.164850213318879,-2.72531090043381,268739,"Arhgef40","Rho guanine nucleotide exchange factor (GEF) 40 [Source:MGI Symbol;"Acc:MGI:2685515]""	14""	51984719	52006251	1	C2""	NO""	NA";
526,"ENSMUSG00000004677",0.29738436670019,4.75099776222658,2.7893857833182,0.0122405865557949,0.164850213318879,-2.72827451046253,17925,"Myo9b","myosin IXb [Source:MGI Symbol;"Acc:MGI:106624]""	8""	71272714	71360713	1	B3.3""	NO""	NA";
575,"ENSMUSG00000005161",-0.18506545078376,7.44384406702801,-2.89746052905595,0.00971392657670914,0.164850213318879,-2.55897911607577,21672,"Prdx2","peroxiredoxin 2 [Source:MGI Symbol;"Acc:MGI:109486]""	8""	84969587	84974834	1	C3""	NO""	NA";
595,"ENSMUSG00000005442",0.408352530200984,7.18045863585756,2.98969429951998,0.00796316046168849,0.164850213318879,-2.39062828969866,71722,"Cic","capicua transcriptional repressor [Source:MGI Symbol;"Acc:MGI:1918972]""	7""	25267704	25294159	1	A3""	NO""	NA";
616,"ENSMUSG00000005672",0.200573944946411,5.08037847732364,2.97459667119484,0.00822714420665806,0.164850213318879,-2.4085764951904,16590,"Kit","KIT proto-oncogene receptor tyrosine kinase [Source:MGI Symbol;"Acc:MGI:96677]""	5""	75574916	75656722	1	C3.3""	NO""	NA";
670,"ENSMUSG00000006262",-0.264942817836221,5.7750562890848,-3.72090248279626,0.00160109651168922,0.164850213318879,-1.04808981624946,68473,"Mob1b","MOB kinase activator 1B [Source:MGI Symbol;"Acc:MGI:1915723]""	5""	88720855	88764220	1	E1""	NO""	NA";
718,"ENSMUSG00000006699",-0.233698379187256,8.43377845665461,-3.36308264966807,0.00352608579452806,0.164850213318879,-1.70175683752308,12540,"Cdc42","cell division cycle 42 [Source:MGI Symbol;"Acc:MGI:106211]""	4""	137319696	137357720	-1	D3""	NO""	NA";
737,"ENSMUSG00000006958",0.507306410527375,4.27483372746239,4.71196297841736,0.000181153572423812,0.164850213318879,0.499023151652377,12667,"Chrd","chordin [Source:MGI Symbol;"Acc:MGI:1313268]""	16""	20733127	20742384	1	B1""	NO""	NA";
740,"ENSMUSG00000007029",0.299294472287532,4.90261494163875,3.78427997882286,0.00139167261190524,0.164850213318879,-0.973821402279293,22321,"Vars","valyl-tRNA synthetase [Source:MGI Symbol;"Acc:MGI:90675]""	17""	35000987	35016322	1	B1""	NO""	NA";
764,"ENSMUSG00000007656",-0.238033517116846,9.41855003427613,-2.78859182774364,0.0122613049679768,0.164850213318879,-2.75882204999572,59046,"Arpp19","cAMP-regulated phosphoprotein 19 [Source:MGI Symbol;"Acc:MGI:1891691]""	9""	75037614	75060313	1	D""	NO""	NA";
782,"ENSMUSG00000007880",0.246166657094564,6.93756339760114,3.17063699435732,0.00537510050682838,0.164850213318879,-2.0585027911538,93760,"Arid1a","AT rich interactive domain 1A (SWI-like) [Source:MGI Symbol;"Acc:MGI:1935147]""	4""	133679008	133756769	-1	D2.3""	NO""	NA";
787,"ENSMUSG00000007950",0.428567926400085,7.00534291861518,2.96808653257723,0.00834357812086817,0.164850213318879,-2.42913393667823,64296,"Abhd8","abhydrolase domain containing 8 [Source:MGI Symbol;"Acc:MGI:1918946]""	8""	71456705	71463655	-1	B3.3""	NO""	NA";
801,"ENSMUSG00000008305",0.249867029097248,5.09519005472072,2.85190335297888,0.0107107868170357,0.164850213318879,-2.622951959936,21885,"Tle1","transducin-like enhancer of split 1 [Source:MGI Symbol;"Acc:MGI:104636]""	4""	72117142	72200919	-1	C3""	NO""	NA";
803,"ENSMUSG00000008333",-0.307135050957793,4.70110884357219,-3.12793215983758,0.00589955309017935,0.164850213318879,-2.14307768540769,20639,"Snrpb2","U2 small nuclear ribonucleoprotein B [Source:MGI Symbol;"Acc:MGI:104805]""	2""	143063039	143072853	1	G1""	NO""	NA";
813,"ENSMUSG00000008489",-0.315114293606563,6.91814484132708,-3.60476628263225,0.00206972722452466,0.164850213318879,-1.25151150014307,15569,"Elavl2","ELAV like RNA binding protein 1 [Source:MGI Symbol;"Acc:MGI:1100887]""	4""	91250763	91400785	-1	C5""	NO""	NA";
827,"ENSMUSG00000008859",-0.180861619912182,6.43390589216379,-3.72007527963769,0.0016040282678335,0.164850213318879,-1.03896139607505,56044,"Rala","v-ral simian leukemia viral oncogene A (ras related) [Source:MGI Symbol;"Acc:MGI:1927243]""	13""	17880571	17944239	-1	A2""	NO""	NA";
828,"ENSMUSG00000008892",-0.211329367463394,7.01092081616388,-2.91354327479395,0.00938391018000727,0.164850213318879,-2.52874103836996,22335,"Vdac3","voltage-dependent anion channel 3 [Source:MGI Symbol;"Acc:MGI:106922]""	8""	22577075	22593813	-1	A2""	NO""	NA";
851,"ENSMUSG00000009535",-0.198286508833764,6.21957375364648,-2.78346487787051,0.0123959073597533,0.164850213318879,-2.75746509394852,67897,"Rnmt","RNA (guanine-7-) methyltransferase [Source:MGI Symbol;"Acc:MGI:1915147]""	18""	68300355	68324852	1	E2""	NO""	NA";
852,"ENSMUSG00000009549",-0.225631994805252,5.94929760994379,-2.90042808663957,0.00965219979761363,0.164850213318879,-2.54579101704344,20813,"Srp14","signal recognition particle 14 [Source:MGI Symbol;"Acc:MGI:107169]""	2""	118475850	118479711	-1	E5""	NO""	NA";
853,"ENSMUSG00000009555",0.140482727550959,5.78500404393984,2.87009841365698,0.0103013408852392,0.164850213318879,-2.59729464415331,107951,"Cdk9","cyclin-dependent kinase 9 (CDC2-related kinase) [Source:MGI Symbol;"Acc:MGI:1328368]""	2""	32705784	32713076	-1	B""	NO""	NA";
895,"ENSMUSG00000010376",-0.25157872873273,5.85031974564244,-2.90324709568472,0.00959391429120756,0.164850213318879,-2.53958933845578,18002,"Nedd8","neural precursor cell expressed, developmentally down-regulated gene 8 [Source:MGI Symbol;"Acc:MGI:97301]""	14""	55662263	55672124	-1	C3""	NO""	NA";
907,"ENSMUSG00000010660",0.343991457557494,3.00271280445904,2.75017681022571,0.0133049944777221,0.164850213318879,-2.8624779064042,18799,"Plcd1","phospholipase C, delta 1 [Source:MGI Symbol;"Acc:MGI:97614]""	9""	119071527	119093502	-1	F3""	NO""	NA";
941,"ENSMUSG00000012296",0.383250034377092,3.04148440426864,3.02558406915029,0.00736823000094502,0.164850213318879,-2.46197829018052,74094,"Tjap1","tight junction associated protein 1 [Source:MGI Symbol;"Acc:MGI:1921344]""	17""	46257851	46283026	-1	C""	NO""	NA";
942,"ENSMUSG00000012405",-0.189434631273944,7.10997387403109,-3.03808319699215,0.00717136805930715,0.164850213318879,-2.30222393754744,66480,"Rpl15","ribosomal protein L15 [Source:MGI Symbol;"Acc:MGI:1913730]""	14""	18267823	18271391	-1	A2""	NO""	NA";
943,"ENSMUSG00000012422",-0.20381388184627,6.13084563893917,-3.22921046783618,0.00472936754962246,0.164850213318879,-1.9500362404884,66074,"Tmem167","transmembrane protein 167 [Source:MGI Symbol;"Acc:MGI:1913324]""	13""	90089123	90143907	1	C3""	NO""	NA";
966,"ENSMUSG00000013629",0.284421603293406,4.09482122243668,3.22123652417938,0.00481258144929724,0.164850213318879,-2.00772789169692,69719,"Cad","carbamoyl-phosphate synthetase 2, aspartate transcarbamylase, and dihydroorotase [Source:MGI Symbol;"Acc:MGI:1916969]""	5""	31054780	31078479	1	B1""	NO""	NA";
968,"ENSMUSG00000013662",-0.249169909241535,7.23129920630894,-3.59461284557077,0.00211667614860376,0.164850213318879,-1.26977534027702,67979,"Atad1","ATPase family, AAA domain containing 1 [Source:MGI Symbol;"Acc:MGI:1915229]""	19""	32671638	32739786	-1	C1""	NO""	NA";
975,"ENSMUSG00000013833",0.390038880432552,5.03686526016464,3.29625546292382,0.00408337363945595,0.164850213318879,-1.83864929134999,216154,"Med16","mediator complex subunit 16 [Source:MGI Symbol;"Acc:MGI:2158394]""	10""	79894708	79908923	-1	C1""	NO""	NA";
989,"ENSMUSG00000014226",-0.263552846016169,6.5943992114816,-3.73681169692622,0.00154574016748048,0.164850213318879,-1.00681707798827,12301,"Cacybp","calcyclin binding protein [Source:MGI Symbol;"Acc:MGI:1270839]""	1""	160202367	160212875	-1	H2.1""	NO""	NA";
995,"ENSMUSG00000014313",-0.391256020224353,7.26503129015797,-3.03120690755435,0.00727902770935902,0.164850213318879,-2.31494838150765,12864,"Cox6c","cytochrome c oxidase subunit 6C [Source:MGI Symbol;"Acc:MGI:104614]""	15""	35925886	35938246	-1	B3.1""	NO""	NA";
1000,"ENSMUSG00000014361",0.43295105345375,5.30637371944342,3.01408004715685,0.00755405892783923,0.164850213318879,-2.33867598223246,17289,"Mertk","MER proto-oncogene tyrosine kinase [Source:MGI Symbol;"Acc:MGI:96965]""	2""	128698956	128802894	1	F1""	NO""	NA";
1035,"ENSMUSG00000014905",-0.194533633535765,6.04502923790338,-2.84576920830353,0.0108523296313557,0.164850213318879,-2.64448256884157,27362,"Dnajb9","DnaJ heat shock protein family (Hsp40) member B9 [Source:MGI Symbol;"Acc:MGI:1351618]""	12""	44205559	44210326	-1	B2""	NO""	NA";
1042,"ENSMUSG00000015013",-0.32183164172592,4.58601859649721,-2.81477470507811,0.0115955268672513,0.164850213318879,-2.68487217643209,59005,"Trappc2l","trafficking protein particle complex 2-like [Source:MGI Symbol;"Acc:MGI:1916295]""	8""	122611640	122616660	1	E1""	NO""	NA";
1097,"ENSMUSG00000015647",0.538873175753032,3.13967910036123,3.21441059478039,0.00488495492784976,0.164850213318879,-2.1719558343608,16776,"Lama5","laminin, alpha 5 [Source:MGI Symbol;"Acc:MGI:105382]""	2""	180176373	180225859	-1	H4""	NO""	NA";
1099,"ENSMUSG00000015656",-0.19738748179684,10.0185095604631,-2.86163159629524,0.0104899559495706,0.164850213318879,-2.62724117471593,15481,"Hspa8","heat shock protein 8 [Source:MGI Symbol;"Acc:MGI:105384]""	9""	40800984	40810087	1	A5.1""	NO""	NA";
1102,"ENSMUSG00000015671",-0.3119265970328,6.4833132508893,-3.77479166672084,0.0014211905144953,0.164850213318879,-0.937201227561538,19166,"Psma2","proteasome subunit alpha 2 [Source:MGI Symbol;"Acc:MGI:104885]""	13""	14613240	14674236	1	A1""	NO""	NA";
1103,"ENSMUSG00000015672",-0.355971133358886,3.84257703010645,-3.62654221558261,0.00197249959430033,0.164850213318879,-1.35871513667045,75398,"Mrpl32","mitochondrial ribosomal protein L32 [Source:MGI Symbol;"Acc:MGI:2137226]""	13""	14608184	14613165	-1	A1""	NO""	NA";
1165,"ENSMUSG00000016427",-0.355075714116531,5.4534505819391,-2.98110789858828,0.00811226885267652,0.164850213318879,-2.3975789232404,54405,"Ndufa1","NADH:ubiquinone oxidoreductase subunit A1 [Source:MGI Symbol;"Acc:MGI:1929511]""	X""	37187588	37191163	-1	A3.3""	NO""	NA";
1191,"ENSMUSG00000016933",0.153507130873266,6.26525055064692,2.85229098215359,0.0107019024983803,0.164850213318879,-2.63459820346032,18803,"Plcg1","phospholipase C, gamma 1 [Source:MGI Symbol;"Acc:MGI:97615]""	2""	160731300	160775760	1	H2""	NO""	NA";
1204,"ENSMUSG00000017210",0.185050700237498,6.56993225163241,3.14620019434469,0.00566934839699842,0.164850213318879,-2.10292743659787,23989,"Med24","mediator complex subunit 24 [Source:MGI Symbol;"Acc:MGI:1344385]""	11""	98704591	98729435	-1	D""	NO""	NA";
1279,"ENSMUSG00000018189",-0.258789117412586,6.07836053489546,-3.03315517905071,0.00724836562100517,0.164850213318879,-2.30767115493865,56207,"Uchl5","ubiquitin carboxyl-terminal esterase L5 [Source:MGI Symbol;"Acc:MGI:1914848]""	1""	143777272	143807466	1	F""	NO""	NA";
1285,"ENSMUSG00000018286",-0.215631067832546,6.10922744097025,-2.81820034130514,0.0115110366674027,0.164850213318879,-2.6939425858402,19175,"Psmb6","proteasome (prosome, macropain) subunit, beta type 6 [Source:MGI Symbol;"Acc:MGI:104880]""	11""	70525367	70527858	1	B3""	NO""	NA";
1310,"ENSMUSG00000018427",-0.209728067092226,6.06247128762053,-2.90918689411447,0.00947221585220758,0.164850213318879,-2.53145746267635,77864,"Ypel2","yippee like 2 [Source:MGI Symbol;"Acc:MGI:1925114]""	11""	86936425	86993707	-1	C""	NO""	NA";
1360,"ENSMUSG00000018800",-0.212074603536449,6.42855834774811,-3.11937044703338,0.00601056417082369,0.164850213318879,-2.15189172396883,217265,"Abca5","ATP-binding cassette, sub-family A (ABC1), member 5 [Source:MGI Symbol;"Acc:MGI:2386607]""	11""	110269369	110337716	-1	E1""	NO""	NA";
1395,"ENSMUSG00000019139",0.371184259063544,3.60456287883272,3.8320415486268,0.00125213862222682,0.164850213318879,-1.06983753274647,71780,"Isyna1","myo-inositol 1-phosphate synthase A1 [Source:MGI Symbol;"Acc:MGI:1919030]""	8""	70594373	70597290	1	B3.3""	NO""	NA";
1443,"ENSMUSG00000019710",-0.225187071384291,4.68166342634233,-3.76741520676529,0.00144456996783684,0.164850213318879,-1.01816093690366,67707,"Mrpl24","mitochondrial ribosomal protein L24 [Source:MGI Symbol;"Acc:MGI:1914957]""	3""	87919506	87923672	1	F1""	NO""	NA";
1451,"ENSMUSG00000019775",-0.214044106298432,7.33496941723307,-3.21844351650371,0.00484206690620902,0.164850213318879,-1.97062753615819,56533,"Rgs17","regulator of G-protein signaling 17 [Source:MGI Symbol;"Acc:MGI:1927469]""	10""	5825663	5922400	-1	A1""	NO""	NA";
1569,"ENSMUSG00000020078",-0.172406036980329,6.42367808717388,-3.13611371359213,0.00579534484323114,0.164850213318879,-2.12123857077821,30930,"Vps26a","VPS26 retromer complex component A [Source:MGI Symbol;"Acc:MGI:1353654]""	10""	62455235	62486805	-1	B4""	NO""	NA";
1577,"ENSMUSG00000020089",-0.21467378208442,6.10358269849512,-3.09780988002582,0.00629923574499513,0.164850213318879,-2.19038104213827,67895,"Ppa1","pyrophosphatase (inorganic) 1 [Source:MGI Symbol;"Acc:MGI:97831]""	10""	61648552	61674168	1	B4""	NO""	NA";
1602,"ENSMUSG00000020135",0.320216006834147,6.76672772443558,2.82166938775551,0.0114260799292121,0.164850213318879,-2.69293249358677,23805,"Apc2","APC regulator of WNT signaling pathway 2 [Source:MGI Symbol;"Acc:MGI:1346052]""	10""	80295977	80318263	1	C1""	NO""	NA";
1607,"ENSMUSG00000020149",-0.205445398649503,8.11739507368542,-3.36952190574044,0.00347652494519384,0.164850213318879,-1.68974625472031,19324,"Rab1a","RAB1A, member RAS oncogene family [Source:MGI Symbol;"Acc:MGI:97842]""	11""	20201432	20226856	1	A3.1""	NO""	NA";
1610,"ENSMUSG00000020152",-0.20052792503088,8.8013020414714,-3.08715910522937,0.00644678867180659,0.164850213318879,-2.21451760477261,66713,"Actr2","ARP2 actin-related protein 2 [Source:MGI Symbol;"Acc:MGI:1913963]""	11""	20062304	20112913	-1	A3.1""	NO""	NA";
1669,"ENSMUSG00000020289",0.229003632249303,4.36784445759899,2.97248622729523,0.00826471571775529,0.164850213318879,-2.41875539385759,17168,"Nprl3","nitrogen permease regulator-like 3 [Source:MGI Symbol;"Acc:MGI:109258]""	11""	32225628	32267707	-1	A4""	NO""	NA";
1676,"ENSMUSG00000020309",-0.233871360505363,3.40236848633304,-2.93269504650766,0.00900505664860556,0.164850213318879,-2.53609054267858,68044,"Chac2","ChaC, cation transport regulator 2 [Source:MGI Symbol;"Acc:MGI:1915294]""	11""	30976707	30986350	-1	A4""	NO""	NA";
1681,"ENSMUSG00000020321",-0.308072166316878,9.46665388306851,-3.20139095798576,0.00502597056421541,0.164850213318879,-2.00322329507704,17449,"Mdh1","malate dehydrogenase 1, NAD (soluble) [Source:MGI Symbol;"Acc:MGI:97051]""	11""	21556692	21572367	-1	A3.1""	NO""	NA";
1683,"ENSMUSG00000020328",-0.308364185897465,3.58777491747486,-3.39288477633107,0.00330241251395032,0.164850213318879,-1.77995466598637,52653,"Nudcd2","NudC domain containing 2 [Source:MGI Symbol;"Acc:MGI:1277103]""	11""	40733667	40740046	1	A5""	NO""	NA";
1692,"ENSMUSG00000020358",-0.18654976557881,6.69719611030913,-3.10612254569862,0.00618636961270475,0.164850213318879,-2.17674124018586,15384,"Hnrnpab","heterogeneous nuclear ribonucleoprotein A/B [Source:MGI Symbol;"Acc:MGI:1330294]""	11""	51600100	51606847	-1	B1.3""	NO""	NA";
1699,"ENSMUSG00000020368",-0.155882956802952,9.02178912768385,-2.92866435578592,0.00908353917792183,0.164850213318879,-2.50522029063618,12330,"Canx","calnexin [Source:MGI Symbol;"Acc:MGI:88261]""	11""	50293961	50325673	-1	B1.3""	NO""	NA";
1717,"ENSMUSG00000020402",-0.173136456841363,8.89426051149261,-2.82089298552324,0.0114450413745317,0.164850213318879,-2.70041667365326,22333,"Vdac1","voltage-dependent anion channel 1 [Source:MGI Symbol;"Acc:MGI:106919]""	11""	52360860	52389397	1	B1.3""	NO""	NA";
1739,"ENSMUSG00000020458",-0.236347764886704,9.70758753342786,-2.82759438753083,0.0112823714394179,0.164850213318879,-2.68868182962815,68585,"Rtn4","reticulon 4 [Source:MGI Symbol;"Acc:MGI:1915835]""	11""	29692947	29744331	1	A3.3""	NO""	NA";
1761,"ENSMUSG00000020514",-0.283355157293369,3.32623515121562,-2.76765565078293,0.0128199569580425,0.164850213318879,-2.80081002247659,216767,"Mrpl22","mitochondrial ribosomal protein L22 [Source:MGI Symbol;"Acc:MGI:1333794]""	11""	58171661	58179565	1	B1.3""	NO""	NA";
1776,"ENSMUSG00000020536",0.318594478203749,5.04643170794897,2.81230986279598,0.0116566888941949,0.164850213318879,-2.6911379414967,16897,"Llgl1","LLGL1 scribble cell polarity complex component [Source:MGI Symbol;"Acc:MGI:102682]""	11""	60699723	60714186	1	B2""	NO""	NA";
1805,"ENSMUSG00000020608",-0.148654039935776,5.72886458116301,-2.76610951217695,0.0128621686870797,0.164850213318879,-2.78090193707053,67241,"Smc6","structural maintenance of chromosomes 6 [Source:MGI Symbol;"Acc:MGI:1914491]""	12""	11265886	11319785	1	A1.1""	NO""	NA";
1808,"ENSMUSG00000020612",-0.170711088854172,9.70870005310656,-2.8511809021415,0.0107273641127847,0.164850213318879,-2.64608495761949,19084,"Prkar1a","protein kinase, cAMP dependent regulatory, type I, alpha [Source:MGI Symbol;"Acc:MGI:104878]""	11""	109649405	109669656	1	E1""	NO""	NA";
1837,"ENSMUSG00000020664",-0.220340710652989,7.10772525353305,-3.17886581096778,0.00527942216538977,0.164850213318879,-2.04354413460595,13382,"Dld","dihydrolipoamide dehydrogenase [Source:MGI Symbol;"Acc:MGI:107450]""	12""	31331277	31351453	-1	A2""	NO""	NA";
1854,"ENSMUSG00000020701",0.353606406235411,2.91632666326139,3.2282705719242,0.00473910215462942,0.164850213318879,-2.20364872830721,270893,"Tmem132e","transmembrane protein 132E [Source:MGI Symbol;"Acc:MGI:2685490]""	11""	82388900	82446332	1	C""	NO""	NA";
1864,"ENSMUSG00000020720",-0.20749251737103,6.17866308433921,-3.19809139451364,0.00506233739422584,0.164850213318879,-2.00714269906526,66997,"Psmd12","proteasome (prosome, macropain) 26S subunit, non-ATPase, 12 [Source:MGI Symbol;"Acc:MGI:1914247]""	11""	107479484	107504362	1	E1""	NO""	NA";
1877,"ENSMUSG00000020745",-0.228878954223353,9.83163364829665,-3.10428213591993,0.00621118653921677,0.164850213318879,-2.18315831927569,18472,"Pafah1b1","platelet-activating factor acetylhydrolase, isoform 1b, subunit 1 [Source:MGI Symbol;"Acc:MGI:109520]""	11""	74673949	74724670	-1	B5""	NO""	NA";
1883,"ENSMUSG00000020770",0.453101636764528,3.70604217140557,3.7508728179823,0.00149840664835243,0.164850213318879,-1.1791195980401,217331,"Unk","unkempt family zinc finger [Source:MGI Symbol;"Acc:MGI:2442456]""	11""	116030322	116061214	1	E2""	NO""	NA";
1898,"ENSMUSG00000020803",-0.264004197231222,4.43613059106723,-2.88117087311206,0.0100596153639256,0.164850213318879,-2.57278917485929,52700,"Txndc17","thioredoxin domain containing 17 [Source:MGI Symbol;"Acc:MGI:1289248]""	11""	72207547	72210015	1	B4""	NO""	NA";
1899,"ENSMUSG00000020805",0.316527946435661,4.15680115647475,3.04046508016252,0.00713443844446768,0.164850213318879,-2.31546244429263,237831,"Slc13a5","solute carrier family 13 (sodium-dependent citrate transporter), member 5 [Source:MGI Symbol;"Acc:MGI:3037150]""	11""	72241989	72267222	-1	B4""	NO""	NA";
1914,"ENSMUSG00000020840",-0.154581003858544,5.71763056390845,-3.02534671503932,0.00737201875652679,0.164850213318879,-2.31978187583759,104184,"Blmh","bleomycin hydrolase [Source:MGI Symbol;"Acc:MGI:1345186]""	11""	76924809	76987379	1	B5""	NO""	NA";
1940,"ENSMUSG00000020899",0.26964110602935,4.27317405472578,3.1099113740478,0.00613558378640472,0.164850213318879,-2.18967650301121,237823,"Pfas","phosphoribosylformylglycinamidine synthase (FGAR amidotransferase) [Source:MGI Symbol;"Acc:MGI:2684864]""	11""	68985697	69008460	-1	B3""	NO""	NA";
1961,"ENSMUSG00000020937",0.378878470442187,3.51968912950615,3.20709542323118,0.00496370086938304,0.164850213318879,-2.09828258902448,72469,"Plcd3","phospholipase C, delta 3 [Source:MGI Symbol;"Acc:MGI:107451]""	11""	103070304	103101658	-1	E1""	NO""	NA";
1964,"ENSMUSG00000020949",-0.28690890460361,6.74943014408356,-3.41811197648647,0.00312406840551366,0.164850213318879,-1.60003194457157,30795,"Fkbp3","FK506 binding protein 3 [Source:MGI Symbol;"Acc:MGI:1353460]""	12""	65062424	65074007	-1	C1""	NO""	NA";
2015,"ENSMUSG00000021072",-0.278372281658423,5.74687490612907,-3.50970735694093,0.0025530266931637,0.164850213318879,-1.43740139075798,72736,"Tmx1","thioredoxin-related transmembrane protein 1 [Source:MGI Symbol;"Acc:MGI:1919986]""	12""	70453095	70468040	1	C2""	NO""	NA";
2032,"ENSMUSG00000021116",-0.231543202749047,5.48383987730507,-3.29509061474929,0.0040938192030179,0.164850213318879,-1.83270877078421,13665,"Eif2s1","eukaryotic translation initiation factor 2, subunit 1 alpha [Source:MGI Symbol;"Acc:MGI:95299]""	12""	78861819	78887010	1	C3""	NO""	NA";
2041,"ENSMUSG00000021139",-0.232747287372879,4.81010009508111,-2.98151843662583,0.00810507829172915,0.164850213318879,-2.39701254265905,105940408,"Gm20498","predicted gene 20498 [Source:MGI Symbol;"Acc:MGI:5141963]""	12""	81358860	81532905	-1	D1""	NO""	NA";
2067,"ENSMUSG00000021218",-0.166142338927585,8.28858053793242,-2.8995485002253,0.00967045600735606,0.164850213318879,-2.5573757803581,14569,"Gdi2","guanosine diphosphate (GDP) dissociation inhibitor 2 [Source:MGI Symbol;"Acc:MGI:99845]""	13""	3538063	3567871	1	A1""	NO""	NA";
2170,"ENSMUSG00000021495",0.352780176890237,5.16172041591679,2.84100557594765,0.0109634908254173,0.164850213318879,-2.64206072552197,212483,"Fam193b","family with sequence similarity 193, member B [Source:MGI Symbol;"Acc:MGI:2385851]""	13""	55539316	55571120	-1	B1""	NO""	NA";
2186,"ENSMUSG00000021546",-0.187845573724156,8.62903737551846,-2.97730085069938,0.0081792448489819,0.164850213318879,-2.41614781396252,15387,"Hnrnpk","heterogeneous nuclear ribonucleoprotein K [Source:MGI Symbol;"Acc:MGI:99894]""	13""	58391142	58403343	-1	B1""	NO""	NA";
2198,"ENSMUSG00000021578",-0.162286721984885,6.63499195776992,-3.19052195222547,0.00514674293620582,0.164850213318879,-2.02157411307857,67433,"Ccdc127","coiled-coil domain containing 127 [Source:MGI Symbol;"Acc:MGI:1914683]""	13""	74350309	74365783	1	C1""	NO""	NA";
2206,"ENSMUSG00000021596",-0.354491588996493,5.72140584791367,-3.13394280369955,0.00582281895048804,0.164850213318879,-2.12385670165125,78771,"Mctp1","multiple C2 domains, transmembrane 1 [Source:MGI Symbol;"Acc:MGI:1926021]""	13""	76384535	77031810	1	C1""	NO""	NA";
2208,"ENSMUSG00000021598",-0.275284264447227,3.90824661512412,-2.77024739933332,0.0127494967638614,0.164850213318879,-2.7659458384617,28077,"Med10","mediator complex subunit 10 [Source:MGI Symbol;"Acc:MGI:106331]""	13""	69802395	69816104	1	C1""	NO""	NA";
2232,"ENSMUSG00000021669",-0.172237244399877,6.85296832549163,-2.96751117627437,0.008353944935968,0.164850213318879,-2.43029890478389,68018,"Col4a3bp","collagen, type IV, alpha 3 (Goodpasture antigen) binding protein [Source:MGI Symbol;"Acc:MGI:1915268]""	13""	96542618	96640167	1	D1""	NO""	NA";
2241,"ENSMUSG00000021687",-0.194386074178457,8.37154831369501,-2.97059437606289,0.00829853719393323,0.164850213318879,-2.42814157985952,107767,"Scamp1","secretory carrier membrane protein 1 [Source:MGI Symbol;"Acc:MGI:1349480]""	13""	94201310	94285857	-1	C3""	NO""	NA";
2244,"ENSMUSG00000021693",-0.220626967752221,6.97748956506122,-3.15388471912933,0.00557515833464616,0.164850213318879,-2.08948669526822,16563,"Kif2a","kinesin family member 2A [Source:MGI Symbol;"Acc:MGI:108390]""	13""	106958996	107022126	-1	D2.1""	NO""	NA";
2253,"ENSMUSG00000021708",0.242954184694692,7.78510207197379,3.05987238385446,0.00684036345890631,0.164850213318879,-2.26337362148166,19418,"Rasgrf2","RAS protein-specific guanine nucleotide-releasing factor 2 [Source:MGI Symbol;"Acc:MGI:109137]""	13""	91880400	92131656	-1	C3""	NO""	NA";
2265,"ENSMUSG00000021730",-0.225371636879803,7.13345704723168,-2.89430103120315,0.00978006525111953,0.164850213318879,-2.56409873254218,15165,"Hcn1","hyperpolarization activated cyclic nucleotide gated potassium channel 1 [Source:MGI Symbol;"Acc:MGI:1096392]""	13""	117602320	117987418	1	D2.3""	NO""	NA";
2301,"ENSMUSG00000021814",-0.205833702319086,6.68422712564007,-2.78353568528361,0.0123940387569898,0.164850213318879,-2.76098453014191,11750,"Anxa7","annexin A7 [Source:MGI Symbol;"Acc:MGI:88031]""	14""	20455260	20480133	-1	A3""	NO""	NA";
2303,"ENSMUSG00000021819",0.230566889421372,6.52297670254223,2.76824358577211,0.0128039404418921,0.164850213318879,-2.78655803858767,268721,"Zswim8","zinc finger SWIM-type containing 8 [Source:MGI Symbol;"Acc:MGI:1919156]""	14""	20707552	20723619	1	A3""	NO""	NA";
2309,"ENSMUSG00000021831",-0.237827209082399,5.81088965921385,-3.10697611202314,0.00617489262535282,0.164850213318879,-2.17282999791782,50527,"Ero1l","ERO1-like (S. cerevisiae) [Source:MGI Symbol;"Acc:MGI:1354385]""	14""	45283087	45318771	-1	C1""	NO""	NA";
2310,"ENSMUSG00000021832",-0.285753064698988,6.62111894616015,-3.57988245408906,0.00218667643488653,0.164850213318879,-1.29922953030776,67089,"Psmc6","proteasome (prosome, macropain) 26S subunit, ATPase, 6 [Source:MGI Symbol;"Acc:MGI:1914339]""	14""	45329788	45349705	1	C1""	NO""	NA";
2337,"ENSMUSG00000021917",-0.320825925359075,5.81730928275154,-3.48062877828112,0.00272210793047292,0.164850213318879,-1.49028775488953,69019,"Spcs1","signal peptidase complex subunit 1 homolog (S. cerevisiae) [Source:MGI Symbol;"Acc:MGI:1916269]""	14""	30999826	31001672	-1	B""	NO""	NA";
2340,"ENSMUSG00000021929",-0.224029722220889,7.16519101924835,-3.09355813419454,0.00635773875575008,0.164850213318879,-2.20073687583435,16648,"Kpna3","karyopherin (importin) alpha 3 [Source:MGI Symbol;"Acc:MGI:1100863]""	14""	61365211	61439874	-1	D1""	NO""	NA";
2434,"ENSMUSG00000022151",-0.169828052117302,5.77173973435166,-2.85842222822337,0.0105623184618945,0.164850213318879,-2.61899949495743,67515,"Ttc33","tetratricopeptide repeat domain 33 [Source:MGI Symbol;"Acc:MGI:1914765]""	15""	5185525	5218336	1	A1""	NO""	NA";
2481,"ENSMUSG00000022270",-0.258053445669019,5.56498344349005,-3.87061597090546,0.00114972872589824,0.164850213318879,-0.77893238266709,66270,"Retreg1","reticulophagy regulator 1 [Source:MGI Symbol;"Acc:MGI:1913520]""	15""	25843180	25973687	1	B1""	NO""	NA";
2573,"ENSMUSG00000022475",0.413727130519548,3.779538310867,2.9450696903552,0.00876818920056052,0.164850213318879,-2.49730493051762,56233,"Hdac7","histone deacetylase 7 [Source:MGI Symbol;"Acc:MGI:1891835]""	15""	97792664	97844502	-1	F1""	NO""	NA";
2582,"ENSMUSG00000022503",0.299044861674046,3.52932223101192,3.7623206358838,0.00146094094965493,0.164850213318879,-1.20115742392559,26425,"Nubp1","nucleotide binding protein 1 [Source:MGI Symbol;"Acc:MGI:1347073]""	16""	10411948	10424428	1	A1""	NO""	NA";
2592,"ENSMUSG00000022523",-0.238127316499729,8.12986486420434,-2.74777633842445,0.0133729667538441,0.164850213318879,-2.83037264603202,14167,"Fgf12","fibroblast growth factor 12 [Source:MGI Symbol;"Acc:MGI:109183]""	16""	28160098	28753068	-1	B2""	NO""	NA";
2613,"ENSMUSG00000022558",0.27399530645733,5.98910978429293,3.24184615985732,0.00460038850827871,0.164850213318879,-1.92695680277655,223658,"Mroh1","maestro heat-like repeat family member 1 [Source:MGI Symbol;"Acc:MGI:2442558]""	15""	76380261	76453038	1	D3""	NO""	NA";
2617,"ENSMUSG00000022562",0.355607193961689,4.17634172651055,2.80743504981266,0.0117785668265103,0.164850213318879,-2.70050157410666,75475,"Oplah","5-oxoprolinase (ATP-hydrolysing) [Source:MGI Symbol;"Acc:MGI:1922725]""	15""	76296601	76328015	-1	D3""	NO""	NA";
2619,"ENSMUSG00000022565",0.372811168773566,7.10953933762808,3.35433033800509,0.00359456850815,0.164850213318879,-1.7183642915719,18810,"Plec","plectin [Source:MGI Symbol;"Acc:MGI:1277961]""	15""	76170974	76232574	-1	D3""	NO""	NA";
2639,"ENSMUSG00000022623",0.528618457176238,7.65830009560415,2.74620035239244,0.0134177736398097,0.164850213318879,-2.83109627930958,58234,"Shank3","SH3 and multiple ankyrin repeat domains 3 [Source:MGI Symbol;"Acc:MGI:1930016]""	15""	89499623	89560261	1	E3""	NO""	NA";
2657,"ENSMUSG00000022674",-0.250545889412984,6.01766177482958,-3.24637678778973,0.00455498842976612,0.164850213318879,-1.9185960296219,70620,"Ube2v2","ubiquitin-conjugating enzyme E2 variant 2 [Source:MGI Symbol;"Acc:MGI:1917870]""	16""	15552077	15595773	-1	A2""	NO""	NA";
2688,"ENSMUSG00000022752",-0.181511053761911,8.26492066921534,-2.833020174803,0.0111522994500861,0.164850213318879,-2.67773886538259,28185,"Tomm70a","translocase of outer mitochondrial membrane 70A [Source:MGI Symbol;"Acc:MGI:106295]""	16""	57121703	57156705	1	C1.1""	NO""	NA";
2709,"ENSMUSG00000022791",0.437700257866752,7.60243380870624,2.85935802654388,0.0105411691608435,0.164850213318879,-2.62816365755185,51789,"Tnk2","tyrosine kinase, non-receptor, 2 [Source:MGI Symbol;"Acc:MGI:1858308]""	16""	32643874	32683493	1	B3""	NO""	NA";
2714,"ENSMUSG00000022800",-0.243034132345461,6.7857275628867,-3.62373984198443,0.00198475261278093,0.164850213318879,-1.21668470500612,69823,"Fyttd1","forty-two-three domain containing 1 [Source:MGI Symbol;"Acc:MGI:1917955]""	16""	32877500	32908875	1	B3""	NO""	NA";
2736,"ENSMUSG00000022843",0.219468105845317,5.66490262626292,2.95190510692077,0.00863995047082857,0.164850213318879,-2.4508658534431,12724,"Clcn2","chloride channel, voltage-sensitive 2 [Source:MGI Symbol;"Acc:MGI:105061]""	16""	20702964	20717746	-1	B1""	NO""	NA";
2747,"ENSMUSG00000022884",-0.231364421406125,9.49805339375972,-2.76953992087324,0.0127686935446737,0.164850213318879,-2.79302468708906,13682,"Eif4a2","eukaryotic translation initiation factor 4A2 [Source:MGI Symbol;"Acc:MGI:106906]""	16""	23107444	23114136	1	B1""	NO""	NA";
2751,"ENSMUSG00000022890",-0.282367082757036,6.87689571587378,-2.97698308418313,0.00818485940743142,0.164850213318879,-2.41302160951968,11957,"Atp5j","ATP synthase, H+ transporting, mitochondrial F0 complex, subunit F [Source:MGI Symbol;"Acc:MGI:107777]""	16""	84827866	84835625	-1	C3.3""	NO""	NA";
2755,"ENSMUSG00000022897",-0.154213942422692,6.68658432683877,-2.88769489708363,0.00991976278276377,0.164850213318879,-2.5739941654137,13548,"Dyrk1a","dual-specificity tyrosine-(Y)-phosphorylation regulated kinase 1a [Source:MGI Symbol;"Acc:MGI:1330299]""	16""	94570010	94695517	1	C4""	NO""	NA";
2791,"ENSMUSG00000023007",0.319780784681544,5.17384608806156,3.29525396241084,0.00409235282921218,0.164850213318879,-1.83785323500903,54614,"Prpf40b","pre-mRNA processing factor 40B [Source:MGI Symbol;"Acc:MGI:1925583]""	15""	99295087	99317018	1	F1""	NO""	NA";
2826,"ENSMUSG00000023089",-0.471771735280589,5.67010351198699,-4.1220159897005,0.000659675295036351,0.164850213318879,-0.320910796451032,68202,"Ndufa5","NADH:ubiquinone oxidoreductase subunit A5 [Source:MGI Symbol;"Acc:MGI:1915452]""	6""	24518666	24528013	-1	A3.1""	NO""	NA";
2865,"ENSMUSG00000023473",0.337127649826811,5.97793861631952,2.90864561361332,0.00948324382597373,0.164850213318879,-2.53054886534859,107934,"Celsr3","cadherin, EGF LAG seven-pass G-type receptor 3 [Source:MGI Symbol;"Acc:MGI:1858236]""	9""	108826320	108852969	1	F2""	NO""	NA";
2866,"ENSMUSG00000023495",0.36365338938413,6.2961251580479,3.11736874047605,0.00603681119538162,0.164850213318879,-2.15480870773944,59092,"Pcbp4","poly(rC) binding protein 4 [Source:MGI Symbol;"Acc:MGI:1890471]""	9""	106453291	106464012	1	F1""	NO""	NA";
2907,"ENSMUSG00000023952",0.1944391603986,5.44532503445501,2.79062926710641,0.0122082052290542,0.164850213318879,-2.73350409092243,56055,"Gtpbp2","GTP binding protein 2 [Source:MGI Symbol;"Acc:MGI:1860138]""	17""	46161032	46169370	1	C""	NO""	NA";
2940,"ENSMUSG00000024050",0.338495363883397,5.45499699945069,2.7601197302802,0.0130269609598874,0.164850213318879,-2.78706079805763,22404,"Wiz","widely-interspaced zinc finger motifs [Source:MGI Symbol;"Acc:MGI:1332638]""	17""	32354055	32389439	-1	B1""	NO""	NA";
2947,"ENSMUSG00000024066",0.992376858504239,3.04105637598636,3.11807383518834,0.00602755301559262,0.164850213318879,-2.2775747237552,22436,"Xdh","xanthine dehydrogenase [Source:MGI Symbol;"Acc:MGI:98973]""	17""	73883895	73950196	-1	E2""	NO""	NA";
2959,"ENSMUSG00000024082",-0.264625911153118,4.85177158926626,-3.82242813181744,0.00127905152414916,0.164850213318879,-0.907339160467259,73694,"Ndufaf7","NADH:ubiquinone oxidoreductase complex assembly factor 7 [Source:MGI Symbol;"Acc:MGI:1920944]""	17""	78937136	78948052	1	E3""	NO""	NA";
3001,"ENSMUSG00000024186",0.328501433849036,4.092024492154,2.77364993756796,0.0126575584577544,0.164850213318879,-2.75793637567588,50782,"Rgs11","regulator of G-protein signaling 11 [Source:MGI Symbol;"Acc:MGI:1354739]""	17""	26202951	26211324	1	A3.3""	NO""	NA";
3015,"ENSMUSG00000024218",-0.180580520829036,4.92378260011678,-2.97975697314852,0.00813597401737397,0.164850213318879,-2.39959344688243,68776,"Taf11","TATA-box binding protein associated factor 11 [Source:MGI Symbol;"Acc:MGI:1916026]""	17""	27901122	27909844	-1	A3.3""	NO""	NA";
3022,"ENSMUSG00000024236",0.627379419434408,2.74198162365137,3.26374785991712,0.00438496090991094,0.164850213318879,-2.19637841475168,225115,"Svil","supervillin [Source:MGI Symbol;"Acc:MGI:2147319]""	18""	4920540	5119299	1	A1""	NO""	NA";
3035,"ENSMUSG00000024259",-0.211328961231053,6.95358663667499,-2.90467007295868,0.00956462239375683,0.164850213318879,-2.5445868521522,67453,"Slc25a46","solute carrier family 25, member 46 [Source:MGI Symbol;"Acc:MGI:1914703]""	18""	31556111	31609911	-1	B1""	NO""	NA";
3053,"ENSMUSG00000024299",0.513258706657534,2.97627415914417,2.95768590875343,0.00853291804273402,0.164850213318879,-2.58722550851458,224697,"Adamts10","a disintegrin-like and metallopeptidase (reprolysin type) with thrombospondin type 1 motif, 10 [Source:MGI Symbol;"Acc:MGI:2449112]""	17""	33524204	33553782	1	B1""	NO""	NA";
3057,"ENSMUSG00000024309",-0.232642781681156,4.88637139769561,-2.96009828578484,0.0084886337538816,0.164850213318879,-2.43409670488414,14976,"Pfdn6","prefoldin subunit 6 [Source:MGI Symbol;"Acc:MGI:95908]""	17""	33938821	33940343	-1	B1""	NO""	NA";
3065,"ENSMUSG00000024346",-0.363115296821403,5.09716879261256,-3.89301136881799,0.00109416520762526,0.164850213318879,-0.76626246490328,67199,"Pfdn1","prefoldin 1 [Source:MGI Symbol;"Acc:MGI:1914449]""	18""	36403676	36454524	-1	B2""	NO""	NA";
3070,"ENSMUSG00000024360",-0.211233718541603,6.80684877462274,-3.67506188609759,0.00177190280185934,0.164850213318879,-1.12090514123482,225363,"Etf1","eukaryotic translation termination factor 1 [Source:MGI Symbol;"Acc:MGI:2385071]""	18""	34902785	34932007	-1	B1""	NO""	NA";
3093,"ENSMUSG00000024423",-0.252967860197402,8.59767672166006,-3.03667139203097,0.00719334498481507,0.164850213318879,-2.30734842906261,16210,"Impact","impact, RWD domain protein [Source:MGI Symbol;"Acc:MGI:1098233]""	18""	12955852	12992950	1	A1""	NO""	NA";
3095,"ENSMUSG00000024425",-0.282193711323184,9.53475711323284,-3.05920519016393,0.00685027440243698,0.164850213318879,-2.26624874440581,65113,"Ndfip1","Nedd4 family interacting protein 1 [Source:MGI Symbol;"Acc:MGI:1929601]""	18""	38410396	38465303	1	B3""	NO""	NA";
3113,"ENSMUSG00000024480",-0.18760199468211,5.96416004047011,-2.99719300743256,0.00783512078259827,0.164850213318879,-2.3721979733366,11777,"Ap3s1","adaptor-related protein complex 3, sigma 1 subunit [Source:MGI Symbol;"Acc:MGI:1337062]""	18""	46741876	46790826	1	C""	NO""	NA";
3154,"ENSMUSG00000024583",-0.252963234320534,6.4798888989237,-3.28336618625444,0.00420043074668472,0.164850213318879,-1.85017680429502,53382,"Txnl1","thioredoxin-like 1 [Source:MGI Symbol;"Acc:MGI:1860078]""	18""	63661094	63708801	-1	E1""	NO""	NA";
3167,"ENSMUSG00000024613",0.326687227367215,4.67960097915218,2.91883166758383,0.00927778233641507,0.164850213318879,-2.50670983207694,21453,"Tcof1","treacle ribosome biogenesis factor 1 [Source:MGI Symbol;"Acc:MGI:892003]""	18""	60813755	60848971	-1	E1""	NO""	NA";
3168,"ENSMUSG00000024614",-0.20439615149669,6.69330108882355,-2.92596352567479,0.0091364978604674,0.164850213318879,-2.50514331235954,67988,"Tmx3","thioredoxin-related transmembrane protein 3 [Source:MGI Symbol;"Acc:MGI:2442418]""	18""	90510154	90543267	1	E4""	NO""	NA";
3184,"ENSMUSG00000024663",0.416587613863433,3.04818197354772,3.145064184116,0.0056834040202295,0.164850213318879,-2.2776374158124,74760,"Rab3il1","RAB3A interacting protein (rabin3)-like 1 [Source:MGI Symbol;"Acc:MGI:1922010]""	19""	10001669	10038380	1	A""	NO""	NA";
3236,"ENSMUSG00000024830",0.364086348055468,3.61174573075621,3.03981868372165,0.0071444420739304,0.164850213318879,-2.36084862192069,58988,"Rps6kb2","ribosomal protein S6 kinase, polypeptide 2 [Source:MGI Symbol;"Acc:MGI:1927343]""	19""	4153991	4163354	-1	A""	NO""	NA";
3273,"ENSMUSG00000024921",0.261130806404303,8.56755318435447,2.74695796011304,0.0133962161454498,0.164850213318879,-2.83253446506971,67155,"Smarca2","SWI/SNF related, matrix associated, actin dependent regulator of chromatin, subfamily a, member 2 [Source:MGI Symbol;"Acc:MGI:99603]""	19""	26605050	26778322	1	C1""	NO""	NA";
3278,"ENSMUSG00000024935",-0.163351659816489,7.13331903801581,-2.79202056913807,0.0121720721996443,0.164850213318879,-2.74771818696192,20510,"Slc1a1","solute carrier family 1 (neuronal/epithelial high affinity glutamate transporter, system Xag), member 1 [Source:MGI Symbol;"Acc:MGI:105083]""	19""	28835049	28913960	1	C1""	NO""	NA";
3281,"ENSMUSG00000024940",0.372525010239032,4.09197126252974,2.87263198933195,0.0102455397829863,0.164850213318879,-2.59402725458605,16998,"Ltbp3","latent transforming growth factor beta binding protein 3 [Source:MGI Symbol;"Acc:MGI:1101355]""	19""	5740904	5758532	1	A""	NO""	NA";
3319,"ENSMUSG00000025016",-0.172834000064961,8.02464990511412,-3.00225114343784,0.00774988567420512,0.164850213318879,-2.36971529893614,107358,"Tm9sf3","transmembrane 9 superfamily member 3 [Source:MGI Symbol;"Acc:MGI:1914262]""	19""	41210844	41263997	-1	C3""	NO""	NA";
3346,"ENSMUSG00000025104",-0.190646765162769,7.90223550853288,-3.05813614181051,0.00686618394440169,0.164850213318879,-2.26703074264952,29877,"Hdgfl3","HDGF like 3 [Source:MGI Symbol;"Acc:MGI:1352760]""	7""	81881251	81934473	-1	D3""	NO""	NA";
3359,"ENSMUSG00000025145",0.53763435510918,4.42351476200908,3.84814509886808,0.00120831995830961,0.164850213318879,-0.913514138834019,217366,"Lrrc45","leucine rich repeat containing 45 [Source:MGI Symbol;"Acc:MGI:2387183]""	11""	120713925	120721128	1	E2""	NO""	NA";
3376,"ENSMUSG00000025188",0.483226722724093,2.00365873149039,2.7475291106856,0.0133799861900206,0.164850213318879,-3.10507758453309,192236,"Hps1","HPS1, biogenesis of lysosomal organelles complex 3 subunit 1 [Source:MGI Symbol;"Acc:MGI:2177763]""	19""	42755105	42779978	-1	C3""	NO""	NA";
3393,"ENSMUSG00000025218",0.332171361948337,2.75703448272654,2.81480322185466,0.0115948210692132,0.164850213318879,-2.8037632868833,56626,"Poll","polymerase (DNA directed), lambda [Source:MGI Symbol;"Acc:MGI:1889000]""	19""	45552275	45560531	-1	C3""	NO""	NA";
3425,"ENSMUSG00000025278",0.284042306657104,5.54668200990867,3.10873760948252,0.00615127335597652,0.164850213318879,-2.1695166091878,286940,"Flnb","filamin, beta [Source:MGI Symbol;"Acc:MGI:2446089]""	14""	7817957	7951588	1	A1""	NO""	NA";
3433,"ENSMUSG00000025318",0.479366715526172,7.54767449588446,3.09726033265162,0.00630676771373125,0.164850213318879,-2.19438269683699,57340,"Jph3","junctophilin 3 [Source:MGI Symbol;"Acc:MGI:1891497]""	8""	121729623	121794276	1	E1""	NO""	NA";
3436,"ENSMUSG00000025324",0.411474190360226,3.56634105605092,3.02870245676896,0.0073186284723239,0.164850213318879,-2.36681808938384,11982,"Atp10a","ATPase, class V, type 10A [Source:MGI Symbol;"Acc:MGI:1330809]""	7""	58656166	58829420	1	B5""	NO""	NA";
3473,"ENSMUSG00000025423",-0.137146236050376,5.85907988526308,-2.84435742334193,0.0108851603779922,0.164850213318879,-2.64456675679581,17344,"Pias2","protein inhibitor of activated STAT 2 [Source:MGI Symbol;"Acc:MGI:1096566]""	18""	77065208	77153800	1	E3""	NO""	NA";
3507,"ENSMUSG00000025529",-0.256628695930576,4.0177695420761,-2.81503889322689,0.0115889897208976,0.164850213318879,-2.68825318792176,245595,"Zfp711","zinc finger protein 711 [Source:MGI Symbol;"Acc:MGI:3045342]""	X""	112600526	112635070	1	E1""	NO""	NA";
3520,"ENSMUSG00000025572",0.766187388116453,1.5481057185158,4.10215048728282,0.000689238033175058,0.164850213318879,-1.88082599371831,217353,"Tmc6","transmembrane channel-like gene family 6 [Source:MGI Symbol;"Acc:MGI:1098686]""	11""	117765988	117782198	-1	E2""	NO""	NA";
3539,"ENSMUSG00000025630",-0.266129431829125,7.19347637258654,-3.04780838932041,0.00702174662452012,0.164850213318879,-2.28467324520637,15452,"Hprt","hypoxanthine guanine phosphoribosyl transferase [Source:MGI Symbol;"Acc:MGI:96217]""	X""	52988137	53021659	1	A5""	NO""	NA";
3549,"ENSMUSG00000025724",-0.228069755870098,3.96973257906507,-3.31255739060161,0.00393991226733879,0.164850213318879,-1.8653354966007,56529,"Sec11a","SEC11 homolog A, signal peptidase complex subunit [Source:MGI Symbol;"Acc:MGI:1929464]""	7""	80904889	80947780	-1	D3""	NO""	NA";
3587,"ENSMUSG00000025821",0.32732430500984,3.65786467782975,2.87508883888384,0.0101917073433506,0.164850213318879,-2.60801944382895,101095,"Zfp282","zinc finger protein 282 [Source:MGI Symbol;"Acc:MGI:2141413]""	6""	47877204	47908485	1	B2.3""	NO""	NA";
3610,"ENSMUSG00000025889",-0.313094489264066,8.29963457831578,-4.26386951407408,0.000482585736522279,0.164850213318879,-0.015270613025371,20617,"Snca","synuclein, alpha [Source:MGI Symbol;"Acc:MGI:1277151]""	6""	60731575	60829855	-1	B3""	NO""	NA";
3613,"ENSMUSG00000025894",-0.25048175755473,5.11090389244434,-3.24747121727832,0.00454408763140726,0.164850213318879,-1.92348536204526,67618,"Aasdhppt","aminoadipate-semialdehyde dehydrogenase-phosphopantetheinyl transferase [Source:MGI Symbol;"Acc:MGI:1914868]""	9""	4294793	4309471	-1	A1""	NO""	NA";
3633,"ENSMUSG00000025939",-0.247937513062289,6.39654331858322,-3.19002598335948,0.00515232129085759,0.164850213318879,-2.02217558902183,66799,"Ube2w","ubiquitin-conjugating enzyme E2W (putative) [Source:MGI Symbol;"Acc:MGI:1914049]""	1""	16540790	16619489	-1	A3""	NO""	NA";
3647,"ENSMUSG00000025979",-0.25513854467475,6.44361938529692,-3.49488337925884,0.00263788007459493,0.164850213318879,-1.45807642878653,19070,"Mob4","MOB family member 4, phocein [Source:MGI Symbol;"Acc:MGI:104899]""	1""	55131231	55154899	1	C1.2""	NO""	NA";
3648,"ENSMUSG00000025980",-0.174459692086946,7.45842530265528,-2.8416544242843,0.010948285382113,0.164850213318879,-2.65987136493296,15510,"Hspd1","heat shock protein 1 (chaperonin) [Source:MGI Symbol;"Acc:MGI:96242]""	1""	55077835	55088243	-1	C1.2""	NO""	NA";
3661,"ENSMUSG00000026019",-0.195853887715366,5.49416546040493,-3.37662819101304,0.00342262775223411,0.164850213318879,-1.68416351911072,57750,"Wdr12","WD repeat domain 12 [Source:MGI Symbol;"Acc:MGI:1927241]""	1""	60069785	60098645	-1	C2""	NO""	NA";
3668,"ENSMUSG00000026032",-0.350683548366273,5.59357138227681,-3.61454736056335,0.00202547955741421,0.164850213318879,-1.24876451044382,66495,"Ndufb3","NADH:ubiquinone oxidoreductase subunit B3 [Source:MGI Symbol;"Acc:MGI:1913745]""	1""	58586384	58595964	1	C1.3""	NO""	NA";
3678,"ENSMUSG00000026078",-0.177546482173797,4.12371790494459,-2.86627210708629,0.010386170445616,0.164850213318879,-2.60403433504138,68833,"Pdcl3","phosducin-like 3 [Source:MGI Symbol;"Acc:MGI:1916083]""	1""	38985608	38997238	1	B""	NO""	NA";
3728,"ENSMUSG00000026197",0.201226841503424,3.36937465324269,2.85624258625814,0.010611737820355,0.164850213318879,-2.65961535054742,68818,"Zfand2b","zinc finger, AN1 type domain 2B [Source:MGI Symbol;"Acc:MGI:1916068]""	1""	75168646	75171629	1	C4""	NO""	NA";
3738,"ENSMUSG00000026211",0.322845741540085,3.39511628250162,3.06636283996928,0.00674467615829362,0.164850213318879,-2.3335992984589,98733,"Obsl1","obscurin-like 1 [Source:MGI Symbol;"Acc:MGI:2138628]""	1""	75479310	75506452	-1	C4""	NO""	NA";
3784,"ENSMUSG00000026341",-0.141470635697402,7.90792769859912,-2.75274638757032,0.0132326009577695,0.164850213318879,-2.82076060908567,74117,"Actr3","ARP3 actin-related protein 3 [Source:MGI Symbol;"Acc:MGI:1921367]""	1""	125392905	125435727	-1	E2.3""	NO""	NA";
3796,"ENSMUSG00000026374",-0.195932625742861,6.54116077473975,-3.35841088781108,0.00356247843608044,0.164850213318879,-1.71125616484862,22099,"Tsn","translin [Source:MGI Symbol;"Acc:MGI:109263]""	1""	118294778	118311739	-1	E2.3""	NO""	NA";
3797,"ENSMUSG00000026377",-0.194040210840869,4.66871557487127,-2.78958620047783,0.0122353619556499,0.164850213318879,-2.7278919115523,67949,"Nifk","nucleolar protein interacting with the FHA domain of MKI67 [Source:MGI Symbol;"Acc:MGI:1915199]""	1""	118321839	118333822	1	E2.3""	NO""	NA";
3852,"ENSMUSG00000026511",-0.336288432573065,4.25135263158815,-2.95920051476588,0.0085050881399155,0.164850213318879,-2.44342033927946,27058,"Srp9","signal recognition particle 9 [Source:MGI Symbol;"Acc:MGI:1350930]""	1""	182124737	182132407	1	H5""	NO""	NA";
3890,"ENSMUSG00000026623",-0.217225488075662,8.83887930090219,-4.45631280262754,0.000316306604411003,0.164850213318879,0.341835661431818,226856,"Lpgat1","lysophosphatidylglycerol acyltransferase 1 [Source:MGI Symbol;"Acc:MGI:2446186]""	1""	191717834	191784255	1	H6""	NO""	NA";
3917,"ENSMUSG00000026696",-0.237288229167611,6.65090101837074,-3.44295638071952,0.00295774216962081,0.164850213318879,-1.55400936318149,53330,"Vamp4","vesicle-associated membrane protein 4 [Source:MGI Symbol;"Acc:MGI:1858730]""	1""	162570515	162599084	1	H2.1""	NO""	NA";
3936,"ENSMUSG00000026750",-0.279682171719409,6.63294609057359,-3.00742171682569,0.00766368749558417,0.164850213318879,-2.35693850294444,19177,"Psmb7","proteasome (prosome, macropain) subunit, beta type 7 [Source:MGI Symbol;"Acc:MGI:107637]""	2""	38588036	38644087	-1	B""	NO""	NA";
3996,"ENSMUSG00000026860",0.170726867527505,7.05552904549838,2.79395752976171,0.0121219392077745,0.164850213318879,-2.74360192118479,227700,"Sh3glb2","SH3-domain GRB2-like endophilin B2 [Source:MGI Symbol;"Acc:MGI:2385131]""	2""	30344809	30359337	-1	B""	NO""	NA";
4008,"ENSMUSG00000026889",-0.191045728991468,5.82828049722337,-2.87479504851456,0.0101981302266357,0.164850213318879,-2.59017767736013,67889,"Rbm18","RNA binding motif protein 18 [Source:MGI Symbol;"Acc:MGI:1915139]""	2""	36116079	36136773	-1	B""	NO""	NA";
4014,"ENSMUSG00000026914",-0.303541545388367,6.29772311970964,-2.8613124440225,0.0104971304889713,0.164850213318879,-2.61886081383222,59029,"Psmd14","proteasome (prosome, macropain) 26S subunit, non-ATPase, 14 [Source:MGI Symbol;"Acc:MGI:1913284]""	2""	61711694	61800376	1	C1.3""	NO""	NA";
4016,"ENSMUSG00000026917",-0.18898868571423,4.66327138280023,-2.78235829341583,0.0124251452412857,0.164850213318879,-2.74002332710783,140858,"Wdr5","WD repeat domain 5 [Source:MGI Symbol;"Acc:MGI:2155884]""	2""	27515157	27536535	1	A3""	NO""	NA";
4019,"ENSMUSG00000026923",0.475867610687428,4.48905958169609,2.76959613027807,0.0127671673396621,0.164850213318879,-2.76122757432088,18128,"Notch1","notch 1 [Source:MGI Symbol;"Acc:MGI:97363]""	2""	26457903	26516663	-1	A3""	NO""	NA";
4071,"ENSMUSG00000027091",-0.180840408551773,6.85840695149364,-2.75502545503829,0.0131687083337147,0.164850213318879,-2.81263130982472,69082,"Zc3h15","zinc finger CCCH-type containing 15 [Source:MGI Symbol;"Acc:MGI:1919747]""	2""	83644435	83664622	1	D""	NO""	NA";
4074,"ENSMUSG00000027108",-0.257852225357719,6.87403099264382,-3.39847640587597,0.00326203451891162,0.164850213318879,-1.63635906573178,67059,"Ola1","Obg-like ATPase 1 [Source:MGI Symbol;"Acc:MGI:1914309]""	2""	73092801	73218924	-1	C3""	NO""	NA";
4099,"ENSMUSG00000027193",-0.142783506841538,6.61389232557814,-3.013501683111,0.00756352082576329,0.164850213318879,-2.34574118327409,11800,"Api5","apoptosis inhibitor 5 [Source:MGI Symbol;"Acc:MGI:1888993]""	2""	94411682	94438136	-1	E1""	NO""	NA";
4108,"ENSMUSG00000027206",-0.21219985648891,6.94885355163015,-2.86846228023865,0.0103375319386775,0.164850213318879,-2.60994390508553,12848,"Cops2","COP9 signalosome subunit 2 [Source:MGI Symbol;"Acc:MGI:1330276]""	2""	125830304	125859139	-1	F1""	NO""	NA";
4136,"ENSMUSG00000027274",-0.216405436196068,4.96699359698938,-2.89518899308306,0.0097614334384748,0.164850213318879,-2.54711657830034,59030,"Mkks","McKusick-Kaufman syndrome [Source:MGI Symbol;"Acc:MGI:1891836]""	2""	136873780	136891389	-1	F3""	NO""	NA";
4147,"ENSMUSG00000027296",0.281925807334618,6.64614728707149,3.90912563633231,0.00105585730793374,0.164850213318879,-0.686922654421775,228550,"Itpka","inositol 1,4,5-trisphosphate 3-kinase A [Source:MGI Symbol;"Acc:MGI:1333822]""	2""	119742337	119751263	1	E5""	NO""	NA";
4148,"ENSMUSG00000027297",0.208215578732681,3.95180016982099,2.78009936666839,0.012485035813803,0.164850213318879,-2.75274722915091,17005,"Ltk","leukocyte tyrosine kinase [Source:MGI Symbol;"Acc:MGI:96840]""	2""	119751320	119760431	-1	E5""	NO""	NA";
4161,"ENSMUSG00000027330",0.267928144127108,3.37331249321535,2.97240442473611,0.00826617536795577,0.164850213318879,-2.49435803611595,12531,"Cdc25b","cell division cycle 25B [Source:MGI Symbol;"Acc:MGI:99701]""	2""	131186949	131198497	1	F1""	NO""	NA";
4216,"ENSMUSG00000027466",0.373870501622758,5.62230497157733,3.49294915553214,0.00264915583619829,0.164850213318879,-1.47085332107388,24105,"Rbck1","RanBP-type and C3HC4-type zinc finger containing 1 [Source:MGI Symbol;"Acc:MGI:1344372]""	2""	152316334	152332653	-1	G3""	NO""	NA";
4227,"ENSMUSG00000027500",-0.208165168778976,8.92607761620301,-2.86576519567843,0.0103974591744123,0.164850213318879,-2.61942507872332,20257,"Stmn2","stathmin-like 2 [Source:MGI Symbol;"Acc:MGI:98241]""	3""	8509360	8561606	1	A1""	NO""	NA";
4249,"ENSMUSG00000027566",-0.172992104338616,5.99272434254241,-2.93089864949809,0.00903995325865305,0.164850213318879,-2.4913057845275,26444,"Psma7","proteasome subunit alpha 7 [Source:MGI Symbol;"Acc:MGI:1347070]""	2""	180036374	180042433	-1	H4""	NO""	NA";
4283,"ENSMUSG00000027639",0.196710198063308,3.69294510487253,2.84879972507792,0.0107821777635653,0.164850213318879,-2.64824591568069,56045,"Samhd1","SAM domain and HD domain, 1 [Source:MGI Symbol;"Acc:MGI:1927468]""	2""	157097533	157135265	-1	H1""	NO""	NA";
4309,"ENSMUSG00000027706",-0.171087875549897,7.92806676260944,-2.75555995267229,0.0131537668297038,0.164850213318879,-2.81582404767489,69276,"Sec62","SEC62 homolog (S. cerevisiae) [Source:MGI Symbol;"Acc:MGI:1916526]""	3""	30792875	30821263	1	A3""	NO""	NA";
4333,"ENSMUSG00000027787",-0.255807749902361,4.77183799083471,-3.44152249949142,0.00296709884895781,0.164850213318879,-1.58821021667532,97112,"Nmd3","NMD3 ribosome export adaptor [Source:MGI Symbol;"Acc:MGI:2140103]""	3""	69721985	69756373	1	E1""	NO""	NA";
4335,"ENSMUSG00000027797",-0.198028200057822,10.3203159983845,-2.75495354782018,0.0131707196912688,0.164850213318879,-2.81935392244392,13175,"Dclk1","doublecortin-like kinase 1 [Source:MGI Symbol;"Acc:MGI:1330861]""	3""	55242364	55539068	1	C""	NO""	NA";
4339,"ENSMUSG00000027804",-0.235620951654421,6.21286384952748,-3.57671601717406,0.00220202143513129,0.164850213318879,-1.30758386930916,67738,"Ppid","peptidylprolyl isomerase D (cyclophilin D) [Source:MGI Symbol;"Acc:MGI:1914988]""	3""	79591342	79603650	1	E3""	NO""	NA";
4374,"ENSMUSG00000027900",-0.245042961248898,4.44686193021613,-2.82096069578797,0.0114433865361862,0.164850213318879,-2.67463033415364,67171,"Dram2","DNA-damage regulated autophagy modulator 2 [Source:MGI Symbol;"Acc:MGI:1914421]""	3""	106547798	106575890	1	F2.3""	NO""	NA";
4408,"ENSMUSG00000028013",-0.211628967434457,5.16973050876046,-2.79521871200619,0.012089403682524,0.164850213318879,-2.72246906919422,74776,"Ppa2","pyrophosphatase (inorganic) 2 [Source:MGI Symbol;"Acc:MGI:1922026]""	3""	133310110	133378235	1	G3""	NO""	NA";
4461,"ENSMUSG00000028134",-0.242295603180482,6.99334461539682,-3.20862549698964,0.00494712772411854,0.164850213318879,-1.98848621007629,56195,"Ptbp2","polypyrimidine tract binding protein 2 [Source:MGI Symbol;"Acc:MGI:1860489]""	3""	119718742	119784466	-1	G1""	NO""	NA";
4498,"ENSMUSG00000028232",-0.241121846752026,5.6385347581637,-2.82656620914801,0.0113071840352402,0.164850213318879,-2.67385005066513,72098,"Tmem68","transmembrane protein 68 [Source:MGI Symbol;"Acc:MGI:1919348]""	4""	3549041	3574853	-1	A1""	NO""	NA";
4508,"ENSMUSG00000028252",-0.199834366930299,5.37766946215807,-2.82342125196573,0.0113834066282573,0.164850213318879,-2.6761938886196,51813,"Ccnc","cyclin C [Source:MGI Symbol;"Acc:MGI:1858199]""	4""	21727701	21759922	1	A3""	NO""	NA";
4510,"ENSMUSG00000028261",-0.254695894986863,5.15115211709253,-3.02246921917723,0.00741810170903519,0.164850213318879,-2.32383656475545,68493,"Ndufaf4","NADH:ubiquinone oxidoreductase complex assembly factor 4 [Source:MGI Symbol;"Acc:MGI:1915743]""	4""	24898083	24905001	1	A3""	NO""	NA";
4516,"ENSMUSG00000028277",-0.19440417989032,7.24822596352387,-2.98072152332935,0.0081190418603971,0.164850213318879,-2.40737626777328,56228,"Ube2j1","ubiquitin-conjugating enzyme E2J 1 [Source:MGI Symbol;"Acc:MGI:1926245]""	4""	33031416	33052363	1	A5""	NO""	NA";
4521,"ENSMUSG00000028291",-0.233950665117933,5.9068667720351,-3.29983106026902,0.00405147366264638,0.164850213318879,-1.82110191043161,433693,"Akirin2","akirin 2 [Source:MGI Symbol;"Acc:MGI:1889364]""	4""	34550937	34566908	1	A5""	NO""	NA";
4536,"ENSMUSG00000028343",-0.171995886726812,5.07622729500667,-2.81283481746775,0.0116436368246488,0.164850213318879,-2.6910305525875,76299,"Erp44","endoplasmic reticulum protein 44 [Source:MGI Symbol;"Acc:MGI:1923549]""	4""	48193323	48279558	-1	B1""	NO""	NA";
4544,"ENSMUSG00000028367",-0.366332531358127,5.35172385736747,-3.11515487213843,0.00606597056286005,0.164850213318879,-2.15822784939055,22166,"Txn1","thioredoxin 1 [Source:MGI Symbol;"Acc:MGI:98874]""	4""	57943373	57956411	-1	B3""	NO""	NA";
4546,"ENSMUSG00000028381",-0.266978385494166,7.21252262100926,-2.87409351331413,0.0102134830948956,0.164850213318879,-2.60074589929644,22234,"Ugcg","UDP-glucose ceramide glucosyltransferase [Source:MGI Symbol;"Acc:MGI:1332243]""	4""	59189257	59222833	1	B3""	NO""	NA";
4562,"ENSMUSG00000028410",-0.246173538127292,8.18040772227661,-2.91860237341295,0.0092823596399967,0.164850213318879,-2.52261764365709,15502,"Dnaja1","DnaJ heat shock protein family (Hsp40) member A1 [Source:MGI Symbol;"Acc:MGI:1270129]""	4""	40722150	40737149	1	A5""	NO""	NA";
4571,"ENSMUSG00000028426",-0.205615675719631,7.84733658517282,-2.9749225605272,0.00822135730517183,0.164850213318879,-2.41935021908916,19359,"Rad23b","RAD23 homolog B, nucleotide excision repair protein [Source:MGI Symbol;"Acc:MGI:105128]""	4""	55350043	55392237	1	B3""	NO""	NA";
4575,"ENSMUSG00000028434",0.208350393850223,5.89402557594726,3.342882467134,0.00368612563227476,0.164850213318879,-1.74255478316779,54357,"Epb41l4b","erythrocyte membrane protein band 4.1 like 4b [Source:MGI Symbol;"Acc:MGI:1859149]""	4""	56991972	57143437	-1	B3""	NO""	NA";
4581,"ENSMUSG00000028445",0.325251445601361,4.50089895152137,3.16886247512649,0.00539595472349885,0.164850213318879,-2.08169552673662,69638,"Enho","energy homeostasis associated [Source:MGI Symbol;"Acc:MGI:1916888]""	4""	41638144	41640324	-1	A5""	NO""	NA";
4594,"ENSMUSG00000028466",-0.196720353595809,4.93038105440179,-3.34898986442152,0.00363699779436724,0.164850213318879,-1.74728968430184,12913,"Creb3","cAMP responsive element binding protein 3 [Source:MGI Symbol;"Acc:MGI:99946]""	4""	43562332	43567060	1	A5""	NO""	NA";
4596,"ENSMUSG00000028468",0.183488538408246,5.42543689548206,2.77298051268682,0.0126755962063785,0.164850213318879,-2.7646806153938,242406,"Rgp1","RAB6A GEF compex partner 1 [Source:MGI Symbol;"Acc:MGI:1915956]""	4""	43578715	43587487	1	A5""	NO""	NA";
4597,"ENSMUSG00000028469",0.232132185796568,4.74961312616585,3.96178903839012,0.000939794221564787,0.164850213318879,-0.670218251171476,230103,"Npr2","natriuretic peptide receptor 2 [Source:MGI Symbol;"Acc:MGI:97372]""	4""	43631935	43651244	1	A5""	NO""	NA";
4599,"ENSMUSG00000028476",0.37683662544115,3.19714674234865,2.83991241825263,0.0109891544889342,0.164850213318879,-2.70395205974156,53614,"Reck","reversion-inducing-cysteine-rich protein with kazal motifs [Source:MGI Symbol;"Acc:MGI:1855698]""	4""	43875530	43944806	1	B1""	NO""	NA";
4628,"ENSMUSG00000028557",-0.159890674243528,8.65137015069057,-2.80866462694837,0.0117477103523186,0.164850213318879,-2.72216474407136,29864,"Rnf11","ring finger protein 11 [Source:MGI Symbol;"Acc:MGI:1352759]""	4""	109451098	109484728	-1	C7""	NO""	NA";
4637,"ENSMUSG00000028576",-0.248048572337445,4.45893467784289,-3.20472759107097,0.00498945565163511,0.164850213318879,-2.0155710643978,67694,"Ift74","intraflagellar transport 74 [Source:MGI Symbol;"Acc:MGI:1914944]""	4""	94614491	94693229	1	C5""	NO""	NA";
4642,"ENSMUSG00000028582",0.282657021705811,3.95106861871622,3.31362997330147,0.00393064919035877,0.164850213318879,-1.86343146226334,319965,"Cc2d1b","coiled-coil and C2 domain containing 1B [Source:MGI Symbol;"Acc:MGI:2443076]""	4""	108619940	108634123	1	C7""	NO""	NA";
4649,"ENSMUSG00000028609",-0.481811131951089,3.81076992469706,-3.86776481803226,0.0011570023925241,0.164850213318879,-0.970459399319162,17149,"Magoh","mago homolog, exon junction complex core component [Source:MGI Symbol;"Acc:MGI:1330312]""	4""	107879755	107887424	1	C7""	NO""	NA";
4668,"ENSMUSG00000028648",-0.861386537993628,3.75697116242874,-3.4254566820425,0.00307395761619525,0.164850213318879,-1.70709802241195,595136,"Ndufs5","NADH:ubiquinone oxidoreductase core subunit S5 [Source:MGI Symbol;"Acc:MGI:1890889]""	4""	123712710	123718202	-1	D2.2""	NO""	NA";
4703,"ENSMUSG00000028719",-0.195514896553057,6.92709620955022,-2.82244907524428,0.0114070686932358,0.164850213318879,-2.69252611170458,66588,"Cmpk1","cytidine monophosphate (UMP-CMP) kinase 1 [Source:MGI Symbol;"Acc:MGI:1913838]""	4""	114959336	114987241	-1	D1""	NO""	NA";
4727,"ENSMUSG00000028789",0.225125871827165,4.74246730889197,2.84850866222699,0.0107888963991672,0.164850213318879,-2.62737455589743,242669,"Azin2","antizyme inhibitor 2 [Source:MGI Symbol;"Acc:MGI:2442093]""	4""	128930233	128962442	-1	D2.2""	NO""	NA";
4744,"ENSMUSG00000028822",-0.202387321902218,6.11521086088666,-3.1909041090726,0.00514244870708191,0.164850213318879,-2.02026843415211,71817,"Tmem50a","transmembrane protein 50A [Source:MGI Symbol;"Acc:MGI:1919067]""	4""	134897849	134915024	-1	D3""	NO""	NA";
4748,"ENSMUSG00000028833",0.287114562881475,9.79922863592619,3.50856399315984,0.00255947395574662,0.164850213318879,-1.42902944371693,26562,"Ncdn","neurochondrin [Source:MGI Symbol;"Acc:MGI:1347351]""	4""	126743750	126753438	-1	D2.2""	NO""	NA";
4750,"ENSMUSG00000028838",0.212048769714794,6.52342013999587,4.11126714639201,0.000675508995997116,0.164850213318879,-0.311982846995615,56219,"Extl1","exostosin-like glycosyltransferase 1 [Source:MGI Symbol;"Acc:MGI:1888742]""	4""	134356372	134383850	-1	D3""	NO""	NA";
4797,"ENSMUSG00000028932",-0.270905511338904,6.53310450396896,-3.45021063381701,0.00291085063462265,0.164850213318879,-1.54091108991564,19181,"Psmc2","proteasome (prosome, macropain) 26S subunit, ATPase 2 [Source:MGI Symbol;"Acc:MGI:109555]""	5""	21785283	21803787	1	A3""	NO""	NA";
4803,"ENSMUSG00000028945",-0.233032686934545,6.62623968627959,-2.92932597942026,0.0090706112616926,0.164850213318879,-2.4987233794383,19744,"Rheb","Ras homolog enriched in brain [Source:MGI Symbol;"Acc:MGI:97912]""	5""	24802823	24842624	-1	A3""	NO""	NA";
4829,"ENSMUSG00000028998",-0.368580825981508,5.14800106098054,-3.02070198042528,0.0074465427233305,0.164850213318879,-2.32709035644534,66169,"Tomm7","translocase of outer mitochondrial membrane 7 [Source:MGI Symbol;"Acc:MGI:1913419]""	5""	23838944	23844161	-1	A3""	NO""	NA";
4840,"ENSMUSG00000029022",0.403760678718842,2.83525465735526,3.0524215690685,0.00695184049397841,0.164850213318879,-2.4770862175349,28010,"Miip","migration and invasion inhibitory protein [Source:MGI Symbol;"Acc:MGI:106506]""	4""	147860778	147868816	-1	E2""	NO""	NA";
4853,"ENSMUSG00000029055",0.416304583898567,6.25698960975778,2.89999120652107,0.00966126327064215,0.164850213318879,-2.54885481507906,269615,"Plch2","phospholipase C, eta 2 [Source:MGI Symbol;"Acc:MGI:2443078]""	4""	154983115	155056784	-1	E2""	NO""	NA";
4862,"ENSMUSG00000029071",0.349888030411843,6.02717391414651,3.07758377391458,0.00658231750797128,0.164850213318879,-2.22653614189106,13542,"Dvl1","dishevelled segment polarity protein 1 [Source:MGI Symbol;"Acc:MGI:94941]""	4""	155847402	155859303	1	E2""	NO""	NA";
4880,"ENSMUSG00000029110",-0.189552193687091,6.49530933487826,-3.58024738979014,0.00218491474661052,0.164850213318879,-1.29924864737676,19822,"Rnf4","ring finger protein 4 [Source:MGI Symbol;"Acc:MGI:1201691]""	5""	34336289	34355629	1	B2""	NO""	NA";
4885,"ENSMUSG00000029122",0.529597803581932,2.47721863164191,2.92343560909277,0.00918633677257651,0.164850213318879,-2.76045011345646,59056,"Evc","EvC ciliary complex subunit 1 [Source:MGI Symbol;"Acc:MGI:1890596]""	5""	37289098	37336894	-1	B3""	NO""	NA";
4904,"ENSMUSG00000029165",0.352005586335468,2.89911205250982,3.00691336158967,0.00767212076211728,0.164850213318879,-2.49228819623778,231093,"Agbl5","ATP/GTP binding protein-like 5 [Source:MGI Symbol;"Acc:MGI:2441745]""	5""	30888694	30906965	1	B1""	NO""	NA";
4926,"ENSMUSG00000029203",-0.208866697889767,7.28363247237133,-3.17278359931798,0.0053499789782377,0.164850213318879,-2.05496499523042,53323,"Ube2k","ubiquitin-conjugating enzyme E2K [Source:MGI Symbol;"Acc:MGI:1858216]""	5""	65537233	65598988	1	C3.1""	NO""	NA";
4942,"ENSMUSG00000029245",-0.242743346325514,7.1531329279392,-3.09768816887174,0.0063009031324926,0.164850213318879,-2.19315852143315,13839,"Epha5","Eph receptor A5 [Source:MGI Symbol;"Acc:MGI:99654]""	5""	84054761	84417382	-1	E1""	NO""	NA";
4948,"ENSMUSG00000029265",-0.285076346117571,6.03078734630649,-3.34682620808341,0.00365432794231242,0.164850213318879,-1.73408314147554,13486,"Dr1","down-regulator of transcription 1 [Source:MGI Symbol;"Acc:MGI:1100515]""	5""	108268897	108280526	1	F""	NO""	NA";
4956,"ENSMUSG00000029291",-0.178149772564284,8.03432190694939,-2.79982869079646,0.0119711900210619,0.164850213318879,-2.73689822583428,52822,"Rufy3","RUN and FYVE domain containing 3 [Source:MGI Symbol;"Acc:MGI:106484]""	5""	88565040	88651392	1	E1""	NO""	NA";
4957,"ENSMUSG00000029298",0.688820295577995,2.58113891507184,2.96280112749084,0.00843928213876725,0.164850213318879,-2.66006920032641,236573,"Gbp9","guanylate-binding protein 9 [Source:MGI Symbol;"Acc:MGI:3605620]""	5""	105077630	105139539	-1	E5""	NO""	NA";
4986,"ENSMUSG00000029394",0.371673047480555,4.21664588102824,3.0114389301305,0.00759736090689425,0.164850213318879,-2.36213016039665,13445,"Cdk2ap1","CDK2 (cyclin-dependent kinase 2)-associated protein 1 [Source:MGI Symbol;"Acc:MGI:1202069]""	5""	124345417	124363082	-1	F""	NO""	NA";
4992,"ENSMUSG00000029405",-0.219307981078023,8.73753108169138,-3.1760911007653,0.00531149647412067,0.164850213318879,-2.05004135319801,23881,"G3bp2","GTPase activating protein (SH3 domain) binding protein 2 [Source:MGI Symbol;"Acc:MGI:2442040]""	5""	92052146	92083719	-1	E2""	NO""	NA";
4999,"ENSMUSG00000029419",0.391450063336314,6.2883217286584,2.98205400642892,0.00809570710465611,0.164850213318879,-2.401025944909,381353,"Ajm1","apical junction component 1 [Source:MGI Symbol;"Acc:MGI:2685842]""	2""	25575416	25581757	-1	A3""	NO""	NA";
5015,"ENSMUSG00000029447",-0.204307093081084,7.35019494352131,-2.89306558820421,0.00980604534302388,0.164850213318879,-2.5667807795569,12466,"Cct6a","chaperonin containing Tcp1, subunit 6a (zeta) [Source:MGI Symbol;"Acc:MGI:107943]""	5""	129786998	129846371	1	G1.3""	NO""	NA";
5018,"ENSMUSG00000029455",0.292154098522055,5.77052027608523,2.84922955226579,0.0107722633935796,0.164850213318879,-2.6350206189698,11669,"Aldh2","aldehyde dehydrogenase 2, mitochondrial [Source:MGI Symbol;"Acc:MGI:99600]""	5""	121566027	121593824	-1	F""	NO""	NA";
5021,"ENSMUSG00000029462",-0.230525203770015,6.72445873347808,-3.30844188219819,0.00397565464168906,0.164850213318879,-1.80368398965399,56433,"Vps29","VPS29 retromer complex component [Source:MGI Symbol;"Acc:MGI:1928344]""	5""	122354369	122364984	1	F""	NO""	NA";
5024,"ENSMUSG00000029465",-0.255408731224708,6.72180610478191,-2.86394287136632,0.0104381395526752,0.164850213318879,-2.61684115536883,56378,"Arpc3","actin related protein 2/3 complex, subunit 3 [Source:MGI Symbol;"Acc:MGI:1928375]""	5""	122391878	122414184	1	F""	NO""	NA";
5049,"ENSMUSG00000029528",0.418481583029486,4.08465937376532,3.03450551005145,0.00722718777319657,0.164850213318879,-2.32874631126042,19303,"Pxn","paxillin [Source:MGI Symbol;"Acc:MGI:108295]""	5""	115506676	115555987	1	F""	NO""	NA";
5099,"ENSMUSG00000029640",-0.167897383590642,6.12191922900129,-2.96189358540325,0.00845582197795509,0.164850213318879,-2.43668075293769,22217,"Usp12","ubiquitin specific peptidase 12 [Source:MGI Symbol;"Acc:MGI:1270128]""	5""	146734809	146795006	-1	G3""	NO""	NA";
5100,"ENSMUSG00000029642",-0.183938685592761,4.65240569697269,-2.84488917544546,0.0108727833750756,0.164850213318879,-2.63352486939939,20018,"Polr1d","polymerase (RNA) I polypeptide D [Source:MGI Symbol;"Acc:MGI:108403]""	5""	147077050	147111597	1	G3""	NO""	NA";
5103,"ENSMUSG00000029649",-0.22796754311532,6.18471585716675,-3.19063427929165,0.00514548037225556,0.164850213318879,-2.0207534067149,66537,"Pomp","proteasome maturation protein [Source:MGI Symbol;"Acc:MGI:1913787]""	5""	147860461	147876456	1	G3""	NO""	NA";
5112,"ENSMUSG00000029673",0.300044567105898,6.16131773852369,3.03595143627236,0.00720457743521394,0.164850213318879,-2.30287834512624,319974,"Auts2","autism susceptibility candidate 2 [Source:MGI Symbol;"Acc:MGI:1919847]""	5""	131437333	132543344	-1	G2""	NO""	NA";
5127,"ENSMUSG00000029714",0.351597409503808,5.14131837079212,3.54157345769231,0.00237967631083778,0.164850213318879,-1.39573208137928,57330,"Gigyf1","GRB10 interacting GYF protein 1 [Source:MGI Symbol;"Acc:MGI:1888677]""	5""	137518548	137527935	1	G2""	NO""	NA";
5181,"ENSMUSG00000029919",0.362972956983449,2.99081925160577,2.93839929273205,0.00889510942182929,0.164850213318879,-2.59017604696751,54486,"Hpgds","hematopoietic prostaglandin D synthase [Source:MGI Symbol;"Acc:MGI:1859384]""	6""	65117293	65144908	-1	C1""	NO""	NA";
5210,"ENSMUSG00000030057",-0.189519486832149,7.7649545715975,-2.86825669620269,0.0103420881013611,0.164850213318879,-2.61269486859995,12785,"Cnbp","cellular nucleic acid binding protein [Source:MGI Symbol;"Acc:MGI:88431]""	6""	87842615	87851106	-1	D1""	NO""	NA";
5225,"ENSMUSG00000030087",0.361357905488425,3.48145385515973,3.21233668911289,0.00490715469055442,0.164850213318879,-2.09039794114124,66277,"Klf15","Kruppel-like factor 15 [Source:MGI Symbol;"Acc:MGI:1929988]""	6""	90462576	90475238	1	D1""	NO""	NA";
5229,"ENSMUSG00000030092",-0.360159970408737,4.07594815208473,-3.23816155588372,0.00463763821031182,0.164850213318879,-1.97383384470016,53870,"Cntn6","contactin 6 [Source:MGI Symbol;"Acc:MGI:1858223]""	6""	104492790	104863406	1	E1""	NO""	NA";
5253,"ENSMUSG00000030161",-0.18177490955035,9.3610766369734,-3.35675005016034,0.0035755052812389,0.164850213318879,-1.71358804403334,57436,"Gabarapl1","gamma-aminobutyric acid (GABA) A receptor-associated protein-like 1 [Source:MGI Symbol;"Acc:MGI:1914980]""	6""	129533160	129542346	1	F3""	NO""	NA";
5271,"ENSMUSG00000030226",-0.261990784382224,6.55896713929455,-3.44847803250528,0.00292198288496636,0.164850213318879,-1.54379238368572,109593,"Lmo3","LIM domain only 3 [Source:MGI Symbol;"Acc:MGI:102810]""	6""	138362918	138581968	-1	G1""	NO""	NA";
5291,"ENSMUSG00000030275",-0.186366619440625,8.97603012179032,-2.9145565447672,0.00936348524114547,0.164850213318879,-2.53088270225235,75320,"Etnk1","ethanolamine kinase 1 [Source:MGI Symbol;"Acc:MGI:1922570]""	6""	143167221	143232307	1	G3""	NO""	NA";
5364,"ENSMUSG00000030516",0.208424472502052,6.81850614162393,3.0405121849731,0.00713370998388572,0.164850213318879,-2.29705316791155,21872,"Tjp1","tight junction protein 1 [Source:MGI Symbol;"Acc:MGI:98759]""	7""	65296165	65527781	-1	C""	NO""	NA";
5373,"ENSMUSG00000030533",0.221952691575343,4.67501703062671,3.13751614662423,0.00577766367921754,0.164850213318879,-2.12643958398468,101869,"Unc45a","unc-45 myosin chaperone A [Source:MGI Symbol;"Acc:MGI:2142246]""	7""	80325292	80347993	-1	D2""	NO""	NA";
5383,"ENSMUSG00000030557",-0.19625798786551,7.64261709815354,-3.14110718934377,0.00573262973753695,0.164850213318879,-2.11387822719307,17258,"Mef2a","myocyte enhancer factor 2A [Source:MGI Symbol;"Acc:MGI:99532]""	7""	67231163	67372858	-1	C""	NO""	NA";
5436,"ENSMUSG00000030704",-0.219970143199999,9.68822195412973,-2.90381747996496,0.00958216256343239,0.164850213318879,-2.55064750812716,19346,"Rab6a","RAB6A, member RAS oncogene family [Source:MGI Symbol;"Acc:MGI:894313]""	7""	100607410	100641268	1	E2""	NO""	NA";
5447,"ENSMUSG00000030729",-0.274558128856656,9.82576692123509,-2.82122324293149,0.0114369720643607,0.164850213318879,-2.70022365672368,70974,"Pgm2l1","phosphoglucomutase 2-like 1 [Source:MGI Symbol;"Acc:MGI:1918224]""	7""	100227394	100278868	1	E2""	NO""	NA";
5464,"ENSMUSG00000030763",-0.216969480105226,5.58374904366611,-3.11389513587652,0.00608262420993965,0.164850213318879,-2.1600675317718,30949,"Lcmt1","leucine carboxyl methyltransferase 1 [Source:MGI Symbol;"Acc:MGI:1353593]""	7""	123369784	123430358	1	F3""	NO""	NA";
5465,"ENSMUSG00000030766",0.346107573527305,3.10809586039394,3.11025864144478,0.00613094940148777,0.164850213318879,-2.31136023835216,70497,"Arhgap17","Rho GTPase activating protein 17 [Source:MGI Symbol;"Acc:MGI:1917747]""	7""	123279218	123369915	-1	F3""	NO""	NA";
5466,"ENSMUSG00000030770",0.220334035828568,6.51209979904469,2.81592580498795,0.0115670696595982,0.164850213318879,-2.70154929328463,57342,"Parva","parvin, alpha [Source:MGI Symbol;"Acc:MGI:1931144]""	7""	112427505	112591692	1	F1""	NO""	NA";
5516,"ENSMUSG00000030917",-0.407927118631892,3.62357749059508,-3.75251094334593,0.00149298724409766,0.164850213318879,-1.15981271713529,233806,"Tmem159","transmembrane protein 159 [Source:MGI Symbol;"Acc:MGI:1925752]""	7""	120102353	120120992	1	F2""	NO""	NA";
5536,"ENSMUSG00000031007",-0.302844929320807,8.31256962298195,-3.34441176765991,0.00367376290496731,0.164850213318879,-1.73663625330293,70495,"Atp6ap2","ATPase, H+ transporting, lysosomal accessory protein 2 [Source:MGI Symbol;"Acc:MGI:1917745]""	X""	12587801	12617049	1	A1.1""	NO""	NA";
5542,"ENSMUSG00000031024",0.333410224288334,3.36345509892366,2.90698097585709,0.00951723681188754,0.164850213318879,-2.58747750824869,76954,"Denn2b","DENN domain containing 2B [Source:MGI Symbol;"Acc:MGI:108517]""	7""	109523911	109703605	-1	E3""	NO""	NA";
5580,"ENSMUSG00000031168",-0.234124990756515,3.40441586210869,-2.83568374514749,0.0110889757749358,0.164850213318879,-2.68964694924681,13595,"Ebp","phenylalkylamine Ca2+ antagonist (emopamil) binding protein [Source:MGI Symbol;"Acc:MGI:107822]""	X""	8185329	8193512	-1	A1.1""	NO""	NA";
5584,"ENSMUSG00000031176",-0.220728416075568,7.64567677878836,-2.84033898263997,0.0109791333111781,0.164850213318879,-2.66293466016977,67117,"Dynlt3","dynein light chain Tctex-type 3 [Source:MGI Symbol;"Acc:MGI:1914367]""	X""	9654267	9663003	-1	A1.1""	NO""	NA";
5586,"ENSMUSG00000031197",-0.269607625655494,6.15143732122007,-3.00322702087242,0.00773354508871439,0.164850213318879,-2.36230716635807,22327,"Vbp1","von Hippel-Lindau binding protein 1 [Source:MGI Symbol;"Acc:MGI:1333804]""	X""	75514299	75534942	1	A7.3""	NO""	NA";
5588,"ENSMUSG00000031201",-0.261237215942884,5.30463449233895,-2.80427972471718,0.0118581075277634,0.164850213318879,-2.70873000184286,210766,"Brcc3","BRCA1/BRCA2-containing complex, subunit 3 [Source:MGI Symbol;"Acc:MGI:2389572]""	X""	75416628	75454001	1	A7.3""	NO""	NA";
5632,"ENSMUSG00000031349",-0.195488604348803,4.81931459222491,-3.07521854112091,0.00661622055678813,0.164850213318879,-2.23245145729791,18194,"Nsdhl","NAD(P) dependent steroid dehydrogenase-like [Source:MGI Symbol;"Acc:MGI:1099438]""	X""	72918557	72958514	1	A7.3""	NO""	NA";
5662,"ENSMUSG00000031422",-0.192104217298798,7.88071260153555,-2.91578466139156,0.00933878720580525,0.164850213318879,-2.52710997506307,56397,"Morf4l2","mortality factor 4 like 2 [Source:MGI Symbol;"Acc:MGI:1927167]""	X""	136732942	136743690	-1	F1""	NO""	NA";
5667,"ENSMUSG00000031432",-0.203434640636423,6.4604179006774,-2.87495606824094,0.0101946095085001,0.164850213318879,-2.59586157959989,19139,"Prps1","phosphoribosyl pyrophosphate synthetase 1 [Source:MGI Symbol;"Acc:MGI:97775]""	X""	140456613	140476140	1	F1""	NO""	NA";
5679,"ENSMUSG00000031480",0.552975782566998,2.05021391704183,3.41681306223663,0.00313301416118076,0.164850213318879,-2.32647168242818,56229,"Thsd1","thrombospondin, type I, domain 1 [Source:MGI Symbol;"Acc:MGI:1929096]""	8""	22227313	22261334	1	A2""	NO""	NA";
5698,"ENSMUSG00000031533",-0.234316592482661,3.90956848627642,-2.77668557935625,0.0125760715329253,0.164850213318879,-2.75532036385955,57312,"Mrps31","mitochondrial ribosomal protein S31 [Source:MGI Symbol;"Acc:MGI:1913153]""	8""	22411361	22429665	1	A2""	NO""	NA";
5789,"ENSMUSG00000031754",-0.219351877011763,6.30997682490312,-3.16418161070197,0.00545134522043612,0.164850213318879,-2.06945776611078,68219,"Nudt21","nudix (nucleoside diphosphate linked moiety X)-type motif 21 [Source:MGI Symbol;"Acc:MGI:1915469]""	8""	94015496	94037031	-1	C5""	NO""	NA";
5814,"ENSMUSG00000031807",0.38780285505368,3.00660609555686,3.20780145279301,0.00495604668616408,0.164850213318879,-2.18462906304022,66171,"Pgls","6-phosphogluconolactonase [Source:MGI Symbol;"Acc:MGI:1913421]""	8""	71592176	71601092	1	B3.3""	NO""	NA";
5815,"ENSMUSG00000031808",0.460786037442666,5.373269132596,3.20604085418207,0.00497515521945738,0.164850213318879,-1.99517237039421,26457,"Slc27a1","solute carrier family 27 (fatty acid transporter), member 1 [Source:MGI Symbol;"Acc:MGI:1347098]""	8""	71568882	71587302	1	B3.3""	NO""	NA";
5833,"ENSMUSG00000031839",-0.194821148330778,7.50474875882106,-3.54211920404079,0.00237681153161722,0.164850213318879,-1.36742664775086,68196,"Hsbp1","heat shock factor binding protein 1 [Source:MGI Symbol;"Acc:MGI:1915446]""	8""	119344488	119348922	1	E1""	NO""	NA";
5881,"ENSMUSG00000031954",-0.184258237653001,6.23047133793124,-2.96528015033928,0.00839426204549147,0.164850213318879,-2.43143910072923,23837,"Cfdp1","craniofacial development protein 1 [Source:MGI Symbol;"Acc:MGI:1344403]""	8""	111768491	111854291	-1	E1""	NO""	NA";
5883,"ENSMUSG00000031958",0.355492296261949,4.06283578308935,3.12479967576604,0.00593993443601954,0.164850213318879,-2.16910429543855,52815,"Ldhd","lactate dehydrogenase D [Source:MGI Symbol;"Acc:MGI:106428]""	8""	111623785	111630374	-1	E1""	NO""	NA";
5907,"ENSMUSG00000032002",-0.160306798968017,4.94158892390044,-2.78211801193893,0.0124315026446358,0.164850213318879,-2.74261032447176,76863,"Dcun1d5","DCN1, defective in cullin neddylation 1, domain containing 5 (S. cerevisiae) [Source:MGI Symbol;"Acc:MGI:1924113]""	9""	7184520	7208205	1	A1""	NO""	NA";
5914,"ENSMUSG00000032018",-0.218114032690467,6.26583005228107,-3.16251696501286,0.00547117748210574,0.164850213318879,-2.07246854658307,235293,"Sc5d","sterol-C5-desaturase [Source:MGI Symbol;"Acc:MGI:1353611]""	9""	42251595	42264256	-1	A5.1""	NO""	NA";
5975,"ENSMUSG00000032198",0.597027659125517,3.03465126921229,3.62629543707494,0.00197357557304009,0.164850213318879,-1.5969650155638,319899,"Dock6","dedicator of cytokinesis 6 [Source:MGI Symbol;"Acc:MGI:1914789]""	9""	21799860	21852635	-1	A3""	NO""	NA";
5989,"ENSMUSG00000032244",-0.197033724750106,7.74765248346277,-2.91157950521574,0.00942361757272838,0.164850213318879,-2.53437115071774,14155,"Fem1b","fem 1 homolog b [Source:MGI Symbol;"Acc:MGI:1335087]""	9""	62791821	62811934	-1	B""	NO""	NA";
5997,"ENSMUSG00000032262",-0.17651050929192,6.26144551130379,-2.93810963879537,0.00890066091501387,0.164850213318879,-2.4805532936285,83603,"Elovl4","elongation of very long chain fatty acids (FEN1/Elo2, SUR4/Elo3, yeast)-like 4 [Source:MGI Symbol;"Acc:MGI:1933331]""	9""	83778692	83806277	-1	E2""	NO""	NA";
6013,"ENSMUSG00000032295",0.256545567845581,5.18410060401852,3.23004020965001,0.00472079013458191,0.164850213318879,-1.95460578306323,73744,"Man2c1","mannosidase, alpha, class 2C, member 1 [Source:MGI Symbol;"Acc:MGI:1920994]""	9""	57130690	57142722	1	B""	NO""	NA";
6018,"ENSMUSG00000032301",-0.250812940289058,6.11034971415129,-2.90330924716662,0.00959263309694437,0.164850213318879,-2.54182885106347,26441,"Psma4","proteasome subunit alpha 4 [Source:MGI Symbol;"Acc:MGI:1347060]""	9""	54950790	54958030	1	B""	NO""	NA";
6023,"ENSMUSG00000032309",-0.174013141271994,5.20550708396591,-2.81627283495565,0.0115585036668962,0.164850213318879,-2.68626950195098,71999,"Fbxo22","F-box protein 22 [Source:MGI Symbol;"Acc:MGI:1926014]""	9""	55208925	55224433	1	B""	NO""	NA";
6077,"ENSMUSG00000032423",-0.138366264098033,7.30940810839178,-2.82221992407014,0.0114126529576447,0.164850213318879,-2.69430004146542,56403,"Syncrip","synaptotagmin binding, cytoplasmic RNA interacting protein [Source:MGI Symbol;"Acc:MGI:1891690]""	9""	88447009	88482574	-1	E3.1""	NO""	NA";
6132,"ENSMUSG00000032558",0.320237010249213,3.1621160798502,3.85729190801465,0.00118411789526695,0.164850213318879,-1.22270995598064,74025,"Nphp3","nephronophthisis 3 (adolescent) [Source:MGI Symbol;"Acc:MGI:1921275]""	9""	104002544	104043818	1	F1""	NO""	NA";
6164,"ENSMUSG00000032637",0.261338937655391,6.22793583744199,2.92721510858375,0.00911191938424685,0.164850213318879,-2.49987826336692,233871,"Atxn2l","ataxin 2-like [Source:MGI Symbol;"Acc:MGI:2446242]""	7""	126491708	126503437	-1	F3""	NO""	NA";
6170,"ENSMUSG00000032657",0.260435352385084,5.0272806049978,3.15099811410618,0.00561035885441469,0.164850213318879,-2.09694708554566,68521,"Fam189b","family with sequence similarity 189, member B [Source:MGI Symbol;"Acc:MGI:1915771]""	3""	89183143	89189295	1	F1""	NO""	NA";
6189,"ENSMUSG00000032745",-0.1715868137109,7.19735310760145,-2.75152631198698,0.0132669273076665,0.164850213318879,-2.82021686776219,73274,"Gpbp1","GC-rich promoter binding protein 1 [Source:MGI Symbol;"Acc:MGI:1920524]""	13""	111425680	111490111	-1	D2.2""	NO""	NA";
6210,"ENSMUSG00000032842",0.416774594070881,2.71095449471114,3.23903421070011,0.00462878938549433,0.164850213318879,-2.21091300864514,224814,"Abcc10","ATP-binding cassette, sub-family C (CFTR/MRP), member 10 [Source:MGI Symbol;"Acc:MGI:2386976]""	17""	46303221	46328352	-1	C""	NO""	NA";
6220,"ENSMUSG00000032875",0.267559509395416,7.67983395864325,2.7693408419769,0.0127741003694268,0.164850213318879,-2.79044629477403,207212,"Arhgef17","Rho guanine nucleotide exchange factor (GEF) 17 [Source:MGI Symbol;"Acc:MGI:2673002]""	7""	100869752	100932107	-1	E2""	NO""	NA";
6223,"ENSMUSG00000032890",0.225276482173747,8.23766291218172,2.82556259311869,0.0113314545628832,0.164850213318879,-2.69077836919362,242662,"Rims3","regulating synaptic membrane exocytosis 3 [Source:MGI Symbol;"Acc:MGI:2443331]""	4""	120854816	120896579	1	D2.2""	NO""	NA";
6233,"ENSMUSG00000032932",-0.236614008177356,6.02962635915938,-2.86408718202136,0.0104349124631649,0.164850213318879,-2.61143152115006,110920,"Hspa13","heat shock protein 70 family, member 13 [Source:MGI Symbol;"Acc:MGI:1309463]""	16""	75745431	75767104	-1	C3.1""	NO""	NA";
6248,"ENSMUSG00000033007",0.419926753598852,2.68203322441175,2.94941298436858,0.00868649298475866,0.164850213318879,-2.67172663264578,241118,"Asic4","acid-sensing (proton-gated) ion channel family member 4 [Source:MGI Symbol;"Acc:MGI:2652846]""	1""	75450436	75474343	1	C4""	NO""	NA";
6255,"ENSMUSG00000033032",0.312360254725659,4.24496285841633,2.94512215966898,0.00876719783718842,0.164850213318879,-2.47112718050925,106877,"Afap1l1","actin filament associated protein 1-like 1 [Source:MGI Symbol;"Acc:MGI:2147199]""	18""	61730261	61786702	-1	E1""	NO""	NA";
6271,"ENSMUSG00000033096",-0.194891923015629,5.84859377766173,-2.85850799769053,0.0105603783452372,0.164850213318879,-2.61964854376891,71881,"Apmap","adipocyte plasma membrane associated protein [Source:MGI Symbol;"Acc:MGI:1919131]""	2""	150583080	150608567	-1	G3""	NO""	NA";
6300,"ENSMUSG00000033253",0.265825124187997,4.92796821552539,2.89889698637681,0.0096839999883416,0.164850213318879,-2.54054601080316,230676,"Szt2","SZT2 subunit of KICSTOR complex [Source:MGI Symbol;"Acc:MGI:3033336]""	4""	118362743	118409273	-1	D2.1""	NO""	NA";
6333,"ENSMUSG00000033417",-0.192526561186537,6.13871033061486,-3.28841112120613,0.00415422591583086,0.164850213318879,-1.84122107845844,78832,"Cacul1","CDK2 associated, cullin domain 1 [Source:MGI Symbol;"Acc:MGI:1926082]""	19""	60524696	60581025	-1	D3""	NO""	NA";
6337,"ENSMUSG00000033429",-0.313041380716496,3.68457862516527,-2.8956785565054,0.00975117576859131,0.164850213318879,-2.57256276018228,73724,"Mcee","methylmalonyl CoA epimerase [Source:MGI Symbol;"Acc:MGI:1920974]""	7""	64392607	64412125	1	C""	NO""	NA";
6339,"ENSMUSG00000033434",0.391427348905706,4.30574007866394,2.84826060646571,0.0107946254836617,0.164850213318879,-2.63090636628584,107999,"Gtpbp6","GTP binding protein 6 (putative) [Source:MGI Symbol;"Acc:MGI:1306825]""	5""	110103975	110108197	-1	F""	NO""	NA";
6348,"ENSMUSG00000033467",0.876990698768691,2.5283979516976,3.06242757607179,0.00680253598335289,0.164850213318879,-2.5140244603972,57914,"Crlf2","cytokine receptor-like factor 2 [Source:MGI Symbol;"Acc:MGI:1889506]""	5""	109554709	109558993	-1	F""	NO""	NA";
6358,"ENSMUSG00000033540",0.269488407140119,2.81955597426833,2.84280672855812,0.0109213317891922,0.164850213318879,-2.76363396272587,15932,"Idua","iduronidase, alpha-L [Source:MGI Symbol;"Acc:MGI:96418]""	5""	108660331	108684557	1	F""	NO""	NA";
6381,"ENSMUSG00000033633",0.551366906796631,2.80304095717761,4.11339808068665,0.000672339868557264,0.164850213318879,-0.995822998171933,353287,"Clec18a","C-type lectin domain family 18, member A [Source:MGI Symbol;"Acc:MGI:2672935]""	8""	111058920	111092426	-1	E1""	NO""	NA";
6391,"ENSMUSG00000033703",0.294802206089995,3.38056319985001,3.37873444642543,0.00340681200168173,0.164850213318879,-1.83920510941508,234730,"Fcsk","fucose kinase [Source:MGI Symbol;"Acc:MGI:1916071]""	8""	110882456	110902488	-1	E1""	NO""	NA";
6392,"ENSMUSG00000033705",0.376546254998385,4.07463149092385,3.44234347850225,0.00296173803815836,0.164850213318879,-1.63992123457445,668880,"Stard9","START domain containing 9 [Source:MGI Symbol;"Acc:MGI:3045258]""	2""	120629121	120731895	1	E5""	NO""	NA";
6457,"ENSMUSG00000033965",0.158316314229923,5.78372535467111,2.9638169216804,0.00842080663828572,0.164850213318879,-2.43034048892059,20502,"Slc16a2","solute carrier family 16 (monocarboxylic acid transporters), member 2 [Source:MGI Symbol;"Acc:MGI:1203732]""	X""	103697414	103821983	-1	D""	NO""	NA";
6472,"ENSMUSG00000034024",-0.202905110357398,7.05471573019184,-3.47644624979258,0.00274732338526042,0.164850213318879,-1.49088207297671,12461,"Cct2","chaperonin containing Tcp1, subunit 2 (beta) [Source:MGI Symbol;"Acc:MGI:107186]""	10""	117051001	117063814	-1	D2""	NO""	NA";
6473,"ENSMUSG00000034032",0.272799300444497,4.24171897439073,3.8734701359194,0.00114249324174936,0.164850213318879,-0.882858189902911,68925,"Rpap1","RNA polymerase II associated protein 1 [Source:MGI Symbol;"Acc:MGI:1916175]""	2""	119763304	119787537	-1	E5""	NO""	NA";
6508,"ENSMUSG00000034175",0.271586045768008,3.29366839184826,3.32158306673038,0.00386263023660012,0.164850213318879,-1.93932236930465,279766,"Rhbdd3","rhomboid domain containing 3 [Source:MGI Symbol;"Acc:MGI:2444684]""	11""	5098926	5106093	1	A1""	NO""	NA";
6601,"ENSMUSG00000034566",-0.297640106317706,7.03668295810641,-3.10952488341978,0.00614074563952248,0.164850213318879,-2.17104775566297,71679,"Atp5h","ATP synthase, H+ transporting, mitochondrial F0 complex, subunit D [Source:MGI Symbol;"Acc:MGI:1918929]""	11""	115415689	115419962	-1	E2""	NO""	NA";
6603,"ENSMUSG00000034573",0.351012465294347,3.88583786570889,2.84231301861953,0.0109328723356992,0.164850213318879,-2.65028085333664,19249,"Ptpn13","protein tyrosine phosphatase, non-receptor type 13 [Source:MGI Symbol;"Acc:MGI:103293]""	5""	103425192	103598303	1	E5""	NO""	NA";
6645,"ENSMUSG00000034724",-0.191277727898637,6.14916901079609,-2.98195587039027,0.00809742346240311,0.164850213318879,-2.40057705720815,231464,"Cnot6l","CCR4-NOT transcription complex, subunit 6-like [Source:MGI Symbol;"Acc:MGI:2443154]""	5""	96070333	96164171	-1	E3""	NO""	NA";
6660,"ENSMUSG00000034780",-0.173397892227112,6.21022398370247,-2.95226437146133,0.00863326086905416,0.164850213318879,-2.45490913509215,26877,"B3galt1","UDP-Gal:betaGlcNAc beta 1,3-galactosyltransferase, polypeptide 1 [Source:MGI Symbol;"Acc:MGI:1349403]""	2""	67565871	68122689	1	C1.3""	NO""	NA";
6665,"ENSMUSG00000034799",0.176236520307858,8.54665064702216,2.82097998911144,0.0114429150496869,0.164850213318879,-2.69983444288128,382018,"Unc13a","unc-13 homolog A [Source:MGI Symbol;"Acc:MGI:3051532]""	8""	71624417	71671757	-1	B3.3""	NO""	NA";
6673,"ENSMUSG00000034825",-0.241334011416693,7.35360924051099,-3.91893125469301,0.00103320768084828,0.164850213318879,-0.662370637694528,78593,"Nrip3","nuclear receptor interacting protein 3 [Source:MGI Symbol;"Acc:MGI:1925843]""	7""	109758055	109782025	-1	E3""	NO""	NA";
6700,"ENSMUSG00000034928",0.260823402690722,7.1923476101905,2.80383004954719,0.0118694851022712,0.164850213318879,-2.72664909178363,105239,"Rnf44","ring finger protein 44 [Source:MGI Symbol;"Acc:MGI:2145310]""	13""	54679399	54693907	-1	B1""	NO""	NA";
6706,"ENSMUSG00000034949",0.28600468598273,5.08376275244729,2.98207180513228,0.00809539585071693,0.164850213318879,-2.39520814659871,103406,"Zfr2","zinc finger RNA binding protein 2 [Source:MGI Symbol;"Acc:MGI:2143792]""	10""	81233155	81252123	1	C1""	NO""	NA";
6724,"ENSMUSG00000035033",-0.205574032324746,7.42720211450762,-2.80624730036262,0.0118084476618321,0.164850213318879,-2.72362153801253,21375,"Tbr1","T-box brain gene 1 [Source:MGI Symbol;"Acc:MGI:107404]""	2""	61802930	61814114	1	C1.3""	NO""	NA";
6774,"ENSMUSG00000035245",0.281860488823067,4.8093699676011,3.30767651850729,0.0039823367884132,0.164850213318879,-1.82407105857235,101351,"Eogt","EGF domain-specific O-linked N-acetylglucosamine (GlcNAc) transferase [Source:MGI Symbol;"Acc:MGI:2141669]""	6""	97110024	97149182	-1	D3""	NO""	NA";
6799,"ENSMUSG00000035355",0.593145852638564,3.33334304180309,3.87625100445929,0.00113548743404782,0.164850213318879,-1.16071355647218,380728,"Kcnh4","potassium voltage-gated channel, subfamily H (eag-related), member 4 [Source:MGI Symbol;"Acc:MGI:2156184]""	11""	100740376	100759942	-1	D""	NO""	NA";
6830,"ENSMUSG00000035545",0.467283375314805,6.15966389874669,3.23421579746986,0.00467785643420248,0.164850213318879,-1.94095874091031,232798,"Leng8","leukocyte receptor cluster (LRC) member 8 [Source:MGI Symbol;"Acc:MGI:2142195]""	7""	4137039	4148177	1	A1""	NO""	NA";
6863,"ENSMUSG00000035697",0.51464241920957,2.16278246878723,2.98737887317176,0.00800310516899869,0.164850213318879,-2.78661785878312,70719,"Arhgap45","Rho GTPase activating protein 45 [Source:MGI Symbol;"Acc:MGI:1917969]""	10""	80016653	80031472	1	C1""	NO""	NA";
6877,"ENSMUSG00000035770",-0.149034562257787,8.58745279515685,-2.78264806070497,0.0124174826896213,0.164850213318879,-2.76882470139336,234663,"Dync1li2","dynein, cytoplasmic 1 light intermediate chain 2 [Source:MGI Symbol;"Acc:MGI:107738]""	8""	104417680	104443047	-1	D3""	NO""	NA";
6909,"ENSMUSG00000035929",1.34247079874132,2.05977652394235,4.18673790679354,0.000571932515159273,0.164850213318879,-1.32669741464297,15015,"H2-Q4","histocompatibility 2, Q region locus 4 [Source:MGI Symbol;"Acc:MGI:95933]""	17""	35379617	35385290	1	B1""	NO""	NA";
6972,"ENSMUSG00000036225",0.287715414026616,6.45939712810756,3.15448486026275,0.00556786713234027,0.164850213318879,-2.08735617456666,106931,"Kctd1","potassium channel tetramerisation domain containing 1 [Source:MGI Symbol;"Acc:MGI:1918269]""	18""	14968685	15151446	-1	A1""	NO""	NA";
6993,"ENSMUSG00000036309",-0.271235108332508,8.74717834092428,-3.7195326738081,0.00160595426790796,0.164850213318879,-1.03278685193803,21402,"Skp1a","S-phase kinase-associated protein 1A [Source:MGI Symbol;"Acc:MGI:103575]""	11""	52231995	52246858	1	B1.3""	NO""	NA";
7020,"ENSMUSG00000036438",-0.214304976324605,10.8219222718121,-2.83967090277695,0.0109948322640464,0.164850213318879,-2.66707481332924,12314,"Calm2","calmodulin 2 [Source:MGI Symbol;"Acc:MGI:103250]""	17""	87433412	87446935	-1	E4""	NO""	NA";
7038,"ENSMUSG00000036529",0.192249254588812,7.21944917635414,2.86229633195837,0.0104750278882587,0.164850213318879,-2.62177060028085,77980,"Sbf1","SET binding factor 1 [Source:MGI Symbol;"Acc:MGI:1925230]""	15""	89288236	89315311	-1	E3""	NO""	NA";
7084,"ENSMUSG00000036745",-0.216358030533541,8.84423771584787,-2.83768643703613,0.0110415921510976,0.164850213318879,-2.67010538277114,70892,"Ttll7","tubulin tyrosine ligase-like family, member 7 [Source:MGI Symbol;"Acc:MGI:1918142]""	3""	146852367	146984009	1	H2""	NO""	NA";
7132,"ENSMUSG00000036908",0.461816024151111,2.66743910509229,2.74816343299293,0.01336198322789,0.164850213318879,-2.92683555299427,54445,"Unc93b1","unc-93 homolog B1, TLR signaling regulator [Source:MGI Symbol;"Acc:MGI:1859307]""	19""	3935186	3949340	1	A""	NO""	NA";
7153,"ENSMUSG00000036986",0.303083707013806,3.15198447836142,3.92754379109552,0.00101371609119745,0.164850213318879,-1.05816015967719,18854,"Pml","promyelocytic leukemia [Source:MGI Symbol;"Acc:MGI:104662]""	9""	58218076	58249786	-1	B""	NO""	NA";
7170,"ENSMUSG00000037058",-0.217684073399264,6.77360849688642,-2.9535665539377,0.00860905594393474,0.164850213318879,-2.45529574017478,67869,"Paip2","polyadenylate-binding protein-interacting protein 2 [Source:MGI Symbol;"Acc:MGI:1915119]""	18""	35598617	35617187	1	B2""	NO""	NA";
7179,"ENSMUSG00000037098",0.203085413813807,6.63666377871493,2.83641808018713,0.0110715787240054,0.164850213318879,-2.66596277642897,215445,"Rab11fip3","RAB11 family interacting protein 3 (class II) [Source:MGI Symbol;"Acc:MGI:2444431]""	17""	25989036	26069555	-1	A3.3""	NO""	NA";
7203,"ENSMUSG00000037210",0.211242533873095,5.30425830160609,3.07815558507026,0.00657414667943195,0.164850213318879,-2.2244677911898,231128,"Fam193a","family with sequence homology 193, member A [Source:MGI Symbol;"Acc:MGI:2447768]""	5""	34369933	34486456	1	B2""	NO""	NA";
7242,"ENSMUSG00000037344",0.373821580974719,3.97818824104139,2.75650642875094,0.0131273486460958,0.164850213318879,-2.78926034143059,83704,"Slc12a9","solute carrier family 12 (potassium/chloride transporters), member 9 [Source:MGI Symbol;"Acc:MGI:1933532]""	5""	137314558	137333597	-1	G2""	NO""	NA";
7259,"ENSMUSG00000037410",0.202240764833512,4.09458309665322,2.84466483757128,0.0108780033830094,0.164850213318879,-2.64015602961844,67016,"Tbc1d2b","TBC1 domain family, member 2B [Source:MGI Symbol;"Acc:MGI:1914266]""	9""	90202027	90270804	-1	E3.1""	NO""	NA";
7269,"ENSMUSG00000037458",-0.203555202723767,7.9850237938013,-3.35175083558181,0.00361500098855191,0.164850213318879,-1.72293934110157,54375,"Azin1","antizyme inhibitor 1 [Source:MGI Symbol;"Acc:MGI:1859169]""	15""	38487427	38519266	-1	B3.1""	NO""	NA";
7299,"ENSMUSG00000037601",-0.278770516683496,7.05474482768626,-3.56900148095467,0.0022398564091586,0.164850213318879,-1.31811916241452,18102,"Nme1","NME/NM23 nucleoside diphosphate kinase 1 [Source:MGI Symbol;"Acc:MGI:97355]""	11""	93956979	93968521	-1	D""	NO""	NA";
7306,"ENSMUSG00000037624",-0.289326951593019,5.66593648245102,-2.75403071970325,0.0131965588121673,0.164850213318879,-2.80142110777715,16526,"Kcnk2","potassium channel, subfamily K, member 2 [Source:MGI Symbol;"Acc:MGI:109366]""	1""	189207930	189402273	-1	H6""	NO""	NA";
7308,"ENSMUSG00000037640",-0.215547058630574,5.67143680954753,-2.87958976133844,0.0100937946215302,0.164850213318879,-2.58044641894431,22718,"Zfp60","zinc finger protein 60 [Source:MGI Symbol;"Acc:MGI:99207]""	7""	27731389	27753702	1	A3""	NO""	NA";
7322,"ENSMUSG00000037703",0.2842160951781,7.80498278836554,3.57015718410381,0.00223414755761232,0.164850213318879,-1.3146027787265,241638,"Lzts3","leucine zipper, putative tumor suppressor family member 3 [Source:MGI Symbol;"Acc:MGI:2656976]""	2""	130632839	130642803	-1	F1""	NO""	NA";
7373,"ENSMUSG00000037905",-0.169279579182247,7.28387184504805,-3.09635779322242,0.00631915678723539,0.164850213318879,-2.19575239090765,76809,"Bri3bp","Bri3 binding protein [Source:MGI Symbol;"Acc:MGI:1924059]""	5""	125441568	125460370	1	G1.1""	NO""	NA";
7427,"ENSMUSG00000038072",-0.166287036692473,5.34718427423242,-2.93096555142166,0.0090386512844885,0.164850213318879,-2.48601004267131,231050,"Galnt11","polypeptide N-acetylgalactosaminyltransferase 11 [Source:MGI Symbol;"Acc:MGI:2444392]""	5""	25221904	25265918	1	A3""	NO""	NA";
7457,"ENSMUSG00000038174",-0.320955414719008,7.75839724271132,-2.9711914092302,0.00828784928447785,0.164850213318879,-2.42599304420225,213056,"Fam126b","family with sequence similarity 126, member B [Source:MGI Symbol;"Acc:MGI:1098784]""	1""	58522806	58586323	-1	C1.3""	NO""	NA";
7487,"ENSMUSG00000038274",0.287462666078747,6.04931312216096,2.82766565412355,0.0112806535376831,0.164850213318879,-2.67535123090959,14109,"Fau","Finkel-Biskis-Reilly murine sarcoma virus (FBR-MuSV) ubiquitously expressed (fox derived) [Source:MGI Symbol;"Acc:MGI:102547]""	19""	6057844	6059524	1	A""	NO""	NA";
7496,"ENSMUSG00000038301",-0.289788138502656,7.43971085662643,-3.69547829153148,0.00169369413988928,0.164850213318879,-1.08038788458361,71982,"Snx10","sorting nexin 10 [Source:MGI Symbol;"Acc:MGI:1919232]""	6""	51523901	51590679	1	B3""	NO""	NA";
7531,"ENSMUSG00000038412",-0.275303537136807,6.6145949191527,-3.63320911520408,0.00194365109631735,0.164850213318879,-1.19980714261752,56295,"Higd1a","HIG1 domain family, member 1A [Source:MGI Symbol;"Acc:MGI:1930666]""	9""	121848563	121858362	-1	F4""	NO""	NA";
7557,"ENSMUSG00000038510",-0.300276658976168,3.91065493810474,-3.36813129157817,0.0034871695298836,0.164850213318879,-1.76772765455897,67239,"Rpf2","ribosome production factor 2 homolog [Source:MGI Symbol;"Acc:MGI:1914489]""	10""	40223246	40247036	-1	B1""	NO""	NA";
7565,"ENSMUSG00000038530",-0.331736499982566,9.25757169437395,-2.99359001357517,0.00789638992186668,0.164850213318879,-2.38672022173987,19736,"Rgs4","regulator of G-protein signaling 4 [Source:MGI Symbol;"Acc:MGI:108409]""	1""	169741477	169747642	-1	H2.3""	NO""	NA";
7587,"ENSMUSG00000038602",-0.341190128420593,7.04853755776232,-3.12345136729508,0.00595739873351878,0.164850213318879,-2.14568236636778,215085,"Slc35f1","solute carrier family 35, member F1 [Source:MGI Symbol;"Acc:MGI:2139810]""	10""	52690533	53111622	1	B3""	NO""	NA";
7598,"ENSMUSG00000038628",-0.182206925382479,5.78078161847885,-2.87598865997043,0.0101720596330695,0.164850213318879,-2.58815258851061,67005,"Polr3k","polymerase (RNA) III (DNA directed) polypeptide K [Source:MGI Symbol;"Acc:MGI:1914255]""	2""	181864337	181870830	1	H4""	NO""	NA";
7611,"ENSMUSG00000038683",-0.184087630133062,5.25469283068095,-3.10766080695077,0.00616570130061846,0.164850213318879,-2.17202205558791,68083,"Pak1ip1","PAK1 interacting protein 1 [Source:MGI Symbol;"Acc:MGI:1915333]""	13""	41001023	41013015	1	A3.3""	NO""	NA";
7637,"ENSMUSG00000038776",0.255612864036783,4.26319137166248,2.81168527791032,0.0116722364359291,0.164850213318879,-2.69222865462259,13849,"Ephx1","epoxide hydrolase 1, microsomal [Source:MGI Symbol;"Acc:MGI:95405]""	1""	180976210	181020904	-1	H4""	NO""	NA";
7652,"ENSMUSG00000038838",0.319218986840887,4.58209700550504,3.19088282282645,0.00514268780451196,0.164850213318879,-2.03844820617682,68915,"Vars2","valyl-tRNA synthetase 2, mitochondrial [Source:MGI Symbol;"Acc:MGI:1916165]""	17""	35655634	35667592	-1	B1""	NO""	NA";
7662,"ENSMUSG00000038876",-0.212449314041094,6.19430579673667,-3.02909518337936,0.00731240478785406,0.164850213318879,-2.31561175376561,68031,"Rnf146","ring finger protein 146 [Source:MGI Symbol;"Acc:MGI:1915281]""	10""	29344176	29362442	-1	A4""	NO""	NA";
7665,"ENSMUSG00000038884",0.257192452624697,5.24509740850568,2.76139296331143,0.0129917627909503,0.164850213318879,-2.78207805536194,319278,"Shfl","shiftless antiviral inhibitor of ribosomal frameshifting [Source:MGI Symbol;"Acc:MGI:2441788]""	9""	20868642	20874307	1	A3""	NO""	NA";
7669,"ENSMUSG00000038895",0.304797297555421,3.10519533414113,2.80932221095003,0.0117312400918398,0.164850213318879,-2.76156903242973,319601,"Zfp653","zinc finger protein 653 [Source:MGI Symbol;"Acc:MGI:2442362]""	9""	22055411	22071376	-1	A3""	NO""	NA";
7684,"ENSMUSG00000038975",-0.317151790157704,5.30474275115837,-3.51887569787137,0.0025019066077203,0.164850213318879,-1.43119958701037,19352,"Rabggtb","Rab geranylgeranyl transferase, b subunit [Source:MGI Symbol;"Acc:MGI:99537]""	3""	153907287	153913009	-1	H3""	NO""	NA";
7694,"ENSMUSG00000039016",-0.281902213186635,5.73970327013223,-2.95975435080153,0.00849493375757968,0.164850213318879,-2.43763292378215,30057,"Timm8b","translocase of inner mitochondrial membrane 8B [Source:MGI Symbol;"Acc:MGI:1353424]""	9""	50603910	50605320	1	A5.3""	NO""	NA";
7696,"ENSMUSG00000039031",0.323294695476406,3.10473868244389,2.87092188607864,0.0102831720901869,0.164850213318879,-2.66991926272754,73910,"Arhgap18","Rho GTPase activating protein 18 [Source:MGI Symbol;"Acc:MGI:1921160]""	10""	26753421	26918648	1	A4""	NO""	NA";
7714,"ENSMUSG00000039087",0.706352231409978,4.48851326848219,4.05780896655204,0.000760126741447324,0.164850213318879,-0.532034344797093,68750,"Rreb1","ras responsive element binding protein 1 [Source:MGI Symbol;"Acc:MGI:2443664]""	13""	37778400	37952005	1	A3.3""	NO""	NA";
7737,"ENSMUSG00000039163",-0.353162183114279,3.40737717220064,-3.44124439506005,0.00296891698454321,0.164850213318879,-1.73253061177107,67899,"Cmc1","COX assembly mitochondrial protein 1 [Source:MGI Symbol;"Acc:MGI:1915149]""	9""	118064522	118150177	-1	F3""	NO""	NA";
7750,"ENSMUSG00000039199",0.261442334435645,4.39887217448708,2.92713103390737,0.00911356842760191,0.164850213318879,-2.49597002586352,70796,"Zdhhc1","zinc finger, DHHC domain containing 1 [Source:MGI Symbol;"Acc:MGI:1918046]""	8""	105472423	105496902	-1	D3""	NO""	NA";
7818,"ENSMUSG00000039470",-0.181137003497592,6.6011659864696,-2.81299383936167,0.0116396858029485,0.164850213318879,-2.70790601221697,70546,"Zdhhc2","zinc finger, DHHC domain containing 2 [Source:MGI Symbol;"Acc:MGI:1923452]""	8""	40423815	40510268	1	A4""	NO""	NA";
7821,"ENSMUSG00000039477",0.437046950016105,5.99647159402691,2.75655868179975,0.0131258916346741,0.164850213318879,-2.80065549058506,231861,"Tnrc18","trinucleotide repeat containing 18 [Source:MGI Symbol;"Acc:MGI:3648294]""	5""	142724661	142817662	-1	G2""	NO""	NA";
7842,"ENSMUSG00000039577",0.354634239569023,3.2230606459065,2.87614438103722,0.0101686631582624,0.164850213318879,-2.64190898281747,260305,"Nphp4","nephronophthisis 4 (juvenile) homolog (human) [Source:MGI Symbol;"Acc:MGI:2384210]""	4""	152476706	152563183	1	E2""	NO""	NA";
7867,"ENSMUSG00000039671",0.242724489420646,6.26033122330459,2.81458042364101,0.0116003364867765,0.164850213318879,-2.70177596813715,228880,"Zmynd8","zinc finger, MYND-type containing 8 [Source:MGI Symbol;"Acc:MGI:1918025]""	2""	165784152	165899016	-1	H3""	NO""	NA";
7897,"ENSMUSG00000039765",0.254026444731003,4.37459495107984,3.54296006454223,0.00237240431090423,0.164850213318879,-1.43511544260976,231214,"Cc2d2a","coiled-coil and C2 domain containing 2A [Source:MGI Symbol;"Acc:MGI:1924487]""	5""	43662346	43740972	1	B3""	NO""	NA";
7901,"ENSMUSG00000039781",0.522709694158445,3.71497156843017,3.30351582143195,0.00401885638650812,0.164850213318879,-1.90295845818705,12009,"Cep131","centrosomal protein 131 [Source:MGI Symbol;"Acc:MGI:107440]""	11""	120064430	120086827	-1	E2""	NO""	NA";
7903,"ENSMUSG00000039789",-0.230097495190127,4.90573218563465,-2.75034191744372,0.0133003314637239,0.164850213318879,-2.79681766180467,71063,"Zfp597","zinc finger protein 597 [Source:MGI Symbol;"Acc:MGI:1918313]""	16""	3858321	3884561	-1	A1""	NO""	NA";
7966,"ENSMUSG00000040037",-0.309509243129128,8.13725809831851,-2.82173418425701,0.0114244988248113,0.164850213318879,-2.69783519030661,320840,"Negr1","neuronal growth regulator 1 [Source:MGI Symbol;"Acc:MGI:2444846]""	3""	156561794	157316445	1	H4""	NO""	NA";
7981,"ENSMUSG00000040124",-0.229162724156372,3.48376803340742,-2.77788629069457,0.0125439796237114,0.164850213318879,-2.77196512874176,98376,"Gorab","golgin, RAB6-interacting [Source:MGI Symbol;"Acc:MGI:2138271]""	1""	163384908	163403669	-1	H2.1""	NO""	NA";
8004,"ENSMUSG00000040249",0.339729126113375,8.67717299879182,3.92821647732543,0.00101220930709819,0.164850213318879,-0.640996539555258,16971,"Lrp1","low density lipoprotein receptor-related protein 1 [Source:MGI Symbol;"Acc:MGI:96828]""	10""	127538161	127621148	-1	D3""	NO""	NA";
8010,"ENSMUSG00000040268",-0.181803263148045,6.4581832889252,-2.99715847342874,0.00783570583734355,0.164850213318879,-2.37480696647709,101476,"Plekha1","pleckstrin homology domain containing, family A (phosphoinositide binding specific) member 1 [Source:MGI Symbol;"Acc:MGI:2442213]""	7""	130865756	130913312	1	F3""	NO""	NA";
8020,"ENSMUSG00000040327",0.377711074486186,5.89590793026575,3.40184697990569,0.00323793104771104,0.164850213318879,-1.63429839263982,78309,"Cul9","cullin 9 [Source:MGI Symbol;"Acc:MGI:1925559]""	17""	46500572	46546388	-1	C""	NO""	NA";
8022,"ENSMUSG00000040339",-0.275746637354988,6.10187351054984,-3.11804694014981,0.0060279059037659,0.164850213318879,-2.15358484919113,329739,"Fam102b","family with sequence similarity 102, member B [Source:MGI Symbol;"Acc:MGI:3036259]""	3""	108970997	109027607	-1	F3""	NO""	NA";
8066,"ENSMUSG00000040488",0.498393423832103,5.02951187800072,3.65764768718612,0.00184144754826614,0.164850213318879,-1.19377771456242,108075,"Ltbp4","latent transforming growth factor beta binding protein 4 [Source:MGI Symbol;"Acc:MGI:1321395]""	7""	27305136	27337692	-1	A3""	NO""	NA";
8108,"ENSMUSG00000040653",-0.35046247479564,3.57267260379732,-3.4355071549102,0.00300667157215648,0.164850213318879,-1.7170880075257,76142,"Ppp1r14c","protein phosphatase 1, regulatory inhibitor subunit 14C [Source:MGI Symbol;"Acc:MGI:1923392]""	10""	3366057	3464975	1	A1""	NO""	NA";
8125,"ENSMUSG00000040712",0.342787505639543,8.20652065395655,3.08223319012466,0.00651616632627934,0.164850213318879,-2.22305922165447,216874,"Camta2","calmodulin binding transcription activator 2 [Source:MGI Symbol;"Acc:MGI:2135957]""	11""	70669463	70688105	-1	B3""	NO""	NA";
8146,"ENSMUSG00000040774",-0.208995027418341,5.2127737593935,-2.86986477805655,0.0103065013771923,0.164850213318879,-2.59279475245762,99712,"Cept1","choline/ethanolaminephosphotransferase 1 [Source:MGI Symbol;"Acc:MGI:2139793]""	3""	106502260	106547802	-1	F2.3""	NO""	NA";
8167,"ENSMUSG00000040860",0.584871855984224,3.50542165165559,3.33036673791505,0.00378885458531282,0.164850213318879,-1.8889587788246,230872,"Crocc","ciliary rootlet coiled-coil, rootletin [Source:MGI Symbol;"Acc:MGI:3529431]""	4""	141016637	141060550	-1	D3""	NO""	NA";
8183,"ENSMUSG00000040940",0.504825980075249,4.11777079135314,3.32188393076827,0.00386007997776585,0.164850213318879,-1.84580630966113,16801,"Arhgef1","Rho guanine nucleotide exchange factor (GEF) 1 [Source:MGI Symbol;"Acc:MGI:1353510]""	7""	24902912	24926594	1	A3""	NO""	NA";
8188,"ENSMUSG00000040964",0.344871560306662,5.25645553156624,2.83966612970417,0.0109949445024604,0.164850213318879,-2.64552498205303,72754,"Arhgef10l","Rho guanine nucleotide exchange factor (GEF) 10-like [Source:MGI Symbol;"Acc:MGI:1920004]""	4""	140514485	140666012	-1	D3""	NO""	NA";
8190,"ENSMUSG00000040990",-0.142431628149469,5.3306539642722,-2.92553668319089,0.0091448948257749,0.164850213318879,-2.4957467522125,58194,"Sh3kbp1","SH3-domain kinase binding protein 1 [Source:MGI Symbol;"Acc:MGI:1889583]""	X""	159627272	159978069	1	F4""	NO""	NA";
8198,"ENSMUSG00000041035",-0.220979310245608,5.28810602492276,-2.89839241127491,0.00969450193725136,0.164850213318879,-2.54329966825342,226162,"Gm17018","predicted gene 17018 [Source:MGI Symbol;"Acc:MGI:4820566]""	19""	45560615	45579763	1	C3""	NO""	NA";
8207,"ENSMUSG00000041084",-0.288144576550601,4.85497699560449,-3.46561616707045,0.00281369521612655,0.164850213318879,-1.54229190851033,66357,"Ostc","oligosaccharyltransferase complex subunit (non-catalytic) [Source:MGI Symbol;"Acc:MGI:1913607]""	3""	130695912	130709444	-1	G3""	NO""	NA";
8210,"ENSMUSG00000041115",0.281529623057649,7.84603099299837,2.89227643272855,0.00982267537001169,0.164850213318879,-2.56943419646564,245666,"Iqsec2","IQ motif and Sec7 domain 2 [Source:MGI Symbol;"Acc:MGI:3528396]""	X""	152144268	152225236	1	F3""	NO""	NA";
8226,"ENSMUSG00000041199",0.232505878738115,5.39970421488782,3.22966428796831,0.00472467431301502,0.164850213318879,-1.95195971513681,106707,"Rpusd1","RNA pseudouridylate synthase domain containing 1 [Source:MGI Symbol;"Acc:MGI:1919186]""	17""	25727670	25731464	1	A3.3""	NO""	NA";
8287,"ENSMUSG00000041544",0.411229962351807,4.33976872347349,2.77142622868956,0.012717571843527,0.164850213318879,-2.75884590168219,242748,"Disp3","dispatched RND transporter family member 3 [Source:MGI Symbol;"Acc:MGI:2444403]""	4""	148240264	148287965	-1	E2""	NO""	NA";
8374,"ENSMUSG00000041936",0.264943706472397,7.3619588644137,3.34833557958586,0.00364222982822602,0.164850213318879,-1.72942600982665,11603,"Agrn","agrin [Source:MGI Symbol;"Acc:MGI:87961]""	4""	156165290	156197488	-1	E2""	NO""	NA";
8387,"ENSMUSG00000042010",0.63871943704224,2.05717968746467,3.60405978381601,0.00207296025476678,0.164850213318879,-2.05340625780459,100705,"Acacb","acetyl-Coenzyme A carboxylase beta [Source:MGI Symbol;"Acc:MGI:2140940]""	5""	114146535	114250761	1	F""	NO""	NA";
8419,"ENSMUSG00000042178",0.426792942444332,3.179498350343,3.20064832846165,0.00503413321014182,0.164850213318879,-2.15069541204785,233912,"Armc5","armadillo repeat containing 5 [Source:MGI Symbol;"Acc:MGI:2384586]""	7""	128237342	128245100	1	F3""	NO""	NA";
8424,"ENSMUSG00000042202",-0.227347415992292,6.27796515565179,-3.27193517461551,0.00430700156689706,0.164850213318879,-1.8713750270066,320541,"Slc35e2","solute carrier family 35, member E2 [Source:MGI Symbol;"Acc:MGI:2444240]""	4""	155601416	155623340	1	E2""	NO""	NA";
8449,"ENSMUSG00000042308",0.234771283761392,5.49604010974481,2.80459554741579,0.0118501229291834,0.164850213318879,-2.71018013888336,233904,"Setd1a","SET domain containing 1A [Source:MGI Symbol;"Acc:MGI:2446244]""	7""	127776670	127800122	1	F3""	NO""	NA";
8467,"ENSMUSG00000042404",0.27478129722455,5.32264423838907,3.21961837712081,0.00482964250559933,0.164850213318879,-1.97109400073551,229541,"Dennd4b","DENN/MADD domain containing 4B [Source:MGI Symbol;"Acc:MGI:2446201]""	3""	90265185	90280669	1	F1""	NO""	NA";
8472,"ENSMUSG00000042423",0.372720092182232,5.05604662030201,2.97729407775692,0.00817936447986157,0.164850213318879,-2.40365841130379,14123,"Fbrs","fibrosin [Source:MGI Symbol;"Acc:MGI:104648]""	7""	127479199	127491711	1	F3""	NO""	NA";
8502,"ENSMUSG00000042541",-0.333367839480669,4.68449144031024,-3.58137282632603,0.00217949069642315,0.164850213318879,-1.34516860355714,20422,"Sem1","SEM1, 26S proteasome complex subunit [Source:MGI Symbol;"Acc:MGI:109238]""	6""	6557294	6578663	-1	A1""	NO""	NA";
8511,"ENSMUSG00000042589",0.396527207654432,6.72852070339477,3.23397805983241,0.0046802905465019,0.164850213318879,-1.94131783304016,13048,"Cux2","cut-like homeobox 2 [Source:MGI Symbol;"Acc:MGI:107321]""	5""	121856366	122050102	-1	F""	NO""	NA";
8541,"ENSMUSG00000042700",0.29917401205703,9.0032043862359,2.79568038987344,0.0120775144894136,0.164850213318879,-2.74582743459049,217692,"Sipa1l1","signal-induced proliferation-associated 1 like 1 [Source:MGI Symbol;"Acc:MGI:2443679]""	12""	82169320	82451786	1	D1""	NO""	NA";
8548,"ENSMUSG00000042729",-0.252320300941726,4.32648061122257,-3.41970241223965,0.00311314928472772,0.164850213318879,-1.65424909205833,107071,"Wdr74","WD repeat domain 74 [Source:MGI Symbol;"Acc:MGI:2147427]""	19""	8735827	8740624	1	A""	NO""	NA";
8568,"ENSMUSG00000042810",0.289298528259962,4.94084764113493,3.4403801323928,0.00297457422463071,0.164850213318879,-1.58393380507404,77827,"Krba1","KRAB-A domain containing 1 [Source:MGI Symbol;"Acc:MGI:1925077]""	6""	48395586	48419781	1	B2.3""	NO""	NA";
8580,"ENSMUSG00000042942",0.339112636633059,3.80622628047536,3.40362290988965,0.00322530196310944,0.164850213318879,-1.73352355179234,381157,"Greb1l","growth regulation by estrogen in breast cancer-like [Source:MGI Symbol;"Acc:MGI:3576497]""	18""	10325177	10562940	1	A1""	NO""	NA";
8613,"ENSMUSG00000043313",-0.242712258869657,3.67566916636609,-2.7502565203437,0.0133027430818565,0.164850213318879,-2.80295137616065,93890,"Pcdhb19","protocadherin beta 19 [Source:MGI Symbol;"Acc:MGI:2136757]""	18""	37496991	37504128	1	B3""	NO""	NA";
8625,"ENSMUSG00000043424",-0.439796674927187,4.13092576085362,-4.13389775321253,0.000642607305490149,0.164850213318879,-0.451094878645774,100042807,"Eif3j2","eukaryotic translation initiation factor 3, subunit J2 [Source:MGI Symbol;"Acc:MGI:3704486]""	18""	43475418	43477796	-1	B3""	NO""	NA";
8646,"ENSMUSG00000043635",0.392266483249536,3.65231857381158,3.81833019467307,0.00129069894262647,0.164850213318879,-1.08108532106378,330119,"Adamts3","a disintegrin-like and metallopeptidase (reprolysin type) with thrombospondin type 1 motif, 3 [Source:MGI Symbol;"Acc:MGI:3045353]""	5""	89677087	89883334	-1	E1""	NO""	NA";
8686,"ENSMUSG00000044037",0.559317978075048,2.52234813950135,4.10105633163849,0.000690904525872211,0.164850213318879,-1.23447894970392,235633,"Als2cl","ALS2 C-terminal like [Source:MGI Symbol;"Acc:MGI:2447532]""	9""	110879870	110900530	1	F2""	NO""	NA";
8750,"ENSMUSG00000044627",-0.299839957635934,6.72446003165275,-3.91667813697831,0.00103836858426,0.164850213318879,-0.67102886551453,72931,"Swi5","SWI5 recombination repair homolog (yeast) [Source:MGI Symbol;"Acc:MGI:1920181]""	2""	32278816	32288075	-1	B""	NO""	NA";
8757,"ENSMUSG00000044674",0.339562242651797,3.39157687363386,2.80139337225955,0.0119313201785851,0.164850213318879,-2.74884846491673,14362,"Fzd1","frizzled class receptor 1 [Source:MGI Symbol;"Acc:MGI:1196625]""	5""	4753839	4758035	-1	A1""	NO""	NA";
8797,"ENSMUSG00000045034",-0.229020105065995,5.18796051285742,-3.09316756534026,0.0063631394069466,0.164850213318879,-2.19794393873599,218440,"Ankrd34b","ankyrin repeat domain 34B [Source:MGI Symbol;"Acc:MGI:2443245]""	13""	92425896	92441658	1	C3""	NO""	NA";
8848,"ENSMUSG00000045427",-0.236011126543617,7.458208604583,-3.00752228513712,0.00766202020391439,0.164850213318879,-2.35892171807665,56258,"Hnrnph2","heterogeneous nuclear ribonucleoprotein H2 [Source:MGI Symbol;"Acc:MGI:1201779]""	X""	134601179	134607060	1	E3""	NO""	NA";
8875,"ENSMUSG00000045672",0.683883329303088,1.80977426140297,2.77745267014875,0.0125555600952537,0.164850213318879,-3.1641121243585,373864,"Col27a1","collagen, type XXVII, alpha 1 [Source:MGI Symbol;"Acc:MGI:2672118]""	4""	63214004	63334991	1	B3""	NO""	NA";
8892,"ENSMUSG00000045896",-0.238370017897731,6.52531927160843,-3.11966843172325,0.00600666644534147,0.164850213318879,-2.15157939452207,232164,"Paip2b","poly(A) binding protein interacting protein 2B [Source:MGI Symbol;"Acc:MGI:2386865]""	6""	83805401	83831741	-1	C3""	NO""	NA";
8960,"ENSMUSG00000046434",-0.202101529270078,7.85126940025582,-2.96577321470442,0.0083853356092648,0.164850213318879,-2.43604564602383,15382,"Hnrnpa1","heterogeneous nuclear ribonucleoprotein A1 [Source:MGI Symbol;"Acc:MGI:104820]""	15""	103240432	103246692	1	F3""	NO""	NA";
8964,"ENSMUSG00000046456",1.28641887547385,2.39419142745494,2.76189867904953,0.0129778077595152,0.164850213318879,-2.90221281379002,330460,"Tmem150b","transmembrane protein 150B [Source:MGI Symbol;"Acc:MGI:2679718]""	7""	4706832	4725249	-1	A1""	NO""	NA";
8978,"ENSMUSG00000046574",0.427740511269104,5.60080920763002,2.94233319049519,0.00882004390931465,0.164850213318879,-2.46774172659227,233210,"Prr12","proline rich 12 [Source:MGI Symbol;"Acc:MGI:2679002]""	7""	45027563	45052881	-1	B3""	NO""	NA";
8983,"ENSMUSG00000046613",0.584847837206801,5.01064485120516,4.66804134271836,0.000199286805337985,0.164850213318879,0.577357571665164,328643,"Vwa5b2","von Willebrand factor A domain containing 5B2 [Source:MGI Symbol;"Acc:MGI:2681859]""	16""	20589471	20605377	1	B1""	NO""	NA";
8984,"ENSMUSG00000046658",0.286796504798054,4.57275910758804,2.81026922596497,0.011707559596635,0.164850213318879,-2.69252526273879,54201,"Zfp316","zinc finger protein 316 [Source:MGI Symbol;"Acc:MGI:1860402]""	5""	143249697	143270022	-1	G2""	NO""	NA";
9089,"ENSMUSG00000047485",1.20331348471747,0.771887887704713,2.91333584553498,0.00938809673772643,0.164850213318879,-3.23629221421407,245683,"Klhl34","kelch-like 34 [Source:MGI Symbol;"Acc:MGI:2685234]""	X""	157818435	157820369	1	F4""	NO""	NA";
9113,"ENSMUSG00000047694",-0.191859503521098,5.91225440935097,-3.6007447142835,0.00208819762275049,0.164850213318879,-1.26708306599385,77929,"Yipf6","Yip1 domain family, member 6 [Source:MGI Symbol;"Acc:MGI:1925179]""	X""	98936316	98949017	1	C3""	NO""	NA";
9139,"ENSMUSG00000047879",-0.264543138962369,7.92924581305126,-3.04739951661242,0.00702797543168284,0.164850213318879,-2.28685857812419,59025,"Usp14","ubiquitin specific peptidase 14 [Source:MGI Symbol;"Acc:MGI:1928898]""	18""	9993066	10045119	-1	A1""	NO""	NA";
9151,"ENSMUSG00000047986",-0.488640034618145,2.24575949766367,-3.87653360437471,0.00113477789653617,0.164850213318879,-1.55074056285143,74337,"Palm3","paralemmin 3 [Source:MGI Symbol;"Acc:MGI:1921587]""	8""	84021471	84030295	1	C2""	NO""	NA";
9167,"ENSMUSG00000048100",-0.217904859953718,4.53947858946155,-2.75274687822147,0.0132325871706413,0.164850213318879,-2.78975861985806,99730,"Taf13","TATA-box binding protein associated factor 13 [Source:MGI Symbol;"Acc:MGI:1913500]""	3""	108571698	108583222	1	F3""	NO""	NA";
9175,"ENSMUSG00000048154",0.369635215070537,6.43354552112752,3.10033921507651,0.00626468232279567,0.164850213318879,-2.18644726029301,381022,"Kmt2d","lysine (K)-specific methyltransferase 2D [Source:MGI Symbol;"Acc:MGI:2682319]""	15""	98831669	98871204	-1	F1""	NO""	NA";
9182,"ENSMUSG00000048232",0.270711389847116,5.05000404646711,3.44977286139364,0.00291365942687917,0.164850213318879,-1.56437615385214,269529,"Fbxo10","F-box protein 10 [Source:MGI Symbol;"Acc:MGI:2686937]""	4""	45034247	45084604	-1	B1""	NO""	NA";
9198,"ENSMUSG00000048332",-0.379569286661714,5.07228948719346,-3.86518026648554,0.00116363573596536,0.164850213318879,-0.81047474315307,108927,"Lhfp","lipoma HMGIC fusion partner [Source:MGI Symbol;"Acc:MGI:1920048]""	3""	53041528	53261679	1	C""	NO""	NA";
9271,"ENSMUSG00000048997",0.334505793397835,3.63645123652609,2.84575942855179,0.0108525567285922,0.164850213318879,-2.6615960948147,72522,"Atxn7l2","ataxin 7-like 2 [Source:MGI Symbol;"Acc:MGI:1919772]""	3""	108202222	108210934	-1	F2.3""	NO""	NA";
9323,"ENSMUSG00000049502",0.276918699607714,2.99950655347497,2.79238229541122,0.0121626947819537,0.164850213318879,-2.79287049284374,209200,"Dtx3l","deltex 3-like, E3 ubiquitin ligase [Source:MGI Symbol;"Acc:MGI:2656973]""	16""	35926511	35939151	-1	B3""	NO""	NA";
9377,"ENSMUSG00000049928",0.695671465139504,1.29766237919782,3.20177177861446,0.00502178979153456,0.164850213318879,-2.93729461168821,93896,"Glp2r","glucagon-like peptide 2 receptor [Source:MGI Symbol;"Acc:MGI:2136733]""	11""	67661502	67771153	-1	B3""	NO""	NA";
9414,"ENSMUSG00000050248",0.484284224182364,4.65433931670176,4.30054312739563,0.000445186901849115,0.164850213318879,-0.0994552031912734,68525,"Evc2","EvC ciliary complex subunit 2 [Source:MGI Symbol;"Acc:MGI:1915775]""	5""	37338499	37425055	1	B3""	NO""	NA";
9415,"ENSMUSG00000050271",0.566242916084717,5.00494176451388,3.05298049611792,0.0069434169381098,0.164850213318879,-2.27232421768492,244418,"Prag1","PEAK1 related kinase activating pseudokinase 1 [Source:MGI Symbol;"Acc:MGI:1196223]""	8""	36094828	36147787	1	A4""	NO""	NA";
9426,"ENSMUSG00000050373",0.292360533926848,4.62233619265093,2.95962401476625,0.00849732236294135,0.164850213318879,-2.43659019413633,101113,"Snx21","sorting nexin family member 21 [Source:MGI Symbol;"Acc:MGI:1917729]""	2""	164785823	164793816	1	H3""	NO""	NA";
9477,"ENSMUSG00000050856",-0.446551735922566,5.99774440319435,-2.90069267003131,0.00964671477390438,0.164850213318879,-2.54488178620309,11958,"Atp5k","ATP synthase, H+ transporting, mitochondrial F1F0 complex, subunit E [Source:MGI Symbol;"Acc:MGI:106636]""	5""	108433244	108434448	-1	F""	NO""	NA";
9491,"ENSMUSG00000050965",0.169637036132069,8.23016356876959,2.94136540010752,0.0088384538788193,0.164850213318879,-2.48119662839568,18750,"Prkca","protein kinase C, alpha [Source:MGI Symbol;"Acc:MGI:97595]""	11""	107933387	108343928	-1	E1""	NO""	NA";
9511,"ENSMUSG00000051223",-0.225549171254284,8.16682079671277,-3.02195375578134,0.00742638637330956,0.164850213318879,-2.33385278207572,66882,"Bzw1","basic leucine zipper and W2 domains 1 [Source:MGI Symbol;"Acc:MGI:1914132]""	1""	58392898	58407353	1	C1.3""	NO""	NA";
9513,"ENSMUSG00000051234",-0.260121781039557,5.70242196100716,-3.21432764227485,0.00488584098421488,0.164850213318879,-1.9779560571374,19823,"Rnf7","ring finger protein 7 [Source:MGI Symbol;"Acc:MGI:1337096]""	9""	96470937	96478675	-1	E3.3""	NO""	NA";
9534,"ENSMUSG00000051359",-0.168074207849465,9.72574408394743,-2.96925665944626,0.00832253317524713,0.164850213318879,-2.43134422598242,52589,"Ncald","neurocalcin delta [Source:MGI Symbol;"Acc:MGI:1196326]""	15""	37366175	37792570	-1	B3.1""	NO""	NA";
9555,"ENSMUSG00000051527",-0.207306923920698,5.61738750514989,-3.38703327917646,0.00334519554457138,0.164850213318879,-1.66332885503672,57775,"Usp29","ubiquitin specific peptidase 29 [Source:MGI Symbol;"Acc:MGI:1888998]""	7""	6730578	6967219	1	A1""	NO""	NA";
9591,"ENSMUSG00000051985",0.682141384049227,4.66596877976633,3.2674044680181,0.00434997288449035,0.164850213318879,-1.90871223011562,226438,"Igfn1","immunoglobulin-like and fibronectin type III domain containing 1 [Source:MGI Symbol;"Acc:MGI:3045352]""	1""	135953578	136006342	-1	E4""	NO""	NA";
9595,"ENSMUSG00000052033",-0.354783378612569,4.20264904715086,-3.85112009307135,0.00120039440107406,0.164850213318879,-0.916406574760075,109054,"Pfdn4","prefoldin 4 [Source:MGI Symbol;"Acc:MGI:1923512]""	2""	170496428	170519123	1	H3""	NO""	NA";
9669,"ENSMUSG00000052681",-0.238772209421251,6.4399109365566,-2.88328337473306,0.010014123365305,0.164850213318879,-2.5805789650069,215449,"Rap1b","RAS related protein 1b [Source:MGI Symbol;"Acc:MGI:894315]""	10""	117813871	117846035	-1	D2""	NO""	NA";
9674,"ENSMUSG00000052713",0.317841064507655,4.30545888292584,3.27033832291927,0.00432209901442855,0.164850213318879,-1.91626766240255,269023,"Zfp608","zinc finger protein 608 [Source:MGI Symbol;"Acc:MGI:2442338]""	18""	54888048	54992555	-1	D3""	NO""	NA";
9684,"ENSMUSG00000052833",-0.15861242743358,6.55421901167194,-3.02041284060251,0.00745120607346084,0.164850213318879,-2.33297805899956,56459,"Sae1","SUMO1 activating enzyme subunit 1 [Source:MGI Symbol;"Acc:MGI:1929264]""	7""	16320234	16387806	-1	A2""	NO""	NA";
9690,"ENSMUSG00000052911",0.480131283678924,4.27190608904338,2.95592597060996,0.00856536669542778,0.164850213318879,-2.45152530003242,16779,"Lamb2","laminin, beta 2 [Source:MGI Symbol;"Acc:MGI:99916]""	9""	108479736	108490530	1	F2""	NO""	NA";
9725,"ENSMUSG00000053192",-0.29508784448663,8.46654328316381,-4.79911229586924,0.000149985078803031,0.164850213318879,0.964574241065054,56772,"Mllt11","myeloid/lymphoid or mixed-lineage leukemia; translocated to	11 [Source:MGI Symbol;"Acc:MGI:1929671]""	3""	95219135	95232171	-1	F2.1""	NO""	NA"
9807,"ENSMUSG00000054091",-0.227694069995493,5.09023664443001,-3.06956227479222,0.00669798895448263,0.164850213318879,-2.24084055497813,67704,"1810037I17Rik","RIKEN cDNA 1810037I17 gene [Source:MGI Symbol;"Acc:MGI:1914954]""	3""	122924203	122926184	1	G1""	NO""	NA";
9814,"ENSMUSG00000054252",0.406726411937231,6.25831970184042,2.90758157755041,0.0095049585653337,0.164850213318879,-2.53478455462926,14184,"Fgfr3","fibroblast growth factor receptor 3 [Source:MGI Symbol;"Acc:MGI:95524]""	5""	33721674	33737068	1	B2""	NO""	NA";
9819,"ENSMUSG00000054302",-0.226068603790414,5.61914277176682,-3.04461418474353,0.00707055086668576,0.164850213318879,-2.28486669501853,66266,"Eapp","E2F-associated phosphoprotein [Source:MGI Symbol;"Acc:MGI:1913516]""	12""	54670340	54695897	-1	C1""	NO""	NA";
9842,"ENSMUSG00000054509",0.492294387798128,2.52420805128527,3.25755523187651,0.00444484652670785,0.164850213318879,-2.28614841768785,328417,"Parp4","poly (ADP-ribose) polymerase family, member 4 [Source:MGI Symbol;"Acc:MGI:2685589]""	14""	56575619	56659794	1	C3""	NO""	NA";
9864,"ENSMUSG00000054766",-0.172155973477862,7.51159012688799,-2.7876441032272,0.0122860801370999,0.164850213318879,-2.75693482772931,56086,"Set","SET nuclear oncogene [Source:MGI Symbol;"Acc:MGI:1860267]""	2""	30057378	30072577	1	B""	NO""	NA";
9869,"ENSMUSG00000054814",-0.193900180540124,7.37914695267229,-2.74750136747203,0.0133807741121749,0.164850213318879,-2.82835022614331,69727,"Usp46","ubiquitin specific peptidase 46 [Source:MGI Symbol;"Acc:MGI:1916977]""	5""	73998453	74068431	-1	C3.3""	NO""	NA";
9901,"ENSMUSG00000055202",-0.345989752578467,3.85832217296359,-2.94439453905725,0.00878095531115965,0.164850213318879,-2.48226944809196,240063,"Zfp811","zinc finger protein 811 [Source:MGI Symbol;"Acc:MGI:2682944]""	17""	32795676	32809931	-1	B1""	NO""	NA";
9946,"ENSMUSG00000055692",0.354175382326404,5.30321164368059,3.33485370067004,0.00375170526503749,0.164850213318879,-1.76393386593572,224019,"Tmem191c","transmembrane protein 191C [Source:MGI Symbol;"Acc:MGI:107238]""	16""	17276077	17283229	1	A3""	NO""	NA";
10034,"ENSMUSG00000056629",-0.217368239841563,5.69590797709969,-2.87056059273845,0.0102911397222397,0.164850213318879,-2.59634377446252,114841036,"Fkbp2","FK506 binding protein 2 [Source:MGI Symbol;"Acc:MGI:95542]""	19""	6977741	6980501	-1	A""	NO""	NA";
10035,"ENSMUSG00000056629",-0.217368239841563,5.69590797709969,-2.87056059273845,0.0102911397222397,0.164850213318879,-2.59634377446252,14227,"Fkbp2","FK506 binding protein 2 [Source:MGI Symbol;"Acc:MGI:95542]""	19""	6977741	6980501	-1	A""	NO""	NA";
10058,"ENSMUSG00000056917",0.483309790750962,2.91666378310154,2.85706917042172,0.0105929703490591,0.164850213318879,-2.73222963196531,20469,"Sipa1","signal-induced proliferation associated gene 1 [Source:MGI Symbol;"Acc:MGI:107576]""	19""	5651185	5663707	-1	A""	NO""	NA";
10067,"ENSMUSG00000057069",-0.310746511656873,4.54935766616033,-3.58337667291732,0.00216986623793717,0.164850213318879,-1.34781165246291,67475,"Ero1lb","ERO1-like beta (S. cerevisiae) [Source:MGI Symbol;"Acc:MGI:1914725]""	13""	12565874	12611396	1	A1""	NO""	NA";
10073,"ENSMUSG00000057113",-0.23873949652755,7.19271328238863,-3.06035312784762,0.00683323082715817,0.164850213318879,-2.26165650061954,18148,"Npm1","nucleophosmin 1 [Source:MGI Symbol;"Acc:MGI:106184]""	11""	33152287	33163206	-1	A4""	NO""	NA";
10115,"ENSMUSG00000057561",-0.258659500785294,5.86355914633951,-3.48431163961867,0.00270009470369831,0.164850213318879,-1.48247273579878,13664,"Eif1a","eukaryotic translation initiation factor 1A [Source:MGI Symbol;"Acc:MGI:95298]""	18""	46597701	46616456	1	C""	NO""	NA";
10147,"ENSMUSG00000058093",-0.179375138572376,4.17223131350249,-2.79439179100784,0.0121107268011802,0.164850213318879,-2.72097603266879,100416706,"Zfp729b","zinc finger protein 729b [Source:MGI Symbol;"Acc:MGI:2145180]""	13""	67589439	67609707	-1	B3""	NO""	NA";
10168,"ENSMUSG00000058355",-0.190748194705716,6.90153954040308,-2.86233629538928,0.0104741310775181,0.164850213318879,-2.62078790356847,24015,"Abce1","ATP-binding cassette, sub-family E (OABP), member 1 [Source:MGI Symbol;"Acc:MGI:1195458]""	8""	79683462	79711740	-1	C1""	NO""	NA";
10170,"ENSMUSG00000058392",0.342882745295297,2.80432594751783,3.09651282019233,0.00631702705827674,0.164850213318879,-2.41619241259634,72462,"Rrp1b","ribosomal RNA processing 1 homolog B (S. cerevisiae) [Source:MGI Symbol;"Acc:MGI:1919712]""	17""	32036100	32062865	1	B1""	NO""	NA";
10172,"ENSMUSG00000058407",-0.201365026719967,5.36940195553037,-2.78956489203193,0.0122359173357299,0.164850213318879,-2.73480641929866,98258,"Txndc9","thioredoxin domain containing 9 [Source:MGI Symbol;"Acc:MGI:2138153]""	1""	37985189	37997893	-1	B""	NO""	NA";
10200,"ENSMUSG00000058740",0.27051112582535,6.38842597028067,3.94325616629195,0.000979101505087818,0.164850213318879,-0.626056594740636,227632,"Kcnt1","potassium channel, subfamily T, member 1 [Source:MGI Symbol;"Acc:MGI:1924627]""	2""	25863734	25918273	1	A3""	NO""	NA";
10209,"ENSMUSG00000058886",0.209350464806222,4.98715404968301,3.20537227451087,0.00498243051217633,0.164850213318879,-2.00228589126902,54006,"Deaf1","DEAF1, transcription factor [Source:MGI Symbol;"Acc:MGI:1858496]""	7""	141297180	141327690	-1	F5""	NO""	NA";
10211,"ENSMUSG00000058966",0.275840935809939,5.43537986416431,2.95683427450431,0.00854860503607085,0.164850213318879,-2.44095979338657,68952,"Fam57b","family with sequence similarity 57, member B [Source:MGI Symbol;"Acc:MGI:1916202]""	7""	126797668	126830219	1	F3""	NO""	NA";
10234,"ENSMUSG00000059273",0.266922771737581,5.76399308631472,2.90379878591514,0.00958254749947903,0.164850213318879,-2.53805762599362,330474,"Zc3h4","zinc finger CCCH-type containing 4 [Source:MGI Symbol;"Acc:MGI:2682314]""	7""	16400910	16437696	1	A2""	NO""	NA";
10296,"ENSMUSG00000059970",0.242441593461187,5.00000355900548,2.9170694631809,0.00931301668181562,0.164850213318879,-2.50910067738307,15512,"Hspa2","heat shock protein 2 [Source:MGI Symbol;"Acc:MGI:96243]""	12""	76404176	76406938	1	C3""	NO""	NA";
10308,"ENSMUSG00000060073",-0.299540980052788,6.31658109028589,-3.0169075426352,0.00750796721391956,0.164850213318879,-2.33817266320786,19167,"Psma3","proteasome subunit alpha 3 [Source:MGI Symbol;"Acc:MGI:104883]""	12""	70974621	70996347	1	C2""	NO""	NA";
10333,"ENSMUSG00000060373",-0.198987511272719,7.65531285729588,-3.12680238420805,0.00591408617686339,0.164850213318879,-2.1402443376609,15381,"Hnrnpc","heterogeneous nuclear ribonucleoprotein C [Source:MGI Symbol;"Acc:MGI:107795]""	14""	52073377	52104028	-1	C2""	NO""	NA";
10358,"ENSMUSG00000060671",0.188941920711843,6.05061991745595,3.12045569115792,0.00599638074240491,0.164850213318879,-2.14886732595032,54667,"Atp8b2","ATPase, class I, type 8B, member 2 [Source:MGI Symbol;"Acc:MGI:1859660]""	3""	89939481	89963508	-1	F1""	NO""	NA";
10387,"ENSMUSG00000061028",0.418055014421082,4.29900834977186,2.83960765651113,0.0109963195844203,0.164850213318879,-2.64649133665222,53609,"Clasrp","CLK4-associating serine/arginine rich protein [Source:MGI Symbol;"Acc:MGI:1855695]""	7""	19581035	19604486	-1	A3""	NO""	NA";
10391,"ENSMUSG00000061086",-0.368394970233218,4.73568174510112,-2.96783864665367,0.00834804301764397,0.164850213318879,-2.42025667659417,17896,"Myl4","myosin, light polypeptide 4 [Source:MGI Symbol;"Acc:MGI:97267]""	11""	104550663	104595753	1	E1""	NO""	NA";
10402,"ENSMUSG00000061232",0.67644293404397,3.35634823782998,3.81373161115115,0.00130389569005753,0.164850213318879,-1.14503836029287,14972,"H2-K1","histocompatibility 2, K1, K region [Source:MGI Symbol;"Acc:MGI:95904]""	17""	33996017	34000347	-1	B1""	NO""	NA";
10404,"ENSMUSG00000061273",-0.182281954568761,5.88557534508472,-3.01273145692431,0.00757613943679081,0.164850213318879,-2.34369156718864,236792,"Mmgt1","membrane magnesium transporter 1 [Source:MGI Symbol;"Acc:MGI:2384305]""	X""	56585512	56598069	-1	A6""	NO""	NA";
10410,"ENSMUSG00000061315",-0.223248973005832,6.94319950824759,-2.91184531010774,0.00941823350424926,0.164850213318879,-2.53140152006121,17938,"Naca","nascent polypeptide-associated complex alpha polypeptide [Source:MGI Symbol;"Acc:MGI:106095]""	10""	128035575	128048637	1	D3""	NO""	NA";
10440,"ENSMUSG00000061666",-0.156143899263322,5.63771712618644,-2.7790240188518,0.0125136436809578,0.164850213318879,-2.75767934407633,66569,"Gdpd1","glycerophosphodiester phosphodiesterase domain containing 1 [Source:MGI Symbol;"Acc:MGI:1913819]""	11""	87033867	87074062	-1	C""	NO""	NA";
10475,"ENSMUSG00000062098",0.268968377041571,8.08360282781488,3.15491664918515,0.00556262703783779,0.164850213318879,-2.08871249545451,228662,"Btbd3","BTB (POZ) domain containing 3 [Source:MGI Symbol;"Acc:MGI:2385155]""	2""	138256565	138589292	1	F3""	NO""	NA";
10478,"ENSMUSG00000062116",-0.206940414910456,3.55474767975198,-2.82939856667684,0.0112389586477317,0.164850213318879,-2.68554338276499,232853,"Zfp954","zinc finger protein 954 [Source:MGI Symbol;"Acc:MGI:1917764]""	7""	7114690	7121488	-1	A1""	NO""	NA";
10498,"ENSMUSG00000062372",0.493385723731336,4.61434956626037,3.28131062867035,0.00421940149419089,0.164850213318879,-1.88693160596426,83762,"Otof","otoferlin [Source:MGI Symbol;"Acc:MGI:1891247]""	5""	30367062	30461932	-1	B1""	NO""	NA";
10499,"ENSMUSG00000062373",-0.192762895461692,7.46774052898997,-2.86590691315505,0.0103943019867579,0.164850213318879,-2.61618356895071,74868,"Tmem65","transmembrane protein 65 [Source:MGI Symbol;"Acc:MGI:1922118]""	15""	58782269	58823638	-1	D1""	NO""	NA";
10511,"ENSMUSG00000062580",-0.168171734338231,6.49927806008687,-3.45398058090146,0.00288677288554836,0.164850213318879,-1.53396908967261,21854,"Timm17a","translocase of inner mitochondrial membrane 17a [Source:MGI Symbol;"Acc:MGI:1343131]""	1""	135295213	135313778	-1	E4""	NO""	NA";
10568,"ENSMUSG00000063253",-0.249933103368258,7.26857632765608,-3.14016210076439,0.0057444483534555,0.164850213318879,-2.11516753117313,56367,"Scoc","short coiled-coil protein [Source:MGI Symbol;"Acc:MGI:1927654]""	8""	83430084	83458391	-1	C2""	NO""	NA";
10590,"ENSMUSG00000063450",0.252953616238833,4.32525329863264,2.91784590454443,0.00929747621668287,0.164850213318879,-2.51222049946177,319565,"Syne2","spectrin repeat containing, nuclear envelope 2 [Source:MGI Symbol;"Acc:MGI:2449316]""	12""	75818134	76110926	1	C3""	NO""	NA";
10644,"ENSMUSG00000064043",0.310586843844428,5.38304290785816,3.57216727423762,0.00222425267852424,0.164850213318879,-1.33349847489762,224829,"Trerf1","transcriptional regulating factor 1 [Source:MGI Symbol;"Acc:MGI:2442086]""	17""	47140875	47361958	1	C""	NO""	NA";
10691,"ENSMUSG00000066191",0.348080629154428,2.58933182861007,2.90538207026687,0.00954999845970112,0.164850213318879,-2.7287024095617,75691,"Anks6","ankyrin repeat and sterile alpha motif domain containing 6 [Source:MGI Symbol;"Acc:MGI:1922941]""	4""	47015669	47057427	-1	B1""	NO""	NA";
10697,"ENSMUSG00000066306",0.206690526765634,5.98912036077847,3.28703010472406,0.00416682424181373,0.164850213318879,-1.84418999321105,101706,"Numa1","nuclear mitotic apparatus protein 1 [Source:MGI Symbol;"Acc:MGI:2443665]""	7""	101934111	102014964	1	E2""	NO""	NA";
10698,"ENSMUSG00000066324",-0.219149905703878,7.7607783814838,-2.81010203676376,0.0117117368843964,0.164850213318879,-2.71773804855422,242291,"Impad1","inositol monophosphatase domain containing 1 [Source:MGI Symbol;"Acc:MGI:1915720]""	4""	4762484	4793355	-1	A1""	NO""	NA";
10737,"ENSMUSG00000067194",-0.206448942161826,8.11311513422161,-2.93160222217976,0.00902627015859442,0.164850213318879,-2.49882397739104,66235,"Eif1ax","eukaryotic translation initiation factor 1A, X-linked [Source:MGI Symbol;"Acc:MGI:1913485]""	X""	159372178	159389928	1	F4""	NO""	NA";
10766,"ENSMUSG00000067879",-0.221920779878207,9.21913808514059,-2.86641855883257,0.0103829112228684,0.164850213318879,-2.61839908406041,76982,"Vxn","vexin [Source:MGI Symbol;"Acc:MGI:1924232]""	1""	9601199	9627143	1	A2""	NO""	NA";
10810,"ENSMUSG00000068735",0.293671556911153,6.23867058244313,2.99531031662533,0.00786707821607361,0.164850213318879,-2.37655567435105,277414,"Trp53i11","transformation related protein 53 inducible protein 11 [Source:MGI Symbol;"Acc:MGI:2670995]""	2""	93187548	93201759	1	E1""	NO""	NA";
10814,"ENSMUSG00000068744",0.355992534647354,2.95130965053704,2.82611273488651,0.0113181442331689,0.164850213318879,-2.77729461169128,56742,"Psrc1","proline/serine-rich coiled-coil 1 [Source:MGI Symbol;"Acc:MGI:1913099]""	3""	108383839	108388231	1	F3""	NO""	NA";
10822,"ENSMUSG00000068882",-0.247148449370744,7.01651798863849,-3.11687983852771,0.00604323883091665,0.164850213318879,-2.15758637779382,20823,"Ssb","Sjogren syndrome antigen B [Source:MGI Symbol;"Acc:MGI:98423]""	2""	69861562	69871846	1	C2""	NO""	NA";
10823,"ENSMUSG00000068917",0.374150523734027,4.22668311670177,4.49728487241627,0.000289184356904932,0.164850213318879,0.157870682721986,12748,"Clk2","CDC-like kinase 2 [Source:MGI Symbol;"Acc:MGI:1098669]""	3""	89164795	89176921	1	F1""	NO""	NA";
10880,"ENSMUSG00000070327",0.537648203706544,3.61191909013009,3.99114194671136,0.000880753198324927,0.164850213318879,-0.826632450881966,672511,"Rnf213","ring finger protein 213 [Source:MGI Symbol;"Acc:MGI:1289196]""	11""	119393100	119487418	1	E2""	NO""	NA";
10933,"ENSMUSG00000071072",-0.216273229000588,6.89248251732076,-2.98246942689591,0.00808844548819979,0.164850213318879,-2.40317945701015,56351,"Ptges3","prostaglandin E synthase 3 [Source:MGI Symbol;"Acc:MGI:1929282]""	10""	128058954	128077272	1	D3""	NO""	NA";
10940,"ENSMUSG00000071180",-0.191117501717485,5.48348762658549,-2.94745227824767,0.00872328158135707,0.164850213318879,-2.45784949880287,75616,"Smim15","small integral membrane protein 15 [Source:MGI Symbol;"Acc:MGI:1922866]""	13""	108044446	108049172	1	D2.1""	NO""	NA";
10954,"ENSMUSG00000071369",-0.253950731901593,5.86063386433628,-3.1077625983678,0.00616433599683844,0.164850213318879,-2.1715031421573,26408,"Map3k5","mitogen-activated protein kinase kinase kinase 5 [Source:MGI Symbol;"Acc:MGI:1346876]""	10""	19934472	20142753	1	A3""	NO""	NA";
10956,"ENSMUSG00000071415",-0.28180193571914,7.20106539439664,-2.85259617138508,0.0106949126744221,0.164850213318879,-2.63907885176295,65019,"Rpl23","ribosomal protein L23 [Source:MGI Symbol;"Acc:MGI:1929455]""	11""	97777527	97782437	-1	D""	NO""	NA";
10957,"ENSMUSG00000071415",-0.28180193571914,7.20106539439664,-2.85259617138508,0.0106949126744221,0.164850213318879,-2.63907885176295,100862455,"Rpl23","ribosomal protein L23 [Source:MGI Symbol;"Acc:MGI:1929455]""	11""	97777527	97782437	-1	D""	NO""	NA";
10958,"ENSMUSG00000071415",-0.28180193571914,7.20106539439664,-2.85259617138508,0.0106949126744221,0.164850213318879,-2.63907885176295,100044627,"Rpl23","ribosomal protein L23 [Source:MGI Symbol;"Acc:MGI:1929455]""	11""	97777527	97782437	-1	D""	NO""	NA";
10994,"ENSMUSG00000071862",-0.361222247279635,6.80646138355761,-3.32074452720181,0.00386974683594331,0.164850213318879,-1.7808416281936,107065,"Lrrtm2","leucine rich repeat transmembrane neuronal 2 [Source:MGI Symbol;"Acc:MGI:2389174]""	18""	35209003	35215024	-1	B1""	NO""	NA";
11025,"ENSMUSG00000072955",-0.550257076989617,2.43472051610136,-3.49844919863028,0.00261721725992101,0.164850213318879,-1.97207829528597,399591,"Tmsb15l","thymosin beta 15b like [Source:MGI Symbol;"Acc:MGI:3026988]""	X""	136954988	136976869	-1	F1""	NO""	NA";
11034,"ENSMUSG00000073131",-0.236888689468841,6.44096394084899,-2.8972738368605,0.00971782260818462,0.164850213318879,-2.55560198423047,67048,"Vma21","VMA21 vacuolar H+-ATPase homolog (S. cerevisiae) [Source:MGI Symbol;"Acc:MGI:1914298]""	X""	71815924	71839757	1	A7.3""	NO""	NA";
11041,"ENSMUSG00000073411",0.562562177356481,5.82507727343712,3.53833854452906,0.00239672778285372,0.164850213318879,-1.3833626320588,14964,"H2-D1","histocompatibility 2, D region locus 1 [Source:MGI Symbol;"Acc:MGI:95896]""	17""	35262730	35267499	1	B1""	NO""	NA";
11059,"ENSMUSG00000073591",-0.407588251286471,4.30472377775765,-3.07244674500712,0.00665616797969051,0.164850213318879,-2.24536664549705,93893,"Pcdhb22","protocadherin beta 22 [Source:MGI Symbol;"Acc:MGI:2136760]""	18""	37517871	37524479	1	B3""	NO""	NA";
11063,"ENSMUSG00000073643",-0.196377977540481,5.71919361801654,-3.37920998153349,0.00340325122903335,0.164850213318879,-1.6768147825087,69368,"Wdfy1","WD repeat and FYVE domain containing 1 [Source:MGI Symbol;"Acc:MGI:1916618]""	1""	79702262	79776143	-1	C4""	NO""	NA";
11068,"ENSMUSG00000073678",-0.339711566990709,5.91095365158855,-3.37151090597645,0.00346135565726625,0.164850213318879,-1.68928890051243,241062,"Pgap1","post-GPI attachment to proteins 1 [Source:MGI Symbol;"Acc:MGI:2443342]""	1""	54472994	54557684	-1	C1.2""	NO""	NA";
11113,"ENSMUSG00000074358",0.486520801084487,1.80041246413342,2.77048223054626,0.0127431309610856,0.164850213318879,-3.1263756882986,232933,"Ccdc61","coiled-coil domain containing 61 [Source:MGI Symbol;"Acc:MGI:2685005]""	7""	18890883	18910415	-1	A3""	NO""	NA";
11115,"ENSMUSG00000074405",0.376221353935349,4.38075039568565,2.81621659209606,0.0115598915354965,0.164850213318879,-2.68327196283913,319748,"Zfp865","zinc finger protein 865 [Source:MGI Symbol;"Acc:MGI:2442656]""	7""	5020376	5036768	1	A1""	NO""	NA";
11116,"ENSMUSG00000074406",0.433215253970976,2.78539178094438,2.81206873991783,0.0116626887061888,0.164850213318879,-2.80412638562018,232816,"Zfp628","zinc finger protein 628 [Source:MGI Symbol;"Acc:MGI:2665174]""	7""	4915217	4922002	1	A1""	NO""	NA";
11135,"ENSMUSG00000074652",0.617814659578653,3.18935857104408,2.99493213870994,0.00787351279293862,0.164850213318879,-2.46827106084548,668940,"Myh7b","myosin, heavy chain 7B, cardiac muscle, beta [Source:MGI Symbol;"Acc:MGI:3710243]""	2""	155611212	155634307	1	H1""	NO""	NA";
11140,"ENSMUSG00000074698",-0.187223181508991,7.08118893262952,-2.88598102899993,0.00995631919396473,0.164850213318879,-2.57867993665469,12995,"Csnk2a1","casein kinase 2, alpha 1 polypeptide [Source:MGI Symbol;"Acc:MGI:88543]""	2""	152226839	152281852	1	G3""	NO""	NA";
11151,"ENSMUSG00000074781",-0.217980142254174,7.66022863497575,-3.11907100696676,0.00601448342226335,0.164850213318879,-2.15454157888264,93765,"Ube2n","ubiquitin-conjugating enzyme E2N [Source:MGI Symbol;"Acc:MGI:1934835]""	10""	95515145	95545657	1	C2""	NO""	NA";
11168,"ENSMUSG00000074909",-0.188660146349055,5.82198455282769,-2.74779717175297,0.0133723754029959,0.164850213318879,-2.81485667402034,240614,"Ranbp6","RAN binding protein 6 [Source:MGI Symbol;"Acc:MGI:2683212]""	19""	29808400	29812974	-1	C1""	NO""	NA";
11252,"ENSMUSG00000078485",0.282023132624995,4.42801865876228,3.2538486284482,0.00448107481243846,0.164850213318879,-1.93513784416221,231002,"Plekhn1","pleckstrin homology domain containing, family N member 1 [Source:MGI Symbol;"Acc:MGI:2387630]""	4""	156221456	156234857	-1	E2""	NO""	NA";
11253,"ENSMUSG00000078485",0.282023132624995,4.42801865876228,3.2538486284482,0.00448107481243846,0.164850213318879,-1.93513784416221,231003,"Plekhn1","pleckstrin homology domain containing, family N member 1 [Source:MGI Symbol;"Acc:MGI:2387630]""	4""	156221456	156234857	-1	E2""	NO""	NA";
11262,"ENSMUSG00000078578",-0.182773585458771,8.34311774835114,-2.79565953662705,0.0120780512626271,0.164850213318879,-2.745045120053,66105,"Ube2d3","ubiquitin-conjugating enzyme E2D 3 [Source:MGI Symbol;"Acc:MGI:1913355]""	3""	135438149	135468198	1	G3""	NO""	NA";
11322,"ENSMUSG00000079108",-0.253350579695184,4.23097932472894,-2.8947468377441,0.00977070674578213,0.164850213318879,-2.5519402145974,100101806,"Srp54c","signal recognition particle 54C [Source:MGI Symbol;"Acc:MGI:3714359]""	12""	55230168	55263836	1	C1""	NO""	NA";
11326,"ENSMUSG00000079139",-0.420321864123431,2.63940796742498,-2.88092640011069,0.0100648928767639,0.164850213318879,-2.73662796030281,NA,"Gm4204","predicted gene 4204 [Source:MGI Symbol;"Acc:MGI:3782381]""	1""	135231995	135233225	1	E4""	NO""	NA";
11340,"ENSMUSG00000079363",1.4157625372359,1.25568037316734,3.06791943760007,0.00672192228616308,0.164850213318879,-3.02063733063712,17472,"Gbp4","guanylate binding protein 4 [Source:MGI Symbol;"Acc:MGI:97072]""	5""	105115767	105139586	-1	E5""	NO""	NA";
11352,"ENSMUSG00000079480",-0.528971799266271,3.6068393930446,-3.61366583596757,0.00202942852707994,0.164850213318879,-1.42328237629178,69713,"Pin4","protein (peptidyl-prolyl cis/trans isomerase) NIMA-interacting, 4 (parvulin) [Source:MGI Symbol;"Acc:MGI:1916963]""	X""	102119447	102127669	1	D""	NO""	NA";
11354,"ENSMUSG00000079484",0.378436297782691,2.56393752760917,2.94710219605134,0.00872986602019678,0.164850213318879,-2.69387478584664,227696,"Phyhd1","phytanoyl-CoA dioxygenase domain containing 1 [Source:MGI Symbol;"Acc:MGI:3612860]""	2""	30266203	30282149	1	B""	NO""	NA";
11355,"ENSMUSG00000079487",0.283259568358752,4.26906141118528,3.33872242605559,0.00371996289677607,0.164850213318879,-1.80090211999313,59024,"Med12","mediator complex subunit 12 [Source:MGI Symbol;"Acc:MGI:1926212]""	X""	101274030	101297465	1	D""	NO""	NA";
11389,"ENSMUSG00000081824",-0.301869587377858,4.72385155797203,-2.75237054908775,0.0132431659379637,0.164850213318879,-2.79107760920099,NA,"Ndufs5-ps","NADH:ubiquinone oxidoreductase core subunit S5, pseudogene [Source:MGI Symbol;"Acc:MGI:3612445]""	16""	42955631	42955949	1	B4""	NO""	NA";
11410,"ENSMUSG00000084786",-0.334632710099188,6.02371450862442,-3.00507823085813,0.00770263945381094,0.164850213318879,-2.35788586694689,66177,"Ubl5","ubiquitin-like 5 [Source:MGI Symbol;"Acc:MGI:1913427]""	9""	20642878	20647140	1	A3""	NO""	NA";
11474,"ENSMUSG00000086296",0.394113269416259,2.43784199578635,3.08007331074549,0.00654681571702391,0.164850213318879,-2.55960778900362,NA,"D030055H07Rik","RIKEN cDNA D030055H07 gene [Source:MGI Symbol;"Acc:MGI:3605036]""	9""	106148687	106160201	1	F1""	NO""	NA";
11575,"ENSMUSG00000090223",-0.462775382715025,7.2304706158757,-4.14057376002635,0.000633213248223892,0.164850213318879,-0.249881181431199,18546,"Pcp4","Purkinje cell protein 4 [Source:MGI Symbol;"Acc:MGI:97509]""	16""	96467606	96525793	1	C4""	NO""	NA";
11589,"ENSMUSG00000090667",1.01587811622161,3.94027037326591,2.75880798197941,0.013063319560271,0.164850213318879,-2.78926407042166,330390,"Gm765","predicted gene 765 [Source:MGI Symbol;"Acc:MGI:2685611]""	6""	98235708	98342754	-1	D3""	NO""	NA";
11597,"ENSMUSG00000090935",-0.2069773814195,5.92429559976365,-2.77734009898244,0.0125585681515999,0.164850213318879,-2.76448111281647,24071,"Synj2bp","synaptojanin 2 binding protein [Source:MGI Symbol;"Acc:MGI:1344347]""	12""	81497941	81532911	-1	D1""	NO""	NA";
11631,"ENSMUSG00000091896",-0.165193232048222,6.79294496671138,-3.07129750617552,0.00667279981289736,0.164850213318879,-2.24081609644905,56550,"Ube2d2a","ubiquitin-conjugating enzyme E2D 2A [Source:MGI Symbol;"Acc:MGI:1930715]""	18""	35771558	35809494	1	B2""	NO""	NA";
11632,"ENSMUSG00000091898",-0.788671328802872,4.22904048114497,-4.62704661726617,0.00021787648423976,0.164850213318879,0.436629462683724,21924,"Tnnc1","troponin C, cardiac/slow skeletal [Source:MGI Symbol;"Acc:MGI:98779]""	14""	31208312	31211729	1	B""	NO""	NA";
11640,"ENSMUSG00000092176",0.258181306105072,3.42749339047107,3.07166097412907,0.00666753531317711,0.164850213318879,-2.32080224383422,NA,"Gm20460","predicted gene 20460 [Source:MGI Symbol;"Acc:MGI:5141925]""	17""	34614484	34627349	-1	B1""	NO""	NA";
11651,"ENSMUSG00000092365",-0.273436784073047,4.30476804565918,-3.23751343514046,0.00464422097887692,0.164850213318879,-1.96853001658874,NA,"BC023719","cDNA sequence BC023719 [Source:MGI Symbol;"Acc:MGI:3574836]""	17""	36111426	36117121	1	B1""	NO""	NA";
11680,"ENSMUSG00000093456",0.235121782427278,5.27082155191857,3.00656873055139,0.00767784308594762,0.164850213318879,-2.35201343290598,NA,"Gm20662","predicted gene 20662 [Source:MGI Symbol;"Acc:MGI:5313109]""	9""	107996349	108045270	1	F1""	NO""	NA";
11698,"ENSMUSG00000093930",-0.343792478418425,8.60650878234808,-3.39909623434424,0.00325758877497007,0.164850213318879,-1.63438630564681,208715,"Hmgcs1","3-hydroxy-3-methylglutaryl-Coenzyme A synthase 1 [Source:MGI Symbol;"Acc:MGI:107592]""	13""	119690379	119708260	1	D2.3""	NO""	NA";
11739,"ENSMUSG00000096351",0.35134739055135,2.34886195639867,2.7517550355494,0.0132604857621454,0.164850213318879,-2.98037343953641,231004,"Samd11","sterile alpha motif domain containing 11 [Source:MGI Symbol;"Acc:MGI:2446220]""	4""	156246966	156255657	-1	E2""	NO""	NA";
11753,"ENSMUSG00000096914",-0.302064028517841,4.89751386492604,-3.2582499917825,0.00443808805180588,0.164850213318879,-1.906962185019,270049,"Galntl6","UDP-N-acetyl-alpha-D-galactosamine:polypeptide N-acetylgalactosaminyltransferase-like 6 [Source:MGI Symbol;"Acc:MGI:1913581]""	8""	57774052	58912640	-1	B2""	NO""	NA";
11790,"ENSMUSG00000097414",0.886432368829793,3.2082249901753,2.999756371459,0.00779181208105699,0.164850213318879,-2.44703644915724,NA,"B130046B21Rik","RIKEN cDNA B130046B21 gene [Source:MGI Symbol;"Acc:MGI:3704458]""	15""	98807024	98816077	1	F1""	NO""	NA";
11797,"ENSMUSG00000097520",0.695108539329663,2.39692472642982,2.7768721786256,0.0125710790469328,0.164850213318879,-2.88618209056599,NA,"4930488L21Rik","RIKEN cDNA 4930488L21 gene [Source:MGI Symbol;"Acc:MGI:1923059]""	8""	93750147	93813722	-1	C5""	NO""	NA";
11853,"ENSMUSG00000098743",0.439710064999643,-1.29084864650851,3.76268736265254,0.00145975633943688,0.164850213318879,-1.10418609200781,NA,"Gm27927","predicted gene, 27927 [Source:MGI Symbol;"Acc:MGI:5531309]""	X""	103469671	103469796	-1	D""	NO""	NA";
11860,"ENSMUSG00000099041",0.385108488230818,4.6571757380876,3.0807481915838,0.00653722386580004,0.164850213318879,-2.22499422139191,NA,"Gm28035","predicted gene, 28035 [Source:MGI Symbol;"Acc:MGI:5547771]""	2""	30240567	30282148	1	B""	NO""	NA";
11908,"ENSMUSG00000102252",-0.212066766897777,9.75830638267482,-2.84082708572233,0.0109676772252853,0.164850213318879,-2.66480899556986,20646,"Snrpn","small nuclear ribonucleoprotein N [Source:MGI Symbol;"Acc:MGI:98347]""	7""	59982495	60140219	-1	B5""	NO""	NA";
11981,"ENSMUSG00000104861",-0.508502382370226,1.83819986738107,-2.79648974130807,0.0120566990817177,0.164850213318879,-3.09095890903252,NA,"3110039M20Rik","RIKEN cDNA 3110039M20 gene [Source:MGI Symbol;"Acc:MGI:1914543]""	12""	49389652	49407360	1	B3""	NO""	NA";
11995,"ENSMUSG00000105230",-0.473518813703464,3.07625575933406,-3.43438491573076,0.00301411192959723,0.164850213318879,-1.80859304269445,NA,"Gm42433","predicted gene 42433 [Source:MGI Symbol;"Acc:MGI:5662570]""	9""	110005974	110006913	1	F2""	NO""	NA";
12032,"ENSMUSG00000106864",0.172856039990853,5.80020070178585,3.11705975510425,0.0060408726752636,0.164850213318879,-2.15448209929744,71752,"Gtf3c2","general transcription factor IIIC, polypeptide 2, beta [Source:MGI Symbol;"Acc:MGI:1919002]""	5""	31156005	31180144	-1	B1""	NO""	NA";
12037,"ENSMUSG00000106944",0.617855295638306,2.10603852074022,3.42479096191068,0.003078466692528,0.164850213318879,-2.25706652214668,NA,"Gm43843","predicted gene 43843 [Source:MGI Symbol;"Acc:MGI:5663980]""	6""	18429659	18431245	-1	A2""	NO""	NA";
12051,"ENSMUSG00000107331",-0.288580579564378,5.95491846632858,-2.88433339301174,0.00999158558964197,0.164850213318879,-2.57490970192647,NA,"Gm42732","predicted gene 42732 [Source:MGI Symbol;"Acc:MGI:5662869]""	5""	73311364	73312560	1	C3.2""	NO""	NA";
12086,"ENSMUSG00000108815",0.239778328460876,5.0721954929909,2.97802206065508,0.00816651579017847,0.164850213318879,-2.40235966557564,NA,"Gm49388","predicted gene, 49388 [Source:MGI Symbol;"Acc:MGI:6121614]""	7""	127785608	127803802	1	F3""	NO""	NA";
12092,"ENSMUSG00000109154",-0.490889941888029,1.90941731874319,-2.74583959298861,0.0134280506234926,0.164850213318879,-3.12392593337922,NA,"Gm44822","predicted gene 44822 [Source:MGI Symbol;"Acc:MGI:5753398]""	7""	49814202	49820590	1	B4""	NO""	NA";
12143,"ENSMUSG00000111080",-0.22148692854508,6.31898155838117,-2.83447161924542,0.0111177497585988,0.164850213318879,-2.66742109185887,NA,"Gm20300","predicted gene, 20300 [Source:MGI Symbol;"Acc:MGI:5012485]""	10""	30603195	30606634	-1	A4""	NO""	NA";
12166,"ENSMUSG00000112280",-0.265278618943347,5.0708364012396,-3.2950080172722,0.00409456087830159,0.164850213318879,-1.83938900684747,NA,"A830082N09Rik","RIKEN cDNA A830082N09 gene [Source:MGI Symbol;"Acc:MGI:3041184]""	10""	33987216	33995055	-1	B1""	NO""	NA";
12195,"ENSMUSG00000113902",-0.56930392855886,5.51043860976501,-3.40975814880298,0.00318204602063355,0.164850213318879,-1.62490737324186,NA,"Ndufb1-ps","NADH:ubiquinone oxidoreductase subunit B1 [Source:MGI Symbol;"Acc:MGI:3780865]""	12""	101968090	101977068	-1	E""	NO""	NA";
12213,"ENSMUSG00000114797",-0.264937236032462,6.98681672541985,-3.07645749273147,0.00659844034586002,0.164850213318879,-2.23185806843685,71844,"Gm49336","predicted gene, 49336 [Source:MGI Symbol;"Acc:MGI:6121524]""	14""	60205282	60251507	-1	D1""	NO""	NA";
12216,"ENSMUSG00000114942",0.417865806009372,3.20035946315611,2.81083575539098,0.0116934152946114,0.164850213318879,-2.74543187424318,NA,"Gm49361","predicted gene, 49361 [Source:MGI Symbol;"Acc:MGI:6121571]""	14""	57642077	57746103	-1	C3""	NO""	NA";
12266,"ENSMUSG00000117081",-0.475906172529721,7.12841440612493,-4.4029527474668,0.00035553677628297,0.164850213318879,0.23367602532158,NA,"Gm49948","predicted gene, 49948 [Source:MGI Symbol;"Acc:MGI:6270666]""	16""	96361794	96525580	1	C4""	NO""	NA";
321,"ENSMUSG00000002808",-0.16309789236485,6.90567432487389,-2.74203151748392,0.0135369928352959,0.165062858966633,-2.83598811862979,105298,"Epdr1","ependymin related protein 1 (zebrafish) [Source:MGI Symbol;"Acc:MGI:2145369]""	13""	19591706	19619927	-1	A2""	NO""	NA";
1629,"ENSMUSG00000020196",0.207553662638243,6.27975869903457,2.74439258419742,0.0134693475741745,0.165062858966633,-2.8265688604431,104248,"Cabin1","calcineurin binding protein 1 [Source:MGI Symbol;"Acc:MGI:1298375]""	10""	75646112	75764341	-1	C1""	NO""	NA";
4113,"ENSMUSG00000027220",-0.145712005277339,7.84538078134188,-2.74210958047929,0.0135347511112931,0.165062858966633,-2.83953212208792,80976,"Syt13","synaptotagmin XIII [Source:MGI Symbol;"Acc:MGI:1933945]""	2""	92915098	92956058	1	E1""	NO""	NA";
5566,"ENSMUSG00000031144",-0.154771322058141,10.4984977063694,-2.74268108815192,0.0135183500414517,0.165062858966633,-2.84132971150306,20977,"Syp","synaptophysin [Source:MGI Symbol;"Acc:MGI:98467]""	X""	7638471	7653256	1	A1.1""	NO""	NA";
6780,"ENSMUSG00000035268",0.299224644220964,5.22329029651282,2.74101112568653,0.0135663280309745,0.165141130055433,-2.81548993959971,18769,"Pkig","protein kinase inhibitor, gamma [Source:MGI Symbol;"Acc:MGI:1343086]""	2""	163658386	163726158	1	H3""	NO""	NA";
8549,"ENSMUSG00000042734",-0.158460369093999,5.87311382473225,-2.74010125758557,0.0135925371652994,0.165181148196891,-2.82917218671626,69480,"Ttc9","tetratricopeptide repeat domain 9 [Source:MGI Symbol;"Acc:MGI:1916730]""	12""	81631249	81667557	1	D1""	NO""	NA";
1452,"ENSMUSG00000019777",-0.192598179325349,6.29947109525538,-2.7337734354426,0.0137761595484814,0.165285142715182,-2.84585896586627,15182,"Hdac2","histone deacetylase 2 [Source:MGI Symbol;"Acc:MGI:1097691]""	10""	36974544	37001889	1	B1""	NO""	NA";
1991,"ENSMUSG00000021024",-0.278472216194852,6.08340625054962,-2.73567675762147,0.0137206799792131,0.165285142715182,-2.83967575297869,26443,"Psma6","proteasome subunit alpha 6 [Source:MGI Symbol;"Acc:MGI:1347006]""	12""	55384222	55418454	1	C1""	NO""	NA";
2620,"ENSMUSG00000022568",0.404189770712514,4.76787201012308,2.73630774003962,0.0137023348896497,0.165285142715182,-2.81869960955392,105782,"Scrib","scribbled planar cell polarity [Source:MGI Symbol;"Acc:MGI:2145950]""	15""	76047158	76069784	-1	D3""	NO""	NA";
3111,"ENSMUSG00000024477",-0.130924008686155,5.26240620987741,-2.73492986538149,0.0137424254288248,0.165285142715182,-2.82825969116833,225467,"Pggt1b","protein geranylgeranyltransferase type I, beta subunit [Source:MGI Symbol;"Acc:MGI:1917514]""	18""	46235351	46280993	-1	C""	NO""	NA";
3163,"ENSMUSG00000024603",-0.174869297704587,6.88295615398695,-2.73270082627442,0.01380751944532,0.165285142715182,-2.85239577254397,67665,"Dctn4","dynactin 4 [Source:MGI Symbol;"Acc:MGI:1914915]""	18""	60526185	60558766	1	D3""	NO""	NA";
4882,"ENSMUSG00000029119",0.245929613967576,4.22904236858359,2.7334314361865,0.0137861511707116,0.165285142715182,-2.82178336215315,17160,"Man2b2","mannosidase 2, alpha B2 [Source:MGI Symbol;"Acc:MGI:1195262]""	5""	36806921	36830653	-1	B3""	NO""	NA";
6033,"ENSMUSG00000032330",-0.300679089910829,6.89159358669275,-2.73643128071692,0.0136987458385439,0.165285142715182,-2.84537071063828,12866,"Cox7a2","cytochrome c oxidase subunit 7A2 [Source:MGI Symbol;"Acc:MGI:1316715]""	9""	79755361	79759878	-1	E1""	NO""	NA";
9250,"ENSMUSG00000048826",0.38520570648623,6.04715880883349,2.73589536236904,0.0137143216344562,0.165285142715182,-2.83727935541893,240025,"Dact2","dishevelled-binding antagonist of beta-catenin 2 [Source:MGI Symbol;"Acc:MGI:1920347]""	17""	14195052	14204304	-1	A2""	NO""	NA";
10468,"ENSMUSG00000062014",-0.166776019041499,8.05405652983429,-2.73772110673573,0.0136613281203215,0.165285142715182,-2.84816753441599,63985,"Gmfb","glia maturation factor, beta [Source:MGI Symbol;"Acc:MGI:1927133]""	14""	46808149	46822242	-1	C1""	NO""	NA";
11136,"ENSMUSG00000074656",-0.200447560616828,6.13717537331042,-2.73132108131594,0.0138479596521822,0.165494331219328,-2.84834908442666,67204,"Eif2s2","eukaryotic translation initiation factor 2, subunit 2 (beta) [Source:MGI Symbol;"Acc:MGI:1914454]""	2""	154871410	154892935	-1	H1""	NO""	NA";
1406,"ENSMUSG00000019235",0.194504049554096,4.77583702097205,2.72989525445945,0.0138898697083961,0.165521430978153,-2.83109075004369,238323,"Rps6kl1","ribosomal protein S6 kinase-like 1 [Source:MGI Symbol;"Acc:MGI:2443413]""	12""	85135249	85151264	-1	D1""	NO""	NA";
10462,"ENSMUSG00000061979",0.250746483582362,3.0307078996172,2.72968143780404,0.0138961649962954,0.165521430978153,-2.88565935293797,94254,"Rcc1l","reculator of chromosome condensation 1 like [Source:MGI Symbol;"Acc:MGI:2137600]""	5""	134148054	134176774	-1	G2""	NO""	NA";
5,"ENSMUSG00000000085",0.168401803417743,5.02693930415555,2.70861260436587,0.0145300614809898,0.165587485838684,-2.86964096997372,29871,"Scmh1","sex comb on midleg homolog 1 [Source:MGI Symbol;"Acc:MGI:1352762]""	4""	120405281	120530186	1	D2.1""	NO""	NA";
340,"ENSMUSG00000002968",0.327836577943568,5.29481967789368,2.71845556829346,0.0142305469588681,0.165587485838684,-2.8563602296439,75613,"Med25","mediator complex subunit 25 [Source:MGI Symbol;"Acc:MGI:1922863]""	7""	44876765	44892712	-1	B3""	NO""	NA";
355,"ENSMUSG00000003072",0.150593492679127,6.55108325563378,2.7011817566539,0.0147601620111923,0.165587485838684,-2.90524759947195,66043,"Atp5d","ATP synthase, H+ transporting, mitochondrial F1 complex, delta subunit [Source:MGI Symbol;"Acc:MGI:1913293]""	10""	80138632	80145818	1	C1""	NO""	NA";
367,"ENSMUSG00000003199",0.196747309736733,5.54409499852881,2.70979470809585,0.0144937747476093,0.165587485838684,-2.8763550373064,68047,"Mpnd","MPN domain containing [Source:MGI Symbol;"Acc:MGI:1915297]""	17""	56005711	56016790	1	D""	NO""	NA";
637,"ENSMUSG00000005873",-0.187727244607894,8.74839987108459,-2.72187160158863,0.0141279875652073,0.165587485838684,-2.87773823574998,13476,"Reep5","receptor accessory protein 5 [Source:MGI Symbol;"Acc:MGI:1270152]""	18""	34344885	34374070	-1	B1""	NO""	NA";
730,"ENSMUSG00000006818",-0.165581324498049,7.69003665035122,-2.71454462892937,0.0143488398455114,0.165587485838684,-2.88816645615382,20656,"Sod2","superoxide dismutase 2, mitochondrial [Source:MGI Symbol;"Acc:MGI:98352]""	17""	13006846	13040063	1	A1""	NO""	NA";
770,"ENSMUSG00000007777",-0.334408961238042,3.53797743587899,-2.69768382223405,0.0148696798626336,0.165587485838684,-2.89406160399399,66050,"0610009B22Rik","RIKEN cDNA 0610009B22 gene [Source:MGI Symbol;"Acc:MGI:1913300]""	11""	51685386	51688874	-1	B1.3""	NO""	NA";
1617,"ENSMUSG00000020167",0.592088040499575,3.333179472592,2.69116044017468,0.0150760007498802,0.165587485838684,-2.92227214313945,21423,"Tcf3","transcription factor 3 [Source:MGI Symbol;"Acc:MGI:98510]""	10""	80409514	80433647	-1	C1""	NO""	NA";
1939,"ENSMUSG00000020898",0.143832073748311,5.40178973438968,2.70322925781246,0.0146964144867101,0.165587485838684,-2.88498910375708,68964,"Ctc1","CTS telomere maintenance complex component 1 [Source:MGI Symbol;"Acc:MGI:1916214]""	11""	69015911	69036473	1	B3""	NO""	NA";
2283,"ENSMUSG00000021770",-0.182397755055025,7.54166045392543,-2.72781069052556,0.0139513610674228,0.165587485838684,-2.86389855075652,67630,"Samd8","sterile alpha motif domain containing 8 [Source:MGI Symbol;"Acc:MGI:1914880]""	14""	21750531	21798726	1	A3""	NO""	NA";
2366,"ENSMUSG00000021987",-0.175068134594101,7.62777457551295,-2.71899253613315,0.014214378527928,0.165587485838684,-2.87983541826163,219135,"Mtmr6","myotubularin related protein 6 [Source:MGI Symbol;"Acc:MGI:2145637]""	14""	60265228	60302370	1	D1""	NO""	NA";
2597,"ENSMUSG00000022533",-0.168675485248943,6.63888440569027,-2.70017833700169,0.0147914992361386,0.165587485838684,-2.9082702098686,224088,"Atp13a3","ATPase type 13A3 [Source:MGI Symbol;"Acc:MGI:2685387]""	16""	30312423	30405975	-1	B2""	NO""	NA";
2744,"ENSMUSG00000022865",-0.31599158471645,5.3871577135419,-2.69847349872464,0.0148448879649661,0.165587485838684,-2.89423027824165,13052,"Cxadr","coxsackie virus and adenovirus receptor [Source:MGI Symbol;"Acc:MGI:1201679]""	16""	78301489	78359774	1	C3.1""	NO""	NA";
2793,"ENSMUSG00000023009",0.508039524660894,3.35154241648664,2.69599218443684,0.0149229221148895,0.165587485838684,-2.90810712123392,380969,"Nckap5l","NCK-associated protein 5-like [Source:MGI Symbol;"Acc:MGI:3609653]""	15""	99422035	99457748	-1	F1""	NO""	NA";
2803,"ENSMUSG00000023025",-0.191286768374393,6.08432886068934,-2.69107827651835,0.0150786167778328,0.165587485838684,-2.9183514459495,207214,"Larp4","La ribonucleoprotein domain family, member 4 [Source:MGI Symbol;"Acc:MGI:2443114]""	15""	99970065	100016358	1	F1""	NO""	NA";
2952,"ENSMUSG00000024072",-0.262811772306621,5.95268114144705,-2.71054300513309,0.0144708492921856,0.165587485838684,-2.88264067939886,67864,"Yipf4","Yip1 domain family, member 4 [Source:MGI Symbol;"Acc:MGI:1915114]""	17""	74489493	74500277	1	E2""	NO""	NA";
3062,"ENSMUSG00000024330",0.742205347485918,3.05997273241639,2.70755678712125,0.0145625450902836,0.165587485838684,-2.94074459326197,12815,"Col11a2","collagen, type XI, alpha 2 [Source:MGI Symbol;"Acc:MGI:88447]""	17""	34039437	34066685	1	B1""	NO""	NA";
3150,"ENSMUSG00000024576",-0.175339970117792,8.30455229134085,-2.70733536732255,0.0145693661680609,0.165587485838684,-2.9027836634736,93687,"Csnk1a1","casein kinase 1, alpha 1 [Source:MGI Symbol;"Acc:MGI:1934950]""	18""	61555274	61590061	1	E1""	NO""	NA";
3178,"ENSMUSG00000024646",-0.271912976620112,5.40367884372192,-2.72016906409017,0.0141790139990792,0.165587485838684,-2.85583755235249,109672,"Cyb5a","cytochrome b5 type A (microsomal) [Source:MGI Symbol;"Acc:MGI:1926952]""	18""	84838704	84879871	1	E4""	NO""	NA";
3398,"ENSMUSG00000025225",0.922599498947909,1.70110364683688,2.72618509304394,0.0139994944787942,0.165587485838684,-3.15417942610923,18034,"Nfkb2","nuclear factor of kappa light polypeptide gene enhancer in B cells 2, p49/p100 [Source:MGI Symbol;"Acc:MGI:1099800]""	19""	46304320	46312385	1	C3""	NO""	NA";
3948,"ENSMUSG00000026775",-0.176661636741789,6.69198978545548,-2.69080870821559,0.0150872026727741,0.165587485838684,-2.92538800554883,27377,"Yme1l1","YME1-like 1 (S. cerevisiae) [Source:MGI Symbol;"Acc:MGI:1351651]""	2""	23156369	23199260	1	A3""	NO""	NA";
4347,"ENSMUSG00000027823",-0.229952516171585,6.9634217371336,-2.70080266609115,0.0147719937035282,0.165587485838684,-2.90941164539683,229363,"Gmps","guanine monophosphate synthetase [Source:MGI Symbol;"Acc:MGI:2448526]""	3""	63976106	64022579	1	E1""	NO""	NA";
4402,"ENSMUSG00000027998",-0.201309775605146,4.75308858988095,-2.69660029775504,0.0149037615388954,0.165587485838684,-2.88635605034347,53317,"Plrg1","pleiotropic regulator 1 [Source:MGI Symbol;"Acc:MGI:1858197]""	3""	83055522	83072355	1	E3""	NO""	NA";
4422,"ENSMUSG00000028041",0.219585930838872,5.75914485331311,2.69085384532541,0.0150857647060866,0.165587485838684,-2.91353637532306,11490,"Adam15","a disintegrin and metallopeptidase domain 15 (metargidin) [Source:MGI Symbol;"Acc:MGI:1333882]""	3""	89338542	89349996	-1	F1""	NO""	NA";
4590,"ENSMUSG00000028459",0.966523483759621,0.658617511326709,2.69259280275849,0.0150304650452742,0.165587485838684,-3.52466594706539,12517,"Cd72","CD72 antigen [Source:MGI Symbol;"Acc:MGI:88345]""	4""	43446462	43454628	-1	A5""	NO""	NA";
4944,"ENSMUSG00000029247",-0.173754002038475,6.56692291380038,-2.69301802452619,0.0150169722991063,0.165587485838684,-2.92026809682184,67054,"Paics","phosphoribosylaminoimidazole carboxylase, phosphoribosylaminoribosylaminoimidazole, succinocarboxamide synthetase [Source:MGI Symbol;"Acc:MGI:1914304]""	5""	76951307	76967509	1	C3.3""	NO""	NA";
5359,"ENSMUSG00000030505",-0.166192960327527,4.463998396183,-2.70892254236116,0.0145205389973708,0.165587485838684,-2.86322981282723,71974,"Prmt3","protein arginine N-methyltransferase 3 [Source:MGI Symbol;"Acc:MGI:1919224]""	7""	49778346	49858265	1	B4""	NO""	NA";
5918,"ENSMUSG00000032030",-0.161313517448581,6.35425071663688,-2.72213365371693,0.0141201492780232,0.165587485838684,-2.86726341939365,75717,"Cul5","cullin 5 [Source:MGI Symbol;"Acc:MGI:1922967]""	9""	53614582	53670014	-1	A5.3""	NO""	NA";
5970,"ENSMUSG00000032186",-0.133929337877443,9.77567308900706,-2.7184352890844,0.0142311579231163,0.165587485838684,-2.88442550724417,50876,"Tmod2","tropomodulin 2 [Source:MGI Symbol;"Acc:MGI:1355335]""	9""	75565621	75611325	-1	D""	NO""	NA";
6559,"ENSMUSG00000034345",-0.252446229868766,6.1092168061454,-2.70612078230732,0.0146068371732927,0.165587485838684,-2.89205193822377,66467,"Gtf2h5","general transcription factor IIH, polypeptide 5 [Source:MGI Symbol;"Acc:MGI:107227]""	17""	6079786	6086517	1	A1""	NO""	NA";
6820,"ENSMUSG00000035478",0.288694801624154,5.89731251336026,2.69748120861403,0.0148760472960084,0.165587485838684,-2.90301829807572,17192,"Mbd3","methyl-CpG binding domain protein 3 [Source:MGI Symbol;"Acc:MGI:1333812]""	10""	80392539	80399550	-1	C1""	NO""	NA";
6990,"ENSMUSG00000036299",-0.167755759302984,6.17014764802201,-2.71018351699061,0.0144818585391951,0.165587485838684,-2.88569428841176,407819,"BC031181","cDNA sequence BC031181 [Source:MGI Symbol;"Acc:MGI:3039614]""	18""	75005868	75010152	1	E2""	NO""	NA";
7464,"ENSMUSG00000038208",0.270037100639371,2.92416653116,2.69399197456869,0.0149861114183435,0.165587485838684,-2.94895784121573,320655,"Pgap3","post-GPI attachment to proteins 3 [Source:MGI Symbol;"Acc:MGI:2444461]""	11""	98388677	98400490	-1	D""	NO""	NA";
7522,"ENSMUSG00000038384",0.342809761783839,5.24930303795573,2.72834612196788,0.0139355418447978,0.165587485838684,-2.83913084459877,208043,"Setd1b","SET domain containing 1B [Source:MGI Symbol;"Acc:MGI:2652820]""	5""	123142193	123168629	1	F""	NO""	NA";
7753,"ENSMUSG00000039205",0.261362869707554,5.18826337626041,2.70882159860696,0.0145236397208253,0.165587485838684,-2.87143946871176,68379,"Ciz1","CDKN1A interacting zinc finger protein 1 [Source:MGI Symbol;"Acc:MGI:1920234]""	2""	32352327	32380970	1	B""	NO""	NA";
8456,"ENSMUSG00000042354",-0.204246772400124,4.40372467040809,-2.691072127248,0.0150788125833417,0.165587485838684,-2.89216559898595,30877,"Gnl3","guanine nucleotide binding protein-like 3 (nucleolar) [Source:MGI Symbol;"Acc:MGI:1353651]""	14""	31012433	31019152	-1	B""	NO""	NA";
8799,"ENSMUSG00000045039",0.227690618794709,7.40165999198172,2.69533449721541,0.0149436711791929,0.165587485838684,-2.92075648671854,269878,"Megf8","multiple EGF-like-domains 8 [Source:MGI Symbol;"Acc:MGI:2446294]""	7""	25317164	25365917	1	A3""	NO""	NA";
9090,"ENSMUSG00000047495",0.214306133878379,6.29210850621112,2.72132048344859,0.0141444857511396,0.165587485838684,-2.86806407185329,244310,"Dlgap2","DLG associated protein 2 [Source:MGI Symbol;"Acc:MGI:2443181]""	8""	14095865	14847680	1	A1.1""	NO""	NA";
9853,"ENSMUSG00000054693",-0.160218306686975,7.06823758684579,-2.72285011608103,0.0140987402928845,0.165587485838684,-2.87078177315317,11487,"Adam10","a disintegrin and metallopeptidase domain 10 [Source:MGI Symbol;"Acc:MGI:109548]""	9""	70678997	70780229	1	D""	NO""	NA";
10059,"ENSMUSG00000056919",0.223703856718692,3.5020912339543,2.70551611954648,0.014625525894819,0.165587485838684,-2.88572545564534,382090,"Cep162","centrosomal protein 162 [Source:MGI Symbol;"Acc:MGI:1925343]""	9""	87189577	87255536	-1	E3.1""	NO""	NA";
10183,"ENSMUSG00000058569",-0.195253165098258,6.45367849101816,-2.71000726083131,0.0144872592731621,0.165587485838684,-2.88909965071539,67511,"Tmed9","transmembrane p24 trafficking protein 9 [Source:MGI Symbol;"Acc:MGI:1914761]""	13""	55573732	55597697	1	B1""	NO""	NA";
10205,"ENSMUSG00000058799",-0.221567670050753,8.1526471981047,-2.70850820575809,0.014533270351269,0.165587485838684,-2.90019584661523,53605,"Nap1l1","nucleosome assembly protein 1-like 1 [Source:MGI Symbol;"Acc:MGI:1855693]""	10""	111473223	111498150	1	D1""	NO""	NA";
10523,"ENSMUSG00000062760",-0.221089772297944,5.53910643761697,-2.70564047914217,0.0146216803614869,0.165587485838684,-2.88328788849313,72301,"Shisal1","shisa like 1 [Source:MGI Symbol;"Acc:MGI:1919551]""	15""	84379203	84447097	-1	E2""	NO""	NA";
10731,"ENSMUSG00000066979",-0.157979071529286,5.82180781178316,-2.69339416325062,0.0150050466599022,0.165587485838684,-2.91015251189922,12237,"Bub3","BUB3 mitotic checkpoint protein [Source:MGI Symbol;"Acc:MGI:1343463]""	7""	131560222	131571895	1	F3""	NO""	NA";
10819,"ENSMUSG00000068823",-0.150535849015864,8.11145090532462,-2.72406293194258,0.0140625703240703,0.165587485838684,-2.87256120604884,229663,"Csde1","cold shock domain containing E1, RNA binding [Source:MGI Symbol;"Acc:MGI:92356]""	3""	103020426	103058186	1	F2.2""	NO""	NA";
10983,"ENSMUSG00000071708",-0.177201778380705,7.09870721580115,-2.71774306377875,0.0142520280839785,0.165587485838684,-2.87992004737215,20603,"Sms","spermine synthase [Source:MGI Symbol;"Acc:MGI:109490]""	X""	157443855	157492287	-1	F4""	NO""	NA";
11040,"ENSMUSG00000073295",-0.225948217709354,5.21987609190843,-2.71497831573325,0.0143356760198781,0.165587485838684,-2.86254613933327,58242,"Nudt11","nudix (nucleoside diphosphate linked moiety X)-type motif 11 [Source:MGI Symbol;"Acc:MGI:1930957]""	X""	6047453	6055110	1	A1.1""	NO""	NA";
11194,"ENSMUSG00000075334",-0.448798845534148,4.12720310914791,-2.69051482527319,0.0150965683245214,0.165587485838684,-2.89277587675837,67874,"Rprm","reprimo, TP53 dependent G2 arrest mediator candidate [Source:MGI Symbol;"Acc:MGI:1915124]""	2""	54084093	54085552	-1	C1.1""	NO""	NA";
11391,"ENSMUSG00000082229",-0.217140273559821,7.26424377031972,-2.71038216494582,0.014475773998163,0.165587485838684,-2.8937827322527,17954,"Nap1l2","nucleosome assembly protein 1-like 2 [Source:MGI Symbol;"Acc:MGI:106654]""	X""	103184176	103186640	-1	D""	NO""	NA";
11494,"ENSMUSG00000086976",1.63812381909507,0.368781701813275,2.70137408604637,0.0147541627361128,0.165587485838684,-3.54215708782775,NA,"Gm12316","predicted gene 12316 [Source:MGI Symbol;"Acc:MGI:3651760]""	11""	70611212	70613211	-1	B3""	NO""	NA";
12098,"ENSMUSG00000109324",-0.202997680652864,5.60385088270275,-2.71149492674424,0.0144417355574865,0.165587485838684,-2.87431175436553,15469,"Prmt1","protein arginine N-methyltransferase 1 [Source:MGI Symbol;"Acc:MGI:107846]""	7""	44975989	44986568	-1	B3""	NO""	NA";
12227,"ENSMUSG00000115469",1.09903646375251,1.87754920757187,2.71439685587986,0.0143533278867866,0.165587485838684,-3.04623983663868,NA,"Gm49227","predicted gene, 49227 [Source:MGI Symbol;"Acc:MGI:6118687]""	16""	85080111	85083392	1	C3.3""	NO""	NA";
696,"ENSMUSG00000006456",0.249282449745339,4.25203351133534,2.68839656635037,0.0151642388793841,0.165617511912692,-2.89629056543796,56275,"Rbm14","RNA binding motif protein 14 [Source:MGI Symbol;"Acc:MGI:1929092]""	19""	4800569	4811634	-1	A""	NO""	NA";
5180,"ENSMUSG00000029918",-0.301653270637123,4.14164671039375,-2.68755405147899,0.0151912345963335,0.165617511912692,-2.89790061269806,14548,"Mrps33","mitochondrial ribosomal protein S33 [Source:MGI Symbol;"Acc:MGI:1338046]""	6""	39801804	39810988	-1	B1""	NO""	NA";
7973,"ENSMUSG00000040078",-0.383805114465877,2.33590484884399,-2.6881960587251,0.0151706593513955,0.165617511912692,-3.07636518673802,NA,"Ptges3-ps","prostaglandin E synthase 3, pseudogene [Source:MGI Symbol;"Acc:MGI:3704271]""	6""	85843980	85844459	1	C3""	NO""	NA";
9427,"ENSMUSG00000050379",-0.17893512812772,6.8531884613698,-2.68851040799544,0.0151605947017079,0.165617511912692,-2.93048172864957,56526,"Septin6","septin 6 [Source:MGI Symbol;"Acc:MGI:1888939]""	X""	36911326	36991794	-1	A3.3""	NO""	NA";
446,"ENSMUSG00000003863",0.348765026190615,7.56739968109698,2.68152879594907,0.0153856372469666,0.165686902982733,-2.9458539341436,76787,"Ppfia3","protein tyrosine phosphatase, receptor type, f polypeptide (PTPRF), interacting protein (liprin), alpha 3 [Source:MGI Symbol;"Acc:MGI:1924037]""	7""	45339122	45367019	-1	B3""	NO""	NA";
1422,"ENSMUSG00000019437",0.37883586731038,4.63141793467726,2.67971711203471,0.0154445536566485,0.165686902982733,-2.91347075510283,68385,"Tlcd1","TLC domain containing 1 [Source:MGI Symbol;"Acc:MGI:1915572]""	11""	78176711	78181909	1	B5""	NO""	NA";
4934,"ENSMUSG00000029223",-0.161585494948964,8.77525788644747,-2.682962246152,0.0153391732476382,0.165686902982733,-2.94690100784717,22223,"Uchl1","ubiquitin carboxy-terminal hydrolase L1 [Source:MGI Symbol;"Acc:MGI:103149]""	5""	66676091	66687234	1	C3.1""	NO""	NA";
6692,"ENSMUSG00000034898",0.276317912143977,2.55468831534354,2.68242486027798,0.0153565764031885,0.165686902982733,-3.0240258048564,70598,"Filip1","filamin A interacting protein 1 [Source:MGI Symbol;"Acc:MGI:1917848]""	9""	79805094	80012851	-1	E1""	NO""	NA";
7185,"ENSMUSG00000037119",-0.176547411704879,6.56443451644085,-2.68547757822999,0.0152579647512319,0.165686902982733,-2.93355643902578,210998,"Fam91a1","family with sequence similarity 91, member A1 [Source:MGI Symbol;"Acc:MGI:1277178]""	15""	58415468	58457740	1	D1""	NO""	NA";
7810,"ENSMUSG00000039428",-0.154905596934216,6.09454043968038,-2.67935929230361,0.0154562154917794,0.165686902982733,-2.93915759797911,72759,"Tmem135","transmembrane protein 135 [Source:MGI Symbol;"Acc:MGI:1920009]""	7""	89139714	89404222	-1	D3""	NO""	NA";
7961,"ENSMUSG00000040025",-0.177513527234562,5.35544770514417,-2.68380775000443,0.0153118298680143,0.165686902982733,-2.9180762753256,213541,"Ythdf2","YTH N6-methyladenosine RNA binding protein 2 [Source:MGI Symbol;"Acc:MGI:2444233]""	4""	132184912	132212303	-1	D2.3""	NO""	NA";
8194,"ENSMUSG00000041014",-0.136754580378859,6.06675726622454,-2.67882938216651,0.0154735014362159,0.165686902982733,-2.93914852097487,18183,"Nrg3","neuregulin 3 [Source:MGI Symbol;"Acc:MGI:1097165]""	14""	38368952	39473088	-1	B""	NO""	NA";
8445,"ENSMUSG00000042298",-0.206748703871266,6.74004973637531,-2.68082928933566,0.0154083598944634,0.165686902982733,-2.9433418466134,72795,"Ttc19","tetratricopeptide repeat domain 19 [Source:MGI Symbol;"Acc:MGI:1920045]""	11""	62281473	62328451	1	B2""	NO""	NA";
10099,"ENSMUSG00000057388",-0.236909639421176,4.85511712397414,-2.6808004606137,0.0154092970487504,0.165686902982733,-2.91475359467186,67681,"Mrpl18","mitochondrial ribosomal protein L18 [Source:MGI Symbol;"Acc:MGI:1914931]""	17""	12911349	12916345	-1	A1""	NO""	NA";
11335,"ENSMUSG00000079316",-0.219906679738956,4.69933736290906,-2.68504783507184,0.0152718100314684,0.165686902982733,-2.90524669352595,56382,"Rab9","RAB9, member RAS oncogene family [Source:MGI Symbol;"Acc:MGI:1890695]""	X""	166457253	166479867	-1	F5""	NO""	NA";
11609,"ENSMUSG00000091390",1.62997099472303,-0.290657505636511,2.68507750563978,0.0152708537323275,0.165686902982733,-3.68212995061327,NA,"Gm17168","predicted gene 17168 [Source:MGI Symbol;"Acc:MGI:4937995]""	17""	57041775	57047143	1	D""	NO""	NA";
2180,"ENSMUSG00000021520",-0.283084752469154,5.75650418484104,-2.67411766345795,0.0156280139556319,0.165868583580959,-2.94244056959366,67530,"Uqcrb","ubiquinol-cytochrome c reductase binding protein [Source:MGI Symbol;"Acc:MGI:1914780]""	13""	66900617	66905378	-1	B3""	NO""	NA";
2341,"ENSMUSG00000021930",-0.226779378792512,6.19092016517833,-2.67302639260886,0.015664009749554,0.165868583580959,-2.95171326555155,66674,"Spryd7","SPRY domain containing 7 [Source:MGI Symbol;"Acc:MGI:1913924]""	14""	61531993	61556886	-1	D1""	NO""	NA";
2494,"ENSMUSG00000022307",-0.228515695925777,8.98660048301219,-2.67282131511966,0.015670783100061,0.165868583580959,-2.96510066656927,170719,"Oxr1","oxidation resistance 1 [Source:MGI Symbol;"Acc:MGI:2179326]""	15""	41447482	41861048	1	B3.1""	NO""	NA";
6410,"ENSMUSG00000033763",0.388072786050469,7.48171622966625,2.67494527546461,0.0156007676642196,0.165868583580959,-2.9568578341323,244654,"Mtss2","MTSS I-BAR domain containing 2 [Source:MGI Symbol;"Acc:MGI:3039591]""	8""	110721476	110741400	1	E1""	NO""	NA";
6858,"ENSMUSG00000035673",0.326650985560591,3.44851773887875,2.67461769042126,0.0156115468537259,0.165868583580959,-2.93454290654145,216161,"Sbno2","strawberry notch 2 [Source:MGI Symbol;"Acc:MGI:2448490]""	10""	80056992	80105571	-1	C1""	NO""	NA";
8527,"ENSMUSG00000042644",0.498415230814838,2.38476526976707,2.67425394761338,0.0156235241446016,0.165868583580959,-3.09829307778305,16440,"Itpr3","inositol 1,4,5-triphosphate receptor 3 [Source:MGI Symbol;"Acc:MGI:96624]""	17""	27057304	27122223	1	A3.3""	NO""	NA";
9172,"ENSMUSG00000048126",0.431624116565219,2.62081113412598,2.67270563887622,0.0156746049169546,0.165868583580959,-3.00915984746145,12835,"Col6a3","collagen, type VI, alpha 3 [Source:MGI Symbol;"Acc:MGI:88461]""	1""	90765923	90843971	-1	D""	NO""	NA";
10701,"ENSMUSG00000066406",0.301790534975095,4.99206696050611,2.67361336593238,0.0156446384896998,0.165868583580959,-2.9294155565755,75547,"Akap13","A kinase (PRKA) anchor protein 13 [Source:MGI Symbol;"Acc:MGI:2676556]""	7""	75455534	75754609	1	D1""	NO""	NA";
3169,"ENSMUSG00000024617",0.348416075444952,12.1050139599776,2.67128858583045,0.0157214950611226,0.165964802342609,-2.96802739273854,12322,"Camk2a","calcium/calmodulin-dependent protein kinase II alpha [Source:MGI Symbol;"Acc:MGI:88256]""	18""	60925618	60988152	1	E1""	NO""	NA";
4844,"ENSMUSG00000029033",0.220938329859101,6.91203257992264,2.67103928037886,0.0157297583896324,0.165964802342609,-2.96110386138407,140500,"Acap3","ArfGAP with coiled-coil, ankyrin repeat and PH domains 3 [Source:MGI Symbol;"Acc:MGI:2153589]""	4""	155891822	155907251	1	E2""	NO""	NA";
76,"ENSMUSG00000000787",-0.160619702367945,8.55236051132866,-2.60131373410376,0.01821070151651,0.16631305268104,-3.09065065706034,13205,"Ddx3x","DEAD/H (Asp-Glu-Ala-Asp/His) box polypeptide 3, X-linked [Source:MGI Symbol;"Acc:MGI:103064]""	X""	13280970	13294052	1	A1.1""	NO""	NA";
223,"ENSMUSG00000001999",-0.309962428348815,3.57802963233586,-2.6007377257285,0.0182326687277256,0.16631305268104,-3.0442111472619,109778,"Blvra","biliverdin reductase A [Source:MGI Symbol;"Acc:MGI:88170]""	2""	127070665	127097084	1	F1""	NO""	NA";
318,"ENSMUSG00000002799",0.346290042888293,4.64359612636504,2.60987105978268,0.0178872985248273,0.16631305268104,-3.029456820588,16450,"Jag2","jagged 2 [Source:MGI Symbol;"Acc:MGI:1098270]""	12""	112907819	112929776	-1	F1""	NO""	NA";
353,"ENSMUSG00000003062",-0.239187060573857,4.70630956324481,-2.63616920064433,0.0169272600266221,0.16631305268104,-2.98746461137088,76205,"Stard3nl","STARD3 N-terminal like [Source:MGI Symbol;"Acc:MGI:1923455]""	13""	19357676	19395795	-1	A2""	NO""	NA";
469,"ENSMUSG00000004070",-0.183383611676904,5.73981712773682,-2.63888674935967,0.0168308980069388,0.16631305268104,-3.00389233316551,15369,"Hmox2","heme oxygenase 2 [Source:MGI Symbol;"Acc:MGI:109373]""	16""	4726361	4766742	1	A1""	NO""	NA";
509,"ENSMUSG00000004535",-0.134845929216336,7.35573039643225,-2.60761876634118,0.0179718850863117,0.16631305268104,-3.07498633559411,52440,"Tax1bp1","Tax1 (human T cell leukemia virus type I) binding protein 1 [Source:MGI Symbol;"Acc:MGI:1289308]""	6""	52713729	52766780	1	B3""	NO""	NA";
543,"ENSMUSG00000004892",0.39802810122686,7.09177109819717,2.61997558705127,0.0175124517573345,0.16631305268104,-3.0510999058015,12032,"Bcan","brevican [Source:MGI Symbol;"Acc:MGI:1096385]""	3""	87987531	88000230	-1	F1""	NO""	NA";
619,"ENSMUSG00000005682",0.241986483469862,3.65003486523181,2.62175024354012,0.0174473935817125,0.16631305268104,-3.01056863491945,103135,"Pan2","PAN2 poly(A) specific ribonuclease subunit [Source:MGI Symbol;"Acc:MGI:1918984]""	10""	128303335	128321358	1	D3""	NO""	NA";
652,"ENSMUSG00000005986",0.162177636393358,5.33558374476348,2.6182458907668,0.0175760837232468,0.16631305268104,-3.02953314918549,68423,"Ankrd13d","ankyrin repeat domain 13 family, member D [Source:MGI Symbol;"Acc:MGI:1915673]""	19""	4270180	4283137	-1	A""	NO""	NA";
848,"ENSMUSG00000009406",0.179177512293993,6.18605374662889,2.62608803654319,0.0172893383983234,0.16631305268104,-3.0332850068697,13712,"Elk1","ELK1, member of ETS oncogene family [Source:MGI Symbol;"Acc:MGI:101833]""	X""	20933395	20950608	-1	A1.3""	NO""	NA";
1050,"ENSMUSG00000015094",0.268336043150263,6.60464128449477,2.65603418145375,0.0162348106310204,0.16631305268104,-2.98541301798913,18146,"Npdc1","neural proliferation, differentiation and control 1 [Source:MGI Symbol;"Acc:MGI:1099802]""	2""	25399351	25409494	1	A3""	NO""	NA";
1082,"ENSMUSG00000015468",0.520135725507272,2.11183046861086,2.61856028352722,0.0175645015315085,0.16631305268104,-3.21863252483873,18132,"Notch4","notch 4 [Source:MGI Symbol;"Acc:MGI:107471]""	17""	34564268	34588503	1	B1""	NO""	NA";
1101,"ENSMUSG00000015668",-0.212126168790256,4.83295155199142,-2.61353846329439,0.017750375732206,0.16631305268104,-3.02828705917614,72621,"Pdzd11","PDZ domain containing 11 [Source:MGI Symbol;"Acc:MGI:1919871]""	X""	100622883	100626568	-1	C3""	NO""	NA";
1108,"ENSMUSG00000015733",-0.190850121977514,8.19934363284617,-2.65830946073516,0.016157245214047,0.16631305268104,-2.9892994396477,12343,"Capza2","capping protein (actin filament) muscle Z-line, alpha 2 [Source:MGI Symbol;"Acc:MGI:106222]""	6""	17636234	17666972	1	A2""	NO""	NA";
1147,"ENSMUSG00000016150",-0.321832806007203,6.16745248341711,-2.66068090522311,0.016076777642207,0.16631305268104,-2.97459187888767,23963,"Tenm1","teneurin transmembrane protein 1 [Source:MGI Symbol;"Acc:MGI:1345185]""	X""	42527866	43429126	-1	A4""	NO""	NA";
1234,"ENSMUSG00000017664",0.155214985026005,4.9013528219244,2.6174652390777,0.0176048742574764,0.16631305268104,-3.02191844029386,228875,"Slc35c2","solute carrier family 35, member C2 [Source:MGI Symbol;"Acc:MGI:2385166]""	2""	165276554	165287869	-1	H3""	NO""	NA";
1312,"ENSMUSG00000018433",-0.217837198934167,4.61776560685424,-2.62350048268998,0.0173834557803558,0.16631305268104,-3.0071597030107,68979,"Nol11","nucleolar protein 11 [Source:MGI Symbol;"Acc:MGI:1916229]""	11""	107166663	107189381	-1	E1""	NO""	NA";
1466,"ENSMUSG00000019806",-0.200234000271955,5.21942429779062,-2.63279077912172,0.0170477886554117,0.16631305268104,-3.00321833204826,66253,"Aig1","androgen-induced 1 [Source:MGI Symbol;"Acc:MGI:1913503]""	10""	13647054	13868980	-1	A2""	NO""	NA";
1576,"ENSMUSG00000020088",-0.163331581563201,7.09220369891162,-2.61407605896009,0.0177303884950732,0.16631305268104,-3.06231453455093,20224,"Sar1a","secretion associated Ras related GTPase 1A [Source:MGI Symbol;"Acc:MGI:98230]""	10""	61680299	61693297	1	B4""	NO""	NA";
1680,"ENSMUSG00000020319",-0.204652781887266,3.17665084137363,-2.59956954600889,0.0182772968759556,0.16631305268104,-3.06075411693452,216560,"Wdpcp","WD repeat containing planar cell polarity effector [Source:MGI Symbol;"Acc:MGI:2144467]""	11""	21572235	21898989	1	A3.1""	NO""	NA";
1684,"ENSMUSG00000020329",0.266423345374963,3.90378138111968,2.61763928261838,0.0175984516268722,0.16631305268104,-3.01207545173659,216151,"Polrmt","polymerase (RNA) mitochondrial (DNA directed) [Source:MGI Symbol;"Acc:MGI:1915843]""	10""	79736123	79746581	-1	C1""	NO""	NA";
1778,"ENSMUSG00000020538",0.407373374422816,4.87408555840896,2.6374255049235,0.0168826474026309,0.16631305268104,-2.98741696063628,20787,"Srebf1","sterol regulatory element binding transcription factor 1 [Source:MGI Symbol;"Acc:MGI:107606]""	11""	60199089	60222581	-1	B2""	NO""	NA";
2008,"ENSMUSG00000021061",0.261204757820815,7.55862508158907,2.62544625602469,0.0173126366315796,0.16631305268104,-3.04447606941574,20741,"Sptb","spectrin beta, erythrocytic [Source:MGI Symbol;"Acc:MGI:98387]""	12""	76580488	76710547	-1	C3""	NO""	NA";
2100,"ENSMUSG00000021276",-0.188180383889599,5.47079714695741,-2.63373730936075,0.0170139380839922,0.16631305268104,-3.00619416107124,67236,"Cinp","cyclin-dependent kinase 2 interacting protein [Source:MGI Symbol;"Acc:MGI:1914486]""	12""	110872610	110889145	-1	F1""	NO""	NA";
2156,"ENSMUSG00000021468",-0.184223950519773,4.63011824442843,-2.64665588420273,0.0165582846545867,0.16631305268104,-2.96906860724543,268656,"Sptlc1","serine palmitoyltransferase, long chain base subunit 1 [Source:MGI Symbol;"Acc:MGI:1099431]""	13""	53332748	53377397	-1	B1""	NO""	NA";
2389,"ENSMUSG00000022035",-0.168617971062857,5.66520429456207,-2.61114380199712,0.017839667226465,0.16631305268104,-3.05045098807683,67179,"Ccdc25","coiled-coil domain containing 25 [Source:MGI Symbol;"Acc:MGI:1914429]""	14""	65837302	65866607	1	D1""	NO""	NA";
2404,"ENSMUSG00000022091",0.410524566182715,3.922919140556,2.59757265742346,0.0183538246992095,0.16631305268104,-3.04449879178983,20410,"Sorbs3","sorbin and SH3 domain containing 3 [Source:MGI Symbol;"Acc:MGI:700013]""	14""	70180468	70211989	-1	D2""	NO""	NA";
2605,"ENSMUSG00000022550",0.371558469921715,2.46893788176324,2.61136882107416,0.0178312586312437,0.16631305268104,-3.14860198428896,268822,"Adck5","aarF domain containing kinase 5 [Source:MGI Symbol;"Acc:MGI:2679274]""	15""	76576358	76595816	1	D3""	NO""	NA";
2668,"ENSMUSG00000022698",-0.213347407379533,6.97295108313763,-2.6128634933768,0.0177755007330856,0.16631305268104,-3.06376918611217,72117,"Naa50","N(alpha)-acetyltransferase 50, NatE catalytic subunit [Source:MGI Symbol;"Acc:MGI:1919367]""	16""	44139830	44163366	1	B4""	NO""	NA";
2712,"ENSMUSG00000022797",-0.1819601570864,6.87416814399248,-2.63050859004815,0.0171296699816244,0.16631305268104,-3.03241767686294,22042,"Tfrc","transferrin receptor [Source:MGI Symbol;"Acc:MGI:98822]""	16""	32608920	32632794	1	B3""	NO""	NA";
2816,"ENSMUSG00000023051",0.374551946706203,2.8034423679192,2.66234817177045,0.0160204331226537,0.16631305268104,-3.02211795496025,21357,"Tarbp2","TARBP2, RISC loading complex RNA binding subunit [Source:MGI Symbol;"Acc:MGI:103027]""	15""	102518192	102523676	1	F3""	NO""	NA";
2832,"ENSMUSG00000023118",0.260324158622826,6.79999453320612,2.63524056984635,0.0169603087698229,0.16631305268104,-3.0233605115442,68188,"Sympk","symplekin [Source:MGI Symbol;"Acc:MGI:1915438]""	7""	19024377	19054618	1	A3""	NO""	NA";
2850,"ENSMUSG00000023266",0.426500135888803,3.45924576039348,2.60754380139549,0.0179747069779768,0.16631305268104,-3.03590038578245,107971,"Frs3","fibroblast growth factor receptor substrate 3 [Source:MGI Symbol;"Acc:MGI:2135965]""	17""	47689030	47704286	1	C""	NO""	NA";
2872,"ENSMUSG00000023764",0.314919917148775,3.51145309692968,2.60913146955485,0.0179150325713383,0.16631305268104,-3.0362804572057,78887,"Sfi1","Sfi1 homolog, spindle assembly associated (yeast) [Source:MGI Symbol;"Acc:MGI:1926137]""	11""	3131850	3193463	-1	A1""	NO""	NA";
2982,"ENSMUSG00000024137",0.265870965729461,3.54476900229852,2.66723395906054,0.0158564028870085,0.16631305268104,-2.9446933762712,13560,"E4f1","E4F transcription factor 1 [Source:MGI Symbol;"Acc:MGI:109530]""	17""	24443778	24470313	-1	A3.3""	NO""	NA";
2988,"ENSMUSG00000024150",-0.17462146644627,5.63238584830607,-2.64161046897997,0.0167348415378988,0.16631305268104,-2.99621025008039,193813,"Mcfd2","multiple coagulation factor deficiency 2 [Source:MGI Symbol;"Acc:MGI:2183439]""	17""	87254443	87265935	-1	E4""	NO""	NA";
3037,"ENSMUSG00000024261",-0.296091961255705,8.4748566745643,-2.60631587423451,0.0180209895988795,0.16631305268104,-3.08151809066939,20983,"Syt4","synaptotagmin IV [Source:MGI Symbol;"Acc:MGI:101759]""	18""	31437808	31447406	-1	B1""	NO""	NA";
3080,"ENSMUSG00000024393",0.380722737918184,8.63373504653054,2.61340804976389,0.0177552275968938,0.16631305268104,-3.06922599430863,53761,"Prrc2a","proline-rich coiled-coil 2A [Source:MGI Symbol;"Acc:MGI:1915467]""	17""	35149076	35164897	-1	B1""	NO""	NA";
3155,"ENSMUSG00000024587",-0.144085085602308,8.06770182113049,-2.60030606576284,0.0182491474274194,0.16631305268104,-3.09097632317877,70223,"Nars","asparaginyl-tRNA synthetase [Source:MGI Symbol;"Acc:MGI:1917473]""	18""	64499647	64516652	-1	E1""	NO""	NA";
3195,"ENSMUSG00000024726",-0.286345413728722,2.34289789267382,-2.59705962352073,0.0183735350544073,0.16631305268104,-3.18719903546449,67383,"Carnmt1","carnosine N-methyltransferase 1 [Source:MGI Symbol;"Acc:MGI:1914633]""	19""	18670764	18707200	1	B""	NO""	NA";
3244,"ENSMUSG00000024851",0.294624629728506,7.3801839331932,2.64899292644708,0.0164771060830301,0.16631305268104,-3.00220804842665,18739,"Pitpnm1","phosphatidylinositol transfer protein, membrane-associated 1 [Source:MGI Symbol;"Acc:MGI:1197524]""	19""	4099998	4113965	1	A""	NO""	NA";
3260,"ENSMUSG00000024892",0.235084993055516,5.8941445516612,2.60342402009115,0.0181304362316641,0.16631305268104,-3.06702738456189,18563,"Pcx","pyruvate carboxylase [Source:MGI Symbol;"Acc:MGI:97520]""	19""	4510472	4621752	1	A""	NO""	NA";
3277,"ENSMUSG00000024927",0.374966861930683,3.57466836673058,2.59962600965934,0.0182751374020296,0.16631305268104,-3.04692236819949,19697,"Rela","v-rel reticuloendotheliosis viral oncogene homolog A (avian) [Source:MGI Symbol;"Acc:MGI:103290]""	19""	5637483	5648130	1	A""	NO""	NA";
3287,"ENSMUSG00000024948",0.201770104529543,5.77291248963385,2.65739503024884,0.0161883760445684,0.16631305268104,-2.97095563492313,26412,"Map4k2","mitogen-activated protein kinase kinase kinase kinase 2 [Source:MGI Symbol;"Acc:MGI:1346883]""	19""	6341135	6355615	1	A""	NO""	NA";
3719,"ENSMUSG00000026174",-0.190508093997152,4.92330397064578,-2.60175103371001,0.0181940410298736,0.16631305268104,-3.04918576613046,58184,"Cnot9","CCR4-NOT transcription complex, subunit 9 [Source:MGI Symbol;"Acc:MGI:1928902]""	1""	74506058	74530842	1	C3""	NO""	NA";
3788,"ENSMUSG00000026347",-0.385636422326193,3.09809759181485,-2.6238970722375,0.0173689990202424,0.16631305268104,-3.02207657498819,72160,"Tmem163","transmembrane protein 163 [Source:MGI Symbol;"Acc:MGI:1919410]""	1""	127486546	127679548	-1	E3""	NO""	NA";
3836,"ENSMUSG00000026482",0.204501733337402,7.0999363372456,2.63402977128945,0.0170034917741346,0.16631305268104,-3.02698328289315,19731,"Rgl1","ral guanine nucleotide dissociation stimulator,-like 1 [Source:MGI Symbol;"Acc:MGI:107484]""	1""	152516760	152766351	-1	G3""	NO""	NA";
3871,"ENSMUSG00000026576",-0.188661324030536,10.8101730251732,-2.66117917132885,0.0160599191928214,0.16631305268104,-2.98626235755705,11931,"Atp1b1","ATPase, Na+/K+ transporting, beta 1 polypeptide [Source:MGI Symbol;"Acc:MGI:88108]""	1""	164437109	164458355	-1	H2.2""	NO""	NA";
3937,"ENSMUSG00000026753",-0.202966431693002,6.38839262069127,-2.63084121862365,0.0171177125335523,0.16631305268104,-3.02765657140181,67857,"Ppp6c","protein phosphatase 6, catalytic subunit [Source:MGI Symbol;"Acc:MGI:1915107]""	2""	39194354	39226451	-1	B""	NO""	NA";
4624,"ENSMUSG00000028546",-0.237212102656403,7.44743479761437,-2.60020576666617,0.0182529783892911,0.16631305268104,-3.08877807621801,15572,"Elavl4","ELAV like RNA binding protein 4 [Source:MGI Symbol;"Acc:MGI:107427]""	4""	110203722	110351909	-1	C7""	NO""	NA";
4659,"ENSMUSG00000028631",0.285450643566983,2.72842122937905,2.62422071040561,0.0173572100120655,0.16631305268104,-3.08422045859603,60613,"Kcnq4","potassium voltage-gated channel, subfamily Q, member 4 [Source:MGI Symbol;"Acc:MGI:1926803]""	4""	120696138	120748612	-1	D2.2""	NO""	NA";
4724,"ENSMUSG00000028782",0.29781425399579,8.35756879278516,2.61311763804944,0.0177660365153682,0.16631305268104,-3.06914317066,230775,"Adgrb2","adhesion G protein-coupled receptor B2 [Source:MGI Symbol;"Acc:MGI:2451244]""	4""	129984870	130022633	1	D2.2""	NO""	NA";
5063,"ENSMUSG00000029563",-0.570247506408126,3.4268263133013,-2.66416225697526,0.0159593409121249,0.16631305268104,-2.94413041111524,114142,"Foxp2","forkhead box P2 [Source:MGI Symbol;"Acc:MGI:2148705]""	6""	14901349	15441977	1	A1""	NO""	NA";
5082,"ENSMUSG00000029610",-0.233864709233299,4.07848265863242,-2.59772663803607,0.018347912805734,0.16631305268104,-3.043734304849,231872,"Aimp2","aminoacyl tRNA synthetase complex-interacting multifunctional protein 2 [Source:MGI Symbol;"Acc:MGI:2385237]""	5""	143902704	143909847	-1	G2""	NO""	NA";
5377,"ENSMUSG00000030539",0.287632262933898,3.44949033960012,2.61055198631572,0.0178618004094904,0.16631305268104,-3.03582235227646,20352,"Sema4b","sema domain, immunoglobulin domain (Ig), transmembrane domain (TM) and short cytoplasmic domain, (semaphorin) 4B [Source:MGI Symbol;"Acc:MGI:107559]""	7""	80186841	80226527	1	D2""	NO""	NA";
5554,"ENSMUSG00000031095",-0.179030843853957,5.48277311135761,-2.62024168863565,0.0175026818976579,0.16631305268104,-3.03009483424405,72584,"Cul4b","cullin 4B [Source:MGI Symbol;"Acc:MGI:1919834]""	X""	38533274	38576196	-1	A3.3""	NO""	NA";
5557,"ENSMUSG00000031105",-0.222365370269536,5.58569210213815,-2.6507975018985,0.016414682717921,0.16631305268104,-2.97925418923507,20523,"Slc25a14","solute carrier family 25 (mitochondrial carrier, brain), member 14 [Source:MGI Symbol;"Acc:MGI:1330823]""	X""	48623413	48662294	1	A5""	NO""	NA";
5560,"ENSMUSG00000031129",0.253937256367356,4.21652915792404,2.64070333029207,0.0167667751387537,0.16631305268104,-2.97527353531757,331004,"Slc9a9","solute carrier family 9 (sodium/hydrogen exchanger), member 9 [Source:MGI Symbol;"Acc:MGI:2679732]""	9""	94669909	95230445	1	E3.3""	NO""	NA";
5582,"ENSMUSG00000031171",-0.184837950767258,3.98241763673743,-2.6607172646826,0.0160755468772863,0.16631305268104,-2.94236391343971,54632,"Ftsj1","FtsJ RNA methyltransferase homolog 1 (E. coli) [Source:MGI Symbol;"Acc:MGI:1859648]""	X""	8238668	8252406	-1	A1.1""	NO""	NA";
5607,"ENSMUSG00000031266",-0.288997461369518,3.99818964916056,-2.61093943368025,0.017847307402894,0.16631305268104,-3.02231213466351,11605,"Gla","galactosidase, alpha [Source:MGI Symbol;"Acc:MGI:1347344]""	X""	134588149	134601125	-1	E3""	NO""	NA";
5906,"ENSMUSG00000031997",0.303616008280601,4.39629600690196,2.65628265758802,0.0162263227162995,0.16631305268104,-2.94995850500211,22068,"Trpc6","transient receptor potential cation channel, subfamily C, member 6 [Source:MGI Symbol;"Acc:MGI:109523]""	9""	8544142	8680741	1	A1""	NO""	NA";
6250,"ENSMUSG00000033014",-0.154228615797553,6.67408046121568,-2.62049860903935,0.0174932540424711,0.16631305268104,-3.04833565621056,94093,"Trim33","tripartite motif-containing 33 [Source:MGI Symbol;"Acc:MGI:2137357]""	3""	103279293	103358775	1	F2.2""	NO""	NA";
6419,"ENSMUSG00000033793",-0.210236077607604,7.52781828514144,-2.6251561727747,0.0173231771775225,0.16631305268104,-3.04517953221462,108664,"Atp6v1h","ATPase, H+ transporting, lysosomal V1 subunit H [Source:MGI Symbol;"Acc:MGI:1914864]""	1""	5070018	5162529	1	A1""	NO""	NA";
6485,"ENSMUSG00000034101",0.193257030854066,6.3279362185384,2.65039831805926,0.0164284717272711,0.16631305268104,-2.99205194348531,12388,"Ctnnd1","catenin (cadherin associated protein), delta 1 [Source:MGI Symbol;"Acc:MGI:105100]""	2""	84600071	84650765	-1	D""	NO""	NA";
6512,"ENSMUSG00000034192",-0.340306872985457,3.69627152404449,-2.61094984639257,0.017846918055232,0.16631305268104,-3.02673817291014,67678,"Lsm3","LSM3 homolog, U6 small nuclear RNA and mRNA degradation associated [Source:MGI Symbol;"Acc:MGI:1914928]""	6""	91515928	91522625	1	D1""	NO""	NA";
6654,"ENSMUSG00000034755",-0.280009505839356,5.26048590326628,-2.62691142514902,0.0172594910308552,0.16631305268104,-3.01421917148293,245578,"Pcdh11x","protocadherin 11 X-linked [Source:MGI Symbol;"Acc:MGI:2442849]""	X""	120290259	120910619	1	E2""	NO""	NA";
6659,"ENSMUSG00000034771",0.482983960120594,3.5961911206622,2.59742674668776,0.0183594284292802,0.16631305268104,-3.05033318174565,21886,"Tle2","transducin-like enhancer of split 2 [Source:MGI Symbol;"Acc:MGI:104635]""	10""	81574561	81590845	1	C1""	NO""	NA";
6792,"ENSMUSG00000035310",-0.187894019255559,4.11752867784149,-2.63589143064658,0.0169371390605722,0.16631305268104,-2.98204359386835,231506,"Lin54","lin-54 homolog (C. elegans) [Source:MGI Symbol;"Acc:MGI:2140902]""	5""	100441918	100500639	-1	E4""	NO""	NA";
6816,"ENSMUSG00000035443",-0.224625456834592,4.86764344294827,-2.60528231795074,0.0180600338185368,0.16631305268104,-3.04200561403456,77862,"Thyn1","thymocyte nuclear protein 1 [Source:MGI Symbol;"Acc:MGI:1925112]""	9""	26999710	27007336	1	A4""	NO""	NA";
6838,"ENSMUSG00000035576",0.443377937120567,2.81768979754518,2.61550568278557,0.0176773406665281,0.16631305268104,-3.0881011347773,241764,"L3mbtl1","L3MBTL1 histone methyl-lysine binding protein [Source:MGI Symbol;"Acc:MGI:2676663]""	2""	162943472	162974522	1	H2""	NO""	NA";
6859,"ENSMUSG00000035674",-0.305204554451356,5.37364330640604,-2.61518607811084,0.0176891868490713,0.16631305268104,-3.03569553116375,66091,"Ndufa3","NADH:ubiquinone oxidoreductase subunit A3 [Source:MGI Symbol;"Acc:MGI:1913341]""	7""	3617373	3620327	1	A1""	NO""	NA";
6922,"ENSMUSG00000035969",0.276980167528481,6.6587922056687,2.62019418281769,0.0175044256828013,0.16631305268104,-3.04875134842436,100213,"Rusc2","RUN and SH3 domain containing 2 [Source:MGI Symbol;"Acc:MGI:2140371]""	4""	43381979	43427088	1	A5""	NO""	NA";
7114,"ENSMUSG00000036850",-0.229510817698029,4.61464243354697,-2.64784659075316,0.0165168772386199,0.16631305268104,-2.96660710990651,107733,"Mrpl41","mitochondrial ribosomal protein L41 [Source:MGI Symbol;"Acc:MGI:1333816]""	2""	24974117	24975098	-1	A3""	NO""	NA";
7193,"ENSMUSG00000037152",-0.332244984069221,4.73010901359835,-2.64758410116746,0.0165259969580014,0.16631305268104,-2.96899345439493,66377,"Ndufc1","NADH:ubiquinone oxidoreductase subunit C1 [Source:MGI Symbol;"Acc:MGI:1913627]""	3""	51404677	51408988	-1	C""	NO""	NA";
7212,"ENSMUSG00000037235",0.264580697325656,6.12017880348481,2.59833923523828,0.0183244108072048,0.16631305268104,-3.07850574497545,17122,"Mxd4","Max dimerization protein 4 [Source:MGI Symbol;"Acc:MGI:104991]""	5""	34173883	34187720	-1	B2""	NO""	NA";
7237,"ENSMUSG00000037326",0.346786128054835,5.01556070203706,2.64845742828477,0.0164956733707518,0.16631305268104,-2.97115513067248,50817,"Capn15","calpain 15 [Source:MGI Symbol;"Acc:MGI:1355075]""	17""	25958364	25985796	-1	A3.3""	NO""	NA";
7403,"ENSMUSG00000038005",-0.163896469543807,5.31395001548765,-2.635710729387,0.0169435687417205,0.16631305268104,-2.99945581792865,72612,"Hpf1","histone PARylation factor 1 [Source:MGI Symbol;"Acc:MGI:1919862]""	8""	60890418	60908671	1	B3.1""	NO""	NA";
7510,"ENSMUSG00000038351",0.344649002674408,7.08639644603222,2.66074234870827,0.0160746978373205,0.16631305268104,-2.97987841301478,97761,"Sgsm2","small G protein signaling modulator 2 [Source:MGI Symbol;"Acc:MGI:2144695]""	11""	74849261	74897060	-1	B5""	NO""	NA";
7517,"ENSMUSG00000038371",0.187657671971719,5.63094790298166,2.60533337241201,0.0180581032697747,0.16631305268104,-3.05787128245174,319934,"Sbf2","SET binding factor 2 [Source:MGI Symbol;"Acc:MGI:1921831]""	7""	110308013	110614922	-1	E3""	NO""	NA";
7770,"ENSMUSG00000039252",-0.219955248500498,6.39281753075091,-2.60623098190072,0.0180241935145348,0.16631305268104,-3.07086713630719,246316,"Lgi2","leucine-rich repeat LGI family, member 2 [Source:MGI Symbol;"Acc:MGI:2180196]""	5""	52533517	52566462	-1	C1""	NO""	NA";
7852,"ENSMUSG00000039621",0.313298056763043,7.11243938023713,2.63989746347156,0.0167951923874465,0.16631305268104,-3.01646225407381,277360,"Prex1","phosphatidylinositol-3,4,5-trisphosphate-dependent Rac exchange factor 1 [Source:MGI Symbol;"Acc:MGI:3040696]""	2""	166566342	166713832	-1	H3""	NO""	NA";
8006,"ENSMUSG00000040253",0.557991494083689,2.87018748458452,2.63111716168087,0.0171077988664003,0.16631305268104,-3.05193248101166,229900,"Gbp7","guanylate binding protein 7 [Source:MGI Symbol;"Acc:MGI:2444421]""	3""	142530342	142550149	1	H1""	NO""	NA";
8087,"ENSMUSG00000040570",-0.210537764906832,5.60752553274772,-2.61196081303743,0.0178091548508107,0.16631305268104,-3.04800017651295,242819,"Rundc3b","RUN domain containing 3B [Source:MGI Symbol;"Acc:MGI:2685286]""	5""	8490334	8622952	-1	A1""	NO""	NA";
8337,"ENSMUSG00000041763",-0.185627262491937,6.16928700571301,-2.64025135059004,0.0167827076357633,0.16631305268104,-3.00856460839429,22019,"Tpp2","tripeptidyl peptidase II [Source:MGI Symbol;"Acc:MGI:102724]""	1""	43933647	44003000	1	C1.1""	NO""	NA";
8377,"ENSMUSG00000041958",0.200293812784479,5.29551729884971,2.59653429321905,0.0183937386586652,0.16631305268104,-3.06670455602498,276846,"Pigs","phosphatidylinositol glycan anchor biosynthesis, class S [Source:MGI Symbol;"Acc:MGI:2687325]""	11""	78328415	78342782	1	B5""	NO""	NA";
8393,"ENSMUSG00000042043",-0.292487989875757,4.64237508196469,-2.62830081123813,0.0172092377289728,0.16631305268104,-2.99850011209579,21371,"Tbca","tubulin cofactor A [Source:MGI Symbol;"Acc:MGI:107549]""	13""	94788910	94842922	1	D1""	NO""	NA";
8536,"ENSMUSG00000042682",-0.205067107437062,6.50717995780333,-2.63603341530201,0.0169320886169913,0.16631305268104,-3.01926109600921,80795,"Selenok","selenoprotein K [Source:MGI Symbol;"Acc:MGI:1931466]""	14""	29968308	29975662	1	A3""	NO""	NA";
8614,"ENSMUSG00000043323",0.361087380825694,4.84357374706692,2.61684709873987,0.0176277031649094,0.16631305268104,-3.02125952523379,381668,"Fbrsl1","fibrosin-like 1 [Source:MGI Symbol;"Acc:MGI:1920907]""	5""	110361754	110448602	-1	F""	NO""	NA";
8643,"ENSMUSG00000043614",0.452722830755481,3.26145122860827,2.66656879045979,0.0158786399546257,0.16631305268104,-2.95615224304259,194309,"Vps37d","vacuolar protein sorting 37D [Source:MGI Symbol;"Acc:MGI:2159402]""	5""	135072900	135078266	-1	G2""	NO""	NA";
8973,"ENSMUSG00000046556",0.197359931007464,4.47204217612346,2.60013029806958,0.018255861444507,0.16631305268104,-3.04320805686024,79233,"Zfp319","zinc finger protein 319 [Source:MGI Symbol;"Acc:MGI:1890618]""	8""	95323011	95331950	-1	C5""	NO""	NA";
9146,"ENSMUSG00000047921",0.168104187244174,5.83326065967336,2.62160332296855,0.0174527708879665,0.16631305268104,-3.03510900220153,76510,"Trappc9","trafficking protein particle complex 9 [Source:MGI Symbol;"Acc:MGI:1923760]""	15""	72589620	73061204	-1	D3""	NO""	NA";
9359,"ENSMUSG00000049760",-0.254868528190785,4.61763981218324,-2.60693749690673,0.0179975454675489,0.16631305268104,-3.03420378200134,224904,"Micos13","mitochondrial contact site and cristae organizing system subunit 13 [Source:MGI Symbol;"Acc:MGI:2442174]""	17""	56607452	56609771	-1	D""	NO""	NA";
9597,"ENSMUSG00000052085",0.377147531288152,2.48182649563907,2.61432084599501,0.0177212946645858,0.16631305268104,-3.13915362669757,76088,"Dock8","dedicator of cytokinesis 8 [Source:MGI Symbol;"Acc:MGI:1921396]""	19""	24999534	25202432	1	B""	NO""	NA";
9606,"ENSMUSG00000052144",-0.19885987256808,6.43564724495093,-2.6566700072524,0.0162130993372172,0.16631305268104,-2.98282794673526,232314,"Ppp4r2","protein phosphatase 4, regulatory subunit 2 [Source:MGI Symbol;"Acc:MGI:3027896]""	6""	100833622	100869934	1	D3""	NO""	NA";
9627,"ENSMUSG00000052364",-0.210010104155538,5.05644009881146,-2.61947090411683,0.0175309953278778,0.16631305268104,-3.02253394281705,NA,"B630019K06Rik","RIKEN cDNA B630019K06 gene [Source:MGI Symbol;"Acc:MGI:2147918]""	X""	8892382	8894964	1	A1.1""	NO""	NA";
9686,"ENSMUSG00000052852",-0.239901840818843,7.20975363825038,-2.61958016357167,0.0175269792232114,0.16631305268104,-3.05345816408849,52250,"Reep1","receptor accessory protein 1 [Source:MGI Symbol;"Acc:MGI:1098827]""	6""	71707561	71810710	1	C1""	NO""	NA";
9913,"ENSMUSG00000055322",0.326960348414789,5.46665215040384,2.64588695368371,0.0165850771418861,0.16631305268104,-2.98519400373508,21961,"Tns1","tensin 1 [Source:MGI Symbol;"Acc:MGI:104552]""	1""	73910231	74124449	-1	C3""	NO""	NA";
9973,"ENSMUSG00000055943",-0.167025766258084,7.04339476929474,-2.60340772597545,0.0181310546930002,0.16631305268104,-3.08082919138571,73024,"Emc7","ER membrane protein complex subunit 7 [Source:MGI Symbol;"Acc:MGI:1920274]""	2""	112454997	112472162	1	E3""	NO""	NA";
10025,"ENSMUSG00000056537",-0.21801443569525,6.5730888332772,-2.64206645137948,0.0167188116795737,0.16631305268104,-3.00998718926704,19820,"Rlim","ring finger protein, LIM domain interacting [Source:MGI Symbol;"Acc:MGI:1342291]""	X""	103957163	103981284	-1	D""	NO""	NA";
10117,"ENSMUSG00000057594",-0.171022832309615,4.34149020691045,-2.66475182943404,0.0159395340145145,0.16631305268104,-2.93582037621943,70317,"Arl16","ADP-ribosylation factor-like 16 [Source:MGI Symbol;"Acc:MGI:1917567]""	11""	120464866	120467607	-1	E2""	NO""	NA";
10189,"ENSMUSG00000058600",-0.390067116497874,6.50798927699683,-2.60876539289681,0.0179287752735662,0.16631305268104,-3.06573355837521,19946,"Rpl30","ribosomal protein L30 [Source:MGI Symbol;"Acc:MGI:98037]""	15""	34440505	34443640	-1	B3.1""	NO""	NA";
10403,"ENSMUSG00000061244",-0.183234579763283,6.59636866766227,-2.63683369692865,0.0169036491306603,0.16631305268104,-3.01953889021783,105504,"Exoc5","exocyst complex component 5 [Source:MGI Symbol;"Acc:MGI:2145645]""	14""	49004090	49066653	-1	C1""	NO""	NA";
10581,"ENSMUSG00000063382",0.436972350409478,5.20847767963952,2.63194948891286,0.0170779293597184,0.16631305268104,-3.00304287494248,80288,"Bcl9l","B cell CLL/lymphoma 9-like [Source:MGI Symbol;"Acc:MGI:1933114]""	9""	44482825	44511896	1	A5.2""	NO""	NA";
10703,"ENSMUSG00000066440",0.240017555476718,4.50537323734467,2.59979855673288,0.0182685397750407,0.16631305268104,-3.04425978323738,211978,"Zfyve26","zinc finger, FYVE domain containing 26 [Source:MGI Symbol;"Acc:MGI:1924767]""	12""	79232346	79296304	-1	C3""	NO""	NA";
10999,"ENSMUSG00000072235",-0.161505325690678,9.01958113956636,-2.61836132815645,0.0175718301799324,0.16631305268104,-3.06118717184843,22142,"Tuba1a","tubulin, alpha 1A [Source:MGI Symbol;"Acc:MGI:98869]""	15""	98949837	98953703	-1	F1""	NO""	NA";
11251,"ENSMUSG00000078453",-0.328707204980314,2.87900660742511,-2.66157370129639,0.0160465825376392,0.16631305268104,-3.00558933808997,73112,"Abracl","ABRA C-terminal like [Source:MGI Symbol;"Acc:MGI:1920362]""	10""	18011260	18023288	-1	A3""	NO""	NA";
11443,"ENSMUSG00000085379",0.271429368520615,2.36070997077823,2.60008426657136,0.018257620154563,0.16631305268104,-3.16938330642767,NA,"2310058D17Rik","RIKEN cDNA 2310058D17 gene [Source:MGI Symbol;"Acc:MGI:1922944]""	11""	58965748	58978050	-1	B1.3""	NO""	NA";
11455,"ENSMUSG00000085788",1.5488320993734,0.0923950012737583,2.6216449748672,0.0174512462645907,0.16631305268104,-3.71583525585495,NA,"4930470G03Rik","RIKEN cDNA 4930470G03 gene [Source:MGI Symbol;"Acc:MGI:1922171]""	13""	21440471	21445934	1	A3.1""	NO""	NA";
11469,"ENSMUSG00000086119",0.316807918872126,4.46779862935556,2.63662865072116,0.016910931489246,0.16631305268104,-2.98235462200924,NA,"Gm2415","predicted gene 2415 [Source:MGI Symbol;"Acc:MGI:3780582]""	9""	118890075	118926455	-1	F3""	NO""	NA";
11596,"ENSMUSG00000090877",0.441572047723968,2.61488300309286,2.66881403965915,0.0158036987132789,0.16631305268104,-3.03894561707337,15511,"Hspa1b","heat shock protein 1B [Source:MGI Symbol;"Acc:MGI:99517]""	17""	34956436	34959238	-1	B1""	NO""	NA";
11606,"ENSMUSG00000091264",-0.169319926095269,8.80509331665848,-2.63030081397215,0.0171371432224051,0.16631305268104,-3.03997152700531,108934,"Smim13","small integral membrane protein 13 [Source:MGI Symbol;"Acc:MGI:2652854]""	13""	41249844	41276577	1	A3.3""	NO""	NA";
11653,"ENSMUSG00000092368",-0.457610586949974,3.296315070987,-2.60440095849889,0.0180933920525476,0.16631305268104,-3.05304899991211,NA,"A930015D03Rik","RIKEN cDNA A930015D03 gene [Source:MGI Symbol;"Acc:MGI:1925060]""	17""	35994453	36038435	1	B1""	NO""	NA";
11767,"ENSMUSG00000097156",0.412310370196099,4.99125390080948,2.65092790971425,0.0164101804310731,0.16631305268104,-2.96403439284858,NA,"Gm3764","predicted gene 3764 [Source:MGI Symbol;"Acc:MGI:3781938]""	3""	88206813	88229959	1	F1""	NO""	NA";
11802,"ENSMUSG00000097596",0.955695415002446,1.7143558252576,2.62456714250387,0.017344599137375,0.16631305268104,-3.29489006092422,NA,"Gm26673","predicted gene, 26673 [Source:MGI Symbol;"Acc:MGI:5477167]""	6""	126718684	126741601	1	F3""	NO""	NA";
2446,"ENSMUSG00000022195",-0.15189484997697,5.48833366025692,-2.59492683149571,0.0184556909373367,0.166455509466884,-3.07370019234003,77877,"6030458C11Rik","RIKEN cDNA 6030458C11 gene [Source:MGI Symbol;"Acc:MGI:1925127]""	15""	12808177	12824649	-1	A1""	NO""	NA";
9967,"ENSMUSG00000055897",0.299260239290371,3.59696793167467,2.59505783691883,0.018450634523632,0.166455509466884,-3.05247301631044,NA,"Ppp4r1l-ps","protein phosphatase 4, regulatory subunit 1-like, pseudogene [Source:MGI Symbol;"Acc:MGI:1924560]""	2""	173579320	173659640	-1	H3""	NO""	NA";
560,"ENSMUSG00000005034",-0.184392557518762,9.58963175818129,-2.57953415795499,0.0190590470997518,0.166513989195658,-3.1295171527054,18749,"Prkacb","protein kinase, cAMP dependent, catalytic, beta [Source:MGI Symbol;"Acc:MGI:97594]""	3""	146729574	146812990	-1	H2""	NO""	NA";
615,"ENSMUSG00000005656",-0.15337595040201,5.17653796073437,-2.57413118339415,0.0192752334226615,0.166513989195658,-3.10122708399945,72183,"Snx6","sorting nexin 6 [Source:MGI Symbol;"Acc:MGI:1919433]""	12""	54746349	54795703	-1	C1""	NO""	NA";
699,"ENSMUSG00000006471",0.208504973622519,4.12714042893091,2.57339003496998,0.0193050693492856,0.166513989195658,-3.08267234364305,78797,"Ndor1","NADPH dependent diflavin oxidoreductase 1 [Source:MGI Symbol;"Acc:MGI:1926047]""	2""	25244821	25256022	-1	A3""	NO""	NA";
708,"ENSMUSG00000006576",0.27127819008149,7.09443772144092,2.58648246294968,0.0187844081136189,0.166513989195658,-3.11012458126346,20536,"Slc4a3","solute carrier family 4 (anion exchanger), member 3 [Source:MGI Symbol;"Acc:MGI:109350]""	1""	75546266	75562172	1	C4""	NO""	NA";
832,"ENSMUSG00000009013",-0.2601832938304,7.59977947892,-2.57546461330886,0.0192216644807604,0.166513989195658,-3.13231593495081,56455,"Dynll1","dynein light chain LC8-type 1 [Source:MGI Symbol;"Acc:MGI:1861457]""	5""	115297110	115300999	-1	F""	NO""	NA";
1291,"ENSMUSG00000018339",-0.341249367586325,2.47706486265024,-2.58694021516831,0.0187664474661414,0.166513989195658,-3.1351151175796,14778,"Gpx3","glutathione peroxidase 3 [Source:MGI Symbol;"Acc:MGI:105102]""	11""	54902453	54910377	1	B1.3""	NO""	NA";
1311,"ENSMUSG00000018428",0.131083258227329,5.36425372728416,2.58923556465592,0.0186766312386671,0.166513989195658,-3.08019050145804,11640,"Akap1","A kinase (PRKA) anchor protein 1 [Source:MGI Symbol;"Acc:MGI:104729]""	11""	88830792	88864586	-1	C""	NO""	NA";
1537,"ENSMUSG00000019998",-0.171850951310274,7.1528588884657,-2.58066858917264,0.0190139488026498,0.166513989195658,-3.12107017341516,53331,"Stx7","syntaxin 7 [Source:MGI Symbol;"Acc:MGI:1858210]""	10""	24149302	24190222	1	A4""	NO""	NA";
1666,"ENSMUSG00000020284",0.178416094400849,4.30590492409206,2.58154744256685,0.0189790803877671,0.166513989195658,-3.07141704186293,67884,"Cfap410","cilia and flagella associated protein 410 [Source:MGI Symbol;"Acc:MGI:1915134]""	10""	77978524	77986905	1	C1""	NO""	NA";
1670,"ENSMUSG00000020290",-0.202804801148535,6.48275608007626,-2.58073572278038,0.0190112831414533,0.166513989195658,-3.11604748348001,103573,"Xpo1","exportin 1 [Source:MGI Symbol;"Acc:MGI:2144013]""	11""	23256041	23298249	1	A3.2""	NO""	NA";
2297,"ENSMUSG00000021807",-0.262288444120665,5.2868125396825,-2.57989568285932,0.0190446639962978,0.166513989195658,-3.09418325695946,68045,"Rtraf","RNA transcription, translation and transport factor [Source:MGI Symbol;"Acc:MGI:1915295]""	14""	19811351	19823824	-1	A3""	NO""	NA";
2394,"ENSMUSG00000022048",-0.184045102322396,8.38375522907412,-2.57794748416195,0.019122294132203,0.166513989195658,-3.13091619820567,12934,"Dpysl2","dihydropyrimidinase-like 2 [Source:MGI Symbol;"Acc:MGI:1349763]""	14""	66802864	66868688	-1	D1""	NO""	NA";
3079,"ENSMUSG00000024392",0.174285727078424,7.23635195472453,2.57732950597287,0.0191469814332504,0.166513989195658,-3.12690403497928,224727,"Bag6","BCL2-associated athanogene 6 [Source:MGI Symbol;"Acc:MGI:1919439]""	17""	35135178	35147322	1	B1""	NO""	NA";
3205,"ENSMUSG00000024758",-0.169436113243182,10.5821534277073,-2.58608152764679,0.0188001528588784,0.166513989195658,-3.11834304166118,20168,"Rtn3","reticulon 3 [Source:MGI Symbol;"Acc:MGI:1339970]""	19""	7425901	7483281	-1	A""	NO""	NA";
3258,"ENSMUSG00000024889",0.250809415801114,3.0771894517802,2.58305299388895,0.0189194887396041,0.166513989195658,-3.10452629781531,19671,"Rce1","Ras converting CAAX endopeptidase 1 [Source:MGI Symbol;"Acc:MGI:1336895]""	19""	4622591	4625641	-1	A""	NO""	NA";
3354,"ENSMUSG00000025138",0.269588923419841,4.05919047664948,2.59164591635454,0.0185827543148951,0.166513989195658,-3.05325801443994,209011,"Sirt7","sirtuin 7 [Source:MGI Symbol;"Acc:MGI:2385849]""	11""	120618372	120625240	-1	E2""	NO""	NA";
3536,"ENSMUSG00000025613",-0.198604281662866,7.50889667208234,-2.59239410129363,0.0185537056859178,0.166513989195658,-3.10237668733824,12469,"Cct8","chaperonin containing Tcp1, subunit 8 (theta) [Source:MGI Symbol;"Acc:MGI:107183]""	16""	87483326	87495873	-1	C3.3""	NO""	NA";
3901,"ENSMUSG00000026656",0.380680628972529,3.48716052274572,2.58312651533341,0.0189165832180128,0.166513989195658,-3.07967121884873,14130,"Fcgr2b","Fc receptor, IgG, low affinity IIb [Source:MGI Symbol;"Acc:MGI:95499]""	1""	170958617	170976547	-1	H3""	NO""	NA";
5692,"ENSMUSG00000031517",-0.17695245558696,11.0211111827313,-2.58863941570036,0.0186999190354427,0.166513989195658,-3.11389532179717,234267,"Gpm6a","glycoprotein m6a [Source:MGI Symbol;"Acc:MGI:107671]""	8""	54954843	55060871	1	B1.3""	NO""	NA";
5772,"ENSMUSG00000031706",0.440486801596904,3.25276935046197,2.57387567578934,0.0192855142828209,0.166513989195658,-3.10222030481917,19724,"Rfx1","regulatory factor X, 1 (influences HLA class II expression) [Source:MGI Symbol;"Acc:MGI:105982]""	8""	84066834	84096992	1	C2""	NO""	NA";
6628,"ENSMUSG00000034656",0.213163671419306,7.20826584625295,2.57803339000828,0.0191188647137486,0.166513989195658,-3.12574889812986,12286,"Cacna1a","calcium channel, voltage-dependent, P/Q type, alpha 1A subunit [Source:MGI Symbol;"Acc:MGI:109482]""	8""	84338639	84640246	1	C2""	NO""	NA";
7254,"ENSMUSG00000037376",-0.173266486025852,4.78099298381943,-2.57309101678179,0.0193171191222672,0.166513989195658,-3.09485738079349,66926,"Trmt6","tRNA methyltransferase 6 [Source:MGI Symbol;"Acc:MGI:1914176]""	2""	132804207	132816055	-1	F2""	NO""	NA";
7530,"ENSMUSG00000038406",0.431875774608443,7.02300901190252,2.58528952730475,0.018831291557447,0.166513989195658,-3.11180376037712,233208,"Scaf1","SR-related CTD-associated factor 1 [Source:MGI Symbol;"Acc:MGI:2141980]""	7""	45002948	45016363	-1	B3""	NO""	NA";
8169,"ENSMUSG00000040867",0.350090680478856,6.35482455619532,2.5859772288176,0.0188042507304271,0.166513989195658,-3.10377107152261,380785,"Begain","brain-enriched guanylate kinase-associated [Source:MGI Symbol;"Acc:MGI:3044626]""	12""	109032187	109068217	-1	F1""	NO""	NA";
8204,"ENSMUSG00000041073",0.215846242663198,4.93392611470147,2.5888715670903,0.0186908470632267,0.166513989195658,-3.07247033215833,192950,"Nacad","NAC alpha domain containing [Source:MGI Symbol;"Acc:MGI:3603030]""	11""	6597823	6606053	-1	A1""	NO""	NA";
8213,"ENSMUSG00000041124",-0.163965237685474,6.12349204083462,-2.57964362323457,0.0190546909861994,0.166513989195658,-3.1127551760599,78100,"Msantd4","Myb/SANT-like DNA-binding domain containing 4 with coiled-coils [Source:MGI Symbol;"Acc:MGI:1925350]""	9""	4376562	4386870	1	A1""	NO""	NA";
8295,"ENSMUSG00000041577",0.476725216641108,3.52370744685407,2.58247809401558,0.0189422230294509,0.166513989195658,-3.07822483658828,116847,"Prelp","proline arginine-rich end leucine-rich repeat [Source:MGI Symbol;"Acc:MGI:2151110]""	1""	133910304	133921414	-1	E4""	NO""	NA";
8751,"ENSMUSG00000044628",0.328928947759413,6.09718935027108,2.57972063256364,0.0190516270061862,0.166513989195658,-3.11177661103882,68846,"Rnf208","ring finger protein 208 [Source:MGI Symbol;"Acc:MGI:1916096]""	2""	25242929	25244262	1	A3""	NO""	NA";
9912,"ENSMUSG00000055320",0.238963231586141,4.17875691346041,2.57541521492198,0.0192236464806898,0.166513989195658,-3.07992494687464,21676,"Tead1","TEA domain family member 1 [Source:MGI Symbol;"Acc:MGI:101876]""	7""	112679318	112906807	1	F1""	NO""	NA";
10242,"ENSMUSG00000059326",0.4443941694368,2.2863753266057,2.57389558040577,0.0192847131939952,0.166513989195658,-3.21879628170746,12982,"Csf2ra","colony stimulating factor 2 receptor, alpha, low-affinity (granulocyte-macrophage) [Source:MGI Symbol;"Acc:MGI:1339754]""	19""	61223957	61228429	-1	D3""	NO""	NA";
10275,"ENSMUSG00000059743",-0.289736689897046,5.58244095884058,-2.58201546119196,0.0189605365625986,0.166513989195658,-3.09842507450612,110196,"Fdps","farnesyl diphosphate synthetase [Source:MGI Symbol;"Acc:MGI:104888]""	3""	89093588	89101959	-1	F1""	NO""	NA";
10470,"ENSMUSG00000062044",0.533937310296654,6.83263556060225,2.58544675986327,0.0188251058288538,0.166513989195658,-3.11008113076231,381983,"Lmtk3","lemur tyrosine kinase 3 [Source:MGI Symbol;"Acc:MGI:3039582]""	7""	45783738	45804144	1	B3""	NO""	NA";
10674,"ENSMUSG00000065968",1.04426647931546,0.795349085447601,2.59223729004407,0.0185597903823939,0.166513989195658,-3.51855523185664,74482,"Ifitm7","interferon induced transmembrane protein 7 [Source:MGI Symbol;"Acc:MGI:1921732]""	16""	13981699	13986888	-1	A1""	NO""	NA";
11067,"ENSMUSG00000073676",-0.280906296420066,5.38820030214351,-2.5769586553161,0.0191618108709301,0.166513989195658,-3.10243522672571,15528,"Hspe1","heat shock protein 1 (chaperonin 10) [Source:MGI Symbol;"Acc:MGI:104680]""	1""	55088132	55091307	1	C1.2""	NO""	NA";
11358,"ENSMUSG00000079508",-0.247696849571082,4.69638425909742,-2.58528307332469,0.0188315455064299,0.166513989195658,-3.07190823445732,68316,"Apoo","apolipoprotein O [Source:MGI Symbol;"Acc:MGI:1915566]""	X""	94367117	94417093	1	C3""	NO""	NA";
12218,"ENSMUSG00000115018",0.208504973622519,4.12714042893091,2.57339003496998,0.0193050693492856,0.166513989195658,-3.08267234364305,NA,"Ndor1","NADPH dependent diflavin oxidoreductase 1 [Source:MGI Symbol;"Acc:MGI:1926047]""	2""	25244819	25246863	-1	A3""	NO""	NA";
12219,"ENSMUSG00000115074",0.208504973622519,4.12714042893091,2.57339003496998,0.0193050693492856,0.166513989195658,-3.08267234364305,78797,"Ndor1","NADPH dependent diflavin oxidoreductase 1 [Source:MGI Symbol;"Acc:MGI:1926047]""	2""	25244863	25255386	-1	A3""	NO""	NA";
3799,"ENSMUSG00000026383",0.265198214531384,3.20346103406691,2.57126838608275,0.019390721470386,0.166553845684132,-3.10215959937396,226352,"Epb41l5","erythrocyte membrane protein band 4.1 like 5 [Source:MGI Symbol;"Acc:MGI:103006]""	1""	119545037	119649000	-1	E2.3""	NO""	NA";
8774,"ENSMUSG00000044807",-0.150766603242796,6.03394856096556,-2.57125954281395,0.0193910792308263,0.166553845684132,-3.12595655920058,30944,"Zfp354c","zinc finger protein 354C [Source:MGI Symbol;"Acc:MGI:1353621]""	11""	50811086	50827724	-1	B1.3""	NO""	NA";
11010,"ENSMUSG00000072647",0.144462843291854,4.68542994929496,2.57143962564224,0.0193837950914958,0.166553845684132,-3.09394499270881,280668,"Adam1a","a disintegrin and metallopeptidase domain 1a [Source:MGI Symbol;"Acc:MGI:2429504]""	5""	121518576	121545482	-1	F""	NO""	NA";
969,"ENSMUSG00000013663",-0.144435142010504,8.42866409074025,-2.57027511884248,0.0194309439162536,0.166575779806141,-3.14443146011935,19211,"Pten","phosphatase and tensin homolog [Source:MGI Symbol;"Acc:MGI:109583]""	19""	32757497	32826160	1	C1""	NO""	NA";
4618,"ENSMUSG00000028532",0.394297313650883,3.28194540165095,2.56948544030567,0.0194629784461748,0.166575779806141,-3.10511897150785,320508,"Cachd1","cache domain containing 1 [Source:MGI Symbol;"Acc:MGI:2444177]""	4""	100776675	101029220	1	C6""	NO""	NA";
7150,"ENSMUSG00000036977",-0.21844896606788,3.66064427251317,-2.56978673586882,0.019450750023639,0.166575779806141,-3.09034305549942,68999,"Anapc10","anaphase promoting complex subunit 10 [Source:MGI Symbol;"Acc:MGI:1916249]""	8""	79711820	79779059	1	C1""	NO""	NA";
1131,"ENSMUSG00000015932",-0.227506761911933,7.33556602168638,-2.56392663179771,0.019689900672041,0.167070002401117,-3.15110975513418,56431,"Dstn","destrin [Source:MGI Symbol;"Acc:MGI:1929270]""	2""	143915320	143943324	1	G1""	NO""	NA";
2569,"ENSMUSG00000022469",0.37816449414102,4.37901096492063,2.56730952086644,0.0195515072092627,0.167070002401117,-3.09478442363613,223864,"Rapgef3","Rap guanine nucleotide exchange factor (GEF) 3 [Source:MGI Symbol;"Acc:MGI:2441741]""	15""	97744770	97767972	-1	F1""	NO""	NA";
3408,"ENSMUSG00000025239",0.272151862323167,3.380030749834,2.56565442434998,0.0196191013659231,0.167070002401117,-3.10680769905728,29806,"Limd1","LIM domains containing 1 [Source:MGI Symbol;"Acc:MGI:1352502]""	9""	123478706	123521552	1	F4""	NO""	NA";
4073,"ENSMUSG00000027104",-0.162883694277664,7.48888277988964,-2.56352983500757,0.0197061942620806,0.167070002401117,-3.15258376449645,11909,"Atf2","activating transcription factor 2 [Source:MGI Symbol;"Acc:MGI:109349]""	2""	73816509	73892639	-1	C3""	NO""	NA";
4692,"ENSMUSG00000028691",-0.290282670917895,6.94842822672476,-2.56477555450269,0.0196550843854519,0.167070002401117,-3.14702517326707,18477,"Prdx1","peroxiredoxin 1 [Source:MGI Symbol;"Acc:MGI:99523]""	4""	116685544	116700822	1	D1""	NO""	NA";
5294,"ENSMUSG00000030282",-0.17121889419076,6.32863033424728,-2.56507650243394,0.0196427558265948,0.167070002401117,-3.14152806653904,12764,"Cmas","cytidine monophospho-N-acetylneuraminic acid synthetase [Source:MGI Symbol;"Acc:MGI:1337124]""	6""	142756686	142775714	1	G2""	NO""	NA";
8458,"ENSMUSG00000042363",-0.114199671345554,6.7739893267998,-2.56405660881657,0.0196845662271049,0.167070002401117,-3.1474171436069,216551,"Lgalsl","lectin, galactoside binding-like [Source:MGI Symbol;"Acc:MGI:1916114]""	11""	20823576	20831056	-1	A3.1""	NO""	NA";
9987,"ENSMUSG00000056124",-0.134898954519425,7.90433031204522,-2.56685925492258,0.0195698741862385,0.167070002401117,-3.1487235693909,56386,"B4galt6","UDP-Gal:betaGlcNAc beta 1,4-galactosyltransferase, polypeptide 6 [Source:MGI Symbol;"Acc:MGI:1928380]""	18""	20684599	20746404	-1	A2""	NO""	NA";
4134,"ENSMUSG00000027272",-0.155034935523059,6.39567014829372,-2.5620621293082,0.0197665734740399,0.167374033092156,-3.1475070915348,22222,"Ubr1","ubiquitin protein ligase E3 component n-recognin 1 [Source:MGI Symbol;"Acc:MGI:1277977]""	2""	120860269	120970715	-1	E5""	NO""	NA";
6322,"ENSMUSG00000033365",0.16046111645127,5.99343603582891,2.56040492648487,0.0198349589944381,0.167374033092156,-3.14254204413086,230673,"Ipo13","importin 13 [Source:MGI Symbol;"Acc:MGI:2385205]""	4""	117894486	117914999	-1	D2.1""	NO""	NA";
9521,"ENSMUSG00000051316",-0.232035653509999,3.20732322402569,-2.56111153844927,0.0198057728395331,0.167374033092156,-3.11884150330556,24074,"Taf7","TATA-box binding protein associated factor 7 [Source:MGI Symbol;"Acc:MGI:1346348]""	18""	37640491	37644204	-1	B3""	NO""	NA";
9845,"ENSMUSG00000054604",-0.151769177911122,6.60812360703179,-2.56095809662594,0.0198121071954041,0.167374033092156,-3.15120054370877,106143,"Cggbp1","CGG triplet repeat binding protein 1 [Source:MGI Symbol;"Acc:MGI:2146370]""	16""	64851996	64859507	1	C1.3""	NO""	NA";
38,"ENSMUSG00000000355",-0.295527677984983,5.17687013124008,-2.55762237502276,0.0199502871070289,0.16737608411263,-3.12988359778942,68995,"Mcts1","malignant T cell amplified sequence 1 [Source:MGI Symbol;"Acc:MGI:1916245]""	X""	38600578	38613426	1	A3.3""	NO""	NA";
1256,"ENSMUSG00000017801",-0.22316217763645,4.75491806119045,-2.5563982375642,0.020001224726279,0.16737608411263,-3.12147551655334,21428,"Mlx","MAX-like protein X [Source:MGI Symbol;"Acc:MGI:108398]""	11""	101087277	101092207	1	D""	NO""	NA";
1535,"ENSMUSG00000019996",0.203453371387072,5.58683413841623,2.55491027379635,0.0200633062900192,0.16737608411263,-3.14212707484203,17761,"Map7","microtubule-associated protein 7 [Source:MGI Symbol;"Acc:MGI:1328328]""	10""	20148471	20281590	1	A3""	NO""	NA";
2452,"ENSMUSG00000022205",-0.176289186546278,7.81380479228431,-2.55590942017331,0.02002159931447,0.16737608411263,-3.16730671703921,20024,"Sub1","SUB1 homolog, transcriptional regulator [Source:MGI Symbol;"Acc:MGI:104811]""	15""	11981339	11996983	-1	A1""	NO""	NA";
2699,"ENSMUSG00000022772",-0.150852849215888,6.40542458781891,-2.5588287995309,0.0199002067777303,0.16737608411263,-3.1528218657257,320213,"Senp5","SUMO/sentrin specific peptidase 5 [Source:MGI Symbol;"Acc:MGI:2443596]""	16""	31959672	32003287	-1	B2""	NO""	NA";
2842,"ENSMUSG00000023191",0.382703322013071,2.71551216862526,2.55693177697587,0.0199790084768099,0.16737608411263,-3.18960892751448,14789,"P3h3","prolyl 3-hydroxylase 3 [Source:MGI Symbol;"Acc:MGI:1315208]""	6""	124841089	124857752	-1	F2""	NO""	NA";
4072,"ENSMUSG00000027099",-0.22207060765011,4.92732307983137,-2.55481076919837,0.0200674643734227,0.16737608411263,-3.12920342352056,53375,"Mtx2","metaxin 2 [Source:MGI Symbol;"Acc:MGI:1859652]""	2""	74825803	74878431	1	C3""	NO""	NA";
4993,"ENSMUSG00000029406",0.31860736587253,7.57541891372859,2.55638064271272,0.0200019577633261,0.16737608411263,-3.16480950455053,19679,"Pitpnm2","phosphatidylinositol transfer protein, membrane-associated 2 [Source:MGI Symbol;"Acc:MGI:1336192]""	5""	124118690	124249760	-1	F""	NO""	NA";
6263,"ENSMUSG00000033061",-0.273134497835222,5.20303522304954,-2.55771617413045,0.0199463891019899,0.16737608411263,-3.13055409022117,19711,"Resp18","regulated endocrine-specific protein 18 [Source:MGI Symbol;"Acc:MGI:1098222]""	1""	75272199	75278415	-1	C4""	NO""	NA";
8763,"ENSMUSG00000044716",0.271530255422419,3.47010612020675,2.55918727928521,0.0198853487578647,0.16737608411263,-3.11030150427953,231134,"Dok7","docking protein 7 [Source:MGI Symbol;"Acc:MGI:3584043]""	5""	35056766	35087839	1	B2""	NO""	NA";
6317,"ENSMUSG00000033342",-0.167789360509268,6.00302853489296,-2.55333615045145,0.0201291812616402,0.167696750806156,-3.1558808800735,75769,"Plppr5","phospholipid phosphatase related 5 [Source:MGI Symbol;"Acc:MGI:1923019]""	3""	117485084	117689507	1	G1""	NO""	NA";
1623,"ENSMUSG00000020180",-0.24219297222344,6.16794339611901,-2.55119259240701,0.0202192157115932,0.167794515541909,-3.16238979969119,67332,"Snrpd3","small nuclear ribonucleoprotein D3 [Source:MGI Symbol;"Acc:MGI:1914582]""	10""	75517551	75537381	1	C1""	NO""	NA";
4149,"ENSMUSG00000027298",0.150944706096868,8.05470772481273,2.55148922720873,0.0202067336648116,0.167794515541909,-3.17578446023553,22174,"Tyro3","TYRO3 protein tyrosine kinase 3 [Source:MGI Symbol;"Acc:MGI:104294]""	2""	119797733	119818104	1	E5""	NO""	NA";
4214,"ENSMUSG00000027457",0.257814644541113,8.33960445139627,2.55217914220781,0.0201777310558673,0.167794515541909,-3.17542976428249,241727,"Snph","syntaphilin [Source:MGI Symbol;"Acc:MGI:2139270]""	2""	151590549	151632593	-1	G3""	NO""	NA";
6203,"ENSMUSG00000032816",0.239617573095098,6.03928548751242,2.55084019994031,0.0202340534629375,0.167794515541909,-3.15997837761831,56741,"Igdcc4","immunoglobulin superfamily, DCC subclass, member 4 [Source:MGI Symbol;"Acc:MGI:1858497]""	9""	65101486	65137940	1	C""	NO""	NA";
194,"ENSMUSG00000001774",-0.267043394600773,6.3675372632351,-2.54658447417428,0.0204140598596221,0.168475515281839,-3.17328121825402,66917,"Chordc1","cysteine and histidine-rich domain (CHORD)-containing, zinc-binding protein 1 [Source:MGI Symbol;"Acc:MGI:1914167]""	9""	18292125	18317442	1	A2""	NO""	NA";
2209,"ENSMUSG00000021606",-0.249540895186114,5.1183811228805,-2.54595599974044,0.0204407708321096,0.168475515281839,-3.14784950292946,407785,"Ndufs6","NADH:ubiquinone oxidoreductase core subunit S6 [Source:MGI Symbol;"Acc:MGI:107932]""	13""	73319838	73328542	-1	C1""	NO""	NA";
4456,"ENSMUSG00000028124",-0.147890799940305,6.18773493942718,-2.54539610031362,0.0204645951356779,0.168475515281839,-3.17274454321243,14630,"Gclm","glutamate-cysteine ligase, modifier subunit [Source:MGI Symbol;"Acc:MGI:104995]""	3""	122245557	122270732	1	G1""	NO""	NA";
5766,"ENSMUSG00000031696",-0.182672200581647,7.72672665420485,-2.54550248263894,0.0204600664357379,0.168475515281839,-3.18513986166054,65114,"Vps35","VPS35 retromer complex component [Source:MGI Symbol;"Acc:MGI:1890467]""	8""	85260392	85299802	-1	C3""	NO""	NA";
6693,"ENSMUSG00000034902",0.206357591804982,8.90685546452423,2.54516874628965,0.0204742767860416,0.168475515281839,-3.18887875151526,18717,"Pip5k1c","phosphatidylinositol-4-phosphate 5-kinase, type 1 gamma [Source:MGI Symbol;"Acc:MGI:1298224]""	10""	81292963	81319973	1	C1""	NO""	NA";
7944,"ENSMUSG00000039968",-0.199974106950092,5.15464705710109,-2.54496564269408,0.0204829294210485,0.168475515281839,-3.14955660056997,242860,"Rsbn1l","round spermatid basic protein 1-like [Source:MGI Symbol;"Acc:MGI:3036237]""	5""	20893028	20956398	-1	A3""	NO""	NA";
8149,"ENSMUSG00000040794",0.95349346182883,4.28996023893565,2.54449004463384,0.0205032044271589,0.168475515281839,-3.13096194588784,67445,"C1qtnf4","C1q and tumor necrosis factor related protein 4 [Source:MGI Symbol;"Acc:MGI:1914695]""	2""	90885860	90890525	1	E1""	NO""	NA";
9179,"ENSMUSG00000048216",-0.233793655261281,5.22424395563811,-2.54360432865166,0.0205410136128005,0.168593955220904,-3.15541625672824,64450,"Gpr85","G protein-coupled receptor 85 [Source:MGI Symbol;"Acc:MGI:1927851]""	6""	13834458	13839942	-1	A1""	NO""	NA";
97,"ENSMUSG00000001016",-0.158595812784822,6.3441990173286,-2.51134902557058,0.0219637128539243,0.168933296123595,-3.23365627316302,67781,"Ilf2","interleukin enhancer binding factor 2 [Source:MGI Symbol;"Acc:MGI:1915031]""	3""	90476126	90488379	1	F1""	NO""	NA";
479,"ENSMUSG00000004187",0.284876993562259,9.03471901854864,2.51705220164323,0.0217055668362646,0.168933296123595,-3.23769355376658,16581,"Kifc2","kinesin family member C2 [Source:MGI Symbol;"Acc:MGI:109187]""	15""	76659858	76668196	1	D3""	NO""	NA";
622,"ENSMUSG00000005687",-0.14693936398482,5.32467031894463,-2.52312774895218,0.0214337195998738,0.168933296123595,-3.18998787319424,68183,"Bcas2","breast carcinoma amplified sequence 2 [Source:MGI Symbol;"Acc:MGI:1915433]""	3""	103171655	103179166	1	F2.2""	NO""	NA";
660,"ENSMUSG00000006057",-0.245809514470321,6.47632095760736,-2.52354428331465,0.0214152002969993,0.168933296123595,-3.21425105363095,11951,"Atp5g1","ATP synthase, H+ transporting, mitochondrial F0 complex, subunit C1 (subunit 9) [Source:MGI Symbol;"Acc:MGI:107653]""	11""	96068852	96075670	-1	D""	NO""	NA";
820,"ENSMUSG00000008683",-0.20779995930612,7.1721690154818,-2.53075026554336,0.0210972029277362,0.168933296123595,-3.20721522027385,267019,"Rps15a","ribosomal protein S15A [Source:MGI Symbol;"Acc:MGI:2389091]""	7""	118104372	118116188	-1	F1""	NO""	NA";
928,"ENSMUSG00000011751",0.375761923126954,6.66938520259409,2.53121198846802,0.0210769801772356,0.168933296123595,-3.20292166868767,80297,"Sptbn4","spectrin beta, non-erythrocytic 4 [Source:MGI Symbol;"Acc:MGI:1890574]""	7""	27356383	27447686	-1	A3""	NO""	NA";
1054,"ENSMUSG00000015127",0.330916338496379,3.44441475316565,2.51145440186158,0.0219589169741961,0.168933296123595,-3.18227117233926,74154,"Unkl","unkempt family like zinc finger [Source:MGI Symbol;"Acc:MGI:1921404]""	17""	25188397	25234443	1	A3.3""	NO""	NA";
1642,"ENSMUSG00000020238",0.255413191507425,5.04982500045718,2.54083709559459,0.0206595659429353,0.168933296123595,-3.15467024947405,103425,"Ncln","nicalin [Source:MGI Symbol;"Acc:MGI:1926081]""	10""	81486249	81496392	-1	C1""	NO""	NA";
1654,"ENSMUSG00000020263",0.25266138484915,5.94153681301156,2.53900614956297,0.0207383618946449,0.168933296123595,-3.17576044658876,216190,"Appl2","adaptor protein, phosphotyrosine interaction, PH domain and leucine zipper containing 2 [Source:MGI Symbol;"Acc:MGI:2384914]""	10""	83600033	83648738	-1	C1""	NO""	NA";
1664,"ENSMUSG00000020282",0.506213064660265,2.5622030348621,2.53400897249957,0.0209548678368242,0.168933296123595,-3.24108688861884,13650,"Rhbdf1","rhomboid 5 homolog 1 [Source:MGI Symbol;"Acc:MGI:104328]""	11""	32209585	32222300	-1	A4""	NO""	NA";
1675,"ENSMUSG00000020308",0.540118456711358,3.40236224603719,2.5212310982534,0.0215182370115737,0.168933296123595,-3.16868880116697,110012,"Tpgs1","tubulin polyglutamylase complex subunit 1 [Source:MGI Symbol;"Acc:MGI:106618]""	10""	79669369	79676127	1	C1""	NO""	NA";
2447,"ENSMUSG00000022197",0.264060782261657,5.99078212325661,2.52143491019351,0.0215091397892394,0.168933296123595,-3.20913625318068,68070,"Pdzd2","PDZ domain containing 2 [Source:MGI Symbol;"Acc:MGI:1922394]""	15""	12359711	12739924	-1	A1""	NO""	NA";
2485,"ENSMUSG00000022285",-0.179062248390242,9.98555759110228,-2.51254019855633,0.0219095578000749,0.168933296123595,-3.24611324210193,22631,"Ywhaz","tyrosine 3-monooxygenase/tryptophan 5-monooxygenase activation protein, zeta polypeptide [Source:MGI Symbol;"Acc:MGI:109484]""	15""	36770770	36796929	-1	B3.1""	NO""	NA";
2526,"ENSMUSG00000022378",-0.190291110787468,7.61423109224081,-2.52757991577945,0.021236555507851,0.168933296123595,-3.21532326808562,223601,"Fam49b","family with sequence similarity 49, member B [Source:MGI Symbol;"Acc:MGI:1923520]""	15""	63929097	64060478	-1	D1""	NO""	NA";
2589,"ENSMUSG00000022517",0.147451041695424,7.4213934431586,2.52579564030793,0.0213153653990584,0.168933296123595,-3.21726151355351,17237,"Mgrn1","mahogunin, ring finger 1 [Source:MGI Symbol;"Acc:MGI:2447670]""	16""	4886249	4938296	1	A1""	NO""	NA";
2818,"ENSMUSG00000023067",-0.723666283653984,3.92282747447473,-2.51637631264469,0.0217360096382591,0.168933296123595,-3.17244649920291,12575,"Cdkn1a","cyclin-dependent kinase inhibitor 1A (P21) [Source:MGI Symbol;"Acc:MGI:104556]""	17""	29090976	29100727	1	A3.3""	NO""	NA";
2967,"ENSMUSG00000024097",-0.241373637339996,6.36585997279472,-2.53607358886301,0.0208651591156282,0.168933296123595,-3.19061651082356,225027,"Srsf7","serine and arginine-rich splicing factor 7 [Source:MGI Symbol;"Acc:MGI:1926232]""	17""	80200080	80207307	-1	E3""	NO""	NA";
3074,"ENSMUSG00000024381",0.172705293635958,7.19854172314365,2.52313278835656,0.0214334954553131,0.168933296123595,-3.22058206416647,30948,"Bin1","bridging integrator 1 [Source:MGI Symbol;"Acc:MGI:108092]""	18""	32377230	32435737	1	B1""	NO""	NA";
3146,"ENSMUSG00000024565",0.442519158334811,2.35078488191583,2.53902824673859,0.0207374092357984,0.168933296123595,-3.25558614563005,20689,"Sall3","spalt like transcription factor 3 [Source:MGI Symbol;"Acc:MGI:109295]""	18""	80966376	80986771	-1	E3""	NO""	NA";
3257,"ENSMUSG00000024887",-0.258428433344323,4.82914561824036,-2.5081446452284,0.0221100235076657,0.168933296123595,-3.20579160897874,54447,"Asah2","N-acylsphingosine amidohydrolase 2 [Source:MGI Symbol;"Acc:MGI:1859310]""	19""	31982597	32108211	-1	C1""	NO""	NA";
3694,"ENSMUSG00000026109",-0.229235176666898,5.96980316230656,-2.51164321312239,0.0219503262794749,0.168933296123595,-3.22613510642828,56363,"Tmeff2","transmembrane protein with EGF-like and two follistatin-like domains 2 [Source:MGI Symbol;"Acc:MGI:1861735]""	1""	50900647	51187270	1	C1.1""	NO""	NA";
4237,"ENSMUSG00000027525",0.230978724831674,7.02700005942551,2.51656910415575,0.021727321983312,0.168933296123595,-3.23069357715074,74189,"Phactr3","phosphatase and actin regulator 3 [Source:MGI Symbol;"Acc:MGI:1921439]""	2""	178118975	178338492	1	H4""	NO""	NA";
4259,"ENSMUSG00000027582",0.244075131973793,5.1905861040154,2.53262525712414,0.0210151950317936,0.168933296123595,-3.16985132812202,229007,"Zgpat","zinc finger, CCCH-type with G patch domain [Source:MGI Symbol;"Acc:MGI:2449939]""	2""	181364928	181383628	1	H4""	NO""	NA";
4593,"ENSMUSG00000028465",0.344339045254616,5.06389607119713,2.52392314996903,0.0213983688483483,0.168933296123595,-3.18163142574415,21894,"Tln1","talin 1 [Source:MGI Symbol;"Acc:MGI:1099832]""	4""	43531519	43562691	-1	A5""	NO""	NA";
4747,"ENSMUSG00000028832",-0.32471510372437,8.38936330288018,-2.51950136466345,0.0215955907819114,0.168933296123595,-3.23226108872745,16765,"Stmn1","stathmin 1 [Source:MGI Symbol;"Acc:MGI:96739]""	4""	134468320	134473843	1	D3""	NO""	NA";
5004,"ENSMUSG00000029428",0.244557935868944,3.21071045285046,2.50771848108532,0.0221295511493113,0.168933296123595,-3.20138330938753,13852,"Stx2","syntaxin 2 [Source:MGI Symbol;"Acc:MGI:108059]""	5""	128984557	129008574	-1	G1.3""	NO""	NA";
5123,"ENSMUSG00000029710",0.506664746022234,2.20674930184221,2.50899788143549,0.0220709754898122,0.168933296123595,-3.36325631802809,13846,"Ephb4","Eph receptor B4 [Source:MGI Symbol;"Acc:MGI:104757]""	5""	137350109	137378669	1	G2""	NO""	NA";
5458,"ENSMUSG00000030751",-0.255545072832068,6.12514815080217,-2.53842880463738,0.0207632672063502,0.168933296123595,-3.18340928773036,26440,"Psma1","proteasome subunit alpha 1 [Source:MGI Symbol;"Acc:MGI:1347005]""	7""	114264606	114276118	-1	F1""	NO""	NA";
5589,"ENSMUSG00000031202",-0.214914749690967,6.40244867830608,-2.5083189852461,0.0221020396090563,0.168933296123595,-3.24026493954194,67790,"Rab39b","RAB39B, member RAS oncogene family [Source:MGI Symbol;"Acc:MGI:1915040]""	X""	75572046	75578231	-1	A7.3""	NO""	NA";
5777,"ENSMUSG00000031715",-0.165590928523007,6.49969637230607,-2.51177974552541,0.0219441161893355,0.168933296123595,-3.23463798197339,93762,"Smarca5","SWI/SNF related, matrix associated, actin dependent regulator of chromatin, subfamily a, member 5 [Source:MGI Symbol;"Acc:MGI:1935129]""	8""	80698507	80739497	-1	C2""	NO""	NA";
6031,"ENSMUSG00000032328",-0.203128078245386,9.47484300173103,-2.5337112079136,0.0209678359272356,0.168933296123595,-3.20926683927324,69981,"Tmem30a","transmembrane protein 30A [Source:MGI Symbol;"Acc:MGI:106402]""	9""	79768943	79793507	-1	E1""	NO""	NA";
6301,"ENSMUSG00000033256",0.242042622270959,4.51657039074681,2.53515094979303,0.020905203313975,0.168933296123595,-3.15102969993081,435684,"Shf","Src homology 2 domain containing F [Source:MGI Symbol;"Acc:MGI:3613669]""	2""	122348892	122369162	-1	E5""	NO""	NA";
6316,"ENSMUSG00000033335",0.305988418845773,4.85418286631936,2.50950247790594,0.0220479134714004,0.168933296123595,-3.20056465305481,13430,"Dnm2","dynamin 2 [Source:MGI Symbol;"Acc:MGI:109547]""	9""	21424908	21507759	1	A3""	NO""	NA";
6440,"ENSMUSG00000033909",0.213073185282897,4.59271841412954,2.53290844235351,0.0210028353786203,0.168933296123595,-3.15621585464896,72344,"Usp36","ubiquitin specific peptidase 36 [Source:MGI Symbol;"Acc:MGI:1919594]""	11""	118259651	118290244	-1	E2""	NO""	NA";
6647,"ENSMUSG00000034730",0.351025643631773,7.99620128289952,2.53166128591738,0.0210573192376233,0.168933296123595,-3.21012606952269,107831,"Adgrb1","adhesion G protein-coupled receptor B1 [Source:MGI Symbol;"Acc:MGI:1933736]""	15""	74516195	74589465	1	D3""	NO""	NA";
7130,"ENSMUSG00000036902",-0.205463341467994,6.64342712830179,-2.51227269114347,0.021921708671676,0.168933296123595,-3.23518067168674,74513,"Neto2","neuropilin (NRP) and tolloid (TLL)-like 2 [Source:MGI Symbol;"Acc:MGI:1921763]""	8""	85636588	85700924	-1	C3""	NO""	NA";
7186,"ENSMUSG00000037126",0.370157627864624,8.43195553903516,2.54076368080046,0.0206627199382187,0.168933296123595,-3.19530956785683,73728,"Psd","pleckstrin and Sec7 domain containing [Source:MGI Symbol;"Acc:MGI:1920978]""	19""	46312087	46327156	-1	C3""	NO""	NA";
7412,"ENSMUSG00000038025",0.273196769612858,5.40441812239992,2.50809061345987,0.0221124984442142,0.168933296123595,-3.21699637275567,18676,"Phf2","PHD finger protein 2 [Source:MGI Symbol;"Acc:MGI:1338034]""	13""	48801750	48871119	-1	A5""	NO""	NA";
7455,"ENSMUSG00000038172",-0.203311102256727,6.97433211867715,-2.52119965671657,0.021519640739947,0.168933296123595,-3.22310911943087,69863,"Ttc39b","tetratricopeptide repeat domain 39B [Source:MGI Symbol;"Acc:MGI:1917113]""	4""	83220300	83324255	-1	C3""	NO""	NA";
7697,"ENSMUSG00000039033",-0.195580926227616,4.64390951270728,-2.52343129067178,0.0214202225051701,0.168933296123595,-3.17396950742888,75812,"Tasp1","taspase, threonine aspartase 1 [Source:MGI Symbol;"Acc:MGI:1923062]""	2""	139833480	140066805	-1	F3""	NO""	NA";
7778,"ENSMUSG00000039278",1.11111975809232,5.67659640515732,2.53526988768621,0.0209000371174379,0.168933296123595,-3.17519906619439,30052,"Pcsk1n","proprotein convertase subtilisin/kexin type 1 inhibitor [Source:MGI Symbol;"Acc:MGI:1353431]""	X""	7919822	7924410	1	A1.1""	NO""	NA";
7883,"ENSMUSG00000039717",-0.168605961015594,6.39063751574042,-2.52801542837522,0.0212173611534835,0.168933296123595,-3.20630440294861,76897,"Ralyl","RALY RNA binding protein-like [Source:MGI Symbol;"Acc:MGI:1924147]""	3""	13471655	14182287	1	A1""	NO""	NA";
7914,"ENSMUSG00000039834",0.278450456753612,4.56757584036204,2.50849156459471,0.0220941390203117,0.168933296123595,-3.19481533079003,329559,"Zfp335","zinc finger protein 335 [Source:MGI Symbol;"Acc:MGI:2682313]""	2""	164891882	164911757	-1	H3""	NO""	NA";
7921,"ENSMUSG00000039849",0.252274785149367,5.35684354420915,2.534578972736,0.0209300646311084,0.168933296123595,-3.17153514710381,228866,"Pcif1","PDX1 C-terminal inhibiting factor 1 [Source:MGI Symbol;"Acc:MGI:2443858]""	2""	164879304	164894454	1	H3""	NO""	NA";
8018,"ENSMUSG00000040321",-0.204898676933652,5.55394180316463,-2.52407635388072,0.0213915661942446,0.168933296123595,-3.19667270122795,228491,"Zfp770","zinc finger protein 770 [Source:MGI Symbol;"Acc:MGI:2445100]""	2""	114193461	114201469	-1	E4""	NO""	NA";
8082,"ENSMUSG00000040557",-0.206306491423638,3.63337206286861,-2.5099378900198,0.0220280317306141,0.168933296123595,-3.18222072295543,79565,"Mettl27","methyltransferase like 27 [Source:MGI Symbol;"Acc:MGI:1933146]""	5""	134932368	134942637	1	G2""	NO""	NA";
8151,"ENSMUSG00000040797",0.323024613202244,7.90150440982353,2.54176730263063,0.0206196424622999,0.168933296123595,-3.19210623657444,243621,"Iqsec3","IQ motif and Sec7 domain 3 [Source:MGI Symbol;"Acc:MGI:2677208]""	6""	121372933	121473678	-1	F1""	NO""	NA";
8514,"ENSMUSG00000042595",-0.166808441924284,4.70615888681568,-2.52218980107841,0.0214754765943385,0.168933296123595,-3.17757094837987,245622,"Fam199x","family with sequence similarity 199, X-linked [Source:MGI Symbol;"Acc:MGI:2384304]""	X""	137049594	137082503	1	F1""	NO""	NA";
8843,"ENSMUSG00000045374",0.191845035467938,4.43860309501545,2.51225522781999,0.0219225021217249,0.168933296123595,-3.18744545905978,192652,"Wdr81","WD repeat domain 81 [Source:MGI Symbol;"Acc:MGI:2681828]""	11""	75440944	75454717	-1	B5""	NO""	NA";
9036,"ENSMUSG00000047044",-0.205711204016004,4.38689168843813,-2.51421846974035,0.0218334713967368,0.168933296123595,-3.18214460285737,225995,"D030056L22Rik","RIKEN cDNA D030056L22 gene [Source:MGI Symbol;"Acc:MGI:3583960]""	19""	18713193	18718428	1	B""	NO""	NA";
9066,"ENSMUSG00000047284",0.174514331652711,6.86784554168875,2.51179241789298,0.0219435398788266,0.168933296123595,-3.23808168799443,216860,"Neurl4","neuralized E3 ubiquitin protein ligase 4 [Source:MGI Symbol;"Acc:MGI:1921092]""	11""	69901072	69913820	1	B3""	NO""	NA";
9159,"ENSMUSG00000048027",-0.153800021487168,6.5325359601776,-2.51423125238479,0.0218328928389973,0.168933296123595,-3.23154263403119,68799,"Rgmb","repulsive guidance molecule family member B [Source:MGI Symbol;"Acc:MGI:1916049]""	17""	15803188	15831039	-1	A2""	NO""	NA";
9176,"ENSMUSG00000048163",0.345334564665268,4.49581596645573,2.52053598423608,0.0215492910332441,0.168933296123595,-3.17328631706579,20345,"Selplg","selectin, platelet (p-selectin) ligand [Source:MGI Symbol;"Acc:MGI:106689]""	5""	113818536	113832644	-1	F""	NO""	NA";
9882,"ENSMUSG00000054942",-0.168966383775278,7.35135175203545,-2.50938784358205,0.0220531507075906,0.168933296123595,-3.24544957700308,215708,"Miga1","mitoguardin 1 [Source:MGI Symbol;"Acc:MGI:1924567]""	3""	152273849	152340407	-1	H3""	NO""	NA";
9924,"ENSMUSG00000055447",-0.167840487513423,8.47437059897115,-2.53599450814443,0.0208685885169185,0.168933296123595,-3.20417939185238,16423,"Cd47","CD47 antigen (Rh-related antigen, integrin-associated signal transducer) [Source:MGI Symbol;"Acc:MGI:96617]""	16""	49800533	49915010	1	B5""	NO""	NA";
10095,"ENSMUSG00000057363",-0.203330898392361,6.03962864955987,-2.5302571265678,0.0211188219099737,0.168933296123595,-3.19618535280614,67883,"Uxs1","UDP-glucuronate decarboxylase 1 [Source:MGI Symbol;"Acc:MGI:1915133]""	1""	43746966	43827800	-1	C1.1""	NO""	NA";
10142,"ENSMUSG00000057982",0.189712903476113,3.49753118991911,2.52580032753819,0.0213151580065578,0.168933296123595,-3.16009135593744,235047,"Zfp809","zinc finger protein 809 [Source:MGI Symbol;"Acc:MGI:2143362]""	9""	22225714	22243354	1	A3""	NO""	NA";
10156,"ENSMUSG00000058240",-0.161690015800807,5.97336747473483,-2.53960366638965,0.0207126161726788,0.168933296123595,-3.17792005525291,66609,"Cryzl1","crystallin, zeta (quinone reductase)-like 1 [Source:MGI Symbol;"Acc:MGI:1913859]""	16""	91689322	91728975	-1	C4""	NO""	NA";
10207,"ENSMUSG00000058835",-0.130453056310582,7.00949109120361,-2.52947949693513,0.02115295538521,0.168933296123595,-3.2087725812411,11308,"Abi1","abl-interactor 1 [Source:MGI Symbol;"Acc:MGI:104913]""	2""	22940073	23040241	-1	A3""	NO""	NA";
10216,"ENSMUSG00000059005",-0.199664234292086,8.21788704802555,-2.5129090583944,0.0218928136705005,0.168933296123595,-3.24334392555153,229279,"Hnrnpa3","heterogeneous nuclear ribonucleoprotein A3 [Source:MGI Symbol;"Acc:MGI:1917171]""	2""	75659261	75669407	1	C3""	NO""	NA";
10412,"ENSMUSG00000061360",-0.271894392264874,3.85557274241373,-2.52891746182039,0.0211776579591559,0.168933296123595,-3.15257919712511,68479,"Phf5a","PHD finger protein 5A [Source:MGI Symbol;"Acc:MGI:2156864]""	15""	81864520	81871911	-1	E1""	NO""	NA";
10678,"ENSMUSG00000066036",0.178454902619382,7.58424422955424,2.52844735602806,0.0211983409950287,0.168933296123595,-3.21376296061907,69116,"Ubr4","ubiquitin protein ligase E3 component n-recognin 4 [Source:MGI Symbol;"Acc:MGI:1916366]""	4""	139352609	139489588	1	D3""	NO""	NA";
10739,"ENSMUSG00000067242",-0.182640309087552,7.38497621344438,-2.51610392696708,0.0217482895920963,0.168933296123595,-3.23430099722437,56839,"Lgi1","leucine-rich repeat LGI family, member 1 [Source:MGI Symbol;"Acc:MGI:1861691]""	19""	38264536	38312214	1	C3""	NO""	NA";
10995,"ENSMUSG00000071866",-0.210039919504263,9.225560120123,-2.53358011931153,0.0209735474362491,0.168933296123595,-3.20934037068106,268373,"Ppia","peptidylprolyl isomerase A [Source:MGI Symbol;"Acc:MGI:97749]""	11""	6415443	6419817	1	A1""	NO""	NA";
11259,"ENSMUSG00000078566",-0.223995151355426,6.9374559108509,-2.53275869555799,0.0210093702388683,0.168933296123595,-3.20287597684344,12176,"Bnip3","BCL2/adenovirus E1B interacting protein 3 [Source:MGI Symbol;"Acc:MGI:109326]""	7""	138890836	138909519	-1	F4""	NO""	NA";
12300,"ENSMUSG00000118140",0.628516316507353,4.07125464201524,2.50945368499636,0.0220501425030798,0.168933296123595,-3.18419634551021,NA,"Gm4949","predicted gene 4949 [Source:MGI Symbol;"Acc:MGI:3646890]""	18""	38359441	38360538	-1	B3""	NO""	NA";
7925,"ENSMUSG00000039879",-0.238268027727869,5.74710615024191,-2.50606384783168,0.0222055239476538,0.169333880661925,-3.23044978246843,380629,"Heca","hdc homolog, cell cycle regulator [Source:MGI Symbol;"Acc:MGI:2685715]""	10""	17868612	17948067	-1	A3""	NO""	NA";
5318,"ENSMUSG00000030335",-0.175331896882699,5.12129176100228,-2.50389323895635,0.0223055611368132,0.169916933457786,-3.21712356765772,66493,"Mrpl51","mitochondrial ribosomal protein L51 [Source:MGI Symbol;"Acc:MGI:1913743]""	6""	125191801	125196269	1	F2""	NO""	NA";
2630,"ENSMUSG00000022604",-0.18824142841228,4.27236367235031,-2.5022165634143,0.0223831252771116,0.170046556200997,-3.20085706420513,74201,"Cep97","centrosomal protein 97 [Source:MGI Symbol;"Acc:MGI:1921451]""	16""	55899888	55934855	-1	C1.1""	NO""	NA";
2711,"ENSMUSG00000022793",0.176437183834094,4.00421720859585,2.50203370742875,0.0223915996902477,0.170046556200997,-3.19564333036927,56375,"B4galt4","UDP-Gal:betaGlcNAc beta 1,4-galactosyltransferase, polypeptide 4 [Source:MGI Symbol;"Acc:MGI:1928387]""	16""	38742264	38769049	1	B4""	NO""	NA";
4442,"ENSMUSG00000028086",-0.155170384258279,8.45895344263409,-2.50148679305569,0.0224169643639194,0.170046556200997,-3.26374590350923,50754,"Fbxw7","F-box and WD-40 domain protein 7 [Source:MGI Symbol;"Acc:MGI:1354695]""	3""	84815268	84979198	1	F1""	NO""	NA";
8563,"ENSMUSG00000042787",-0.137559703737495,4.60416517282901,-2.50198877607207,0.0223936824855139,0.170046556200997,-3.2067171790154,208194,"Exog","endo/exonuclease (5'-3'), endonuclease G-like [Source:MGI Symbol;"Acc:MGI:2143333]""	9""	119444943	119465517	1	F3""	NO""	NA";
341,"ENSMUSG00000002980",0.380388239211093,3.36726133471725,2.48787092580391,0.0230572422136044,0.170445093884779,-3.22140803731361,57278,"Bcam","basal cell adhesion molecule [Source:MGI Symbol;"Acc:MGI:1929940]""	7""	19756131	19771016	-1	A3""	NO""	NA";
531,"ENSMUSG00000004771",-0.247459122545994,7.20167069132934,-2.4923344652636,0.0228454712522656,0.170445093884779,-3.27408189502924,53869,"Rab11a","RAB11A, member RAS oncogene family [Source:MGI Symbol;"Acc:MGI:1858202]""	9""	64715299	64737758	-1	C""	NO""	NA";
551,"ENSMUSG00000004933",0.206924620804288,6.56833575771098,2.49696779118928,0.0226275852458758,0.170445093884779,-3.26038747809969,17179,"Matk","megakaryocyte-associated tyrosine kinase [Source:MGI Symbol;"Acc:MGI:99259]""	10""	81252935	81263365	1	C1""	NO""	NA";
1027,"ENSMUSG00000014813",0.53683401834752,1.78943931015065,2.48137321048896,0.0233688328577486,0.170445093884779,-3.48596203625602,20855,"Stc1","stanniocalcin 1 [Source:MGI Symbol;"Acc:MGI:109131]""	14""	69029238	69041804	1	D2""	NO""	NA";
1195,"ENSMUSG00000016995",0.487292837706523,2.35163783661408,2.49941865561076,0.0225131252325972,0.170445093884779,-3.32150119855764,17183,"Matn4","matrilin 4 [Source:MGI Symbol;"Acc:MGI:1328314]""	2""	164389393	164405160	-1	H3""	NO""	NA";
1489,"ENSMUSG00000019861",-0.16504600369361,6.27354517147431,-2.47714496756956,0.0235737192903374,0.170445093884779,-3.29135890926899,94221,"Gopc","golgi associated PDZ and coiled-coil motif containing [Source:MGI Symbol;"Acc:MGI:2149946]""	10""	52335850	52382124	-1	B3""	NO""	NA";
2132,"ENSMUSG00000021375",0.237242273463105,4.57232191186535,2.49861550178173,0.02255057374801,0.170445093884779,-3.21243621899252,16553,"Kif13a","kinesin family member 13A [Source:MGI Symbol;"Acc:MGI:1098264]""	13""	46749087	46929867	-1	A5""	NO""	NA";
2287,"ENSMUSG00000021774",-0.188741506207123,6.27425921541679,-2.48046126782831,0.0234128801616451,0.170445093884779,-3.2854562581011,22194,"Ube2e1","ubiquitin-conjugating enzyme E2E 1 [Source:MGI Symbol;"Acc:MGI:107411]""	14""	18282722	18331859	-1	A2""	NO""	NA";
2343,"ENSMUSG00000021936",-0.245405240596851,7.51338425038074,-2.48226892676754,0.023325645292022,0.170445093884779,-3.29320818138906,26419,"Mapk8","mitogen-activated protein kinase 8 [Source:MGI Symbol;"Acc:MGI:1346861]""	14""	33377898	33447158	-1	B""	NO""	NA";
2409,"ENSMUSG00000022098",0.266908601887988,4.80146144392087,2.48053298934673,0.0234094131437896,0.170445093884779,-3.2456624035017,12153,"Bmp1","bone morphogenetic protein 1 [Source:MGI Symbol;"Acc:MGI:88176]""	14""	70474558	70520234	-1	D2""	NO""	NA";
2634,"ENSMUSG00000022615",0.293831803488759,2.58712908123062,2.47679555201769,0.02359072625223,0.170445093884779,-3.28483517893223,72962,"Tymp","thymidine phosphorylase [Source:MGI Symbol;"Acc:MGI:1920212]""	15""	89371931	89377039	-1	E3""	NO""	NA";
2701,"ENSMUSG00000022774",-0.203864269503895,5.84255159383585,-2.49363088456166,0.0227843075692175,0.170445093884779,-3.25413736528244,68092,"Ncbp2","nuclear cap binding protein subunit 2 [Source:MGI Symbol;"Acc:MGI:1915342]""	16""	31948513	31961781	1	B2""	NO""	NA";
2707,"ENSMUSG00000022789",-0.162978020488659,8.39334540462182,-2.47821543569238,0.0235216886658501,0.170445093884779,-3.30370428173468,74006,"Dnm1l","dynamin 1-like [Source:MGI Symbol;"Acc:MGI:1921256]""	16""	16312230	16358959	-1	A2""	NO""	NA";
2925,"ENSMUSG00000024006",0.225697197165945,4.39790388523094,2.47729113290251,0.0235666084696366,0.170445093884779,-3.24090106826325,106504,"Stk38","serine/threonine kinase 38 [Source:MGI Symbol;"Acc:MGI:2442572]""	17""	28970880	29007995	-1	A3.3""	NO""	NA";
3409,"ENSMUSG00000025240",-0.174696683489254,6.59238021689943,-2.48578027912917,0.0231570671297615,0.170445093884779,-3.28068539605623,83493,"Sacm1l","SAC1 suppressor of actin mutations 1-like (yeast) [Source:MGI Symbol;"Acc:MGI:1933169]""	9""	123529759	123592600	1	F4""	NO""	NA";
4209,"ENSMUSG00000027438",-0.199985908608757,10.0430866706495,-2.48930390843212,0.0229890540629047,0.170445093884779,-3.28625836768698,17957,"Napb","N-ethylmaleimide sensitive fusion protein attachment protein beta [Source:MGI Symbol;"Acc:MGI:104562]""	2""	148693985	148732467	-1	G3""	NO""	NA";
4550,"ENSMUSG00000028389",-0.161590634992599,4.88041780187084,-2.4775471516811,0.0235541582381121,0.170445093884779,-3.25771988932171,22696,"Zfp37","zinc finger protein 37 [Source:MGI Symbol;"Acc:MGI:99181]""	4""	62189540	62231047	-1	B3""	NO""	NA";
5062,"ENSMUSG00000029560",0.227854200259704,2.92060783469151,2.48312645654683,0.023284369370106,0.170445093884779,-3.25230520664856,231834,"Snx8","sorting nexin 8 [Source:MGI Symbol;"Acc:MGI:2443816]""	5""	140340299	140389262	-1	G2""	NO""	NA";
5722,"ENSMUSG00000031584",-0.170916921422219,4.78046481882138,-2.47657007087595,0.0236017071372462,0.170445093884779,-3.25308296257734,14782,"Gsr","glutathione reductase [Source:MGI Symbol;"Acc:MGI:95804]""	8""	33652523	33698163	1	A3""	NO""	NA";
5785,"ENSMUSG00000031749",0.239516556571038,6.85571150551017,2.48285999370969,0.0232971877885748,0.170445093884779,-3.28775604554582,20444,"St3gal2","ST3 beta-galactoside alpha-2,3-sialyltransferase 2 [Source:MGI Symbol;"Acc:MGI:99427]""	8""	110919922	110972480	1	E1""	NO""	NA";
6175,"ENSMUSG00000032702",0.304813548467712,3.84528654005719,2.48095569241749,0.0233889895009703,0.170445093884779,-3.22751002123784,107351,"Kank1","KN motif and ankyrin repeat domains 1 [Source:MGI Symbol;"Acc:MGI:2147707]""	19""	25236975	25434496	1	B""	NO""	NA";
6372,"ENSMUSG00000033597",0.320106881576624,6.57770873424829,2.4789001042725,0.0234884667423602,0.170445093884779,-3.2915981705467,268932,"Caskin1","CASK interacting protein 1 [Source:MGI Symbol;"Acc:MGI:2442952]""	17""	24488601	24508671	1	A3.3""	NO""	NA";
6455,"ENSMUSG00000033961",0.277801168700785,2.63334236617648,2.4785456342309,0.0235056610420551,0.170445093884779,-3.28660916166378,269870,"Zfp446","zinc finger protein 446 [Source:MGI Symbol;"Acc:MGI:2442185]""	7""	12977848	12985714	1	A1""	NO""	NA";
6621,"ENSMUSG00000034621",0.182091261356515,6.07785211135997,2.47735655359766,0.0235634264621213,0.170445093884779,-3.28753054883428,237943,"Gpatch8","G patch domain containing 8 [Source:MGI Symbol;"Acc:MGI:1918667]""	11""	102475915	102556392	-1	E1""	NO""	NA";
7922,"ENSMUSG00000039850",0.232738781683308,5.3144308329735,2.49391220929704,0.0227710553691238,0.170445093884779,-3.23884406994257,338371,"Endov","endonuclease V [Source:MGI Symbol;"Acc:MGI:2444688]""	11""	119491347	119511437	1	E2""	NO""	NA";
7978,"ENSMUSG00000040112",-0.182075870101393,4.36762883242509,-2.47956279128113,0.0234563535119591,0.170445093884779,-3.23793780386888,232536,"Mrps35","mitochondrial ribosomal protein S35 [Source:MGI Symbol;"Acc:MGI:2385255]""	6""	147042764	147073991	1	G3""	NO""	NA";
8035,"ENSMUSG00000040387",-0.22529391524871,4.36143352442254,-2.49250123986216,0.022837594337535,0.170445093884779,-3.21886488430081,212390,"Klhl32","kelch-like 32 [Source:MGI Symbol;"Acc:MGI:3612790]""	4""	24612554	24851124	-1	A3""	NO""	NA";
8038,"ENSMUSG00000040396",-0.165806165855357,5.76675148778737,-2.48475964947649,0.0232059483072084,0.170445093884779,-3.26776087778369,68904,"Abhd13","abhydrolase domain containing 13 [Source:MGI Symbol;"Acc:MGI:1916154]""	8""	9977707	9992155	1	A1.1""	NO""	NA";
8164,"ENSMUSG00000040855",-0.219358897216904,8.66509555093374,-2.49359229094145,0.0227861261434495,0.170445093884779,-3.2779154832922,194590,"Reps2","RALBP1 associated Eps domain containing protein 2 [Source:MGI Symbol;"Acc:MGI:2663511]""	X""	162411954	162643649	-1	F4""	NO""	NA";
8197,"ENSMUSG00000041028",-0.143188999927969,8.9265656557733,-2.47650649481242,0.0236048041481279,0.170445093884779,-3.30762473704194,66092,"Ghitm","growth hormone inducible transmembrane protein [Source:MGI Symbol;"Acc:MGI:1913342]""	14""	37120092	37135272	-1	B""	NO""	NA";
8222,"ENSMUSG00000041161",0.257910175202864,3.47064720386643,2.49857323443731,0.0225525461666472,0.170445093884779,-3.20214943553432,73162,"Otud3","OTU domain containing 3 [Source:MGI Symbol;"Acc:MGI:1920412]""	4""	138895379	138913945	-1	D3""	NO""	NA";
8290,"ENSMUSG00000041556",0.268336296702543,5.48472685946963,2.49044471018256,0.0229349052031804,0.170445093884779,-3.24809165035285,230904,"Fbxo2","F-box protein 2 [Source:MGI Symbol;"Acc:MGI:2446216]""	4""	148160621	148166424	1	E2""	NO""	NA";
8669,"ENSMUSG00000043929",-0.257113171354663,4.59898068540089,-2.49094294928867,0.0229112937145591,0.170445093884779,-3.22600835666801,236904,"Klhl15","kelch-like 15 [Source:MGI Symbol;"Acc:MGI:1923400]""	X""	94234599	94277724	1	C3""	NO""	NA";
9065,"ENSMUSG00000047264",0.293732568929246,4.37365376423417,2.48999175705735,0.0229563904970748,0.170445093884779,-3.2215652913639,140482,"Zfp358","zinc finger protein 358 [Source:MGI Symbol;"Acc:MGI:2153740]""	8""	3493138	3497208	1	A1.1""	NO""	NA";
9610,"ENSMUSG00000052188",0.840696692451776,1.65733156373459,2.49094602427575,0.0229111480624768,0.170445093884779,-3.44472987037539,NA,"Gm14964","predicted gene 14964 [Source:MGI Symbol;"Acc:MGI:3641621]""	19""	6530711	6532011	-1	A""	NO""	NA";
10119,"ENSMUSG00000057614",-0.235022282096414,7.89727415447846,-2.48759271535558,0.0230705028707623,0.170445093884779,-3.28590525460618,14677,"Gnai1","guanine nucleotide binding protein (G protein), alpha inhibiting 1 [Source:MGI Symbol;"Acc:MGI:95771]""	5""	18265135	18360355	-1	A3""	NO""	NA";
10129,"ENSMUSG00000057738",0.147639396302318,10.2396621041267,2.48630253845934,0.0231320920208267,0.170445093884779,-3.29146646397144,20740,"Sptan1","spectrin alpha, non-erythrocytic 1 [Source:MGI Symbol;"Acc:MGI:98386]""	2""	29965560	30031451	1	B""	NO""	NA";
10305,"ENSMUSG00000060032",0.59996217298214,2.95371338979165,2.47861216562469,0.023502432896354,0.170445093884779,-3.24891767871382,232440,"H2aj","H2J.A histone [Source:MGI Symbol;"Acc:MGI:3606192]""	6""	136808244	136810074	1	G1""	NO""	NA";
10747,"ENSMUSG00000067377",-0.330090246752882,4.10482892352385,-2.49644847650459,0.0226519085872721,0.170445093884779,-3.20661944639118,56496,"Tspan6","tetraspanin 6 [Source:MGI Symbol;"Acc:MGI:1926264]""	X""	133891068	133898429	-1	E3""	NO""	NA";
10857,"ENSMUSG00000069744",-0.262319532193699,5.33278085093704,-2.49351636076943,0.0227897044569487,0.170445093884779,-3.23988035741052,26446,"Psmb3","proteasome (prosome, macropain) subunit, beta type 3 [Source:MGI Symbol;"Acc:MGI:1347014]""	11""	97703399	97713500	1	D""	NO""	NA";
10938,"ENSMUSG00000071172",-0.213507957437916,6.99611801928684,-2.48244244077893,0.0233172878944005,0.170445093884779,-3.28905036422669,20383,"Srsf3","serine and arginine-rich splicing factor 3 [Source:MGI Symbol;"Acc:MGI:98285]""	17""	29032628	29043373	1	A3.3""	NO""	NA";
11214,"ENSMUSG00000075700",-0.195447812615765,8.01531400319362,-2.49660700407661,0.0226444809571556,0.170445093884779,-3.27073801723742,69227,"Selenot","selenoprotein T [Source:MGI Symbol;"Acc:MGI:1916477]""	3""	58576636	58593133	1	D""	NO""	NA";
11299,"ENSMUSG00000078941",-0.226783541295141,5.99259632820241,-2.48793293214208,0.0230542877148839,0.170445093884779,-3.26755634248859,102216272,"Ak6","adenylate kinase 6 [Source:MGI Symbol;"Acc:MGI:5510732]""	13""	100650979	100666359	1	D1""	NO""	NA";
11300,"ENSMUSG00000078941",-0.226783541295141,5.99259632820241,-2.48793293214208,0.0230542877148839,0.170445093884779,-3.26755634248859,108143,"Ak6","adenylate kinase 6 [Source:MGI Symbol;"Acc:MGI:5510732]""	13""	100650979	100666359	1	D1""	NO""	NA";
11361,"ENSMUSG00000079523",-0.299628449249342,7.28008524490603,-2.48712935131065,0.0230926046665104,0.170445093884779,-3.2833231846667,19240,"Tmsb10","thymosin, beta 10 [Source:MGI Symbol;"Acc:MGI:109146]""	6""	72957347	72958748	-1	C1""	NO""	NA";
11629,"ENSMUSG00000091803",-0.243236836161365,4.33667269061713,-2.48839427929054,0.0230323164920283,0.170445093884779,-3.22374385853093,66272,"Cox16","cytochrome c oxidase assembly protein 16 [Source:MGI Symbol;"Acc:MGI:1913522]""	12""	81359026	81485127	-1	D1""	NO""	NA";
11784,"ENSMUSG00000097333",-0.202903262229417,4.13122269923809,-2.49565066979072,0.022689323806975,0.170445093884779,-3.20778907174859,170763,"Zfp87","zinc finger protein 87 [Source:MGI Symbol;"Acc:MGI:107768]""	13""	67515781	67526177	-1	B3""	NO""	NA";
12090,"ENSMUSG00000109061",0.212163587928751,4.59543154370618,2.4816449874116,0.023355720996292,0.170445093884779,-3.24169851030748,NA,"Gm49320","predicted gene, 49320 [Source:MGI Symbol;"Acc:MGI:6121499]""	8""	4238865	4251423	1	A1.1""	NO""	NA";
12130,"ENSMUSG00000110344",0.331011686104722,3.89526832830438,2.48366595269493,0.023258436797111,0.170445093884779,-3.22480725967252,NA,"Gm45716","predicted gene 45716 [Source:MGI Symbol;"Acc:MGI:5804831]""	11""	90187683	90251255	1	C""	NO""	NA";
3009,"ENSMUSG00000024201",0.161421801507314,5.45724333684521,2.47543505908784,0.0236570551027269,0.1704711202079,-3.27569360486867,193796,"Kdm4b","lysine (K)-specific demethylase 4B [Source:MGI Symbol;"Acc:MGI:2442355]""	17""	56326062	56402870	1	D""	NO""	NA";
3193,"ENSMUSG00000024713",-0.310498343550964,3.2270383571298,-2.47161129390411,0.0238444186736548,0.1704711202079,-3.24490222533101,18552,"Pcsk5","proprotein convertase subtilisin/kexin type 5 [Source:MGI Symbol;"Acc:MGI:97515]""	19""	17432319	17837632	-1	B""	NO""	NA";
3744,"ENSMUSG00000026229",-0.166815952930896,7.41498688785526,-2.47160017126393,0.0238449657122384,0.1704711202079,-3.31066773810512,70247,"Psmd1","proteasome (prosome, macropain) 26S subunit, non-ATPase, 1 [Source:MGI Symbol;"Acc:MGI:1917497]""	1""	86064387	86139151	1	C5""	NO""	NA";
3804,"ENSMUSG00000026399",-0.316001743650115,2.66108950838179,-2.47340113026266,0.023756543889149,0.1704711202079,-3.26848621444996,13136,"Cd55","CD55 molecule, decay accelerating factor for complement [Source:MGI Symbol;"Acc:MGI:104850]""	1""	130439027	130462744	-1	E4""	NO""	NA";
6147,"ENSMUSG00000032589",0.214178810430709,9.19280350898355,2.47461594815193,0.0236970743055515,0.1704711202079,-3.31111860933553,12217,"Bsn","bassoon [Source:MGI Symbol;"Acc:MGI:1277955]""	9""	108096022	108190384	-1	F1""	NO""	NA";
7296,"ENSMUSG00000037579",0.313993627610591,7.09660368391542,2.47474491404939,0.0236907692097067,0.1704711202079,-3.30244477831351,16512,"Kcnh3","potassium voltage-gated channel, subfamily H (eag-related), member 3 [Source:MGI Symbol;"Acc:MGI:1341723]""	15""	99224861	99242817	1	F1""	NO""	NA";
8462,"ENSMUSG00000042388",0.531791620952585,7.90347078568801,2.47244958512261,0.0238032234450076,0.1704711202079,-3.31118167304399,242667,"Dlgap3","DLG associated protein 3 [Source:MGI Symbol;"Acc:MGI:3039563]""	4""	127169204	127237022	1	D2.2""	NO""	NA";
9072,"ENSMUSG00000047371",0.272901735063284,2.90396455713909,2.47304258470872,0.0237741227829712,0.1704711202079,-3.26943705916925,233890,"Zfp768","zinc finger protein 768 [Source:MGI Symbol;"Acc:MGI:2384582]""	7""	127342795	127345589	-1	F3""	NO""	NA";
10569,"ENSMUSG00000063273",-0.14989357226207,6.32797151292787,-2.47342059550591,0.0237555898908234,0.1704711202079,-3.29822646667969,74838,"Naa15","N(alpha)-acetyltransferase 15, NatA auxiliary subunit [Source:MGI Symbol;"Acc:MGI:1922088]""	3""	51415148	51476507	1	C""	NO""	NA";
11282,"ENSMUSG00000078784",-0.313147392828438,4.11864705686651,-2.47209692512432,0.0238205456594549,0.1704711202079,-3.24551379933041,69126,"Rbis","ribosomal biogenesis factor [Source:MGI Symbol;"Acc:MGI:1916376]""	3""	14606284	14611285	-1	A1""	NO""	NA";
377,"ENSMUSG00000003273",0.252855808248585,6.57831972325303,2.46050112859798,0.0243967691536023,0.170642969086749,-3.322972747694,12348,"Car11","carbonic anhydrase 11 [Source:MGI Symbol;"Acc:MGI:1336193]""	7""	45699843	45704682	1	B3""	NO""	NA";
565,"ENSMUSG00000005078",-0.24604655936962,5.4080781306737,-2.46168258685346,0.0243374651160368,0.170642969086749,-3.29706240080927,104771,"Jkamp","JNK1/MAPK8-associated membrane protein [Source:MGI Symbol;"Acc:MGI:1915057]""	12""	72085589	72101461	1	C3""	NO""	NA";
834,"ENSMUSG00000009035",0.189991329679728,6.20145034099162,2.46090703173118,0.0243763792826474,0.170642969086749,-3.31788078730586,223693,"Tmem184b","transmembrane protein 184b [Source:MGI Symbol;"Acc:MGI:2445179]""	15""	79360684	79403569	-1	E1""	NO""	NA";
931,"ENSMUSG00000011832",0.167546786367992,6.51694817361507,2.46555011406245,0.0241442792197068,0.170642969086749,-3.31391199395068,213027,"Evi5l","ecotropic viral integration site 5 like [Source:MGI Symbol;"Acc:MGI:2442167]""	8""	4166567	4211257	1	A1.1""	NO""	NA";
1046,"ENSMUSG00000015085",0.344884649223906,2.86882014192768,2.46181938205055,0.0243306073602741,0.170642969086749,-3.2999401104083,12496,"Entpd2","ectonucleoside triphosphate diphosphohydrolase 2 [Source:MGI Symbol;"Acc:MGI:1096863]""	2""	25395874	25401321	1	A3""	NO""	NA";
2111,"ENSMUSG00000021303",-0.225915673018831,5.54315569618443,-2.46222182990065,0.0243104425617842,0.170642969086749,-3.29928135525168,14706,"Gng4","guanine nucleotide binding protein (G protein), gamma 4 [Source:MGI Symbol;"Acc:MGI:102703]""	13""	13784059	13827896	1	A1""	NO""	NA";
3170,"ENSMUSG00000024620",0.329057923935866,4.609691743869,2.46482554466333,0.0241803618357731,0.170642969086749,-3.26646059783264,18596,"Pdgfrb","platelet derived growth factor receptor, beta polypeptide [Source:MGI Symbol;"Acc:MGI:97531]""	18""	61045150	61085061	1	E1""	NO""	NA";
4706,"ENSMUSG00000028741",-0.185294090582146,4.52236982908305,-2.46088892273289,0.0243772886164881,0.170642969086749,-3.27174039929356,69902,"Mrto4","mRNA turnover 4, ribosome maturation factor [Source:MGI Symbol;"Acc:MGI:1917152]""	4""	139347435	139352576	-1	D3""	NO""	NA";
5532,"ENSMUSG00000030983",-0.179802757536013,5.28522496635865,-2.46040876201459,0.0244014112755685,0.170642969086749,-3.29482151611226,66165,"Bccip","BRCA2 and CDKN1A interacting protein [Source:MGI Symbol;"Acc:MGI:1913415]""	7""	133709333	133721145	1	F3""	NO""	NA";
5716,"ENSMUSG00000031568",-0.172092151251836,5.01326309122471,-2.46502015937853,0.0241706652955204,0.170642969086749,-3.28034427450006,192174,"Rwdd4a","RWD domain containing 4A [Source:MGI Symbol;"Acc:MGI:2681000]""	8""	47533664	47552955	1	B1.1""	NO""	NA";
6622,"ENSMUSG00000034636",-0.161470612392011,8.41419545841121,-2.47006408320327,0.0239206278411069,0.170642969086749,-3.31779764400536,414872,"Zyg11b","zyg-ll family member B, cell cycle regulator [Source:MGI Symbol;"Acc:MGI:2685277]""	4""	108229724	108301096	-1	C7""	NO""	NA";
7100,"ENSMUSG00000036810",-0.195374879362132,4.94385668885649,-2.46194349702119,0.0243243868566022,0.170642969086749,-3.28220953332849,382030,"Cnep1r1","CTD nuclear envelope phosphatase 1 regulatory subunit 1 [Source:MGI Symbol;"Acc:MGI:1921981]""	8""	88118769	88135110	1	C3""	NO""	NA";
7191,"ENSMUSG00000037149",-0.184521306339557,7.35804444897224,-2.46486102922966,0.0241785935696498,0.170642969086749,-3.32195567198574,104721,"Ddx1","DEAD (Asp-Glu-Ala-Asp) box polypeptide 1 [Source:MGI Symbol;"Acc:MGI:2144727]""	12""	13216973	13249213	-1	A1.1""	NO""	NA";
7288,"ENSMUSG00000037531",-0.264466899761987,3.78611094343345,-2.46096302847359,0.0243735676374679,0.170642969086749,-3.25816894308325,74600,"Mrpl47","mitochondrial ribosomal protein L47 [Source:MGI Symbol;"Acc:MGI:1921850]""	3""	32725397	32737605	-1	A3""	NO""	NA";
7734,"ENSMUSG00000039157",0.217718990889918,6.23600840105028,2.46518934690869,0.0241622386193121,0.170642969086749,-3.310393007663,98952,"Fam102a","family with sequence similarity 102, member A [Source:MGI Symbol;"Acc:MGI:2138935]""	2""	32535332	32569756	1	B""	NO""	NA";
8234,"ENSMUSG00000041231",-0.184541352789452,4.78259435435774,-2.46022181649596,0.0244108092491403,0.170642969086749,-3.28170006191381,79560,"Ublcp1","ubiquitin-like domain containing CTD phosphatase 1 [Source:MGI Symbol;"Acc:MGI:1933105]""	11""	44454571	44470498	-1	B1.1""	NO""	NA";
9205,"ENSMUSG00000048385",0.527046204074978,6.73134067258732,2.46847044154395,0.0239993636263411,0.170642969086749,-3.31089428908853,170729,"Scrt1","scratch family zinc finger 1 [Source:MGI Symbol;"Acc:MGI:2176606]""	15""	76516203	76522499	-1	D3""	NO""	NA";
9730,"ENSMUSG00000053253",-0.20003343624204,6.92904503189954,-2.46824998857865,0.0240102745533627,0.170642969086749,-3.3134666403334,76273,"Ndfip2","Nedd4 family interacting protein 2 [Source:MGI Symbol;"Acc:MGI:1923523]""	14""	105258573	105309298	1	E2.3""	NO""	NA";
10377,"ENSMUSG00000060923",-0.165671116960179,4.25730926695691,-2.46823836549163,0.0240108499468843,0.170642969086749,-3.25427794782867,75572,"Acyp2","acylphosphatase 2, muscle type [Source:MGI Symbol;"Acc:MGI:1922822]""	11""	30505991	30649587	-1	A4""	NO""	NA";
10627,"ENSMUSG00000063882",-0.253066661426015,6.79201256045407,-2.46318998133622,0.0242619973508395,0.170642969086749,-3.32028541060709,66576,"Uqcrh","ubiquinol-cytochrome c reductase hinge protein [Source:MGI Symbol;"Acc:MGI:1913826]""	4""	116066965	116075071	-1	D1""	NO""	NA";
11061,"ENSMUSG00000073616",-0.283006329384384,5.14013571048129,-2.46861750134941,0.0239920877576782,0.170642969086749,-3.27716942440651,66915,"Cops9","COP9 signalosome subunit 9 [Source:MGI Symbol;"Acc:MGI:1914165]""	1""	92637145	92641985	-1	D""	NO""	NA";
11611,"ENSMUSG00000091421",-0.343356563551989,2.3007453326596,-2.46750623637481,0.0240471196937064,0.170642969086749,-3.35364582203759,NA,"Gm4202","predicted gene 4202 [Source:MGI Symbol;"Acc:MGI:3782379]""	3""	92689426	92690158	1	F1""	NO""	NA";
490,"ENSMUSG00000004319",-0.165055435189468,8.16931228646266,-2.4465786326951,0.0251059290749854,0.170913638316164,-3.35719132743701,12725,"Clcn3","chloride channel, voltage-sensitive 3 [Source:MGI Symbol;"Acc:MGI:103555]""	8""	60910389	60983300	-1	B3.1""	NO""	NA";
546,"ENSMUSG00000004896",0.184292621414286,3.86952320650808,2.44140224575271,0.0253744999015995,0.170913638316164,-3.28873159736793,229503,"Rrnad1","ribosomal RNA adenine dimethylase domain containing 1 [Source:MGI Symbol;"Acc:MGI:2387197]""	3""	87922601	87930717	-1	F1""	NO""	NA";
777,"ENSMUSG00000007836",-0.224835339566288,6.92562848269308,-2.4489571913829,0.0249834178205338,0.170913638316164,-3.34609189492012,77134,"Hnrnpa0","heterogeneous nuclear ribonucleoprotein A0 [Source:MGI Symbol;"Acc:MGI:1924384]""	13""	58125879	58128556	-1	B1""	NO""	NA";
811,"ENSMUSG00000008450",-0.278763222950016,3.91508221852785,-2.45732621063838,0.0245568101586162,0.170913638316164,-3.26556216634983,68051,"Nutf2","nuclear transport factor 2 [Source:MGI Symbol;"Acc:MGI:1915301]""	8""	105860580	105879330	1	D3""	NO""	NA";
882,"ENSMUSG00000010064",0.323882214430895,6.05013617595067,2.44132741958496,0.0253784018815667,0.170913638316164,-3.34567994988088,76257,"Slc38a3","solute carrier family 38, member 3 [Source:MGI Symbol;"Acc:MGI:1923507]""	9""	107650634	107669530	-1	F1""	NO""	NA";
1023,"ENSMUSG00000014769",-0.229595758619822,6.50366168533599,-2.44759847622989,0.025053331534459,0.170913638316164,-3.34439711104759,19170,"Psmb1","proteasome (prosome, macropain) subunit, beta type 1 [Source:MGI Symbol;"Acc:MGI:104884]""	17""	15475021	15499751	-1	A2""	NO""	NA";
1272,"ENSMUSG00000018076",0.173576137205036,6.75755892665358,2.43396424032637,0.0257651389468567,0.170913638316164,-3.36966005609112,76199,"Med13l","mediator complex subunit 13-like [Source:MGI Symbol;"Acc:MGI:2670178]""	5""	118560679	118765438	1	F""	NO""	NA";
1354,"ENSMUSG00000018752",0.395655626805235,2.29694930824407,2.45099665653653,0.0248788196290139,0.170913638316164,-3.37483824713198,619441,"Tnfsfm13","tumor necrosis factor (ligand) superfamily, membrane-bound member 13 [Source:MGI Symbol;"Acc:MGI:3845075]""	11""	69682577	69696098	-1	B3""	NO""	NA";
1469,"ENSMUSG00000019810",-0.123657093578542,5.64228527264613,-2.43384112258998,0.0257716522494689,0.170913638316164,-3.35052409702193,66848,"Fuca2","fucosidase, alpha-L- 2, plasma [Source:MGI Symbol;"Acc:MGI:1914098]""	10""	13499540	13519035	1	A2""	NO""	NA";
1497,"ENSMUSG00000019877",-0.218714386346451,10.5533903731245,-2.44378573913069,0.0252505016489274,0.170913638316164,-3.36449185459696,56442,"Serinc1","serine incorporator 1 [Source:MGI Symbol;"Acc:MGI:1926228]""	10""	57515774	57532530	-1	B4""	NO""	NA";
1519,"ENSMUSG00000019948",-0.281400683711629,4.23312199507478,-2.44000255190744,0.0254475834854183,0.170913638316164,-3.29815683589844,67019,"Actr6","ARP6 actin-related protein 6 [Source:MGI Symbol;"Acc:MGI:1914269]""	10""	89711971	89732295	-1	C2""	NO""	NA";
1627,"ENSMUSG00000020189",-0.250083671516182,7.54569454707583,-2.44426682820342,0.0252255427205262,0.170913638316164,-3.35815025807247,237542,"Osbpl8","oxysterol binding protein-like 8 [Source:MGI Symbol;"Acc:MGI:2443807]""	10""	111164752	111297249	1	D1""	NO""	NA";
2096,"ENSMUSG00000021270",-0.183356622651309,10.2285999208245,-2.43928293805188,0.025485234273291,0.170913638316164,-3.37209728386009,15519,"Hsp90aa1","heat shock protein 90, alpha (cytosolic), class A member 1 [Source:MGI Symbol;"Acc:MGI:96250]""	12""	110690605	110702728	-1	F1""	NO""	NA";
2333,"ENSMUSG00000021910",0.178192440734781,8.39411462629104,2.45251048769225,0.0248014459263497,0.170913638316164,-3.34766548779574,64652,"Nisch","nischarin [Source:MGI Symbol;"Acc:MGI:1928323]""	14""	31170930	31216946	-1	B""	NO""	NA";
2352,"ENSMUSG00000021959",0.308763648391452,4.2394217261869,2.4580756598518,0.0245189432168118,0.170913638316164,-3.26931523465362,50523,"Lats2","large tumor suppressor 2 [Source:MGI Symbol;"Acc:MGI:1354386]""	14""	57689662	57758388	-1	C3""	NO""	NA";
2379,"ENSMUSG00000022013",-0.17227948890459,6.06752490886322,-2.44151356310549,0.0253686960486485,0.170913638316164,-3.34805296891246,66148,"Dnajc15","DnaJ heat shock protein family (Hsp40) member C15 [Source:MGI Symbol;"Acc:MGI:1913398]""	14""	77820681	77875125	-1	D3""	NO""	NA";
2561,"ENSMUSG00000022451",-0.12246144842176,5.74850830350872,-2.43558036372213,0.0256797842266491,0.170913638316164,-3.35031423501195,19230,"Twf1","twinfilin actin binding protein 1 [Source:MGI Symbol;"Acc:MGI:1100520]""	15""	94577951	94589889	-1	E3""	NO""	NA";
3410,"ENSMUSG00000025241",0.289716604786831,5.31158474364861,2.45779972338448,0.0245328788919969,0.170913638316164,-3.29869987109644,17281,"Fyco1","FYVE and coiled-coil domain containing 1 [Source:MGI Symbol;"Acc:MGI:107277]""	9""	123789500	123851899	-1	F4""	NO""	NA";
3466,"ENSMUSG00000025409",0.47628470846609,3.9559332774961,2.43917780685379,0.025490739200735,0.170913638316164,-3.29304952086264,110962,"Mbd6","methyl-CpG binding domain protein 6 [Source:MGI Symbol;"Acc:MGI:106378]""	10""	127281956	127289018	-1	D3""	NO""	NA";
3558,"ENSMUSG00000025738",0.305277314579072,9.73255080290591,2.43359944070682,0.0257844424502628,0.170913638316164,-3.38158725294485,214931,"Fbxl16","F-box and leucine-rich repeat protein 16 [Source:MGI Symbol;"Acc:MGI:2448488]""	17""	25809085	25821255	1	A3.3""	NO""	NA";
3598,"ENSMUSG00000025868",-0.162114969310876,5.56400799173852,-2.4513424473892,0.0248611258840025,0.170913638316164,-3.31685172072781,67044,"Higd2a","HIG1 domain family, member 2A [Source:MGI Symbol;"Acc:MGI:1914294]""	13""	54590207	54591158	1	B1""	NO""	NA";
3751,"ENSMUSG00000026245",-0.195405993646159,5.75522359073061,-2.43436271312496,0.0257440691143549,0.170913638316164,-3.35302983684812,23874,"Farsb","phenylalanyl-tRNA synthetase, beta subunit [Source:MGI Symbol;"Acc:MGI:1346035]""	1""	78417975	78488897	-1	C4""	NO""	NA";
4101,"ENSMUSG00000027195",-0.127133684173179,6.18598729702841,-2.44562546483526,0.0251551816472034,0.170913638316164,-3.34346592849318,56348,"Hsd17b12","hydroxysteroid (17-beta) dehydrogenase 12 [Source:MGI Symbol;"Acc:MGI:1926967]""	2""	94032689	94157964	-1	E1""	NO""	NA";
4175,"ENSMUSG00000027357",-0.229543003140531,4.96498430546497,-2.45686680196688,0.0245800495842081,0.170913638316164,-3.29197950175118,66586,"Crls1","cardiolipin synthase 1 [Source:MGI Symbol;"Acc:MGI:1913836]""	2""	132846666	132866785	1	F2""	NO""	NA";
4306,"ENSMUSG00000027694",-0.916402892330138,1.10007782465014,-2.44536990827163,0.0251684023174536,0.170913638316164,-3.6240850092473,NA,"Gm8325","predicted pseudogene 8325 [Source:MGI Symbol;"Acc:MGI:3644852]""	3""	60877014	60877587	1	D""	NO""	NA";
4815,"ENSMUSG00000028964",-0.13877720378899,6.02904294491823,-2.444671317155,0.0252045757447411,0.170913638316164,-3.34087536949056,57320,"Park7","Parkinson disease (autosomal recessive, early onset) 7 [Source:MGI Symbol;"Acc:MGI:2135637]""	4""	150897133	150914437	-1	E2""	NO""	NA";
4860,"ENSMUSG00000029066",-0.214328016593885,5.08603308714396,-2.43513683444096,0.0257031825342647,0.170913638316164,-3.33104954782375,66448,"Mrpl20","mitochondrial ribosomal protein L20 [Source:MGI Symbol;"Acc:MGI:2137221]""	4""	155802878	155809975	1	E2""	NO""	NA";
5031,"ENSMUSG00000029474",-0.168901505293458,5.84651061155121,-2.44821687790989,0.0250214884470224,0.170913638316164,-3.33144105276984,80751,"Rnf34","ring finger protein 34 [Source:MGI Symbol;"Acc:MGI:2153340]""	5""	122850048	122871291	1	F""	NO""	NA";
5336,"ENSMUSG00000030409",0.415908394697354,2.93707910085292,2.44862995210031,0.0250002393865623,0.170913638316164,-3.30533201471226,13400,"Dmpk","dystrophia myotonica-protein kinase [Source:MGI Symbol;"Acc:MGI:94906]""	7""	19083849	19093821	1	A3""	NO""	NA";
5583,"ENSMUSG00000031174",-0.209448610897638,4.29483168489448,-2.4373597608082,0.0255861133151244,0.170913638316164,-3.30276495942768,19893,"Rpgr","retinitis pigmentosa GTPase regulator [Source:MGI Symbol;"Acc:MGI:1344037]""	X""	10073621	10216920	-1	A1.1""	NO""	NA";
5600,"ENSMUSG00000031231",-0.347139734424275,6.75262123738544,-2.45737666539064,0.0245542591382272,0.170913638316164,-3.33063516890105,66142,"Cox7b","cytochrome c oxidase subunit 7B [Source:MGI Symbol;"Acc:MGI:1913392]""	X""	106015700	106022450	1	D""	NO""	NA";
6022,"ENSMUSG00000032308",0.224084709533449,4.21367991138473,2.4473430945724,0.0250664928956893,0.170913638316164,-3.28591770993588,71742,"Ulk3","unc-51-like kinase 3 [Source:MGI Symbol;"Acc:MGI:1918992]""	9""	57589452	57596233	1	B""	NO""	NA";
6806,"ENSMUSG00000035382",0.180149669904192,3.95212984899501,2.4481154822149,0.0250267069635587,0.170913638316164,-3.27927212279275,18554,"Pcsk7","proprotein convertase subtilisin/kexin type 7 [Source:MGI Symbol;"Acc:MGI:107421]""	9""	45906497	45929726	1	A5.2""	NO""	NA";
7057,"ENSMUSG00000036606",0.256157125752974,5.30548072968643,2.43892450564946,0.0255040072590722,0.170913638316164,-3.32959780122111,140570,"Plxnb2","plexin B2 [Source:MGI Symbol;"Acc:MGI:2154239]""	15""	89155549	89180788	-1	E3""	NO""	NA";
7063,"ENSMUSG00000036622",0.336303543676519,6.63249013019727,2.45176065727903,0.0248397423356844,0.170913638316164,-3.33891923328712,74772,"Atp13a2","ATPase type 13A2 [Source:MGI Symbol;"Acc:MGI:1922022]""	4""	140986873	141007330	1	D3""	NO""	NA";
7094,"ENSMUSG00000036779",-0.149328784807333,5.76884136333605,-2.44868266644203,0.0249975289142074,0.170913638316164,-3.32867823612321,214627,"Tent4b","terminal nucleotidyltransferase 4B [Source:MGI Symbol;"Acc:MGI:1917820]""	8""	88199213	88259722	1	C3""	NO""	NA";
7253,"ENSMUSG00000037373",0.191104830554759,7.29724728567641,2.45337978630339,0.0247571173288653,0.170913638316164,-3.3407284329888,13016,"Ctbp1","C-terminal binding protein 1 [Source:MGI Symbol;"Acc:MGI:1201685]""	5""	33247723	33274994	-1	B1""	NO""	NA";
7275,"ENSMUSG00000037474",-0.38646505860362,3.59267101105069,-2.43322568589756,0.0258042338970105,0.170913638316164,-3.30051224723663,76843,"Dtl","denticleless E3 ubiquitin protein ligase [Source:MGI Symbol;"Acc:MGI:1924093]""	1""	191537356	191575544	-1	H6""	NO""	NA";
7613,"ENSMUSG00000038690",-0.270818350641118,6.46819555945666,-2.45450348233364,0.0246999264592077,0.170913638316164,-3.33173106764434,57423,"Atp5j2","ATP synthase, H+ transporting, mitochondrial F0 complex, subunit F2 [Source:MGI Symbol;"Acc:MGI:1927558]""	5""	145183698	145192062	-1	G2""	NO""	NA";
7797,"ENSMUSG00000039361",-0.133409282989208,7.40148032083819,-2.43616914227794,0.025648754205411,0.170913638316164,-3.37109604287285,233489,"Picalm","phosphatidylinositol binding clathrin assembly protein [Source:MGI Symbol;"Acc:MGI:2385902]""	7""	90130213	90213465	1	D3""	NO""	NA";
7879,"ENSMUSG00000039713",0.269980057409346,5.61617025486326,2.43331982032011,0.025799247852083,0.170913638316164,-3.34930085676516,269608,"Plekhg5","pleckstrin homology domain containing, family G (with RhoGef domain) member 5 [Source:MGI Symbol;"Acc:MGI:2652860]""	4""	152072498	152115400	1	E2""	NO""	NA";
7888,"ENSMUSG00000039740",-0.163347949035286,7.24124394524565,-2.45409400007597,0.024720752792848,0.170913638316164,-3.33962591426307,56737,"Alg2","asparagine-linked glycosylation 2 (alpha-1,3-mannosyltransferase) [Source:MGI Symbol;"Acc:MGI:1914731]""	4""	47465067	47474333	-1	B1""	NO""	NA";
8223,"ENSMUSG00000041164",0.358785146818537,7.8390101169679,2.43764961983458,0.02557088498824,0.170913638316164,-3.37083762164368,52915,"Zmiz2","zinc finger, MIZ-type containing 2 [Source:MGI Symbol;"Acc:MGI:106374]""	11""	6389074	6406158	1	A1""	NO""	NA";
8406,"ENSMUSG00000042105",-0.168424508182789,6.7676758398299,-2.44412635019823,0.0252328283310795,0.170913638316164,-3.35291100924833,101490,"Inpp5f","inositol polyphosphate-5-phosphatase F [Source:MGI Symbol;"Acc:MGI:2141867]""	7""	128611328	128696425	1	F3""	NO""	NA";
8448,"ENSMUSG00000042305",-0.147532992073178,6.08544245874576,-2.45330951474494,0.0247606979545591,0.170913638316164,-3.32874441839585,57439,"Tmem183a","transmembrane protein 183A [Source:MGI Symbol;"Acc:MGI:1914729]""	1""	134346097	134361979	-1	E4""	NO""	NA";
10072,"ENSMUSG00000057110",0.298386815162985,2.98107954239275,2.45345438023625,0.0247533169928966,0.170913638316164,-3.29303337622547,26920,"Cntrl","centriolin [Source:MGI Symbol;"Acc:MGI:1889576]""	2""	35109492	35178822	1	B""	NO""	NA";
10184,"ENSMUSG00000058571",0.213534632640173,3.37061335654047,2.43696363810931,0.0256069381857436,0.170913638316164,-3.29549686799873,23888,"Gpc6","glypican 6 [Source:MGI Symbol;"Acc:MGI:1346322]""	14""	116925315	117976544	1	E4""	NO""	NA";
10277,"ENSMUSG00000059796",-0.179433490433433,8.00669202071454,-2.44588408748364,0.0251418090014191,0.170913638316164,-3.35752428174106,13681,"Eif4a1","eukaryotic translation initiation factor 4A1 [Source:MGI Symbol;"Acc:MGI:95303]""	11""	69666936	69672423	-1	B3""	NO""	NA";
10452,"ENSMUSG00000061787",-0.321281502658442,6.68084828009085,-2.44943764715888,0.0249587395091134,0.170913638316164,-3.34203406566561,20068,"Rps17","ribosomal protein S17 [Source:MGI Symbol;"Acc:MGI:1309526]""	7""	81342732	81345254	-1	D3""	NO""	NA";
10684,"ENSMUSG00000066129",0.196559450341132,6.16912084864319,2.44487451432106,0.0251940490517459,0.170913638316164,-3.34439437718814,76484,"Kndc1","kinase non-catalytic C-lobe domain (KIND) containing 1 [Source:MGI Symbol;"Acc:MGI:1923734]""	7""	139894696	139941537	1	F4""	NO""	NA";
10711,"ENSMUSG00000066607",0.315772789305858,6.76662095621045,2.43966551663491,0.0254652109406317,0.170913638316164,-3.3601469160908,319477,"Insyn1","inhibitory synaptic factor 1 [Source:MGI Symbol;"Acc:MGI:2442108]""	9""	58488603	58499780	1	B""	NO""	NA";
10783,"ENSMUSG00000068134",-0.199064429835125,4.47819305691043,-2.44000661244991,0.0254473711827631,0.170913638316164,-3.30599826917067,104348,"Zfp120","zinc finger protein 120 [Source:MGI Symbol;"Acc:MGI:1345179]""	2""	150114406	150136708	-1	G3""	NO""	NA";
10817,"ENSMUSG00000068749",-0.237270019867432,5.97650897213757,-2.43373746790442,0.0257771370956556,0.170913638316164,-3.35839299680137,26442,"Psma5","proteasome subunit alpha 5 [Source:MGI Symbol;"Acc:MGI:1347009]""	3""	108256926	108279974	1	F2.3""	NO""	NA";
11348,"ENSMUSG00000079469",0.240416977940514,3.76901240629892,2.45335559080596,0.0247583501342962,0.170913638316164,-3.27041200821845,55981,"Pigb","phosphatidylinositol glycan anchor biosynthesis, class B [Source:MGI Symbol;"Acc:MGI:1891825]""	9""	73007419	73040378	-1	D""	NO""	NA";
11849,"ENSMUSG00000098599",0.636623660825434,1.9628298770452,2.44600035102773,0.0251357995184864,0.170913638316164,-3.44359313212927,NA,"Gm27627","predicted gene, 27627 [Source:MGI Symbol;"Acc:MGI:5531009]""	5""	112217318	112217467	-1	F""	NO""	NA";
12013,"ENSMUSG00000105895",-0.212622476082589,3.08084435013847,-2.43923092755203,0.0254879575311313,0.170913638316164,-3.30421622626621,NA,"Gm42829","predicted gene 42829 [Source:MGI Symbol;"Acc:MGI:5662966]""	5""	122408490	122411074	1	F""	NO""	NA";
12124,"ENSMUSG00000110185",-0.15520729748927,7.66321175354977,-2.4380553679804,0.0255495824848574,0.170913638316164,-3.3692535191125,109169,"Igip","IgA inducing protein [Source:MGI Symbol;"Acc:MGI:1924271]""	18""	36298679	36301517	1	B2""	NO""	NA";
11622,"ENSMUSG00000091625",-0.437261173155637,1.85493715972553,-2.43250427859866,0.0258424749156458,0.171009748580715,-3.49159039832725,66373,"Lsm5","LSM5 homolog, U6 small nuclear RNA and mRNA degradation associated [Source:MGI Symbol;"Acc:MGI:1913623]""	6""	56701063	56704710	-1	B3""	NO""	NA";
4400,"ENSMUSG00000027985",0.482509541078356,2.90376979661193,2.43197677818642,0.0258704707946697,0.171037948604641,-3.33284952754227,16842,"Lef1","lymphoid enhancer binding factor 1 [Source:MGI Symbol;"Acc:MGI:96770]""	3""	131110471	131224356	1	G3""	NO""	NA";
8609,"ENSMUSG00000043284",-0.210400436205911,3.9684198167548,-2.43150484757895,0.0258955415515207,0.171046775741369,-3.30602019442527,216821,"Tmem11","transmembrane protein 11 [Source:MGI Symbol;"Acc:MGI:2144726]""	11""	60864452	60879272	-1	B2""	NO""	NA";
9855,"ENSMUSG00000054708",0.182476321087893,4.5514295852877,2.43027686046602,0.0259608837970998,0.171321346757669,-3.32180541580057,70615,"Ankrd24","ankyrin repeat domain 24 [Source:MGI Symbol;"Acc:MGI:1890394]""	10""	81628540	81647610	1	C1""	NO""	NA";
2695,"ENSMUSG00000022765",-0.205398949000131,5.08853779312073,-2.42960692901185,0.0259965966112888,0.171400063384547,-3.34064175667408,67474,"Snap29","synaptosomal-associated protein 29 [Source:MGI Symbol;"Acc:MGI:1914724]""	16""	17405986	17430827	1	A3""	NO""	NA";
3942,"ENSMUSG00000026765",-0.339251978662338,2.61472370343807,-2.42739985468915,0.0261145780024077,0.171919298973118,-3.34580077439398,71897,"Lypd6b","LY6/PLAUR domain containing 6B [Source:MGI Symbol;"Acc:MGI:1919147]""	2""	49787688	49948849	1	C1.1""	NO""	NA";
9834,"ENSMUSG00000054428",-0.191260915234413,6.55035807757197,-2.42724147774507,0.0261230634882229,0.171919298973118,-3.37971408140699,11983,"Atpif1","ATPase inhibitory factor 1 [Source:MGI Symbol;"Acc:MGI:1196457]""	4""	132530555	132533659	-1	D2.3""	NO""	NA";
127,"ENSMUSG00000001158",-0.192625715325991,4.68254291082777,-2.41775124210093,0.0266362752942372,0.172115894327343,-3.34707470104932,66618,"Snrnp27","small nuclear ribonucleoprotein 27 (U4/U6.U5) [Source:MGI Symbol;"Acc:MGI:1913868]""	6""	86675151	86684522	-1	D1""	NO""	NA";
370,"ENSMUSG00000003226",-0.195417589994149,7.69467635414651,-2.41013776318054,0.0270548123539711,0.172115894327343,-3.41678620322813,19386,"Ranbp2","RAN binding protein 2 [Source:MGI Symbol;"Acc:MGI:894323]""	10""	58446920	58494356	1	B4""	NO""	NA";
396,"ENSMUSG00000003411",-0.193840305710551,5.14088438980991,-2.42028890101021,0.0264981258997159,0.172115894327343,-3.35998321846919,69908,"Rab3b","RAB3B, member RAS oncogene family [Source:MGI Symbol;"Acc:MGI:1917158]""	4""	108879063	108943324	1	C7""	NO""	NA";
428,"ENSMUSG00000003644",0.234917291332251,3.58880282251719,2.41523334821148,0.0267740156999184,0.172115894327343,-3.32729652319743,20111,"Rps6ka1","ribosomal protein S6 kinase polypeptide 1 [Source:MGI Symbol;"Acc:MGI:104558]""	4""	133847290	133887797	-1	D2.3""	NO""	NA";
552,"ENSMUSG00000004934",0.277924046796503,3.48109063748239,2.42597023554358,0.0261912675831919,0.172115894327343,-3.31125034972219,59004,"Pias4","protein inhibitor of activated STAT 4 [Source:MGI Symbol;"Acc:MGI:2136940]""	10""	81153266	81167923	-1	C1""	NO""	NA";
826,"ENSMUSG00000008855",0.363389753419536,6.83285388134412,2.41522181112028,0.0267746483655704,0.172115894327343,-3.40127256585028,15184,"Hdac5","histone deacetylase 5 [Source:MGI Symbol;"Acc:MGI:1333784]""	11""	102194432	102230166	-1	D""	NO""	NA";
867,"ENSMUSG00000009739",0.231797931752652,7.10887476857665,2.41013264783502,0.0270550956206681,0.172115894327343,-3.41261520137384,19009,"Pou6f1","POU domain, class 6, transcription factor 1 [Source:MGI Symbol;"Acc:MGI:102935]""	15""	100575318	100599984	-1	F1""	NO""	NA";
937,"ENSMUSG00000012076",-0.117247210546392,6.13300131916402,-2.41276512379042,0.0269096866050745,0.172115894327343,-3.39762214259822,52592,"Brms1l","breast cancer metastasis-suppressor 1-like [Source:MGI Symbol;"Acc:MGI:1196337]""	12""	55836324	55869736	1	C1""	NO""	NA";
1741,"ENSMUSG00000020460",-0.293477202901456,7.22371223741122,-2.42463155860953,0.0262632701778824,0.172115894327343,-3.38871729088423,78294,"Rps27a","ribosomal protein S27A [Source:MGI Symbol;"Acc:MGI:1925544]""	11""	29545846	29548109	-1	A3.3""	NO""	NA";
1946,"ENSMUSG00000020910",-0.284233999726804,3.52522860332515,-2.41011644641503,0.0270559928066934,0.172115894327343,-3.33498725439361,66358,"Adprm","ADP-ribose/CDP-alcohol diphosphatase, manganese dependent [Source:MGI Symbol;"Acc:MGI:1913608]""	11""	67037905	67052594	-1	B3""	NO""	NA";
2187,"ENSMUSG00000021548",-0.233105838388849,5.46588662207114,-2.41765384407844,0.0266415910432978,0.172115894327343,-3.3729148114388,66671,"Ccnh","cyclin H [Source:MGI Symbol;"Acc:MGI:1913921]""	13""	85189408	85223469	1	C3""	NO""	NA";
2995,"ENSMUSG00000024170",0.206362339368606,3.78462975035364,2.41559812313122,0.0267540195647261,0.172115894327343,-3.32776672900479,71718,"Telo2","telomere maintenance 2 [Source:MGI Symbol;"Acc:MGI:1918968]""	17""	25099570	25115967	-1	A3.3""	NO""	NA";
3289,"ENSMUSG00000024952",0.233645311691859,4.87623350068881,2.4215888700248,0.0264276164382949,0.172115894327343,-3.34585969396244,56613,"Rps6ka4","ribosomal protein S6 kinase, polypeptide 4 [Source:MGI Symbol;"Acc:MGI:1930076]""	19""	6829085	6840636	-1	A""	NO""	NA";
3402,"ENSMUSG00000025231",0.210520189929851,3.66922208339921,2.41845045479155,0.0265981431295577,0.172115894327343,-3.32253795172733,24069,"Sufu","SUFU negative regulator of hedgehog signaling [Source:MGI Symbol;"Acc:MGI:1345643]""	19""	46396896	46488804	1	C3""	NO""	NA";
3643,"ENSMUSG00000025968",-0.15843708153765,7.18313019110946,-2.41208817970494,0.026947008600519,0.172115894327343,-3.41048059500725,227197,"Ndufs1","NADH:ubiquinone oxidoreductase core subunit S1 [Source:MGI Symbol;"Acc:MGI:2443241]""	1""	63143596	63176833	-1	C2""	NO""	NA";
3662,"ENSMUSG00000026020",-0.202240469040951,5.65062889141658,-2.42484955142299,0.0262515324921505,0.172115894327343,-3.3644526306996,55989,"Nop58","NOP58 ribonucleoprotein [Source:MGI Symbol;"Acc:MGI:1933184]""	1""	59684971	59719044	1	C2""	NO""	NA";
3875,"ENSMUSG00000026585",-0.202730356461535,8.67120960000358,-2.4176426347936,0.0266422028828184,0.172115894327343,-3.40788551513923,16579,"Kifap3","kinesin-associated protein 3 [Source:MGI Symbol;"Acc:MGI:107566]""	1""	163779583	163917109	1	H2.1""	NO""	NA";
4153,"ENSMUSG00000027305",-0.170510092026692,4.05842655747038,-2.41581959747054,0.0267418856721646,0.172115894327343,-3.33244783244035,69702,"Ndufaf1","NADH:ubiquinone oxidoreductase complex assembly factor 1 [Source:MGI Symbol;"Acc:MGI:1916952]""	2""	119655446	119662827	-1	E5""	NO""	NA";
4749,"ENSMUSG00000028837",-0.258952764985921,5.24206346875484,-2.42339627100112,0.0263298764820203,0.172115894327343,-3.35582067788611,26445,"Psmb2","proteasome (prosome, macropain) subunit, beta type 2 [Source:MGI Symbol;"Acc:MGI:1347045]""	4""	126677630	126709714	1	D2.2""	NO""	NA";
5298,"ENSMUSG00000030287",0.311000100073764,4.27397390275023,2.42269944189905,0.0263675191279558,0.172115894327343,-3.32644007872475,16439,"Itpr2","inositol 1,4,5-triphosphate receptor 2 [Source:MGI Symbol;"Acc:MGI:99418]""	6""	146108299	146502223	-1	G3""	NO""	NA";
5371,"ENSMUSG00000030530",0.283788904274234,4.72451244085951,2.41258645039302,0.0269195327079886,0.172115894327343,-3.35614985606232,18550,"Furin","furin (paired basic amino acid cleaving enzyme) [Source:MGI Symbol;"Acc:MGI:97513]""	7""	80388585	80405436	-1	D2""	NO""	NA";
6178,"ENSMUSG00000032714",0.409446561592856,2.9418010945358,2.41800473820996,0.0266224447488482,0.172115894327343,-3.34222207956799,71709,"Syde1","synapse defective 1, Rho GTPase, homolog 1 (C. elegans) [Source:MGI Symbol;"Acc:MGI:1918959]""	10""	78584503	78591964	-1	C1""	NO""	NA";
6215,"ENSMUSG00000032855",0.199556104168017,6.19517879749523,2.42172249629016,0.0264203786168046,0.172115894327343,-3.38283876067334,18763,"Pkd1","polycystin 1, transient receptor poteintial channel interacting [Source:MGI Symbol;"Acc:MGI:97603]""	17""	24549834	24596508	1	A3.3""	NO""	NA";
6484,"ENSMUSG00000034098",-0.336628940044995,4.98970396707768,-2.42080764520509,0.0264699684355257,0.172115894327343,-3.35451973013985,213262,"Fstl5","follistatin-like 5 [Source:MGI Symbol;"Acc:MGI:2442179]""	3""	76074270	76710019	1	E3""	NO""	NA";
6618,"ENSMUSG00000034616",0.301728662336778,4.37039910872868,2.41730137910328,0.026660836042411,0.172115894327343,-3.33512583948944,245857,"Ssh3","slingshot protein phosphatase 3 [Source:MGI Symbol;"Acc:MGI:2683546]""	19""	4261668	4269180	-1	A""	NO""	NA";
7068,"ENSMUSG00000036644",0.344162304116086,7.95827394725691,2.41382478818476,0.0268513613025022,0.172115894327343,-3.41174899424398,76795,"Tbc1d9b","TBC1 domain family, member 9B [Source:MGI Symbol;"Acc:MGI:1924045]""	11""	50131396	50172785	1	B1.3""	NO""	NA";
7820,"ENSMUSG00000039474",0.39145709817675,6.90441175975491,2.41600290893804,0.0267318465062091,0.172115894327343,-3.40058531883028,22393,"Wfs1","wolframin ER transmembrane glycoprotein [Source:MGI Symbol;"Acc:MGI:1328355]""	5""	36966104	36989205	-1	B3""	NO""	NA";
8045,"ENSMUSG00000040423",-0.169108913931165,6.24088596764854,-2.41212795908989,0.0269448141009897,0.172115894327343,-3.40089452816586,381305,"Rc3h1","RING CCCH (C3H) domains 1 [Source:MGI Symbol;"Acc:MGI:2685397]""	1""	160906418	160974978	1	H2.1""	NO""	NA";
8942,"ENSMUSG00000046312",0.310708652127942,4.99089581783761,2.41226590792397,0.026937205208703,0.172115894327343,-3.3646058154862,329828,"Myorg","myogenesis regulating glycosidase (putative) [Source:MGI Symbol;"Acc:MGI:2140300]""	4""	41495604	41503076	-1	A5""	NO""	NA";
9430,"ENSMUSG00000050423",0.492960995720608,2.36496130674356,2.41010886601091,0.0270564125962986,0.172115894327343,-3.41848415557373,76487,"Ppp1r3g","protein phosphatase 1, regulatory subunit 3G [Source:MGI Symbol;"Acc:MGI:1923737]""	13""	35958839	35970388	1	A3.3""	NO""	NA";
9641,"ENSMUSG00000052428",-0.189232203602758,5.0597974173639,-2.42220481422253,0.0263942694874968,0.172115894327343,-3.35201176516099,68944,"Tmco1","transmembrane and coiled-coil domains 1 [Source:MGI Symbol;"Acc:MGI:1921173]""	1""	167308378	167333978	1	H2.3""	NO""	NA";
10094,"ENSMUSG00000057342",0.348523668292859,4.32245929044542,2.41035727322976,0.0270426594117707,0.172115894327343,-3.34866823998784,56632,"Sphk2","sphingosine kinase 2 [Source:MGI Symbol;"Acc:MGI:1861380]""	7""	45709467	45718002	-1	B3""	NO""	NA";
10486,"ENSMUSG00000062209",-0.163884004900632,7.2852621211057,-2.4246584163527,0.0262618237738156,0.172115894327343,-3.38983296810344,13869,"Erbb4","erb-b2 receptor tyrosine kinase 4 [Source:MGI Symbol;"Acc:MGI:104771]""	1""	68032186	69108059	-1	C3""	NO""	NA";
10919,"ENSMUSG00000070858",0.879178739920236,0.670303586644269,2.41714008518044,0.026669647223965,0.172115894327343,-3.76710861741692,381633,"Gm1673","predicted gene 1673 [Source:MGI Symbol;"Acc:MGI:2686519]""	5""	33983433	33985013	1	B2""	NO""	NA";
11374,"ENSMUSG00000079658",-0.209746787879118,7.17466020957405,-2.42423832407305,0.0262844560920625,0.172115894327343,-3.38959558268544,67923,"Eloc","elongin C [Source:MGI Symbol;"Acc:MGI:1915173]""	1""	16641725	16657042	-1	A3""	NO""	NA";
11899,"ENSMUSG00000101678",0.158110186918201,5.70209267849871,2.41003458372384,0.0270605265430948,0.172115894327343,-3.3913963394985,NA,"Gm29609","predicted gene 29609 [Source:MGI Symbol;"Acc:MGI:5580315]""	5""	31144739	31179911	-1	B1""	NO""	NA";
12234,"ENSMUSG00000116016",-0.189753927840545,5.59382678575159,-2.42001826722514,0.0265128270610875,0.172115894327343,-3.37112008157129,NA,"Gm49496","predicted gene, 49496 [Source:MGI Symbol;"Acc:MGI:6155177]""	13""	111439229	111549947	-1	D2.2""	NO""	NA";
12287,"ENSMUSG00000117789",-0.146656543568079,6.65056785946881,-2.42110719041823,0.0264537218830177,0.172115894327343,-3.3912380285813,NA,"Gm50388","predicted gene, 50388 [Source:MGI Symbol;"Acc:MGI:6303291]""	19""	5038891	5049912	1	A""	NO""	NA";
453,"ENSMUSG00000003934",-0.221693524873452,5.3528176760229,-2.40253486529034,0.0274789092961249,0.172316100720052,-3.3936334464033,13643,"Efnb3","ephrin B3 [Source:MGI Symbol;"Acc:MGI:109196]""	11""	69554092	69560205	-1	B3""	NO""	NA";
643,"ENSMUSG00000005899",0.197011304784789,5.19505607816014,2.40779991738133,0.0271845624918505,0.172316100720052,-3.37872055205557,77626,"Smpd4","sphingomyelin phosphodiesterase 4 [Source:MGI Symbol;"Acc:MGI:1924876]""	16""	17619354	17644828	1	A3""	NO""	NA";
972,"ENSMUSG00000013736",-0.209753355501564,5.46087614617514,-2.40419806861494,0.0273856057229552,0.172316100720052,-3.39515842574656,70047,"Trnt1","tRNA nucleotidyl transferase, CCA-adding, 1 [Source:MGI Symbol;"Acc:MGI:1917297]""	6""	106769120	106782474	1	E1""	NO""	NA";
984,"ENSMUSG00000014075",-0.284651201059628,3.47162072983992,-2.39464692259762,0.0279254787944547,0.172316100720052,-3.35822299401145,66061,"Tctex1d2","Tctex1 domain containing 2 [Source:MGI Symbol;"Acc:MGI:1913311]""	16""	32419702	32429099	1	B3""	NO""	NA";
1694,"ENSMUSG00000020361",-0.160615611686272,8.1573131818595,-2.39913482301578,0.0276705740457043,0.172316100720052,-3.43787791907594,15525,"Hspa4","heat shock protein 4 [Source:MGI Symbol;"Acc:MGI:1342292]""	11""	53259814	53300457	-1	B1.3""	NO""	NA";
1868,"ENSMUSG00000020734",0.355514393190577,4.89632343035436,2.39162534826018,0.0280983345639305,0.172316100720052,-3.39282810774883,14813,"Grin2c","glutamate receptor, ionotropic, NMDA2C (epsilon 3) [Source:MGI Symbol;"Acc:MGI:95822]""	11""	115249169	115267243	-1	E2""	NO""	NA";
1886,"ENSMUSG00000020776",0.234339407939589,5.6745880623922,2.40330371921237,0.0274357406483208,0.172316100720052,-3.40034627056585,217335,"Fbf1","Fas (TNFRSF6) binding factor 1 [Source:MGI Symbol;"Acc:MGI:1922033]""	11""	116142285	116168166	-1	E2""	NO""	NA";
1908,"ENSMUSG00000020827",0.204532472323616,8.27282066385792,2.40036143017982,0.0276012847972827,0.172316100720052,-3.43586706426535,50932,"Mink1","misshapen-like kinase 1 (zebrafish) [Source:MGI Symbol;"Acc:MGI:1355329]""	11""	70562881	70614483	1	B3""	NO""	NA";
1954,"ENSMUSG00000020926",0.195736697939254,6.81670013223319,2.39677554974017,0.0278043038608901,0.172316100720052,-3.43356972405112,11488,"Adam11","a disintegrin and metallopeptidase domain 11 [Source:MGI Symbol;"Acc:MGI:1098667]""	11""	102761439	102780262	1	E1""	NO""	NA";
2068,"ENSMUSG00000021219",0.197083564796076,6.31113869565394,2.39711745109559,0.0277848865909333,0.172316100720052,-3.42565493449659,50779,"Rgs6","regulator of G-protein signaling 6 [Source:MGI Symbol;"Acc:MGI:1354730]""	12""	82588292	83162056	1	D1""	NO""	NA";
2623,"ENSMUSG00000022574",0.386643800211906,1.01143805400558,2.39694863118108,0.0277944726291403,0.172316100720052,-3.74953783274494,223646,"Naprt","nicotinate phosphoribosyltransferase [Source:MGI Symbol;"Acc:MGI:2442664]""	15""	75890956	75894481	-1	D3""	NO""	NA";
2710,"ENSMUSG00000022792",-0.190215220247336,3.65290543903397,-2.39292345411768,0.0280239513089501,0.172316100720052,-3.36143537536311,70120,"Yars2","tyrosyl-tRNA synthetase 2 (mitochondrial) [Source:MGI Symbol;"Acc:MGI:1917370]""	16""	16302965	16309640	1	A2""	NO""	NA";
2758,"ENSMUSG00000022905",-0.159520054247927,7.74522904819232,-2.40222124074128,0.0274965365477438,0.172316100720052,-3.43074932159277,16646,"Kpna1","karyopherin (importin) alpha 1 [Source:MGI Symbol;"Acc:MGI:103560]""	16""	35978750	36037131	1	B3""	NO""	NA";
3572,"ENSMUSG00000025785",-0.208735300094798,3.39263623825124,-2.39041193239887,0.0281680319177432,0.172316100720052,-3.36520906284573,66446,"Exosc7","exosome component 7 [Source:MGI Symbol;"Acc:MGI:1913696]""	9""	123113215	123136129	1	F4""	NO""	NA";
3684,"ENSMUSG00000026090",0.210229806189936,7.65158028886586,2.40310922614874,0.0274466547983816,0.172316100720052,-3.42810464501678,72097,"2010300C02Rik","RIKEN cDNA 2010300C02 gene [Source:MGI Symbol;"Acc:MGI:1919347]""	1""	37611677	37720085	-1	B""	NO""	NA";
3973,"ENSMUSG00000026821",0.224829003224833,5.94033998182165,2.3951541612592,0.0278965587982913,0.172316100720052,-3.4217701092704,19730,"Ralgds","ral guanine nucleotide dissociation stimulator [Source:MGI Symbol;"Acc:MGI:107485]""	2""	28513125	28553081	1	A3""	NO""	NA";
3999,"ENSMUSG00000026869",-0.150302410872377,5.68114998943962,-2.39600402498748,0.0278481669776253,0.172316100720052,-3.41403434793789,66998,"Psmd5","proteasome (prosome, macropain) 26S subunit, non-ATPase, 5 [Source:MGI Symbol;"Acc:MGI:1914248]""	2""	34849734	34874968	-1	B""	NO""	NA";
4027,"ENSMUSG00000026939",-0.200463331487709,3.69616386870235,-2.39377511678657,0.0279752499745078,0.172316100720052,-3.36047703055947,51875,"Tmem141","transmembrane protein 141 [Source:MGI Symbol;"Acc:MGI:1098773]""	2""	25620067	25622005	-1	A3""	NO""	NA";
4213,"ENSMUSG00000027455",-0.128127722385188,6.23651669781662,-2.39275592252589,0.0280335407375519,0.172316100720052,-3.43286140325152,386649,"Nsfl1c","NSFL1 (p97) cofactor (p47) [Source:MGI Symbol;"Acc:MGI:3042273]""	2""	151494182	151511414	1	G3""	NO""	NA";
4520,"ENSMUSG00000028289",-0.249899257675819,6.6370234069207,-2.4018533238853,0.027517228788497,0.172316100720052,-3.42370193975461,13841,"Epha7","Eph receptor A7 [Source:MGI Symbol;"Acc:MGI:95276]""	4""	28813131	28967499	1	A4""	NO""	NA";
4530,"ENSMUSG00000028330",-0.126576511050083,5.64103306058048,-2.40848464991221,0.0271464996978066,0.172316100720052,-3.39134725890663,433702,"Ncbp1","nuclear cap binding protein subunit 1 [Source:MGI Symbol;"Acc:MGI:1891840]""	4""	46138613	46172403	1	B1""	NO""	NA";
4558,"ENSMUSG00000028403",-0.229834954616536,6.73096388730851,-2.40054472271438,0.0275909448271701,0.172316100720052,-3.42699090232265,68268,"Zdhhc21","zinc finger, DHHC domain containing 21 [Source:MGI Symbol;"Acc:MGI:1915518]""	4""	82798738	82859958	-1	C3""	NO""	NA";
4603,"ENSMUSG00000028484",-0.153882036223791,7.88400868852931,-2.40127736153557,0.0275496511192216,0.172316100720052,-3.43293046372726,101739,"Psip1","PC4 and SFRS1 interacting protein 1 [Source:MGI Symbol;"Acc:MGI:2142116]""	4""	83455680	83486459	-1	C3""	NO""	NA";
4735,"ENSMUSG00000028799",0.216371066511908,4.53737039664584,2.39828492696974,0.0277186788736697,0.172316100720052,-3.37437909361346,230761,"Zfp362","zinc finger protein 362 [Source:MGI Symbol;"Acc:MGI:2652839]""	4""	128773088	128806045	-1	D2.2""	NO""	NA";
4790,"ENSMUSG00000028917",0.318358423839009,6.58028059104211,2.40857718018169,0.0271413599712084,0.172316100720052,-3.41041581855383,69582,"Plekhm2","pleckstrin homology domain containing, family M (with RUN domain) member 2 [Source:MGI Symbol;"Acc:MGI:1916832]""	4""	141625734	141664899	-1	E1""	NO""	NA";
5332,"ENSMUSG00000030400",0.182232620597123,4.31284429394893,2.39838388382872,0.0277130738093662,0.172316100720052,-3.36543194664395,13871,"Ercc2","excision repair cross-complementing rodent repair deficiency, complementation group 2 [Source:MGI Symbol;"Acc:MGI:95413]""	7""	19382010	19395694	1	A3""	NO""	NA";
5362,"ENSMUSG00000030513",0.341208225673808,3.71116888011954,2.40309475290201,0.0274474671398823,0.172316100720052,-3.34594866538312,18553,"Pcsk6","proprotein convertase subtilisin/kexin type 6 [Source:MGI Symbol;"Acc:MGI:102897]""	7""	65861734	66050386	1	C""	NO""	NA";
6644,"ENSMUSG00000034723",-0.181880324832163,8.44601304705439,-2.40041645126287,0.0275981805455265,0.172316100720052,-3.43656805530752,52837,"Tmx4","thioredoxin-related transmembrane protein 4 [Source:MGI Symbol;"Acc:MGI:106558]""	2""	134594185	134644145	-1	F2""	NO""	NA";
6718,"ENSMUSG00000035000",-0.376453502730588,3.16142510676575,-2.40127842038878,0.0275495914809852,0.172316100720052,-3.35004761011076,13482,"Dpp4","dipeptidylpeptidase 4 [Source:MGI Symbol;"Acc:MGI:94919]""	2""	62330073	62412231	-1	C1.3""	NO""	NA";
7853,"ENSMUSG00000039623",0.242263402074986,3.69107309886379,2.40679490126557,0.0272405196847351,0.172316100720052,-3.34048799062859,231855,"Ap5z1","adaptor-related protein complex 5, zeta 1 subunit [Source:MGI Symbol;"Acc:MGI:1924908]""	5""	142463944	142478710	1	G2""	NO""	NA";
7984,"ENSMUSG00000040133",-0.172713150054417,3.70005200116985,-2.40629763583567,0.0272682462554809,0.172316100720052,-3.34165371597584,381413,"Gpr176","G protein-coupled receptor 176 [Source:MGI Symbol;"Acc:MGI:2685858]""	2""	118277110	118373419	-1	E5""	NO""	NA";
8236,"ENSMUSG00000041236",-0.130566026898848,7.69112162353953,-2.39949775186824,0.0276500557846538,0.172316100720052,-3.4349988983272,218035,"Vps41","VPS41 HOPS complex subunit [Source:MGI Symbol;"Acc:MGI:1929215]""	13""	18717286	18866811	1	A2""	NO""	NA";
8368,"ENSMUSG00000041912",-0.139732590223444,5.90455759309636,-2.39366104957399,0.027981768179614,0.172316100720052,-3.42498819331873,72634,"Tdrkh","tudor and KH domain containing protein [Source:MGI Symbol;"Acc:MGI:1919884]""	3""	94413273	94434668	1	F2.1""	NO""	NA";
8703,"ENSMUSG00000044155",-0.277951557808634,4.32445173496608,-2.39977168991229,0.0276345780697246,0.172316100720052,-3.364203083234,76522,"Lsm8","LSM8 homolog, U6 small nuclear RNA associated [Source:MGI Symbol;"Acc:MGI:1923772]""	6""	18848579	18855751	1	A2""	NO""	NA";
8912,"ENSMUSG00000046032",-0.136947140897436,5.56350985330045,-2.39400360358868,0.0279621977003591,0.172316100720052,-3.41444079246441,55988,"Snx12","sorting nexin 12 [Source:MGI Symbol;"Acc:MGI:1919331]""	X""	101097786	101222563	-1	D""	NO""	NA";
9698,"ENSMUSG00000052934",0.2182443685063,6.84878589771756,2.40057299411213,0.0275893502928137,0.172316100720052,-3.42711762616898,76454,"Fbxo31","F-box protein 31 [Source:MGI Symbol;"Acc:MGI:1354708]""	8""	121549440	121578806	-1	E1""	NO""	NA";
9879,"ENSMUSG00000054894",-0.220352652659263,4.05864206661677,-2.39050052955074,0.0281629375219237,0.172316100720052,-3.37298686036796,68055,"Dmac2l","distal membrane arm assembly complex 2 like [Source:MGI Symbol;"Acc:MGI:1915305]""	12""	69724950	69744660	1	C2""	NO""	NA";
9892,"ENSMUSG00000055053",0.40027941490202,6.62808767780867,2.39510487631264,0.0278993675289913,0.172316100720052,-3.43440247933032,18029,"Nfic","nuclear factor I/C [Source:MGI Symbol;"Acc:MGI:109591]""	10""	81396186	81455635	-1	C1""	NO""	NA";
10175,"ENSMUSG00000058441",0.387934228192006,5.93157593384305,2.40024466761663,0.0276078735437245,0.172316100720052,-3.41335164027278,406218,"Panx2","pannexin 2 [Source:MGI Symbol;"Acc:MGI:1890615]""	15""	89059734	89073567	1	E3""	NO""	NA";
10542,"ENSMUSG00000062963",-0.179893659101465,5.41517415629967,-2.39157081084379,0.0281014636717426,0.172316100720052,-3.41199787362415,66155,"Ufc1","ubiquitin-fold modifier conjugating enzyme 1 [Source:MGI Symbol;"Acc:MGI:1913405]""	1""	171288563	171295024	-1	H3""	NO""	NA";
10982,"ENSMUSG00000071662",-0.228505684393134,5.59912257811754,-2.39607465316218,0.0278441488981071,0.172316100720052,-3.41042991460459,67710,"Polr2g","polymerase (RNA) II (DNA directed) polypeptide G [Source:MGI Symbol;"Acc:MGI:1914960]""	19""	8793127	8798577	-1	A""	NO""	NA";
11062,"ENSMUSG00000073639",-0.175448655618602,7.7101913833671,-2.40606599638569,0.0272811710497348,0.172316100720052,-3.42380585700068,19330,"Rab18","RAB18, member RAS oncogene family [Source:MGI Symbol;"Acc:MGI:102790]""	18""	6733905	6794429	1	A1""	NO""	NA";
11274,"ENSMUSG00000078681",-0.174608424374796,4.76732433768553,-2.39078703654369,0.028146469075526,0.172316100720052,-3.39275195296046,68634,"Tm2d3","TM2 domain containing 3 [Source:MGI Symbol;"Acc:MGI:1915884]""	7""	65691169	65701913	1	C""	NO""	NA";
11303,"ENSMUSG00000078974",-0.273734771419082,4.57339014128748,-2.39197397852185,0.0280783394513349,0.172316100720052,-3.3839693201196,20335,"Sec61g","SEC61, gamma subunit [Source:MGI Symbol;"Acc:MGI:1202066]""	11""	16500530	16508484	-1	A2""	NO""	NA";
12033,"ENSMUSG00000106870",-0.28991057758681,2.73168254483245,-2.39865572169749,0.0276976819650679,0.172316100720052,-3.38529292428441,NA,"Gm43681","predicted gene 43681 [Source:MGI Symbol;"Acc:MGI:5663818]""	5""	93183856	93185758	-1	E2""	NO""	NA";
1867,"ENSMUSG00000020733",0.383722683537974,4.64632377441094,2.38923775208853,0.0282356295247319,0.172420424366039,-3.38919899869671,26941,"Slc9a3r1","solute carrier family 9 (sodium/hydrogen exchanger), member 3 regulator 1 [Source:MGI Symbol;"Acc:MGI:1349482]""	11""	115163341	115181181	1	E2""	NO""	NA";
4128,"ENSMUSG00000027254",0.270746061686356,10.7327130924298,2.38886944753433,0.0282568640684558,0.172420424366039,-3.45790845105643,17754,"Map1a","microtubule-associated protein 1 A [Source:MGI Symbol;"Acc:MGI:1306776]""	2""	121289600	121310832	1	E5""	NO""	NA";
6200,"ENSMUSG00000032803",-0.142584415169457,6.61522216126751,-2.38964031390921,0.0282124369532238,0.172420424366039,-3.44345794078353,321022,"Cdv3","carnitine deficiency-associated gene expressed in ventricle 3 [Source:MGI Symbol;"Acc:MGI:2448759]""	9""	103353094	103365840	-1	F1""	NO""	NA";
63,"ENSMUSG00000000605",-0.143245060457757,7.93566266691763,-2.37649454036439,0.028979076503365,0.172461836846041,-3.47497934674049,12727,"Clcn4","chloride channel, voltage-sensitive 4 [Source:MGI Symbol;"Acc:MGI:104571]""	7""	7282309	7300851	-1	A1""	NO""	NA";
169,"ENSMUSG00000001525",-0.141064171654449,8.79619181342057,-2.37233165907112,0.0292258782645822,0.172461836846041,-3.48477526703484,22154,"Tubb5","tubulin, beta 5 class I [Source:MGI Symbol;"Acc:MGI:107812]""	17""	35833921	35838306	-1	B1""	NO""	NA";
796,"ENSMUSG00000008167",0.254346570402368,3.19225995151456,2.38811537247458,0.0283003867482366,0.172461836846041,-3.3728009789516,68628,"Fbxw9","F-box and WD-40 domain protein 9 [Source:MGI Symbol;"Acc:MGI:1915878]""	8""	85060055	85067124	1	C3""	NO""	NA";
1010,"ENSMUSG00000014550",-0.125645918575333,5.9078481689047,-2.38477117651177,0.0284941589529381,0.172461836846041,-3.43904128034367,78287,"Rbsn","rabenosyn, RAB effector [Source:MGI Symbol;"Acc:MGI:1925537]""	6""	92186712	92214925	-1	D1""	NO""	NA";
1077,"ENSMUSG00000015357",-0.144449687833064,4.9591796549677,-2.37140182438633,0.0292812722501526,0.172461836846041,-3.43125118755456,270166,"Clpx","caseinolytic mitochondrial matrix peptidase chaperone subunit [Source:MGI Symbol;"Acc:MGI:1346017]""	9""	65294260	65330658	1	C""	NO""	NA";
1501,"ENSMUSG00000019888",-0.324492678563398,3.16939846219398,-2.38032913337323,0.0287534617163991,0.172461836846041,-3.38145335211232,67569,"Mgat4c","MGAT4 family, member C [Source:MGI Symbol;"Acc:MGI:1914819]""	10""	101681487	102391469	1	D1""	NO""	NA";
2110,"ENSMUSG00000021302",-0.145503573163491,5.84907973152593,-2.37936365348258,0.0288101122565414,0.172461836846041,-3.44661488800063,14593,"Ggps1","geranylgeranyl diphosphate synthase 1 [Source:MGI Symbol;"Acc:MGI:1341724]""	13""	14050659	14063488	-1	A1""	NO""	NA";
2663,"ENSMUSG00000022682",-0.154127424254884,6.08646758920715,-2.37188397318628,0.0292525364833728,0.172461836846041,-3.46490990604521,106298,"Rrn3","RRN3 RNA polymerase I transcription factor homolog (yeast) [Source:MGI Symbol;"Acc:MGI:1925255]""	16""	13780708	13814839	1	A1""	NO""	NA";
2708,"ENSMUSG00000022790",0.192826485521959,5.1455513536499,2.37837550357561,0.0288682009645954,0.172461836846041,-3.4247692259281,207683,"Igsf11","immunoglobulin superfamily, member 11 [Source:MGI Symbol;"Acc:MGI:2388477]""	16""	38892671	39027159	1	B4""	NO""	NA";
2763,"ENSMUSG00000022935",-0.199006660992271,3.84089385021738,-2.37993541898121,0.0287765507386533,0.172461836846041,-3.38501527707007,14805,"Grik1","glutamate receptor, ionotropic, kainate 1 [Source:MGI Symbol;"Acc:MGI:95814]""	16""	87895900	88290265	-1	C3.3""	NO""	NA";
2878,"ENSMUSG00000023827",-0.236605751747093,5.27419555679929,-2.3699387731393,0.029368630612998,0.172461836846041,-3.44362864779374,68262,"Agpat4","1-acylglycerol-3-phosphate O-acyltransferase 4 (lysophosphatidic acid acyltransferase, delta) [Source:MGI Symbol;"Acc:MGI:1915512]""	17""	12118704	12219645	1	A1""	NO""	NA";
2983,"ENSMUSG00000024140",0.340772837317936,7.09922771809961,2.38067511118803,0.028733186453844,0.172461836846041,-3.46232902112955,13819,"Epas1","endothelial PAS domain protein 1 [Source:MGI Symbol;"Acc:MGI:109169]""	17""	86753700	86833410	1	E4""	NO""	NA";
3112,"ENSMUSG00000024479",-0.203092523077405,8.14238846611447,-2.37078505682407,0.0293180696368465,0.172461836846041,-3.48564001685832,105853,"Mal2","mal, T cell differentiation protein 2 [Source:MGI Symbol;"Acc:MGI:2146021]""	15""	54571192	54602847	1	D1""	NO""	NA";
3295,"ENSMUSG00000024960",0.346914661227486,3.94499725012026,2.38690299979491,0.0283704922532984,0.172461836846041,-3.37301577254521,18797,"Plcb3","phospholipase C, beta 3 [Source:MGI Symbol;"Acc:MGI:104778]""	19""	6952325	6976470	-1	A""	NO""	NA";
3395,"ENSMUSG00000025221",0.26631178841267,6.68832952660775,2.36907849751784,0.0294201109661986,0.172461836846041,-3.47665836485795,80906,"Kcnip2","Kv channel-interacting protein 2 [Source:MGI Symbol;"Acc:MGI:2135916]""	19""	45791839	45816061	-1	C3""	NO""	NA";
3954,"ENSMUSG00000026787",-0.139890324520499,7.82565994811927,-2.37429790667543,0.0291090631233575,0.172461836846041,-3.47816027393743,14417,"Gad2","glutamic acid decarboxylase 2 [Source:MGI Symbol;"Acc:MGI:95634]""	2""	22622205	22693874	1	A3""	NO""	NA";
3961,"ENSMUSG00000026798",0.162959508080995,3.66388036573066,2.3867881548306,0.0283771415810887,0.172461836846041,-3.37070958454214,227683,"Coq4","coenzyme Q4 [Source:MGI Symbol;"Acc:MGI:1098826]""	2""	29787493	29797935	1	B""	NO""	NA";
4124,"ENSMUSG00000027245",-0.217769463784553,4.98309326130019,-2.36935738138578,0.0294034128603928,0.172461836846041,-3.4352947097373,67693,"Hypk","huntingtin interacting protein K [Source:MGI Symbol;"Acc:MGI:1914943]""	2""	121453290	121458672	1	E5""	NO""	NA";
4236,"ENSMUSG00000027524",0.477120565367586,2.64579369505521,2.37383020855954,0.0291368095637578,0.172461836846041,-3.42005549642256,13616,"Edn3","endothelin 3 [Source:MGI Symbol;"Acc:MGI:95285]""	2""	174760619	174784042	1	H4""	NO""	NA";
4559,"ENSMUSG00000028405",0.141928904022616,4.73848764979931,2.36906865353787,0.0294207005339098,0.172461836846041,-3.42661832658233,11428,"Aco1","aconitase 1 [Source:MGI Symbol;"Acc:MGI:87879]""	4""	40143081	40198338	1	A5""	NO""	NA";
5337,"ENSMUSG00000030410",0.185907539910913,6.21495334818873,2.376013339299,0.0290075052905924,0.172461836846041,-3.46012158403276,13401,"Dmwd","dystrophia myotonica-containing WD repeat motif [Source:MGI Symbol;"Acc:MGI:94907]""	7""	19076227	19082776	1	A3""	NO""	NA";
5351,"ENSMUSG00000030452",-0.169813504533583,5.69325957424671,-2.36823513825504,0.0294706607846229,0.172461836846041,-3.46123438966821,93790,"Nipa2","non imprinted in Prader-Willi/Angelman syndrome 2 homolog (human) [Source:MGI Symbol;"Acc:MGI:1913918]""	7""	55931287	55962476	-1	B5""	NO""	NA";
5361,"ENSMUSG00000030512",-0.242638732876175,4.00750277791062,-2.37406695465554,0.0291227613894679,0.172461836846041,-3.39566161419297,68981,"Snrpa1","small nuclear ribonucleoprotein polypeptide A' [Source:MGI Symbol;"Acc:MGI:1916231]""	7""	66059003	66074587	1	C""	NO""	NA";
5508,"ENSMUSG00000030884",-0.18282019458802,7.72409133626024,-2.3860302492202,0.028421059574931,0.172461836846041,-3.45777974855767,67003,"Uqcrc2","ubiquinol cytochrome c reductase core protein 2 [Source:MGI Symbol;"Acc:MGI:1914253]""	7""	120635176	120659524	1	F2""	NO""	NA";
5690,"ENSMUSG00000031513",-0.19237660122308,6.3089357015542,-2.38557913202797,0.0284472304071023,0.172461836846041,-3.44641547688275,68192,"Leprotl1","leptin receptor overlapping transcript-like 1 [Source:MGI Symbol;"Acc:MGI:1915442]""	8""	34135572	34147033	-1	A4""	NO""	NA";
5764,"ENSMUSG00000031683",-0.182919441515322,5.4412796412822,-2.3837302120237,0.0285547280667575,0.172461836846041,-3.42631599228051,78651,"Lsm6","LSM6 homolog, U6 small nuclear RNA and mRNA degradation associated [Source:MGI Symbol;"Acc:MGI:1925901]""	8""	78804865	78821140	-1	C1""	NO""	NA";
5829,"ENSMUSG00000031833",0.264682485438024,7.88406379916247,2.37365039733107,0.0291474835332475,0.172461836846041,-3.47928266179796,546071,"Mast3","microtubule associated serine/threonine kinase 3 [Source:MGI Symbol;"Acc:MGI:2683541]""	8""	70778117	70805054	-1	B3.3""	NO""	NA";
6634,"ENSMUSG00000034675",0.247746748291544,7.05540474586671,2.38053988683607,0.0287411093861298,0.172461836846041,-3.46228955159505,56320,"Dbn1","drebrin 1 [Source:MGI Symbol;"Acc:MGI:1931838]""	13""	55473429	55488111	-1	B1""	NO""	NA";
6723,"ENSMUSG00000035027",0.23811753985948,5.21664301547245,2.36800979767627,0.029484181115729,0.172461836846041,-3.44364960102142,26396,"Map2k2","mitogen-activated protein kinase kinase 2 [Source:MGI Symbol;"Acc:MGI:1346867]""	10""	81105915	81133975	1	C1""	NO""	NA";
6835,"ENSMUSG00000035569",0.225682020850723,7.83472528185328,2.3683609610735,0.0294631139916958,0.172461836846041,-3.48804021211767,77087,"Ankrd11","ankyrin repeat domain 11 [Source:MGI Symbol;"Acc:MGI:1924337]""	8""	122883822	123042277	-1	E1""	NO""	NA";
6874,"ENSMUSG00000035764",-0.164498960923949,6.61965359245275,-2.38676120910349,0.0283787019038139,0.172461836846041,-3.44882383623113,268882,"Fbxo45","F-box protein 45 [Source:MGI Symbol;"Acc:MGI:2447775]""	16""	32230112	32247158	-1	B2""	NO""	NA";
7079,"ENSMUSG00000036707",-0.132661277614903,7.85835981076732,-2.37051370712625,0.0293342724879438,0.172461836846041,-3.48474185146584,12283,"Cab39","calcium binding protein 39 [Source:MGI Symbol;"Acc:MGI:107438]""	1""	85793441	85851576	1	C5""	NO""	NA";
7158,"ENSMUSG00000037003",0.400244534749771,3.6239476846364,2.3700144127332,0.0293641082361914,0.172461836846041,-3.39482842780544,209039,"Tns2","tensin 2 [Source:MGI Symbol;"Acc:MGI:2387586]""	15""	102100413	102116401	1	F2""	NO""	NA";
7328,"ENSMUSG00000037720",-0.161217431012192,7.29859401691542,-2.37743206816799,0.0289237632143083,0.172461836846041,-3.46977851772037,67878,"Tmem33","transmembrane protein 33 [Source:MGI Symbol;"Acc:MGI:1915128]""	5""	67260565	67291461	1	C3.1""	NO""	NA";
7391,"ENSMUSG00000037979",0.276573046808603,5.71586884565186,2.37403440541291,0.0291246924397555,0.172461836846041,-3.45204338005155,215707,"Ccdc92","coiled-coil domain containing 92 [Source:MGI Symbol;"Acc:MGI:106485]""	5""	124834418	124862424	-1	F""	NO""	NA";
7401,"ENSMUSG00000038000",0.162461106107789,4.54854912537719,2.37241533409659,0.0292208982097183,0.172461836846041,-3.41363249788276,497652,"Acd","adrenocortical dysplasia [Source:MGI Symbol;"Acc:MGI:87873]""	8""	105695860	105701102	-1	D3""	NO""	NA";
7732,"ENSMUSG00000039154",0.291249309487967,3.9201803122424,2.37076738880097,0.029319124376618,0.172461836846041,-3.39736056975071,20420,"Shd","src homology 2 domain-containing transforming protein D [Source:MGI Symbol;"Acc:MGI:1099461]""	17""	55970467	55976625	1	D""	NO""	NA";
7758,"ENSMUSG00000039218",0.239058353000788,8.58481697235794,2.38201212528352,0.0286549592215111,0.172461836846041,-3.46777423042619,75956,"Srrm2","serine/arginine repetitive matrix 2 [Source:MGI Symbol;"Acc:MGI:1923206]""	17""	23790532	23824741	1	A3.3""	NO""	NA";
7812,"ENSMUSG00000039449",-0.148967028747326,5.7333440504704,-2.38628763480777,0.0284061378544303,0.172461836846041,-3.43127184226397,67229,"Prpf18","pre-mRNA processing factor 18 [Source:MGI Symbol;"Acc:MGI:1914479]""	2""	4622058	4652113	-1	A1""	NO""	NA";
8046,"ENSMUSG00000040424",1.29280692939361,0.986809987048159,2.36895831412884,0.0294273096475854,0.172461836846041,-3.62816097282817,233020,"Hipk4","homeodomain interacting protein kinase 4 [Source:MGI Symbol;"Acc:MGI:2685008]""	7""	27523267	27531175	1	A3""	NO""	NA";
8117,"ENSMUSG00000040690",0.547957942787767,3.15250155311487,2.37323713245752,0.0291720296417873,0.172461836846041,-3.40021361236381,107581,"Col16a1","collagen, type XVI, alpha 1 [Source:MGI Symbol;"Acc:MGI:1095396]""	4""	130047840	130099283	1	D2.2""	NO""	NA";
8414,"ENSMUSG00000042138",0.307398307380018,2.74953756471529,2.3734850527186,0.0291573019572617,0.172461836846041,-3.41990389989012,235184,"Msantd2","Myb/SANT-like DNA-binding domain containing 2 [Source:MGI Symbol;"Acc:MGI:2384579]""	9""	37489021	37524625	1	A4""	NO""	NA";
9448,"ENSMUSG00000050608",-0.171496632683721,5.87916561105668,-2.37581619157068,0.0290191600656946,0.172461836846041,-3.45152691994967,433771,"Micos10","mitochondrial contact site and cristae organizing system subunit 10 [Source:MGI Symbol;"Acc:MGI:1913628]""	4""	139101814	139131113	-1	D3""	NO""	NA";
9779,"ENSMUSG00000053799",-0.174822043359103,5.70424856351039,-2.37510294631654,0.0290613615080126,0.172461836846041,-3.45071828676915,107371,"Exoc6","exocyst complex component 6 [Source:MGI Symbol;"Acc:MGI:1351611]""	19""	37520879	37684059	1	C2""	NO""	NA";
10279,"ENSMUSG00000059811",-0.141812582933884,6.15755285903683,-2.37218561138646,0.0292345724284905,0.172461836846041,-3.4657366796128,56298,"Atl2","atlastin GTPase 2 [Source:MGI Symbol;"Acc:MGI:1929492]""	17""	79848390	79896123	-1	E3""	NO""	NA";
10613,"ENSMUSG00000063765",0.549587088754855,2.13484344094566,2.36857951441943,0.0294500095541422,0.172461836846041,-3.48675540893764,214685,"Chadl","chondroadherin-like [Source:MGI Symbol;"Acc:MGI:3036284]""	15""	81678296	81697287	-1	E1""	NO""	NA";
10877,"ENSMUSG00000070304",-0.140155035070587,8.58459299011845,-2.38176750833688,0.0286692565982991,0.172461836846041,-3.46852855644395,72821,"Scn2b","sodium channel, voltage-gated, type II, beta [Source:MGI Symbol;"Acc:MGI:106921]""	9""	45117782	45130070	1	A5.2""	NO""	NA";
10905,"ENSMUSG00000070643",0.405828326721775,2.69205675006603,2.37824497839491,0.0288758821059763,0.172461836846041,-3.42975081155045,20668,"Sox13","SRY (sex determining region Y)-box 13 [Source:MGI Symbol;"Acc:MGI:98361]""	1""	133382303	133424377	-1	E4""	NO""	NA";
11147,"ENSMUSG00000074748",-0.135564720864212,7.94520968814822,-2.37670320379835,0.0289667570075995,0.172461836846041,-3.47473161886929,382423,"Atxn7l3b","ataxin 7-like 3B [Source:MGI Symbol;"Acc:MGI:1914971]""	10""	112925430	112929001	-1	D2""	NO""	NA";
11224,"ENSMUSG00000076432",-0.147628968142797,7.2917629153416,-2.3782466323699,0.0288757847609687,0.172461836846041,-3.46832076933994,22630,"Ywhaq","tyrosine 3-monooxygenase/tryptophan 5-monooxygenase activation protein theta [Source:MGI Symbol;"Acc:MGI:891963]""	12""	21390071	21417637	-1	A1.3""	NO""	NA";
11463,"ENSMUSG00000085888",1.11566752091406,0.79693459328544,2.37649548671634,0.0289790206196684,0.172461836846041,-3.67621415847767,NA,"Gm12224","predicted gene 12224 [Source:MGI Symbol;"Acc:MGI:3651369]""	11""	54340369	54353479	-1	B1.3""	NO""	NA";
707,"ENSMUSG00000006575",0.231038524007234,8.07607125302473,2.36413565180309,0.0297175354402456,0.172671626809797,-3.49620826415914,51799,"Rundc3a","RUN domain containing 3A [Source:MGI Symbol;"Acc:MGI:1858752]""	11""	102393403	102402555	1	D""	NO""	NA";
1492,"ENSMUSG00000019868",-0.166318678943373,5.02208571055807,-2.36465679200648,0.0296860451828376,0.172671626809797,-3.44498729666935,66201,"Vta1","vesicle (multivesicular body) trafficking 1 [Source:MGI Symbol;"Acc:MGI:1913451]""	10""	14654755	14705560	-1	A2""	NO""	NA";
2059,"ENSMUSG00000021193",0.14054359736491,5.08482981549877,2.36659540595446,0.0295691762854755,0.172671626809797,-3.44441963547508,69617,"Pitrm1","pitrilysin metallepetidase 1 [Source:MGI Symbol;"Acc:MGI:1916867]""	13""	6548149	6580515	1	A1""	NO""	NA";
2179,"ENSMUSG00000021519",-0.262353004185768,3.71615201719776,-2.36544237094689,0.0296386348804846,0.172671626809797,-3.40344546896514,66410,"Mterf3","mitochondrial transcription termination factor 3 [Source:MGI Symbol;"Acc:MGI:1913660]""	13""	66906968	66933088	-1	B3""	NO""	NA";
4933,"ENSMUSG00000029221",-0.107375289122755,7.74692279218522,-2.36457521714769,0.0296909723435016,0.172671626809797,-3.49405392005303,109108,"Slc30a9","solute carrier family 30 (zinc transporter), member 9 [Source:MGI Symbol;"Acc:MGI:1923690]""	5""	67306955	67358443	1	C3.1""	NO""	NA";
7273,"ENSMUSG00000037469",-0.511752323785413,0.712219494384428,-2.3658731117196,0.0296126693444542,0.172671626809797,-3.73630326859528,101744,"Acp7","acid phosphatase 7, tartrate resistant [Source:MGI Symbol;"Acc:MGI:2142121]""	7""	28607276	28631332	-1	B1""	NO""	NA";
7449,"ENSMUSG00000038146",0.407532797952387,3.89247915634624,2.36383533196531,0.0297356966297815,0.172671626809797,-3.40811606501394,18131,"Notch3","notch 3 [Source:MGI Symbol;"Acc:MGI:99460]""	17""	32120820	32166852	-1	B1""	NO""	NA";
9778,"ENSMUSG00000053774",-0.173076179312919,6.18529713779583,-2.36399578331008,0.0297259923952105,0.172671626809797,-3.47998663506829,224111,"Ubxn7","UBX domain protein 7 [Source:MGI Symbol;"Acc:MGI:2146388]""	16""	32332257	32393747	1	B3""	NO""	NA";
11825,"ENSMUSG00000097986",1.12228752513579,0.839927254906835,2.36478193287657,0.0296784880973317,0.172671626809797,-3.73331368437191,NA,"Gm26953","predicted gene, 26953 [Source:MGI Symbol;"Acc:MGI:5504068]""	5""	112215461	112233720	1	F""	NO""	NA";
958,"ENSMUSG00000013419",0.234460645499598,6.04305685257485,2.36010654922761,0.0299620509068639,0.172947758151087,-3.48216734130909,270210,"Zfp651","zinc finger protein 651 [Source:MGI Symbol;"Acc:MGI:2670992]""	9""	121759330	121771742	1	F4""	NO""	NA";
1409,"ENSMUSG00000019261",0.447563067433242,4.77914093060731,2.35627047980571,0.0301965946890859,0.172947758151087,-3.44972195776613,270058,"Map1s","microtubule-associated protein 1S [Source:MGI Symbol;"Acc:MGI:2443304]""	8""	70905932	70917529	1	B3.3""	NO""	NA";
2616,"ENSMUSG00000022561",0.230063117716845,4.10002485435387,2.35637394943962,0.0301902459723708,0.172947758151087,-3.42567898356212,14731,"Gpaa1","GPI anchor attachment protein 1 [Source:MGI Symbol;"Acc:MGI:1202392]""	15""	76331231	76334907	1	D3""	NO""	NA";
4875,"ENSMUSG00000029101",0.268845310436032,4.8610611561442,2.36210622915603,0.0298404620007003,0.172947758151087,-3.43863922253119,71729,"Rgs12","regulator of G-protein signaling 12 [Source:MGI Symbol;"Acc:MGI:1918979]""	5""	34949445	35039644	1	B2""	NO""	NA";
5842,"ENSMUSG00000031862",0.177072331784422,4.8722915623611,2.35650601795361,0.0301821442866042,0.172947758151087,-3.45170284735758,170759,"Atp13a1","ATPase type 13A1 [Source:MGI Symbol;"Acc:MGI:2180801]""	8""	69791163	69807749	1	B3.3""	NO""	NA";
6202,"ENSMUSG00000032812",0.303939085767814,3.53933577689178,2.35900473673782,0.030029243051343,0.172947758151087,-3.41106756532015,69710,"Arap1","ArfGAP with RhoGAP domain, ankyrin repeat and PH domain 1 [Source:MGI Symbol;"Acc:MGI:1916960]""	7""	101348067	101412586	1	E2""	NO""	NA";
6310,"ENSMUSG00000033306",0.314820553179245,3.41462894098058,2.35910425384553,0.0300231684016291,0.172947758151087,-3.41105286886338,210126,"Lpp","LIM domain containing preferred translocation partner in lipoma [Source:MGI Symbol;"Acc:MGI:2441849]""	16""	24393507	24992578	1	B1""	NO""	NA";
6879,"ENSMUSG00000035776",-0.115343771083617,6.84431468560949,-2.36095024030745,0.0299106947003938,0.172947758151087,-3.49429831985632,171486,"Cd99l2","CD99 antigen-like 2 [Source:MGI Symbol;"Acc:MGI:2177151]""	X""	71420060	71492849	-1	A7.3""	NO""	NA";
7133,"ENSMUSG00000036915",0.472890762481244,2.62669508838457,2.35605531944252,0.0302098005412895,0.172947758151087,-3.44554797805962,243911,"Kirrel2","kirre like nephrin family adhesion molecule 2 [Source:MGI Symbol;"Acc:MGI:2442334]""	7""	30447534	30457690	-1	B1""	NO""	NA";
7808,"ENSMUSG00000039419",-0.187660692354705,7.63203536868839,-2.36025705630672,0.0299528833863338,0.172947758151087,-3.50073050371976,66797,"Cntnap2","contactin associated protein-like 2 [Source:MGI Symbol;"Acc:MGI:1914047]""	6""	45059357	47304213	1	B2.2""	NO""	NA";
8055,"ENSMUSG00000040455",-0.147000098068969,6.14561813532258,-2.35746934614233,0.030123110642806,0.172947758151087,-3.49059443903596,77593,"Usp45","ubiquitin specific petidase 45 [Source:MGI Symbol;"Acc:MGI:101850]""	4""	21767156	21837872	1	A3""	NO""	NA";
8262,"ENSMUSG00000041362",-0.17324662827657,4.99225442503869,-2.35911197965238,0.0300226968565916,0.172947758151087,-3.45475752263612,71653,"Shtn1","shootin 1 [Source:MGI Symbol;"Acc:MGI:1918903]""	19""	58973356	59076100	-1	D3""	NO""	NA";
9002,"ENSMUSG00000046785",-0.171231503845446,7.94056514518533,-2.35677310737811,0.0301657659978683,0.172947758151087,-3.50844485846099,77781,"Epm2aip1","EPM2A (laforin) interacting protein 1 [Source:MGI Symbol;"Acc:MGI:1925031]""	9""	111271929	111279093	1	F3""	NO""	NA";
9614,"ENSMUSG00000052293",-0.232385396269961,5.85720879181264,-2.3569082836363,0.0301574799643381,0.172947758151087,-3.48423156744958,108143,"Taf9","TATA-box binding protein associated factor 9 [Source:MGI Symbol;"Acc:MGI:1888697]""	13""	100651579	100656060	1	D1""	NO""	NA";
10437,"ENSMUSG00000061613",-0.212392396619408,5.00241500797094,-2.35954121315825,0.029996509418164,0.172947758151087,-3.44970449207166,108121,"U2af1","U2 small nuclear ribonucleoprotein auxiliary factor (U2AF) 1 [Source:MGI Symbol;"Acc:MGI:98884]""	17""	31647081	31658892	-1	B1""	NO""	NA";
11342,"ENSMUSG00000079426",-0.142006688460384,6.95512869742308,-2.35596675052697,0.0302152381816138,0.172947758151087,-3.50307849468728,68089,"Arpc4","actin related protein 2/3 complex, subunit 4 [Source:MGI Symbol;"Acc:MGI:1915339]""	6""	113378115	113390448	1	E3""	NO""	NA";
11584,"ENSMUSG00000090553",-0.338663918937907,3.74242517398545,-2.35727911501892,0.0301347596422826,0.172947758151087,-3.41593812071234,20643,"Snrpe","small nuclear ribonucleoprotein E [Source:MGI Symbol;"Acc:MGI:98346]""	1""	133603871	133610291	-1	E4""	NO""	NA";
11740,"ENSMUSG00000096370",0.385617977281972,4.44228295283111,2.35708866412663,0.030146426308213,0.172947758151087,-3.43674228531216,102902673,"Gm21992","predicted gene 21992 [Source:MGI Symbol;"Acc:MGI:5439461]""	19""	4742913	4811612	-1	A""	NO""	NA";
3563,"ENSMUSG00000025757",-0.147115733266838,8.10269904008051,-2.35410116376743,0.0303299871690927,0.173466783756464,-3.51362165945328,18415,"Hspa4l","heat shock protein 4 like [Source:MGI Symbol;"Acc:MGI:107422]""	3""	40745382	40796103	1	B""	NO""	NA";
1323,"ENSMUSG00000018501",0.125484022476636,7.98713802986606,2.35350039754786,0.0303670256613915,0.173540887738293,-3.51379032949299,20185,"Ncor1","nuclear receptor co-repressor 1 [Source:MGI Symbol;"Acc:MGI:1349717]""	11""	62316426	62458541	-1	B2""	NO""	NA";
28,"ENSMUSG00000000282",0.24315557608078,5.30696629325751,2.3509080740822,0.0305273319099941,0.173666706681721,-3.47454180471691,17428,"Mnt","max binding protein [Source:MGI Symbol;"Acc:MGI:109150]""	11""	74830920	74845725	1	B5""	NO""	NA";
519,"ENSMUSG00000004626",0.273440025024227,3.79408397031426,2.34483550368379,0.0309059457343477,0.173666706681721,-3.43645382463515,20911,"Stxbp2","syntaxin binding protein 2 [Source:MGI Symbol;"Acc:MGI:107370]""	8""	3630955	3643644	1	A1.1""	NO""	NA";
1038,"ENSMUSG00000014956",-0.170888744487308,8.85860639663847,-2.3456310796055,0.0308560951312312,0.173666706681721,-3.52977594911018,19046,"Ppp1cb","protein phosphatase 1 catalytic subunit beta [Source:MGI Symbol;"Acc:MGI:104871]""	5""	32458843	32517433	1	B1""	NO""	NA";
1711,"ENSMUSG00000020390",-0.179234524686145,7.2028382127088,-2.35099535297675,0.030521921876665,0.173666706681721,-3.5134306270489,22210,"Ube2b","ubiquitin-conjugating enzyme E2B [Source:MGI Symbol;"Acc:MGI:102944]""	11""	51985497	52000762	-1	B1.3""	NO""	NA";
2410,"ENSMUSG00000022099",0.21571170095561,8.25674335970046,2.34498500433001,0.0308965723367762,0.173666706681721,-3.52909079801215,13829,"Dmtn","dematin actin binding protein [Source:MGI Symbol;"Acc:MGI:99670]""	14""	70601263	70636048	-1	D2""	NO""	NA";
2428,"ENSMUSG00000022136",-0.140925013465262,5.98063973339869,-2.34641396743016,0.0308071127067318,0.173666706681721,-3.50372811663194,100037258,"Dnajc3","DnaJ heat shock protein family (Hsp40) member C3 [Source:MGI Symbol;"Acc:MGI:107373]""	14""	118937976	118981697	1	E4""	NO""	NA";
2437,"ENSMUSG00000022174",-0.253008294702662,5.27679018325868,-2.35186652708706,0.0304679706007972,0.173666706681721,-3.47348304853424,13135,"Dad1","defender against cell death 1 [Source:MGI Symbol;"Acc:MGI:101912]""	14""	54235479	54254104	-1	C2""	NO""	NA";
2693,"ENSMUSG00000022762",-0.377325211806465,7.83489541980291,-2.35271946124996,0.0304152350558266,0.173666706681721,-3.51514496737872,17968,"Ncam2","neural cell adhesion molecule 2 [Source:MGI Symbol;"Acc:MGI:97282]""	16""	81200697	81626828	1	C3.3""	NO""	NA";
3039,"ENSMUSG00000024269",-0.175217090582427,6.2042919669208,-2.34522285256279,0.0308816651774572,0.173666706681721,-3.5122875832702,66648,"Tpgs2","tubulin polyglutamylase complex subunit 2 [Source:MGI Symbol;"Acc:MGI:1913898]""	18""	25127223	25169007	-1	A2""	NO""	NA";
3459,"ENSMUSG00000025384",0.350720607270135,2.61315706651459,2.34757215415147,0.030734782070333,0.173666706681721,-3.46623385580769,71885,"Faap100","Fanconi anemia core complex associated protein 100 [Source:MGI Symbol;"Acc:MGI:1919135]""	11""	120369055	120378764	-1	E2""	NO""	NA";
3629,"ENSMUSG00000025932",0.245496366615441,3.67690862894222,2.3495621496115,0.0306108730811008,0.173666706681721,-3.42626549159546,14048,"Eya1","EYA transcriptional coactivator and phosphatase 1 [Source:MGI Symbol;"Acc:MGI:109344]""	1""	14168954	14310235	-1	A3""	NO""	NA";
4063,"ENSMUSG00000027076",-0.253534033327785,3.68370278278921,-2.34462380095693,0.0309192236127906,0.173666706681721,-3.43455727567136,30059,"Timm10","translocase of inner mitochondrial membrane 10 [Source:MGI Symbol;"Acc:MGI:1353429]""	2""	84826997	84830213	1	D""	NO""	NA";
4378,"ENSMUSG00000027936",0.249695248528338,3.75469273409552,2.35133507243909,0.030500872675504,0.173666706681721,-3.42465642984858,74343,"Crtc2","CREB regulated transcription coactivator 2 [Source:MGI Symbol;"Acc:MGI:1921593]""	3""	90254163	90264125	1	F1""	NO""	NA";
4589,"ENSMUSG00000028458",0.292824725712155,6.11632571612751,2.34503996251621,0.0308931272320451,0.173666706681721,-3.5096314284382,21754,"Tesk1","testis specific protein kinase 1 [Source:MGI Symbol;"Acc:MGI:1201675]""	4""	43441939	43448064	1	A5""	NO""	NA";
4638,"ENSMUSG00000028577",-0.1534904371299,5.86764703763911,-2.34560438993318,0.0308577662847054,0.173666706681721,-3.50310322244601,18786,"Plaa","phospholipase A2, activating protein [Source:MGI Symbol;"Acc:MGI:104810]""	4""	94567514	94603244	-1	C5""	NO""	NA";
5285,"ENSMUSG00000030264",-0.182686053469444,4.53715880618216,-2.34656331924622,0.0307977765437817,0.173666706681721,-3.4575508305532,14911,"Thumpd3","THUMP domain containing 3 [Source:MGI Symbol;"Acc:MGI:1277973]""	6""	113046225	113068273	1	E3""	NO""	NA";
6515,"ENSMUSG00000034203",-0.155414515570138,5.07646980306901,-2.34655095576604,0.030798549299804,0.173666706681721,-3.47526354421173,72170,"Chchd4","coiled-coil-helix-coiled-coil-helix domain containing 4 [Source:MGI Symbol;"Acc:MGI:1919420]""	6""	91462172	91473546	-1	D1""	NO""	NA";
7309,"ENSMUSG00000037643",-0.146958953827003,6.35479606172716,-2.35032724513373,0.030563357706179,0.173666706681721,-3.50627199778852,18759,"Prkci","protein kinase C, iota [Source:MGI Symbol;"Acc:MGI:99260]""	3""	30995747	31052959	1	A3""	NO""	NA";
7666,"ENSMUSG00000038886",0.137783254078467,7.79601652333536,2.34490220369601,0.0309017634469903,0.173666706681721,-3.5271839772666,140481,"Man2a2","mannosidase 2, alpha 2 [Source:MGI Symbol;"Acc:MGI:2150656]""	7""	80349097	80371375	-1	D2""	NO""	NA";
8037,"ENSMUSG00000040390",0.393536062317957,6.96122187644345,2.34766350508809,0.0307290837949171,0.173666706681721,-3.51643893666246,269881,"Map3k10","mitogen-activated protein kinase kinase kinase 10 [Source:MGI Symbol;"Acc:MGI:1346879]""	7""	27656375	27674598	-1	A3""	NO""	NA";
8745,"ENSMUSG00000044562",0.357041822940979,2.21806498138189,2.34983526433768,0.0305939037093644,0.173666706681721,-3.52358733600991,69903,"Rasip1","Ras interacting protein 1 [Source:MGI Symbol;"Acc:MGI:1917153]""	7""	45627488	45639093	1	B3""	NO""	NA";
10545,"ENSMUSG00000062995",-0.177489523036646,5.04245005756467,-2.34943305116826,0.0306188973768198,0.173666706681721,-3.46930729935649,15893,"Ica1","islet cell autoantigen 1 [Source:MGI Symbol;"Acc:MGI:96391]""	6""	8630527	8778488	-1	A1""	NO""	NA";
12294,"ENSMUSG00000117942",0.171307057142302,4.43595615472332,2.34377740671007,0.0309723621103855,0.173829687431423,-3.45619034130356,NA,"Maskbp3","multiple ankyrin repeats single KH domain binding protein 3 [Source:MGI Symbol;"Acc:MGI:3845902]""	18""	36647860	36665917	1	B2""	NO""	NA";
60,"ENSMUSG00000000581",-0.260598738666089,5.53709845290344,-2.34087763225243,0.0311550620565985,0.173949599451538,-3.50092772390077,57316,"C1d","C1D nuclear receptor co-repressor [Source:MGI Symbol;"Acc:MGI:1927354]""	11""	17257579	17269176	1	A3.1""	NO""	NA";
633,"ENSMUSG00000005813",-0.127213079793921,5.53937204518558,-2.33464002779933,0.031551468267218,0.173949599451538,-3.51117309800152,75624,"Metap1","methionyl aminopeptidase 1 [Source:MGI Symbol;"Acc:MGI:1922874]""	3""	138458956	138489515	-1	G3""	NO""	NA";
1795,"ENSMUSG00000020590",-0.150183954891919,6.93989832942677,-2.33801735600345,0.0313362563292785,0.173949599451538,-3.5333973759193,217463,"Snx13","sorting nexin 13 [Source:MGI Symbol;"Acc:MGI:2661416]""	12""	35047186	35147479	1	A3""	NO""	NA";
2882,"ENSMUSG00000023845",-0.166471075511509,7.75720201398871,-2.33606963567377,0.0314602026116621,0.173949599451538,-3.54197285041467,240028,"Lnpep","leucyl/cystinyl aminopeptidase [Source:MGI Symbol;"Acc:MGI:2387123]""	17""	17521410	17625050	-1	A3.2""	NO""	NA";
2992,"ENSMUSG00000024163",0.157741666895249,8.92179544183433,2.33615961270646,0.0314544667388444,0.173949599451538,-3.54574652396183,30957,"Mapk8ip3","mitogen-activated protein kinase 8 interacting protein 3 [Source:MGI Symbol;"Acc:MGI:1353598]""	17""	24892153	24936977	-1	A3.3""	NO""	NA";
3058,"ENSMUSG00000024317",-0.224797809188708,4.0344079882306,-2.33582382210933,0.0314758777454619,0.173949599451538,-3.45549753805036,56515,"Rnf138","ring finger protein 138 [Source:MGI Symbol;"Acc:MGI:1929211]""	18""	21001341	21028224	1	A2""	NO""	NA";
3418,"ENSMUSG00000025264",-0.119316615381719,6.64992582716444,-2.34077747241581,0.0311613905137997,0.173949599451538,-3.52568366033185,69499,"Tsr2","TSR2 20S rRNA accumulation [Source:MGI Symbol;"Acc:MGI:1916749]""	X""	151087094	151096543	-1	F3""	NO""	NA";
3568,"ENSMUSG00000025777",-0.166926220663618,7.44340338068155,-2.33885416122937,0.0312831446610286,0.173949599451538,-3.5356651951391,14545,"Gdap1","ganglioside-induced differentiation-associated-protein 1 [Source:MGI Symbol;"Acc:MGI:1338002]""	1""	17145362	17164271	1	A3""	NO""	NA";
3590,"ENSMUSG00000025854",0.175895811912045,4.71358743324482,2.33369241148716,0.0316120995145176,0.173949599451538,-3.48222903065873,80752,"Fam20c","family with sequence similarity 20, member C [Source:MGI Symbol;"Acc:MGI:2136853]""	5""	138754514	138810077	1	G2""	NO""	NA";
4081,"ENSMUSG00000027133",-0.327695544237741,4.24877215391399,-2.33809256820572,0.0313314792111348,0.173949599451538,-3.45914507989553,66181,"Nop10","NOP10 ribonucleoprotein [Source:MGI Symbol;"Acc:MGI:1913431]""	2""	112261926	112263269	1	E3""	NO""	NA";
4463,"ENSMUSG00000028137",0.269326783875753,6.51612698708391,2.33378675870163,0.0316060580476293,0.173949599451538,-3.53478807010485,78784,"Celf3","CUGBP, Elav-like family member 3 [Source:MGI Symbol;"Acc:MGI:1926034]""	3""	94478295	94492198	1	F2.1""	NO""	NA";
4616,"ENSMUSG00000028528",-0.155531301582564,9.03264529129464,-2.33862796500541,0.0312974929654091,0.173949599451538,-3.54178369373395,72685,"Dnajc6","DnaJ heat shock protein family (Hsp40) member C6 [Source:MGI Symbol;"Acc:MGI:1919935]""	4""	101496631	101642799	1	C6""	NO""	NA";
4982,"ENSMUSG00000029388",-0.198249773865949,4.30805366337133,-2.33842548251928,0.0313103422341943,0.173949599451538,-3.4602374868553,209354,"Eif2b1","eukaryotic translation initiation factor 2B, subunit 1 (alpha) [Source:MGI Symbol;"Acc:MGI:2384802]""	5""	124570213	124579131	-1	F""	NO""	NA";
5110,"ENSMUSG00000029670",-0.160478062303082,3.95516640583,-2.33627729912368,0.031446965912472,0.173949599451538,-3.45381169479389,71777,"Ing3","inhibitor of growth family, member 3 [Source:MGI Symbol;"Acc:MGI:1919027]""	6""	21949571	21976038	1	A3.1""	NO""	NA";
5863,"ENSMUSG00000031917",-0.16308583382478,5.07489784727666,-2.34109902422343,0.0311410779658367,0.173949599451538,-3.48281425752146,66164,"Nip7","NIP7, nucleolar pre-rRNA processing protein [Source:MGI Symbol;"Acc:MGI:1913414]""	8""	107056877	107060931	1	D3""	NO""	NA";
6087,"ENSMUSG00000032459",-0.230819451021884,3.78869647837972,-2.33698194674503,0.0314020895265367,0.173949599451538,-3.44848724422307,64655,"Mrps22","mitochondrial ribosomal protein S22 [Source:MGI Symbol;"Acc:MGI:1928137]""	9""	98588730	98601660	-1	E3.3""	NO""	NA";
6201,"ENSMUSG00000032807",0.356424612029557,2.12726684356036,2.33323559785485,0.0316413665041039,0.173949599451538,-3.54707422771403,11686,"Alox12b","arachidonate 12-lipoxygenase, 12R type [Source:MGI Symbol;"Acc:MGI:1274782]""	11""	69156989	69169792	1	B3""	NO""	NA";
6409,"ENSMUSG00000033760",-0.137593261920684,3.85238296768594,-2.33587378391092,0.0314726911734958,0.173949599451538,-3.45067528935523,66704,"Rbm4b","RNA binding motif protein 4B [Source:MGI Symbol;"Acc:MGI:1913954]""	19""	4756497	4767065	1	A""	NO""	NA";
6516,"ENSMUSG00000034209",0.254794866729162,3.76607904825314,2.33537701118495,0.0315043887771571,0.173949599451538,-3.44845019020565,75668,"Rasl10a","RAS-like, family 10, member A [Source:MGI Symbol;"Acc:MGI:1922918]""	11""	5058128	5060385	1	A1""	NO""	NA";
8534,"ENSMUSG00000042675",0.178517319817333,6.13703032247847,2.33555774966435,0.0314928529496406,0.173949599451538,-3.52516901444886,66090,"Ypel3","yippee like 3 [Source:MGI Symbol;"Acc:MGI:1913340]""	7""	126776955	126780514	1	F3""	NO""	NA";
8592,"ENSMUSG00000043067",-0.230135143384663,7.19409142334203,-2.33756976402895,0.0313646992536618,0.173949599451538,-3.53627030836842,244745,"Dpy19l1","dpy-19-like 1 (C. elegans) [Source:MGI Symbol;"Acc:MGI:1915685]""	9""	24411776	24503140	-1	A4""	NO""	NA";
9877,"ENSMUSG00000054874",0.306233362108196,5.39619079233544,2.33494574558388,0.0315319306605662,0.173949599451538,-3.50557676978616,104401,"Pcnx3","pecanex homolog 3 [Source:MGI Symbol;"Acc:MGI:1861733]""	19""	5664635	5688908	-1	A""	NO""	NA";
10924,"ENSMUSG00000070923",-0.146551161567011,7.31144317818582,-2.33748611796981,0.0313700173370305,0.173949599451538,-3.53667860526829,242521,"Klhl9","kelch-like 9 [Source:MGI Symbol;"Acc:MGI:2180122]""	4""	88718292	88722465	-1	C4""	NO""	NA";
11347,"ENSMUSG00000079444",-0.183964113746598,5.78523971384022,-2.3331716598501,0.0316454648751097,0.173949599451538,-3.52130004388793,NA,"Gm21981","predicted gene 21981 [Source:MGI Symbol;"Acc:MGI:5439450]""	17""	47686739	47694455	-1	C""	NO""	NA";
11434,"ENSMUSG00000085132",1.12055229035146,-0.133847792661307,2.3369913426632,0.0314014915384815,0.173949599451538,-3.91422589244269,NA,"Gm12265","predicted gene 12265 [Source:MGI Symbol;"Acc:MGI:3651913]""	11""	60240810	60241930	1	B2""	NO""	NA";
11686,"ENSMUSG00000093593",0.186249561958976,6.11139788133216,2.33905240187947,0.0312705746993455,0.173949599451538,-3.51841950261986,NA,"Gm20683","predicted gene 20683 [Source:MGI Symbol;"Acc:MGI:5313130]""	17""	25834465	25841763	-1	A3.3""	NO""	NA";
12190,"ENSMUSG00000113622",-0.320189349742043,3.90007417316314,-2.34105136295255,0.031144087967467,0.173949599451538,-3.44384276877239,NA,"Gm49749","predicted gene, 49749 [Source:MGI Symbol;"Acc:MGI:6215244]""	12""	82000268	82000919	1	D1""	NO""	NA";
1404,"ENSMUSG00000019210",-0.165058276447925,8.52230380748839,-2.33241794048383,0.0316938148925742,0.17395000111394,-3.55112413661818,11973,"Atp6v1e1","ATPase, H+ transporting, lysosomal V1 subunit E1 [Source:MGI Symbol;"Acc:MGI:894326]""	6""	120794305	120822793	-1	F1""	NO""	NA";
3624,"ENSMUSG00000025917",-0.223270175461032,6.00848828506996,-2.33270734799258,0.0316752416899032,0.17395000111394,-3.52816719722204,26754,"Cops5","COP9 signalosome subunit 5 [Source:MGI Symbol;"Acc:MGI:1349415]""	1""	10024601	10038168	-1	A2""	NO""	NA";
721,"ENSMUSG00000006717",-0.230889063378359,5.11669847025899,-2.33198725006697,0.0317214739244391,0.173969308830051,-3.50060888439762,66834,"Acot13","acyl-CoA thioesterase 13 [Source:MGI Symbol;"Acc:MGI:1914084]""	13""	24817948	24831540	-1	A3.1""	NO""	NA";
8905,"ENSMUSG00000045980",0.256139163212213,3.93291948776746,2.3306525821603,0.0318073293183675,0.174307509364561,-3.46276447125725,320534,"Tmem104","transmembrane protein 104 [Source:MGI Symbol;"Acc:MGI:2444222]""	11""	115187487	115247023	1	E2""	NO""	NA";
11,"ENSMUSG00000000142",0.321309768292506,4.65985660932981,2.3134918681201,0.0329306585606952,0.174575071011142,-3.51136461670424,12006,"Axin2","axin 2 [Source:MGI Symbol;"Acc:MGI:1270862]""	11""	108920349	108950783	1	E1""	NO""	NA";
59,"ENSMUSG00000000568",-0.153570187884073,7.59216393254037,-2.32718290695132,0.0320315363952353,0.174575071011142,-3.55556664717113,11991,"Hnrnpd","heterogeneous nuclear ribonucleoprotein D [Source:MGI Symbol;"Acc:MGI:101947]""	5""	99955935	99978938	-1	E4""	NO""	NA";
339,"ENSMUSG00000002963",0.201377832720594,3.68010771097214,2.32865476298722,0.0319362474985969,0.174575071011142,-3.45788705068218,59047,"Pnkp","polynucleotide kinase 3'- phosphatase [Source:MGI Symbol;"Acc:MGI:1891698]""	7""	44857139	44862992	1	B3""	NO""	NA";
433,"ENSMUSG00000003721",-0.156578860427156,5.74088968146191,-2.3137726131165,0.0329119881566256,0.174575071011142,-3.55056645618176,72999,"Insig2","insulin induced gene 2 [Source:MGI Symbol;"Acc:MGI:1920249]""	1""	121304353	121332589	-1	E2.3""	NO""	NA";
693,"ENSMUSG00000006423",-0.142459020392635,5.65629306935667,-2.31445496237149,0.0328666508325964,0.174575071011142,-3.54782324515767,77644,"C330007P06Rik","RIKEN cDNA C330007P06 gene [Source:MGI Symbol;"Acc:MGI:1924894]""	X""	36823737	36874111	-1	A3.3""	NO""	NA";
868,"ENSMUSG00000009741",0.132607726345504,5.99980403761669,2.31564500527486,0.0327877196645696,0.174575071011142,-3.55426643821931,22221,"Ubp1","upstream binding protein 1 [Source:MGI Symbol;"Acc:MGI:104889]""	9""	113930934	113977202	1	F3""	NO""	NA";
913,"ENSMUSG00000010914",-0.151833781691746,5.69821255508278,-2.32470878976854,0.0321923084831807,0.174575071011142,-3.53260471558329,27402,"Pdhx","pyruvate dehydrogenase complex, component X [Source:MGI Symbol;"Acc:MGI:1351627]""	2""	103021075	103073513	-1	E2""	NO""	NA";
1763,"ENSMUSG00000020516",-0.135019379302176,6.0357320871933,-2.31911036568416,0.0325588773323557,0.174575071011142,-3.5506545663522,72508,"Rps6kb1","ribosomal protein S6 kinase, polypeptide 1 [Source:MGI Symbol;"Acc:MGI:1270849]""	11""	86498871	86544805	-1	C""	NO""	NA";
2044,"ENSMUSG00000021144",0.192369872277386,5.53985173550602,2.31353269655846,0.0329279427328353,0.174575071011142,-3.54492525666169,116870,"Mta1","metastasis associated 1 [Source:MGI Symbol;"Acc:MGI:2150037]""	12""	113098278	113137206	1	F1""	NO""	NA";
2098,"ENSMUSG00000021273",-0.221909013943504,6.40185907606701,-2.31482093702204,0.0328423582993538,0.174575071011142,-3.56603733809759,14137,"Fdft1","farnesyl diphosphate farnesyl transferase 1 [Source:MGI Symbol;"Acc:MGI:102706]""	14""	63145150	63179578	-1	D1""	NO""	NA";
2160,"ENSMUSG00000021477",-0.161286705049976,6.41641893268307,-2.32645809008377,0.0320785586338391,0.174575071011142,-3.54647217921992,13039,"Ctsl","cathepsin L [Source:MGI Symbol;"Acc:MGI:88564]""	13""	64359337	64370890	-1	B3""	NO""	NA";
2371,"ENSMUSG00000021996",-0.221804803356326,5.66775869817933,-2.32059848292076,0.0324610628126837,0.174575071011142,-3.53865254259397,13885,"Esd","esterase D/formylglutathione hydrolase [Source:MGI Symbol;"Acc:MGI:95421]""	14""	74732297	74750765	1	D3""	NO""	NA";
2806,"ENSMUSG00000023030",-0.126702774846617,5.17879751278779,-2.31473008604219,0.0328483872155734,0.174575071011142,-3.52986571497013,18174,"Slc11a2","solute carrier family 11 (proton-coupled divalent metal ion transporters), member 2 [Source:MGI Symbol;"Acc:MGI:1345279]""	15""	100387898	100425072	-1	F1""	NO""	NA";
3017,"ENSMUSG00000024220",0.360741655629278,6.06904619394972,2.32196328937842,0.0323715938108098,0.174575071011142,-3.54518311952625,224656,"Zfp523","zinc finger protein 523 [Source:MGI Symbol;"Acc:MGI:2687278]""	17""	28177129	28205886	1	A3.3""	NO""	NA";
3387,"ENSMUSG00000025204",-0.171467629457857,6.84429430949972,-2.31325342308676,0.0329465236153764,0.174575071011142,-3.57344753722699,67264,"Ndufb8","NADH:ubiquinone oxidoreductase subunit B8 [Source:MGI Symbol;"Acc:MGI:1914514]""	19""	44548572	44555440	-1	C3""	NO""	NA";
3555,"ENSMUSG00000025735",0.236959628443596,4.81914372606825,2.31297465528202,0.0329650805693937,0.174575071011142,-3.51958907276534,214951,"Rhbdl1","rhomboid like 1 [Source:MGI Symbol;"Acc:MGI:2384891]""	17""	25834465	25837295	-1	A3.3""	NO""	NA";
3854,"ENSMUSG00000026516",-0.12412777788516,4.94480027768788,-2.31701947721145,0.032696775237758,0.174575071011142,-3.51793976209606,67459,"Nvl","nuclear VCP-like [Source:MGI Symbol;"Acc:MGI:1914709]""	1""	181087138	181144204	-1	H4""	NO""	NA";
3922,"ENSMUSG00000026707",-0.258662949696377,2.90344281055477,-2.31639678222431,0.0327379478943651,0.174575071011142,-3.48335182170624,74455,"Nsun6","NOL1/NOP2/Sun domain family member 6 [Source:MGI Symbol;"Acc:MGI:1921705]""	2""	14995131	15055069	-1	A2""	NO""	NA";
4004,"ENSMUSG00000026883",0.260281726775614,7.18222654122971,2.32599896118203,0.0321083776699685,0.174575071011142,-3.55465258730342,69601,"Dab2ip","disabled 2 interacting protein [Source:MGI Symbol;"Acc:MGI:1916851]""	2""	35558266	35730994	1	B""	NO""	NA";
4726,"ENSMUSG00000028788",-0.170394150588497,7.21476776799989,-2.31771999523566,0.0326505144408275,0.174575071011142,-3.56879173959974,19244,"Ptp4a2","protein tyrosine phosphatase 4a2 [Source:MGI Symbol;"Acc:MGI:1277117]""	4""	129811219	129850003	1	D2.2""	NO""	NA";
4814,"ENSMUSG00000028962",0.283052583869727,3.98659844963603,2.31841651261629,0.0326045781608376,0.174575071011142,-3.47999389710452,20535,"Slc4a2","solute carrier family 4 (anion exchanger), member 2 [Source:MGI Symbol;"Acc:MGI:109351]""	5""	24423837	24440950	1	A3""	NO""	NA";
4899,"ENSMUSG00000029152",-0.138941667504132,8.3306765881543,-2.31418787222468,0.0328843901839149,0.174575071011142,-3.580982828253,68095,"Ociad1","OCIA domain containing 1 [Source:MGI Symbol;"Acc:MGI:1915345]""	5""	73292784	73314069	1	C3.2""	NO""	NA";
5046,"ENSMUSG00000029516",0.252459044022215,7.1526160051909,2.3128930717346,0.0329705132416628,0.174575071011142,-3.57620157142646,12704,"Cit","citron [Source:MGI Symbol;"Acc:MGI:105313]""	5""	115845278	116008947	1	F""	NO""	NA";
5076,"ENSMUSG00000029598",0.182928341572531,5.98404380868617,2.3227701146286,0.032318810799254,0.174575071011142,-3.54421344052064,71772,"Plbd2","phospholipase B domain containing 2 [Source:MGI Symbol;"Acc:MGI:1919022]""	5""	120483282	120503625	-1	F""	NO""	NA";
5087,"ENSMUSG00000029621",-0.129421111632118,6.96474647296049,-2.31815210608082,0.0326220090573674,0.174575071011142,-3.56634899251639,56443,"Arpc1a","actin related protein 2/3 complex, subunit 1A [Source:MGI Symbol;"Acc:MGI:1928896]""	5""	145083830	145108761	1	G2""	NO""	NA";
5121,"ENSMUSG00000029705",0.308336018922322,6.06014140883828,2.32167656097489,0.0323903710587921,0.174575071011142,-3.5448699354286,13047,"Cux1","cut-like homeobox 1 [Source:MGI Symbol;"Acc:MGI:88568]""	5""	136248135	136567490	-1	G2""	NO""	NA";
5730,"ENSMUSG00000031604",-0.221758604696335,6.44934871676355,-2.31383496840049,0.0329078426739104,0.174575071011142,-3.56846047297811,66234,"Msmo1","methylsterol monoxygenase 1 [Source:MGI Symbol;"Acc:MGI:1913484]""	8""	64718139	64733792	-1	B3.1""	NO""	NA";
5941,"ENSMUSG00000032097",-0.154649186340244,8.12188796371648,-2.31782368122934,0.0326436723979251,0.174575071011142,-3.57409785342874,13209,"Ddx6","DEAD (Asp-Glu-Ala-Asp) box polypeptide 6 [Source:MGI Symbol;"Acc:MGI:104976]""	9""	44604892	44640731	1	A5.2""	NO""	NA";
6304,"ENSMUSG00000033278",0.165127696843592,5.58535515768185,2.32610131380197,0.0321017279439314,0.174575071011142,-3.52705857076955,19274,"Ptprm","protein tyrosine phosphatase, receptor type, M [Source:MGI Symbol;"Acc:MGI:102694]""	17""	66666947	67354457	-1	E1.1""	NO""	NA";
7261,"ENSMUSG00000037416",-0.160276237722365,6.46635309039807,-2.31727578709623,0.0326798419875164,0.174575071011142,-3.56236321224273,240283,"Dmxl1","Dmx-like 1 [Source:MGI Symbol;"Acc:MGI:2443926]""	18""	49832670	49965473	1	D1""	NO""	NA";
7265,"ENSMUSG00000037434",-0.183721711711628,5.80019613317722,-2.31804956512347,0.0326287713602562,0.174575071011142,-3.54554169463308,22782,"Slc30a1","solute carrier family 30 (zinc transporter), member 1 [Source:MGI Symbol;"Acc:MGI:1345281]""	1""	191906767	191913247	1	H6""	NO""	NA";
7305,"ENSMUSG00000037622",0.328469602732698,5.97344398011789,2.31786772912465,0.0326407661638537,0.174575071011142,-3.54952435594334,230796,"Wdtc1","WD and tetratricopeptide repeats 1 [Source:MGI Symbol;"Acc:MGI:2685541]""	4""	133292459	133353481	-1	D2.3""	NO""	NA";
7841,"ENSMUSG00000039568",0.307554940314892,5.54643126225673,2.32566758221796,0.0321299157511452,0.174575071011142,-3.5264190045241,207740,"Ubald1","UBA-like domain containing 1 [Source:MGI Symbol;"Acc:MGI:1916255]""	16""	4874778	4880315	-1	A1""	NO""	NA";
7877,"ENSMUSG00000039704",-0.176312618923377,7.67187823182585,-2.32112162637639,0.0324267413443692,0.174575071011142,-3.56650161492014,320506,"Lmbrd2","LMBR1 domain containing 2 [Source:MGI Symbol;"Acc:MGI:2444173]""	15""	9140550	9202483	1	A1""	NO""	NA";
8088,"ENSMUSG00000040584",0.314883998283116,5.41756625858665,2.31926023470036,0.0325490139904384,0.174575071011142,-3.52953861412485,18671,"Abcb1a","ATP-binding cassette, sub-family B (MDR/TAP), member 1A [Source:MGI Symbol;"Acc:MGI:97570]""	5""	8660077	8748575	1	A1""	NO""	NA";
8839,"ENSMUSG00000045318",0.359232465778823,2.91319802817295,2.32663778572142,0.0320668949601649,0.174575071011142,-3.4719831364628,11553,"Adra2c","adrenergic receptor, alpha 2c [Source:MGI Symbol;"Acc:MGI:87936]""	5""	35278319	35281763	1	B2""	NO""	NA";
9252,"ENSMUSG00000048833",-0.120121648158373,6.01291694053969,-2.31553004095513,0.0327953371312344,0.174575071011142,-3.55676277945369,328133,"Slc39a9","solute carrier family 39 (zinc transporter), member 9 [Source:MGI Symbol;"Acc:MGI:1914820]""	12""	80643883	80683342	1	C3""	NO""	NA";
9428,"ENSMUSG00000050390",0.258069959838504,4.9268440676057,2.32716588391144,0.0320326400232873,0.174575071011142,-3.49850417331658,97130,"C77080","expressed sequence C77080 [Source:MGI Symbol;"Acc:MGI:2140651]""	4""	129219578	129261404	-1	D2.2""	NO""	NA";
9454,"ENSMUSG00000050663",-0.224459482210847,5.4445296413096,-2.32369976800191,0.0322580915340913,0.174575071011142,-3.52957994696046,237553,"Trhde","TRH-degrading enzyme [Source:MGI Symbol;"Acc:MGI:2384311]""	10""	114398821	114802307	-1	D2""	NO""	NA";
9647,"ENSMUSG00000052488",0.262593688113637,5.14989275511139,2.31967146928246,0.0325219636411296,0.174575071011142,-3.52213945748202,27967,"Cherp","calcium homeostasis endoplasmic reticulum protein [Source:MGI Symbol;"Acc:MGI:106417]""	8""	72460489	72475226	-1	B3.3""	NO""	NA";
11917,"ENSMUSG00000102627",-0.236525549953907,8.4682419758714,-2.32001503259819,0.0324993806237689,0.174575071011142,-3.57173803270885,84704,"Snurf","SNRPN upstream reading frame [Source:MGI Symbol;"Acc:MGI:1891236]""	7""	59995449	60005049	-1	B5""	NO""	NA";
11954,"ENSMUSG00000103770",-0.185145284220436,7.49985947649941,-2.32330048443696,0.0322841572827089,0.174575071011142,-3.56178097423045,192161,"Pcdha9","protocadherin alpha 9 [Source:MGI Symbol;"Acc:MGI:2447322]""	18""	36997880	37187657	1	B2""	NO""	NA";
12066,"ENSMUSG00000107999",0.929283494704499,0.66448202060087,2.32116007006096,0.0324242205305248,0.174575071011142,-3.77218325234816,NA,"Gm44123","predicted gene, 44123 [Source:MGI Symbol;"Acc:MGI:5690515]""	6""	90689731	90690829	1	D1""	NO""	NA";
12217,"ENSMUSG00000114994",0.978146352158743,0.155607927530411,2.31540353185065,0.0328037214490315,0.174575071011142,-3.91997021794363,NA,"Gm49097","predicted gene, 49097 [Source:MGI Symbol;"Acc:MGI:6118490]""	15""	38933071	38938622	-1	B3.1""	NO""	NA";
12270,"ENSMUSG00000117231",1.0302192712467,0.68771583546115,2.31364839141938,0.0329202480673235,0.174575071011142,-3.7842945120922,NA,"Gm41609","predicted gene, 41609 [Source:MGI Symbol;"Acc:MGI:5624494]""	17""	70765839	70806059	-1	E1.3""	NO""	NA";
12288,"ENSMUSG00000117814",-0.225753462757089,3.196152680582,-2.32554043120763,0.0321381835383173,0.174575071011142,-3.46104742851304,NA,"Gm50431","predicted gene, 50431 [Source:MGI Symbol;"Acc:MGI:6303362]""	19""	46881495	46883439	1	C3""	NO""	NA";
691,"ENSMUSG00000006412",-0.219755077788778,6.46385729430101,-2.31137438429774,0.0330717950648949,0.17472620434448,-3.57224172045973,18637,"Pfdn2","prefoldin 2 [Source:MGI Symbol;"Acc:MGI:1276111]""	1""	171345670	171359254	1	H3""	NO""	NA";
3073,"ENSMUSG00000024378",-0.257402680234612,5.44972546029648,-2.31142360649919,0.0330685078910691,0.17472620434448,-3.5495874530464,170459,"Stard4","StAR-related lipid transfer (START) domain containing 4 [Source:MGI Symbol;"Acc:MGI:2156764]""	18""	33199355	33213862	-1	B1""	NO""	NA";
11100,"ENSMUSG00000074212",-0.171090805952225,7.33921545442861,-2.31159873561886,0.0330568148194543,0.17472620434448,-3.58011911287939,70604,"Dnajb14","DnaJ heat shock protein family (Hsp40) member B14 [Source:MGI Symbol;"Acc:MGI:1917854]""	3""	137867675	137916557	1	G3""	NO""	NA";
3145,"ENSMUSG00000024563",-0.146240762866047,5.58615389135678,-2.31017193324131,0.0331521919036185,0.174766576109921,-3.55278053418514,17126,"Smad2","SMAD family member 2 [Source:MGI Symbol;"Acc:MGI:108051]""	18""	76241580	76310963	1	E3""	NO""	NA";
5627,"ENSMUSG00000031333",-0.153280852202816,5.93083976749089,-2.31029215370277,0.0331441457069721,0.174766576109921,-3.5635959070709,11306,"Abcb7","ATP-binding cassette, sub-family B (MDR/TAP), member 7 [Source:MGI Symbol;"Acc:MGI:109533]""	X""	104280657	104413856	-1	D""	NO""	NA";
11177,"ENSMUSG00000075028",0.277245978591492,2.71796380097901,2.31035448568324,0.0331399746239761,0.174766576109921,-3.50015385762305,100042784,"Prdm11","PR domain containing 11 [Source:MGI Symbol;"Acc:MGI:2685553]""	2""	92972018	93046167	-1	E1""	NO""	NA";
7213,"ENSMUSG00000037236",-0.184143782913297,9.21200469533554,-2.30934542085538,0.0332075584191483,0.174930482004744,-3.59077604683855,17184,"Matr3","matrin 3 [Source:MGI Symbol;"Acc:MGI:1298379]""	18""	35562138	35593835	1	B2""	NO""	NA";
11366,"ENSMUSG00000079564",1.06183195625042,0.997014307822351,2.30833163461502,0.0332755873333213,0.175160802593691,-3.70457808946668,NA,"Gm11149","predicted gene 11149 [Source:MGI Symbol;"Acc:MGI:3642683]""	9""	49518288	49572591	1	A5.3""	NO""	NA";
1916,"ENSMUSG00000020843",-0.179764059207014,4.57076373780925,-2.30640149889265,0.033405464697987,0.175324251599757,-3.5226570004924,56322,"Timm22","translocase of inner mitochondrial membrane 22 [Source:MGI Symbol;"Acc:MGI:1929742]""	11""	76406952	76416292	1	B5""	NO""	NA";
5403,"ENSMUSG00000030615",-0.23586799291317,4.17616998816409,-2.30606309802395,0.0334282838769371,0.175324251599757,-3.50735971005309,66271,"Tmem126a","transmembrane protein 126A [Source:MGI Symbol;"Acc:MGI:1913521]""	7""	90450700	90457229	-1	E1""	NO""	NA";
10709,"ENSMUSG00000066571",0.199596900333105,5.01294838166119,2.30672869010997,0.0333834151667716,0.175324251599757,-3.53602633801515,233103,"4931406P16Rik","RIKEN cDNA 4931406P16 gene [Source:MGI Symbol;"Acc:MGI:1924311]""	7""	34236707	34313551	-1	B1""	NO""	NA";
10714,"ENSMUSG00000066640",0.164949939416698,5.43972756542461,2.30674601774151,0.0333822478284773,0.175324251599757,-3.55164242708545,231863,"Fbxl18","F-box and leucine-rich repeat protein 18 [Source:MGI Symbol;"Acc:MGI:2444450]""	5""	142866946	142895421	-1	G2""	NO""	NA";
12111,"ENSMUSG00000109865",-0.190974323965102,4.62372999156844,-2.30641558176919,0.0334045153695465,0.175324251599757,-3.52272686193949,50497,"Hspa14","heat shock protein 14 [Source:MGI Symbol;"Acc:MGI:1354164]""	2""	3488850	3512814	-1	A1""	NO""	NA";
1158,"ENSMUSG00000016319",-0.22815028909526,7.3911783898755,-2.30419389422063,0.0335545897328387,0.175603285709725,-3.5925818144122,11740,"Slc25a5","solute carrier family 25 (mitochondrial carrier, adenine nucleotide translocator), member 5 [Source:MGI Symbol;"Acc:MGI:1353496]""	X""	36795651	36798807	1	A3.3""	NO""	NA";
6540,"ENSMUSG00000034285",-0.149498943000041,5.95085838396249,-2.30427421886347,0.0335491529370451,0.175603285709725,-3.57331321323174,18082,"Nipsnap1","nipsnap homolog 1 [Source:MGI Symbol;"Acc:MGI:1278344]""	11""	4873951	4894200	1	A1""	NO""	NA";
11414,"ENSMUSG00000084849",1.29965075929641,0.669231410302234,2.30440462915517,0.0335403278218749,0.175603285709725,-3.76219896643038,NA,"Gm16105","predicted gene 16105 [Source:MGI Symbol;"Acc:MGI:3801737]""	10""	81461159	81462972	1	C1""	NO""	NA";
57,"ENSMUSG00000000563",-0.173659443126153,7.81664053473389,-2.29438819238718,0.0342244687466536,0.1758300279685,-3.61169990135436,11950,"Atp5pb","ATP synthase peripheral stalk-membrane subunit b [Source:MGI Symbol;"Acc:MGI:1100495]""	3""	105942698	105960099	-1	F2.2""	NO""	NA";
324,"ENSMUSG00000002825",0.345505851173892,2.43293248673729,2.29843533003117,0.0339464976445574,0.1758300279685,-3.54686967684813,60507,"Qtrt1","queuine tRNA-ribosyltransferase catalytic subunit 1 [Source:MGI Symbol;"Acc:MGI:1931441]""	9""	21411837	21420274	1	A3""	NO""	NA";
383,"ENSMUSG00000003344",0.210952599603241,5.63295552483006,2.30237929478418,0.0336776295619036,0.1758300279685,-3.56576304853735,208198,"Btbd2","BTB (POZ) domain containing 2 [Source:MGI Symbol;"Acc:MGI:1933831]""	10""	80642617	80657071	-1	C1""	NO""	NA";
472,"ENSMUSG00000004096",-0.164568492047373,5.42527983765361,-2.28918310116206,0.0345850759308959,0.1758300279685,-3.58003617168064,66070,"Cwc15","CWC15 spliceosome-associated protein [Source:MGI Symbol;"Acc:MGI:1913320]""	9""	14500617	14510577	1	A2""	NO""	NA";
1289,"ENSMUSG00000018326",-0.119564225155016,9.56806445160159,-2.29109452029907,0.0344522459932861,0.1758300279685,-3.62132060008417,54401,"Ywhab","tyrosine 3-monooxygenase/tryptophan 5-monooxygenase activation protein, beta polypeptide [Source:MGI Symbol;"Acc:MGI:1891917]""	2""	163994960	164018588	1	H3""	NO""	NA";
1453,"ENSMUSG00000019782",-0.1633787295826,4.8332381932122,-2.28971111611194,0.0345483352865701,0.1758300279685,-3.55838844748558,66521,"Rwdd1","RWD domain containing 1 [Source:MGI Symbol;"Acc:MGI:1913771]""	10""	33996555	34019624	-1	B1""	NO""	NA";
1630,"ENSMUSG00000020198",0.167452533644,7.34156511786906,2.30010954504414,0.033832120600661,0.1758300279685,-3.59900693864416,11776,"Ap3d1","adaptor-related protein complex 3, delta 1 subunit [Source:MGI Symbol;"Acc:MGI:107734]""	10""	80706956	80742264	-1	C1""	NO""	NA";
1685,"ENSMUSG00000020331",0.247372236603304,6.54076498422475,2.30311538191319,0.0336276684027743,0.1758300279685,-3.58615636153228,15166,"Hcn2","hyperpolarization-activated, cyclic nucleotide-gated K+ 2 [Source:MGI Symbol;"Acc:MGI:1298210]""	10""	79716634	79736108	1	C1""	NO""	NA";
1750,"ENSMUSG00000020476",0.127950447372476,5.59516834430015,2.29376618756919,0.0342673768573483,0.1758300279685,-3.57968898704315,13169,"Dbnl","drebrin-like [Source:MGI Symbol;"Acc:MGI:700006]""	11""	5788488	5800962	1	A1""	NO""	NA";
1753,"ENSMUSG00000020483",-0.232751057886786,9.79947583428964,-2.30197295482855,0.033705238976742,0.1758300279685,-3.60335518003873,68097,"Dynll2","dynein light chain LC8-type 2 [Source:MGI Symbol;"Acc:MGI:1915347]""	11""	87979525	87987533	-1	C""	NO""	NA";
1895,"ENSMUSG00000020794",-0.13491283467912,6.16148286543589,-2.29998869396695,0.0338403647710306,0.1758300279685,-3.58531587329719,67128,"Ube2g1","ubiquitin-conjugating enzyme E2G 1 [Source:MGI Symbol;"Acc:MGI:1914378]""	11""	72607283	72686481	1	B4""	NO""	NA";
2396,"ENSMUSG00000022052",-0.170699349483656,6.61949086541029,-2.29154295465509,0.0344211516018344,0.1758300279685,-3.60716907985383,71978,"Ppp2r2a","protein phosphatase 2, regulatory subunit B, alpha [Source:MGI Symbol;"Acc:MGI:1919228]""	14""	67014056	67072444	-1	D1""	NO""	NA";
2506,"ENSMUSG00000022337",-0.187225754896675,6.08291450753954,-2.29883528478709,0.033919141434287,0.1758300279685,-3.58577953398062,66736,"Emc2","ER membrane protein complex subunit 2 [Source:MGI Symbol;"Acc:MGI:1913986]""	15""	43477229	43527763	1	B3.2""	NO""	NA";
2792,"ENSMUSG00000023008",0.346402822559889,3.52739720348815,2.28899332735931,0.0345982897294284,0.1758300279685,-3.51309321547829,22379,"Fmnl3","formin-like 3 [Source:MGI Symbol;"Acc:MGI:109569]""	15""	99317225	99370482	-1	F1""	NO""	NA";
2934,"ENSMUSG00000024038",-0.220853539984073,5.27753799699263,-2.29825588205282,0.0339587782264775,0.1758300279685,-3.56089445866272,78330,"Ndufv3","NADH:ubiquinone oxidoreductase core subunit V3 [Source:MGI Symbol;"Acc:MGI:1890894]""	17""	31520115	31531331	1	B1""	NO""	NA";
3092,"ENSMUSG00000024422",0.233113909938032,4.13312160332862,2.29413189719156,0.0342421428632118,0.1758300279685,-3.52400010145901,69192,"Dhx16","DEAH (Asp-Glu-Ala-His) box polypeptide 16 [Source:MGI Symbol;"Acc:MGI:1916442]""	17""	35879819	35892670	1	B1""	NO""	NA";
3481,"ENSMUSG00000025451",-0.149165984192648,6.46222319444752,-2.29874452067372,0.0339253477469287,0.1758300279685,-3.59272172036574,218693,"Paip1","polyadenylate binding protein-interacting protein 1 [Source:MGI Symbol;"Acc:MGI:2384993]""	13""	119428601	119458218	1	D2.3""	NO""	NA";
4321,"ENSMUSG00000027748",-0.230453829244411,4.0312427134141,-2.30282932390061,0.0336470761180973,0.1758300279685,-3.50792063697686,22066,"Trpc4","transient receptor potential cation channel, subfamily C, member 4 [Source:MGI Symbol;"Acc:MGI:109525]""	3""	54156035	54318471	1	C""	NO""	NA";
4716,"ENSMUSG00000028763",0.424878675191679,3.03720251863355,2.29186428097281,0.0343988868754116,0.1758300279685,-3.51355474025911,15530,"Hspg2","perlecan (heparan sulfate proteoglycan 2) [Source:MGI Symbol;"Acc:MGI:96257]""	4""	137468769	137570630	1	D3""	NO""	NA";
5277,"ENSMUSG00000030245",-0.180118583738601,5.47659866308818,-2.29280930695449,0.0343334833238058,0.1758300279685,-3.57781920017586,66964,"Golt1b","golgi transport 1B [Source:MGI Symbol;"Acc:MGI:1914214]""	6""	142387221	142403858	1	G2""	NO""	NA";
5310,"ENSMUSG00000030315",0.285388190171986,4.56828069129549,2.29504828957917,0.0341789873987815,0.1758300279685,-3.53574871931388,232334,"Vgll4","vestigial like family member 4 [Source:MGI Symbol;"Acc:MGI:2652840]""	6""	114860628	114969994	-1	E3""	NO""	NA";
6426,"ENSMUSG00000033845",-0.176462784062491,4.69191335200515,-2.29444166867261,0.0342207820891514,0.1758300279685,-3.54494776426196,27395,"Mrpl15","mitochondrial ribosomal protein L15 [Source:MGI Symbol;"Acc:MGI:1351639]""	1""	4773206	4785739	-1	A1""	NO""	NA";
7030,"ENSMUSG00000036499",-0.155774104217482,6.311256134876,-2.29978798760501,0.0338540605965226,0.1758300279685,-3.58963953511447,216238,"Eea1","early endosome antigen 1 [Source:MGI Symbol;"Acc:MGI:2442192]""	10""	95940650	96045518	1	C2""	NO""	NA";
7511,"ENSMUSG00000038354",0.259593290796319,3.12976869083796,2.29762205675529,0.0340021872721091,0.1758300279685,-3.50068022416118,213121,"Ankrd35","ankyrin repeat domain 35 [Source:MGI Symbol;"Acc:MGI:2442590]""	3""	96670131	96691032	1	F2.1""	NO""	NA";
7532,"ENSMUSG00000038416",-0.133778317037397,5.32826655058884,-2.28941030090192,0.0345692623481533,0.1758300279685,-3.57708027755819,69957,"Cdc16","CDC16 cell division cycle 16 [Source:MGI Symbol;"Acc:MGI:1917207]""	8""	13757676	13781938	1	A1.1""	NO""	NA";
7592,"ENSMUSG00000038611",0.192588090734584,5.43580720229899,2.29660861607774,0.0340717021711635,0.1758300279685,-3.56825693641789,101471,"Phrf1","PHD and ring finger domains 1 [Source:MGI Symbol;"Acc:MGI:2141847]""	7""	141228784	141262750	1	F5""	NO""	NA";
8327,"ENSMUSG00000041716",-0.177944671761414,5.76004811015112,-2.29096785725898,0.0344610335116458,0.1758300279685,-3.59050184793758,100859931,"Gm20604","predicted gene 20604 [Source:MGI Symbol;"Acc:MGI:5305180]""	12""	102741732	102758672	-1	E""	NO""	NA";
8442,"ENSMUSG00000042286",0.43718903612526,2.81502235642831,2.2986720455204,0.0339303042447939,0.1758300279685,-3.50941228276176,192187,"Stab1","stabilin 1 [Source:MGI Symbol;"Acc:MGI:2178742]""	14""	31139013	31168641	-1	B""	NO""	NA";
9425,"ENSMUSG00000050357",0.309832395695448,4.94590563840694,2.29323962682567,0.0343037398880078,0.1758300279685,-3.55340469814094,234695,"Carmil2","capping protein regulator and myosin 1 linker 2 [Source:MGI Symbol;"Acc:MGI:2685431]""	8""	105686274	105698187	1	D3""	NO""	NA";
9888,"ENSMUSG00000055024",0.205836926894077,6.1490021129141,2.29095343424855,0.0344620342705284,0.1758300279685,-3.59936955855436,328572,"Ep300","E1A binding protein p300 [Source:MGI Symbol;"Acc:MGI:1276116]""	15""	81585351	81652077	1	E1""	NO""	NA";
10395,"ENSMUSG00000061130",-0.11446638681018,6.83309637320351,-2.29960271971591,0.0338667074950346,0.1758300279685,-3.59590364405937,19043,"Ppm1b","protein phosphatase 1B, magnesium dependent, beta isoform [Source:MGI Symbol;"Acc:MGI:101841]""	17""	84956741	85023991	1	E4""	NO""	NA";
10407,"ENSMUSG00000061298",-0.250141653047252,4.57894560123373,-2.29551294057494,0.03414700611616,0.1758300279685,-3.54128707750874,78933,"Agbl4","ATP/GTP binding protein-like 4 [Source:MGI Symbol;"Acc:MGI:1918244]""	4""	110397661	111664324	1	C7""	NO""	NA";
10444,"ENSMUSG00000061731",-0.220555679993395,5.76507040627847,-2.2928490089694,0.0343307381445602,0.1758300279685,-3.58895303398662,14042,"Ext1","exostosin glycosyltransferase 1 [Source:MGI Symbol;"Acc:MGI:894663]""	15""	53064038	53346159	-1	C""	NO""	NA";
10465,"ENSMUSG00000062006",-0.402649251635271,5.16239246522935,-2.29087022703862,0.034467808234588,0.1758300279685,-3.56394459064666,619547,"Rpl34","ribosomal protein L34 [Source:MGI Symbol;"Acc:MGI:1915686]""	3""	130726831	130730398	-1	G3""	NO""	NA";
10466,"ENSMUSG00000062006",-0.402649251635271,5.16239246522935,-2.29087022703862,0.034467808234588,0.1758300279685,-3.56394459064666,68436,"Rpl34","ribosomal protein L34 [Source:MGI Symbol;"Acc:MGI:1915686]""	3""	130726831	130730398	-1	G3""	NO""	NA";
10964,"ENSMUSG00000071533",-0.133850051982729,6.5744146338691,-2.2955883917692,0.0341418155358369,0.1758300279685,-3.59966590837457,76302,"Pcnp","PEST proteolytic signal containing nuclear protein [Source:MGI Symbol;"Acc:MGI:1923552]""	16""	56007245	56029739	-1	C1.1""	NO""	NA";
11336,"ENSMUSG00000079317",-0.261351660872746,5.41071449107963,-2.28991224843087,0.0345343495004093,0.1758300279685,-3.57905080478911,66226,"Trappc2","trafficking protein particle complex 2 [Source:MGI Symbol;"Acc:MGI:1913476]""	X""	166440574	166453140	1	F5""	NO""	NA";
11405,"ENSMUSG00000084277",0.519647260718336,0.853667191133399,2.28969583537789,0.034549398050852,0.1758300279685,-3.84198301710299,NA,"Gm11702","predicted gene 11702 [Source:MGI Symbol;"Acc:MGI:3649846]""	11""	115657491	115657559	-1	E2""	NO""	NA";
11453,"ENSMUSG00000085715",1.28092986764931,-1.75312807192901,2.28963980587867,0.034553295122362,0.1758300279685,-3.93460161186995,NA,"Tsix","X (inactive)-specific transcript, opposite strand [Source:MGI Symbol;"Acc:MGI:1336196]""	X""	103431517	103484957	1	D""	NO""	NA";
11907,"ENSMUSG00000102234",0.61506241112558,1.75368208812601,2.28938642227984,0.0345709240354783,0.1758300279685,-3.64991574436457,NA,"Gm37885","predicted gene, 37885 [Source:MGI Symbol;"Acc:MGI:5611113]""	1""	182484179	182492473	1	H5""	NO""	NA";
11972,"ENSMUSG00000104318",-0.182633504795317,7.49433907968115,-2.29662861706934,0.0340703289694023,0.1758300279685,-3.60603076302446,12939,"Pcdha7","protocadherin alpha 7 [Source:MGI Symbol;"Acc:MGI:1298369]""	18""	36973802	37187657	1	B2""	NO""	NA";
12279,"ENSMUSG00000117461",-0.315774010054285,4.72252495303138,-2.29571098276394,0.0341333835864657,0.1758300279685,-3.54396497652477,NA,"Gm50081","predicted gene, 50081 [Source:MGI Symbol;"Acc:MGI:6275412]""	18""	6788768	6792137	1	A1""	NO""	NA";
359,"ENSMUSG00000003131",-0.175248620366254,8.16798487865579,-2.2864540420159,0.0347755490202774,0.175987180629381,-3.62651857623047,18475,"Pafah1b2","platelet-activating factor acetylhydrolase, isoform 1b, subunit 2 [Source:MGI Symbol;"Acc:MGI:108415]""	9""	45962859	46012690	-1	A5.2""	NO""	NA";
561,"ENSMUSG00000005043",0.251624462515045,3.01802195633083,2.2847090954078,0.0348978456726171,0.175987180629381,-3.52102191049776,27029,"Sgsh","N-sulfoglucosamine sulfohydrolase (sulfamidase) [Source:MGI Symbol;"Acc:MGI:1350341]""	11""	119343425	119355536	-1	E2""	NO""	NA";
1913,"ENSMUSG00000020836",0.316056409277527,4.46300571312679,2.28772878860509,0.0346864581247012,0.175987180629381,-3.54488656113719,216961,"Coro6","coronin 6 [Source:MGI Symbol;"Acc:MGI:2183448]""	11""	77462411	77470484	1	B5""	NO""	NA";
2107,"ENSMUSG00000021290",-0.304366894321982,5.83118628799421,-2.28672952338508,0.0347562779278701,0.175987180629381,-3.59676878744312,70257,"Atp5mpl","ATP synthase membrane subunit 6.8PL [Source:MGI Symbol;"Acc:MGI:1917507]""	12""	111961375	111966977	-1	F1""	NO""	NA";
5631,"ENSMUSG00000031347",-0.218484546538993,5.12669065504239,-2.2872042000783,0.0347230954972727,0.175987180629381,-3.57333267991522,26370,"Cetn2","centrin 2 [Source:MGI Symbol;"Acc:MGI:1347085]""	X""	72913532	72918411	-1	A7.3""	NO""	NA";
6452,"ENSMUSG00000033953",-0.164668244235446,10.3471415638337,-2.28616729149704,0.0347956189571555,0.175987180629381,-3.62980778078292,19058,"Ppp3r1","protein phosphatase 3, regulatory subunit B, alpha isoform (calcineurin B, type I) [Source:MGI Symbol;"Acc:MGI:107172]""	11""	17159263	17200375	1	A2""	NO""	NA";
7113,"ENSMUSG00000036845",-0.201729304553797,3.85267448499994,-2.28503148524417,0.0348752206227155,0.175987180629381,-3.52782335208725,75660,"Lin37","lin-37 homolog (C. elegans) [Source:MGI Symbol;"Acc:MGI:1922910]""	7""	30555441	30559838	-1	B1""	NO""	NA";
7627,"ENSMUSG00000038738",0.470848024731482,9.16517354447837,2.28484158689677,0.0348885458844698,0.175987180629381,-3.63139686466093,243961,"Shank1","SH3 and multiple ankyrin repeat domains 1 [Source:MGI Symbol;"Acc:MGI:3613677]""	7""	44310253	44360572	1	B3""	NO""	NA";
8626,"ENSMUSG00000043439",0.328107793142627,5.58977478181932,2.28574708484078,0.0348250490077613,0.175987180629381,-3.58789823058136,103551,"Epop","elongin BC and polycomb repressive complex 2 associated protein [Source:MGI Symbol;"Acc:MGI:2143991]""	11""	97627389	97629702	-1	D""	NO""	NA";
10322,"ENSMUSG00000060224",0.295416187834129,1.99846010409705,2.28751840864962,0.0347011467988896,0.175987180629381,-3.61982049641593,74580,"Pyroxd2","pyridine nucleotide-disulphide oxidoreductase domain 2 [Source:MGI Symbol;"Acc:MGI:1921830]""	19""	42725858	42752775	-1	C3""	NO""	NA";
10896,"ENSMUSG00000070520",-0.206040056641354,4.51173163565078,-2.28496575407754,0.0348798324776141,0.175987180629381,-3.55303277070973,66647,"Nsmce3","NSE3 homolog, SMC5-SMC6 complex component [Source:MGI Symbol;"Acc:MGI:1913897]""	7""	64867052	64872997	-1	C""	NO""	NA";
454,"ENSMUSG00000003948",-0.145844587165087,8.50963189224962,-2.28253342867438,0.0350508881406662,0.176219545136047,-3.63416110623429,67468,"Mmd","monocyte to macrophage differentiation-associated [Source:MGI Symbol;"Acc:MGI:1914718]""	11""	90249456	90278589	1	C""	NO""	NA";
1749,"ENSMUSG00000020474",0.233424992394055,2.45409224885967,2.28357885111145,0.0349772727546585,0.176219545136047,-3.55071061078433,54125,"Polm","polymerase (DNA directed), mu [Source:MGI Symbol;"Acc:MGI:1860191]""	11""	5827860	5838016	-1	A1""	NO""	NA";
1901,"ENSMUSG00000020810",0.205303515958185,5.46239573476757,2.27987375466445,0.0352388217515403,0.176219545136047,-3.59494488768362,114886,"Cygb","cytoglobin [Source:MGI Symbol;"Acc:MGI:2149481]""	11""	116645595	116654313	-1	E2""	NO""	NA";
2016,"ENSMUSG00000021076",-0.164631090383366,6.96440249911105,-2.2804548612754,0.0351976810098557,0.176219545136047,-3.62872098102174,56444,"Actr10","ARP10 actin-related protein 10 [Source:MGI Symbol;"Acc:MGI:1891654]""	12""	70937857	70964718	1	C2""	NO""	NA";
2682,"ENSMUSG00000022744",-0.141659411800866,6.24259833203437,-2.27954921927433,0.0352618173410716,0.176219545136047,-3.62007085042013,224250,"Cldnd1","claudin domain containing 1 [Source:MGI Symbol;"Acc:MGI:2447860]""	16""	58727910	58734251	1	C1.2""	NO""	NA";
3224,"ENSMUSG00000024800",-0.280024396411743,2.97616109229895,-2.28024598676152,0.0352124636230396,0.176219545136047,-3.53004686186332,54364,"Rpp30","ribonuclease P/MRP 30 subunit [Source:MGI Symbol;"Acc:MGI:1859683]""	19""	36083716	36104777	1	C2""	NO""	NA";
7027,"ENSMUSG00000036473",-0.20200366008125,7.24575420070282,-2.28000244172006,0.0352297072255322,0.176219545136047,-3.63179619077167,224617,"Tbc1d24","TBC1 domain family, member 24 [Source:MGI Symbol;"Acc:MGI:2443456]""	17""	24175431	24205562	-1	A3.3""	NO""	NA";
7726,"ENSMUSG00000039128",-0.161264470491073,6.02902584652122,-2.2814982386138,0.0351239244281712,0.176219545136047,-3.61215942350243,98828,"Cdc123","cell division cycle 123 [Source:MGI Symbol;"Acc:MGI:2138811]""	2""	5794294	5845164	-1	A1""	NO""	NA";
7994,"ENSMUSG00000040181",0.406965406238906,2.77774123299505,2.28275353231274,0.0350353772087302,0.176219545136047,-3.53971449507681,14261,"Fmo1","flavin containing monooxygenase 1 [Source:MGI Symbol;"Acc:MGI:1310002]""	1""	162829561	162866610	-1	H2.1""	NO""	NA";
8507,"ENSMUSG00000042570",0.209400260459414,4.14838610548132,2.28074208808899,0.0351773625811959,0.176219545136047,-3.54346189578993,70427,"Mier2","MIER family member 2 [Source:MGI Symbol;"Acc:MGI:1917677]""	10""	79540245	79555199	-1	C1""	NO""	NA";
9769,"ENSMUSG00000053646",0.321267363007651,6.14445645910383,2.28258192157377,0.0350474702493047,0.176219545136047,-3.61158959007466,235611,"Plxnb1","plexin B1 [Source:MGI Symbol;"Acc:MGI:2154238]""	9""	109095389	109119917	1	F2""	NO""	NA";
10597,"ENSMUSG00000063531",-0.251627168315136,5.1211066884232,-2.28061180685741,0.0351865773303703,0.176219545136047,-3.59064625104898,20349,"Sema3e","sema domain, immunoglobulin domain (Ig), short basic domain, secreted, (semaphorin) 3E [Source:MGI Symbol;"Acc:MGI:1340034]""	5""	14025276	14256689	1	A1""	NO""	NA";
11544,"ENSMUSG00000089832",0.38877384191757,2.31748955936459,2.28210867776669,0.0350808387663598,0.176219545136047,-3.58687621491689,192192,"Shkbp1","Sh3kbp1 binding protein 1 [Source:MGI Symbol;"Acc:MGI:2385803]""	7""	27342133	27356019	-1	A3""	NO""	NA";
1758,"ENSMUSG00000020492",-0.198162481879276,3.77069815342266,-2.27859428332727,0.0353295618437041,0.176435740740597,-3.53584957722104,66140,"Ska2","spindle and kinetochore associated complex subunit 2 [Source:MGI Symbol;"Acc:MGI:1913390]""	11""	87109234	87124635	1	C""	NO""	NA";
7635,"ENSMUSG00000038773",0.122359753005968,5.74782843026309,2.27761064181582,0.0353994687816514,0.176606609636359,-3.60963796248042,277250,"Kdm3b","KDM3B lysine (K)-specific demethylase 3B [Source:MGI Symbol;"Acc:MGI:1923356]""	18""	34777047	34838660	1	B1""	NO""	NA";
8823,"ENSMUSG00000045210",-0.159472915663336,7.06248097047473,-2.27742339343857,0.0354127909418467,0.176606609636359,-3.63461141201841,70675,"Vcpip1","valosin containing protein (p97)/p47 complex interacting protein 1 [Source:MGI Symbol;"Acc:MGI:1917925]""	1""	9718622	9748382	-1	A2""	NO""	NA";
1242,"ENSMUSG00000017715",0.184595936939128,6.13577261672385,2.27688086022709,0.0354514167728098,0.176663498201415,-3.62116941202055,74451,"Pgs1","phosphatidylglycerophosphate synthase 1 [Source:MGI Symbol;"Acc:MGI:1921701]""	11""	117986292	118024011	1	E2""	NO""	NA";
2625,"ENSMUSG00000022580",0.475272252104552,2.06783773979427,2.27657474234219,0.0354732281508781,0.176663498201415,-3.62809647443114,14787,"Rhpn1","rhophilin, Rho GTPase binding protein 1 [Source:MGI Symbol;"Acc:MGI:1098783]""	15""	75704280	75715485	1	D3""	NO""	NA";
10564,"ENSMUSG00000063229",-0.22938029813827,8.18614173404507,-2.27594804607341,0.0355179200077924,0.176763913354062,-3.64407654077361,16828,"Ldha","lactate dehydrogenase A [Source:MGI Symbol;"Acc:MGI:96759]""	7""	46841475	46855627	1	B3""	NO""	NA";
9079,"ENSMUSG00000047417",0.344573382680059,5.14716248810835,2.27545369816115,0.0355532104297989,0.176817433578787,-3.59181370465981,66932,"Rexo1","REX1, RNA exonuclease 1 [Source:MGI Symbol;"Acc:MGI:1914182]""	10""	80540922	80561560	-1	C1""	NO""	NA";
11527,"ENSMUSG00000087623",0.953068727011559,0.250328196054619,2.27509114063539,0.0355791132580457,0.176824224688543,-3.89302268914673,NA,"Gm12404","predicted gene 12404 [Source:MGI Symbol;"Acc:MGI:3649601]""	4""	41520694	41525823	1	A5""	NO""	NA";
1298,"ENSMUSG00000018378",0.273100358400996,4.45272235786714,2.2706966117617,0.035894471695659,0.177077473898733,-3.57015247059193,103841,"Cuedc1","CUE domain containing 1 [Source:MGI Symbol;"Acc:MGI:2144281]""	11""	88098058	88194140	1	C""	NO""	NA";
3235,"ENSMUSG00000024829",-0.243628863768831,4.11690116129271,-2.27038332270444,0.0359170523312704,0.177077473898733,-3.55899164102907,353242,"Mrpl21","mitochondrial ribosomal protein L21 [Source:MGI Symbol;"Acc:MGI:2660674]""	19""	3282901	3292837	1	A""	NO""	NA";
3381,"ENSMUSG00000025195",0.215944064360314,3.31197968636723,2.27264107560094,0.0357546160436945,0.177077473898733,-3.53600022601885,71972,"Dnmbp","dynamin binding protein [Source:MGI Symbol;"Acc:MGI:1917352]""	19""	43846821	43940191	-1	C3""	NO""	NA";
4580,"ENSMUSG00000028444",0.321566538681026,5.48436968523038,2.2716643839152,0.0358248014669724,0.177077473898733,-3.6097065478622,12804,"Cntfr","ciliary neurotrophic factor receptor [Source:MGI Symbol;"Acc:MGI:99605]""	4""	41657498	41697089	-1	A5""	NO""	NA";
5051,"ENSMUSG00000029535",-0.202963540033136,3.69030102902262,-2.27051516917222,0.0359075477578135,0.177077473898733,-3.54489723761409,69076,"Triap1","TP53 regulated inhibitor of apoptosis 1 [Source:MGI Symbol;"Acc:MGI:1916326]""	5""	115341225	115343569	1	F""	NO""	NA";
5411,"ENSMUSG00000030647",-0.21400259664954,5.18820627869268,-2.27325225096781,0.0357107615271901,0.177077473898733,-3.59856970478429,68197,"Ndufc2","NADH:ubiquinone oxidoreductase subunit C2 [Source:MGI Symbol;"Acc:MGI:1344370]""	7""	97400003	97407802	1	E1""	NO""	NA";
5770,"ENSMUSG00000031701",-0.14119438495678,7.69271754328266,-2.27283312702472,0.0357408301418348,0.177077473898733,-3.64656323485355,56445,"Dnaja2","DnaJ heat shock protein family (Hsp40) member A2 [Source:MGI Symbol;"Acc:MGI:1931882]""	8""	85537633	85555344	-1	C3""	NO""	NA";
6937,"ENSMUSG00000036057",0.250225361809631,5.32380375817042,2.27109876509273,0.0358655053331268,0.177077473898733,-3.60534355554279,104831,"Ptpn23","protein tyrosine phosphatase, non-receptor type 23 [Source:MGI Symbol;"Acc:MGI:2144837]""	9""	110385082	110408213	-1	F2""	NO""	NA";
7187,"ENSMUSG00000037134",-0.227345552195967,4.29256864665688,-2.27027393692242,0.0359249395216948,0.177077473898733,-3.56607853670436,102182,"Prmt9","protein arginine methyltransferase 9 [Source:MGI Symbol;"Acc:MGI:2142651]""	8""	77549397	77581338	1	C1""	NO""	NA";
7393,"ENSMUSG00000037989",0.232624016227793,6.91265509324406,2.27159535953567,0.0358297664059038,0.177077473898733,-3.64275652338337,75607,"Wnk2","WNK lysine deficient protein kinase 2 [Source:MGI Symbol;"Acc:MGI:1922857]""	13""	49036303	49148014	-1	A5""	NO""	NA";
11031,"ENSMUSG00000073096",0.169033871640808,4.50658034795949,2.27382619160832,0.035669624109253,0.177077473898733,-3.57037139579042,243371,"Lrrc61","leucine rich repeat containing 61 [Source:MGI Symbol;"Acc:MGI:2652848]""	6""	48554796	48570722	1	B2.3""	NO""	NA";
11604,"ENSMUSG00000091228",-0.19225879055595,7.10733519203564,-2.27146610249183,0.0358390656068768,0.177077473898733,-3.64418008862194,NA,"Gm20390","predicted gene 20390 [Source:MGI Symbol;"Acc:MGI:5141855]""	11""	93949819	93968293	-1	D""	NO""	NA";
119,"ENSMUSG00000001127",-0.159015506985347,7.22323643808806,-2.26747944560782,0.0361269788444822,0.177199828523054,-3.65199352004579,11836,"Araf","Araf proto-oncogene, serine/threonine kinase [Source:MGI Symbol;"Acc:MGI:88065]""	X""	20797814	20860519	1	A1.3""	NO""	NA";
706,"ENSMUSG00000006527",-0.160629175588046,5.68307625271133,-2.26891596218573,0.0360229889679892,0.177199828523054,-3.62250507999259,54650,"Sfmbt1","Scm-like with four mbt domains 1 [Source:MGI Symbol;"Acc:MGI:1859609]""	14""	30714849	30822721	1	B""	NO""	NA";
4872,"ENSMUSG00000029095",0.176714447267856,6.7860512115316,2.26720428499898,0.0361469294768196,0.177199828523054,-3.64800402598875,231148,"Ablim2","actin-binding LIM protein 2 [Source:MGI Symbol;"Acc:MGI:2385758]""	5""	35757880	35884973	1	B3""	NO""	NA";
5515,"ENSMUSG00000030905",-0.396592543170107,5.56430487953219,-2.26719550593161,0.0361475661744627,0.177199828523054,-3.62519828300041,12971,"Crym","crystallin, mu [Source:MGI Symbol;"Acc:MGI:102675]""	7""	120186380	120202111	-1	F2""	NO""	NA";
5706,"ENSMUSG00000031545",-0.12890297691012,6.44410220940796,-2.26894800029432,0.036020672880339,0.177199828523054,-3.64159642544202,102247,"Gpat4","glycerol-3-phosphate acyltransferase 4 [Source:MGI Symbol;"Acc:MGI:2142716]""	8""	23171265	23208346	-1	A2""	NO""	NA";
7138,"ENSMUSG00000036940",-0.133778016917759,6.09085312929255,-2.26646134582042,0.0362008475155767,0.177199828523054,-3.6389066650306,99982,"Kdm1a","lysine (K)-specific demethylase 1A [Source:MGI Symbol;"Acc:MGI:1196256]""	4""	136550540	136602723	-1	D3""	NO""	NA";
9051,"ENSMUSG00000047187",-0.125357565803327,8.43377177634108,-2.26631044052023,0.036211808398958,0.177199828523054,-3.6605928711228,59021,"Rab2a","RAB2A, member RAS oncogene family [Source:MGI Symbol;"Acc:MGI:1928750]""	4""	8535644	8607778	1	A1""	NO""	NA";
10021,"ENSMUSG00000056492",0.319129292527947,5.59281904878628,2.26613848553994,0.0362243019513627,0.177199828523054,-3.62177864036451,224792,"Adgrf5","adhesion G protein-coupled receptor F5 [Source:MGI Symbol;"Acc:MGI:2182928]""	17""	43360451	43459557	1	B3""	NO""	NA";
10778,"ENSMUSG00000068039",-0.149550690641353,7.55002876415095,-2.26732224596032,0.0361383754211185,0.177199828523054,-3.65436621665154,21454,"Tcp1","t-complex protein 1 [Source:MGI Symbol;"Acc:MGI:98535]""	17""	12915701	12925067	1	A1""	NO""	NA";
10947,"ENSMUSG00000071281",-0.190753405552502,4.43697504783764,-2.26585598786944,0.0362448357455238,0.177199828523054,-3.58172170255487,235907,"Zfp65","zinc finger protein 65 [Source:MGI Symbol;"Acc:MGI:107769]""	13""	67705309	67729173	-1	B3""	NO""	NA";
11925,"ENSMUSG00000102869",-0.117002257552256,10.4550768614919,-2.26822876117388,0.0360727010531591,0.177199828523054,-3.65950435719585,NA,"2900097C17Rik","RIKEN cDNA 2900097C17 gene [Source:MGI Symbol;"Acc:MGI:1914767]""	2""	156388065	156392979	-1	H1""	NO""	NA";
11942,"ENSMUSG00000103442",-0.181903665713212,7.48776426725745,-2.26801939418091,0.0360878592624464,0.177199828523054,-3.6531939585365,116731,"Pcdha1","protocadherin alpha 1 [Source:MGI Symbol;"Acc:MGI:2150982]""	18""	36930184	37187661	1	B2""	NO""	NA";
6602,"ENSMUSG00000034570",0.196564609720618,5.27503342009235,2.26548704163708,0.0362716694067882,0.177210793005635,-3.61567838654492,170835,"Inpp5j","inositol polyphosphate 5-phosphatase J [Source:MGI Symbol;"Acc:MGI:2158663]""	11""	3494375	3504821	-1	A1""	NO""	NA";
9499,"ENSMUSG00000051062",0.326929891716735,3.70794454620065,2.26504589923734,0.0363037780590167,0.177247496946442,-3.55629239146207,237730,"Fbll1","fibrillarin-like 1 [Source:MGI Symbol;"Acc:MGI:3034689]""	11""	35797382	35798884	-1	A4""	NO""	NA";
4717,"ENSMUSG00000028766",0.523428836157,3.15655037491242,2.26468196409471,0.0363302869545267,0.177256829763975,-3.54843451256437,11647,"Alpl","alkaline phosphatase, liver/bone/kidney [Source:MGI Symbol;"Acc:MGI:87983]""	4""	137741733	137796384	-1	D3""	NO""	NA";
11171,"ENSMUSG00000074923",0.27378815890007,6.12510736154167,2.26419413269227,0.0363658484930254,0.177310288252726,-3.63967559931009,214230,"Pak6","p21 (RAC1) activated kinase 6 [Source:MGI Symbol;"Acc:MGI:2679420]""	2""	118663303	118698020	1	E5""	NO""	NA";
2507,"ENSMUSG00000022338",-0.1812152333655,6.28225540609995,-2.26368056503264,0.0364033209213031,0.177372985146604,-3.64732310732609,223527,"Eny2","ENY2 transcription and export complex 2 subunit [Source:MGI Symbol;"Acc:MGI:1919286]""	15""	44428042	44438256	1	B3.2""	NO""	NA";
362,"ENSMUSG00000003153",-0.212965718447115,7.39250517179015,-2.26029160025703,0.0366514932545325,0.177436283492988,-3.66484076991313,20527,"Slc2a3","solute carrier family 2 (facilitated glucose transporter), member 3 [Source:MGI Symbol;"Acc:MGI:95757]""	6""	122727809	122801640	-1	F1""	NO""	NA";
437,"ENSMUSG00000003762",0.231779010922147,3.9507720977065,2.25721317794698,0.0368782797237528,0.177436283492988,-3.57163012556491,76889,"Coq8b","coenzyme Q8B [Source:MGI Symbol;"Acc:MGI:1924139]""	7""	27233023	27257950	1	A3""	NO""	NA";
751,"ENSMUSG00000007440",-0.183346082525871,7.52031644206831,-2.25713393219969,0.0368841348252029,0.177436283492988,-3.6713178448489,12943,"Pcdha11","protocadherin alpha 11 [Source:MGI Symbol;"Acc:MGI:1298372]""	18""	37005203	37187657	1	B2""	NO""	NA";
911,"ENSMUSG00000010803",-0.227005374753496,9.40763775991634,-2.26000174953644,0.036672791353277,0.177436283492988,-3.67264679408538,14394,"Gabra1","gamma-aminobutyric acid (GABA) A receptor, subunit alpha 1 [Source:MGI Symbol;"Acc:MGI:95613]""	11""	42130939	42182930	-1	A5""	NO""	NA";
2083,"ENSMUSG00000021252",-0.205685862615452,4.72498608938297,-2.26014650703041,0.0366621532086023,0.177436283492988,-3.59924736912436,58520,"Erg28","ergosterol biosynthesis 28 [Source:MGI Symbol;"Acc:MGI:1915571]""	12""	85815448	85824550	-1	D2""	NO""	NA";
2901,"ENSMUSG00000023938",0.232086653994396,4.28538350372312,2.25871854003404,0.0367672185445821,0.177436283492988,-3.58553387439419,224805,"Aars2","alanyl-tRNA synthetase 2, mitochondrial [Source:MGI Symbol;"Acc:MGI:2681839]""	17""	45506841	45520843	1	B3""	NO""	NA";
5363,"ENSMUSG00000030515",-0.144617584208354,5.74293248000616,-2.2601721159014,0.0366602715245285,0.177436283492988,-3.63885873674793,272396,"Tarsl2","threonyl-tRNA synthetase-like 2 [Source:MGI Symbol;"Acc:MGI:2444486]""	7""	65644898	65692091	1	C""	NO""	NA";
5608,"ENSMUSG00000031278",-0.2245301633555,7.26117459556865,-2.26121938352117,0.0365833970365527,0.177436283492988,-3.66275858874436,50790,"Acsl4","acyl-CoA synthetase long-chain family member 4 [Source:MGI Symbol;"Acc:MGI:1354713]""	X""	142317993	142390535	-1	F2""	NO""	NA";
6242,"ENSMUSG00000032968",0.287060265798516,3.27913878548861,2.26285658246216,0.0364635173778233,0.177436283492988,-3.54973678396778,16322,"Inha","inhibin alpha [Source:MGI Symbol;"Acc:MGI:96569]""	1""	75507077	75510366	1	C4""	NO""	NA";
6470,"ENSMUSG00000034022",0.146269800303119,5.36998202506887,2.25973751712058,0.0366922170011817,0.177436283492988,-3.62667940788222,94230,"Cpsf1","cleavage and polyadenylation specific factor 1 [Source:MGI Symbol;"Acc:MGI:2679722]""	15""	76595803	76607591	-1	D3""	NO""	NA";
7329,"ENSMUSG00000037722",-0.170136892729874,3.49632212426204,-2.25751828086341,0.0368557451025338,0.177436283492988,-3.56036798098678,54342,"Gnpnat1","glucosamine-phosphate N-acetyltransferase 1 [Source:MGI Symbol;"Acc:MGI:1858963]""	14""	45376334	45404913	-1	C1""	NO""	NA";
7533,"ENSMUSG00000038417",-0.138148750346411,5.18496552351749,-2.25820482902734,0.036805083826828,0.177436283492988,-3.62272762425281,103199,"Fig4","FIG4 phosphoinositide 5-phosphatase [Source:MGI Symbol;"Acc:MGI:2143585]""	10""	41188172	41303260	-1	B1""	NO""	NA";
8668,"ENSMUSG00000043923",0.301893996622252,2.10551903172645,2.25808060714246,0.0368142455471381,0.177436283492988,-3.63600331907793,382073,"Ccdc84","coiled-coil domain containing 84 [Source:MGI Symbol;"Acc:MGI:2685960]""	9""	44410159	44418569	-1	A5.2""	NO""	NA";
8681,"ENSMUSG00000044018",-0.163613722702566,5.2048158511063,-2.25786740056894,0.0368299750582786,0.177436283492988,-3.62257459464255,28028,"Mrpl50","mitochondrial ribosomal protein L50 [Source:MGI Symbol;"Acc:MGI:107329]""	4""	49512596	49521093	-1	B1""	NO""	NA";
[truncated: 10,818 more rows]
