# Supplementary material for: Sex-biasing influence of autism-associated Ube3a gene overdosage at connectomic, behavioral, and transcriptomic levels
Source: Sci Adv. 2024 Jul 12;10(28):eadg1421. doi: 10.1126/sciadv.adg1421 (PMC11244557; doi:10.1126/sciadv.adg1421)
Supplement: Supplementary file 2 — Tables S1 to S6 [file sciadv.adg1421_tables_s1_to_s6.zip › adg1421_Table_S4.xlsx]

## Sheet: enrichment_results_tab3
Genelist	type	OR	pval	log10p	fdr	list1_length	list2_length	n_overlap	tissue or cell source
SFARI	M-F+	1.44381	0.017697	1.7521	0.0442426	1550	810	122
ptLGD	M-F+	1.43409	0.191872	0.716989	0.383744	1550	151	23
dup15q DE+	M-F+	0.465293	0.995257	0.00206462	0.999948	1550	108	6
dup15q DE-	M-F+	3.77889	4.15e-20	19.382	2.07e-19	1550	344	107
AS iPSC	M-F+	1.2082	0.337221	0.472085	0.562035	1550	1490	193
dup15q iPSC	M-F+	2.6578	6.2e-46	45.208	6.2e-45	1550	3806	728
ASD DE+	M-F+	0.607105	0.999948	2.27e-05	0.999948	1550	459	33
ASD DE-	M-F+	2.16761	4.75e-09	8.32305	1.58e-08	1550	614	127
SCZ DE	M-F+	0.934825	0.9998	8.7e-05	0.999948	1550	2723	290
BD DE	M-F+	0.842279	0.990387	0.00419515	0.999948	1550	591	57
SFARI	M+F-	1.21485	0.248695	0.604333	0.414491	1172	810	83
ptLGD	M+F-	2.42606	0.000428084	3.36847	0.00142695	1172	151	28
dup15q DE+	M+F-	1.5718	0.144769	0.839326	0.361921	1172	108	14
dup15q DE-	M+F-	0.308703	1	1.32e-07	1	1172	344	10
AS iPSC	M+F-	0.883811	0.99249	0.00327406	1	1172	1490	117
dup15q iPSC	M+F-	0.579484	1	0	1	1172	3806	225
ASD DE+	M+F-	1.87839	0.000140059	3.85369	0.00140059	1172	459	68
ASD DE-	M+F-	0.585141	0.999957	1.85e-05	1	1172	614	33
SCZ DE	M+F-	1.45417	0.000283602	3.54729	0.00141801	1172	2723	307
BD DE	M+F-	1.24446	0.222841	0.652005	0.414491	1172	591	62
DHT DE+	M-F+	1.33944	0.182506	0.738722	0.547519	1550	342	49	human neural stem cells differentiated from embryonic stem cells
DHT DE-	M-F+	0.189114	0.999994	2.52e-06	1	1550	128	3	human neural stem cells differentiated from embryonic stem cells
EST DE+	M-F+	1.99205	0.105097	0.978409	0.472937	1550	45	9	human embryonic neurons and glial cells
EST DE-	M-F+	1.32503	0.47621	0.322202	0.857177	1550	28	4	human embryonic neurons and glial cells
AR Targets	M-F+	0.814027	1	4.32e-10	1	1550	3263	316	human neural stem cells differentiated from embryonic stem cells
ER Targets	M-F+	1.09188	0.668462	0.174923	1	1550	523	63	mouse limbic brain regions
Male DT	M-F+	0.456631	1	1.05e-10	1	1550	663	37	human brain: amygdala, anterior cingulate cortex (BA24), cortex, frontal cortex (BA9), hippocampus, hypothalamus, spinal cord (cervical c-1), and substantia nigra
Female DT	M-F+	1.99773	2.6e-07	6.58567	2.34e-06	1550	643	125	human brain: amygdala, anterior cingulate cortex (BA24), cortex, frontal cortex (BA9), hippocampus, hypothalamus, spinal cord (cervical c-1), and substantia nigra
SexDiv DT	M-F+	1.23411	0.306737	0.513235	0.690157	1550	585	78	human brain: amygdala, anterior cingulate cortex (BA24), cortex, frontal cortex (BA9), hippocampus, hypothalamus, spinal cord (cervical c-1), and substantia nigra
DHT DE+	M+F-	1.01063	0.70993	0.148785	0.999734	1172	342	30
DHT DE-	M+F-	2.20343	0.00448451	2.34828	0.0134535	1172	128	22
EST DE+	M+F-	0.487855	0.936661	0.0284173	0.999734	1172	45	2
EST DE-	M+F-	0.388652	0.939397	0.0271507	0.999734	1172	28	1
AR Targets	M+F-	1.71059	7.28e-10	9.13772	6.55e-09	1172	3263	400
ER Targets	M+F-	0.607126	0.999734	0.000115331	0.999734	1172	523	29
Male DT	M+F-	2.09907	4.24e-08	7.37278	1.91e-07	1172	663	106
Female DT	M+F-	0.686321	0.999197	0.000348683	0.999734	1172	643	40
SexDiv DT	M+F-	1.48056	0.018555	1.73154	0.0417488	1172	585	71

## Sheet: gene set descriptions
Genelist	descriptions
SFARI	This list includes all of the genes annotated in SFARI gene (e.g., categories 1, 2, 3, and S).
dup15q DE+	dup15q DE genes are sourced from a study conducted by Parikshak et al., 2016, Nature. In this paper, the researchers isolated DE genes in dup15q patients and made comparisons with DE genes identified in autistic patients. The selection of this high-quality paper, which extensively investigates differential expression in both autism and dup15q syndrome, was made with the specific purpose of examin…
dup15q DE-
ASD DE+	The genes included in this list are derived from Gandal et al., 2018, Science. They enable us to leverage DE genes associated with autism, along with those from other non-autistic comparison groups such as schizophrenia and bipolar disorder. The use of DE gene lists sourced exclusively from the same paper offers a distinct advantage: it ensures the comparability of DE gene lists across diverse di…
ASD DE-
SCZ DE
BD DE
DHT DE+	These genes come from the DE analysis from Lombardo 2020 Molecular Psychiatry paper, performed on the same RNA-seq data that comes from Quartier et al., Biological Psychiatry. As noted above the Quartier et al., study utilized a DHT manipulation on human neuronal stem cells, and RNA-seq was utilized to estimate gene expresssion changes due to the manipulation. The potent androgen hormone, dihydro…
DHT DE-
EST DE+	These EST DE gene lists come from a paper by Csoregh et al., 2009, Neuroendocrinology (54). In this paper, the authors apply estrogen manipulation to primary neuronal and glial progenitor cell cultures from human fetal brain tissue and looked for differential expression compared to controls. There are 199 genes in these lists (Table 2 of Csoregh’s paper).
EST DE-
AR Targets	The gene list is derived from a ChIP-seq analysis conducted by Quartier et al., 2019, Biological Psychiatry. In this study, the androgen hormone DHT was administered to human neural progenitor cells. We are not aware of any other study that offers such a conclusive list of downstream androgen receptor targets through ChIP-seq in neuronal cell types. Consequently, this particular list enabled us t…
ER Targets	This gene list of downstream targets of estrogen receptor alpha (ERα) comes from the Gegenhuber et al., 2022, Nature paper. This work isolated downstream ERα targets from three limbic regions (posterior bed nucleus of the stria terminalis (BNSTp), medial pre-optic area and posterior medial amygdala), 4 hours after administration of oestradiol benzoate (E2) or vehicle control. The paper isolates t…
Male DT	These gene lists come from Lopes-Ramos et al., 2020, Cell Reports. In this paper, the authors infer regulatory networks of genes that are transcription factors (TF), and thus can influence the expression of other downstream target genes (e.g., ER and AR). Lopes-Ramos et al., estimated gene regulatory networks for every transcription factor in the genome, and in a tissue- and sample-specific way u…
Female DT
SexDiv DT
ptLGD	Ultra-rare private (pt) inherited likely gene disrupting (LGD) variants are mutations that contribute to at least 4.5% of autism risk, as reported in Wilfert et al., Nat. Genet. 2021
AS iPSC	iPSC-derived neurons from dup15q (dup15q iPSC) and Angelman Syndrome (AS iPSC) individuals, as reported in Germain et al., Mol. Autism. 2014
dup15q iPSC
