# Supplementary material for: Sex-biasing influence of autism-associated Ube3a gene overdosage at connectomic, behavioral, and transcriptomic levels
Source: Sci Adv. 2024 Jul 12;10(28):eadg1421. doi: 10.1126/sciadv.adg1421 (PMC11244557; doi:10.1126/sciadv.adg1421)
Supplement: Supplementary file 2 — Tables S1 to S6 [file sciadv.adg1421_tables_s1_to_s6.zip › adg1421_Table_S5.xlsx]

## Sheet: TABLE_S5_bglist_new
,"x"
1,"0610009B22Rik"
2,"0610010F05Rik"
3,"0610010K14Rik"
4,"0610012G03Rik"
5,"0610030E20Rik"
6,"1110002E22Rik"
7,"1110002L01Rik"
8,"1110004F10Rik"
9,"1110008P14Rik"
10,"1110012L19Rik"
11,"1110018N20Rik"
12,"1110032A03Rik"
13,"1110032F04Rik"
14,"1110038B12Rik"
15,"1110038F14Rik"
16,"1110046J04Rik"
17,"1110051M20Rik"
18,"1110059E24Rik"
19,"1110059G10Rik"
20,"1110065P20Rik"
21,"1500004A13Rik"
22,"1500009C09Rik"
23,"1500009L16Rik"
24,"1500011B03Rik"
25,"1600012H06Rik"
26,"1600014C10Rik"
27,"1600020E01Rik"
28,"1700001L05Rik"
29,"1700001L19Rik"
30,"1700001O22Rik"
31,"1700003E16Rik"
32,"1700010K23Rik"
33,"1700016P03Rik"
34,"1700017B05Rik"
35,"1700019D03Rik"
36,"1700022I11Rik"
37,"1700025G04Rik"
38,"1700030J22Rik"
39,"1700034H15Rik"
40,"1700037H04Rik"
41,"1700040L08Rik"
42,"1700048O20Rik"
43,"1700052K11Rik"
44,"1700066M21Rik"
45,"1700086L19Rik"
46,"1700087I21Rik"
47,"1700094D03Rik"
48,"1700101I11Rik"
49,"1700123O20Rik"
50,"1700126G02Rik"
51,"1810009A15Rik"
52,"1810013L24Rik"
53,"1810014B01Rik"
54,"1810026B05Rik"
55,"1810030O07Rik"
56,"1810037I17Rik"
57,"1810055G02Rik"
58,"1810058I24Rik"
59,"2010204K13Rik"
60,"2010300C02Rik"
61,"2010315B03Rik"
62,"2210016F16Rik"
63,"2210016L21Rik"
64,"2210408F21Rik"
65,"2210408I21Rik"
66,"2300009A05Rik"
67,"2310011J03Rik"
68,"2310015A10Rik"
69,"2310022A10Rik"
70,"2310022B05Rik"
71,"2310033P09Rik"
72,"2310057M21Rik"
73,"2310058D17Rik"
74,"2310061I04Rik"
75,"2410002F23Rik"
76,"2410004B18Rik"
77,"2410006H16Rik"
78,"2410131K14Rik"
79,"2500004C02Rik"
80,"2510002D24Rik"
81,"2510009E07Rik"
82,"2510039O18Rik"
83,"2610001J05Rik"
84,"2610002M06Rik"
85,"2610005L07Rik"
86,"2610008E11Rik"
87,"2610021A01Rik"
88,"2610035D17Rik"
89,"2610044O15Rik8"
90,"2610203C22Rik"
91,"2610301B20Rik"
92,"2610306M01Rik"
93,"2610507B11Rik"
94,"2700049A03Rik"
95,"2700054A10Rik"
96,"2700062C07Rik"
97,"2700081O15Rik"
98,"2810001G20Rik"
99,"2810004N23Rik"
100,"2810006K23Rik"
101,"2810013P06Rik"
102,"2810021J22Rik"
103,"2810025M15Rik"
104,"2810029C07Rik"
105,"2810032G03Rik"
106,"2810049E08Rik"
107,"2810455O05Rik"
108,"2810459M11Rik"
109,"2900026A02Rik"
110,"2900052N01Rik"
111,"2900064F13Rik"
112,"2900076A07Rik"
113,"2900097C17Rik"
114,"3110001I22Rik"
115,"3110039M20Rik"
116,"3110082I17Rik"
117,"3300002P13Rik"
118,"3830406C13Rik"
119,"4430402I18Rik"
120,"4632404H12Rik"
121,"4632415L05Rik"
122,"4732471J01Rik"
123,"4833413G10Rik"
124,"4833420G17Rik"
125,"4833439L19Rik"
126,"4921516A02Rik"
127,"4921524J17Rik"
128,"4930402H24Rik"
129,"4930430F08Rik"
130,"4930447C04Rik"
131,"4930447M23Rik"
132,"4930452B06Rik"
133,"4930453N24Rik"
134,"4930470G03Rik"
135,"4930473A02Rik"
136,"4930488L21Rik"
137,"4930503L19Rik"
138,"4930506C21Rik"
139,"4930524O07Rik"
140,"4930570G19Rik"
141,"4931403E22Rik"
142,"4931406C07Rik"
143,"4931406P16Rik"
144,"4931414P19Rik"
145,"4931428F04Rik"
146,"4932438A13Rik"
147,"4932441J04Rik"
148,"4933404O12Rik"
149,"4933427D14Rik"
150,"4933429H19Rik"
151,"4933431E20Rik"
152,"4933433G19Rik"
153,"4933434E20Rik"
154,"4933434E20Rik"
155,"4933439C10Rik"
156,"5031425E22Rik"
157,"5031439G07Rik"
158,"5033430I15Rik"
159,"5330413P13Rik"
160,"5330416C01Rik"
161,"5330417C22Rik"
162,"5330434G04Rik"
163,"5530601H04Rik"
164,"5730409E04Rik"
165,"5730455P16Rik"
166,"5730480H06Rik"
167,"5930409G06Rik"
168,"6030458C11Rik"
169,"6330403K07Rik"
170,"6330403L08Rik"
171,"6430548M08Rik"
172,"6430571L13Rik"
173,"6430584L05Rik"
174,"6530402F18Rik"
175,"6820431F20Rik"
176,"8030453O22Rik"
177,"8030462N17Rik"
178,"8430429K09Rik"
179,"9030407P20Rik"
180,"9130024F11Rik"
181,"9130221H12Rik"
182,"9130401M01Rik"
183,"9230112E08Rik"
184,"9330102E08Rik"
185,"9330104G04Rik"
186,"9330121K16Rik"
187,"9330151L19Rik"
188,"9330159F19Rik"
189,"9330162G02Rik"
190,"9330182L06Rik"
191,"9430015G10Rik"
192,"9430085M18Rik"
193,"9530068E07Rik"
194,"9530077C05Rik"
195,"9530082P21Rik"
196,"9830144P21Rik"
197,"9930021J03Rik"
198,"9930104L06Rik"
199,"A030001D20Rik"
200,"A130010J15Rik"
201,"A230004M16Rik"
202,"A230056P14Rik"
203,"A230057D06Rik"
204,"A230072C01Rik"
205,"A230087F16Rik"
206,"A230103L15Rik"
207,"A2ml1"
208,"A330008L17Rik"
209,"A330009N23Rik"
210,"A330023F24Rik"
211,"A330074K22Rik"
212,"A330076H08Rik"
213,"A330084C13Rik"
214,"A430005L14Rik"
215,"A430018G15Rik"
216,"A430033K04Rik"
217,"A430103D13Rik"
218,"A530017D24Rik"
219,"A630072M18Rik"
220,"A730020E08Rik"
221,"A730060N03Rik"
222,"A730081D07Rik"
223,"A830009L08Rik"
224,"A830018L16Rik"
225,"A830082K12Rik"
226,"A830082N09Rik"
227,"A930001C03Rik"
228,"A930005H10Rik"
229,"A930015D03Rik"
230,"A930017M01Rik"
231,"AA414768"
232,"Aaas"
233,"Aacs"
234,"Aagab"
235,"Aak1"
236,"Aamdc"
237,"Aamp"
238,"Aar2"
239,"Aars"
240,"Aars2"
241,"Aarsd1"
242,"Aasdh"
243,"Aasdhppt"
244,"Aass"
245,"Aatf"
246,"Aatk"
247,"Abat"
248,"Abca1"
249,"Abca2"
250,"Abca3"
251,"Abca5"
252,"Abca7"
253,"Abca8a"
254,"Abca8b"
255,"Abca9"
256,"Abcb10"
257,"Abcb1a"
258,"Abcb6"
259,"Abcb7"
260,"Abcb8"
261,"Abcb9"
262,"Abcc1"
263,"Abcc10"
264,"Abcc4"
265,"Abcc5"
266,"Abcc8"
267,"Abcc9"
268,"Abcd1"
269,"Abcd2"
270,"Abcd3"
271,"Abcd4"
272,"Abce1"
273,"Abcf1"
274,"Abcf2"
275,"Abcf3"
276,"Abcg1"
277,"Abcg2"
278,"Abcg4"
279,"Abhd1"
280,"Abhd10"
281,"Abhd11"
282,"Abhd12"
283,"Abhd13"
284,"Abhd14a"
285,"Abhd14b"
286,"Abhd16a"
287,"Abhd17a"
288,"Abhd17b"
289,"Abhd17c"
290,"Abhd18"
291,"Abhd2"
292,"Abhd3"
293,"Abhd4"
294,"Abhd5"
295,"Abhd6"
296,"Abhd8"
297,"Abi1"
298,"Abi2"
299,"Abi3bp"
300,"Abitram"
301,"Abl1"
302,"Abl2"
303,"Ablim1"
304,"Ablim2"
305,"Ablim3"
306,"Abr"
307,"Abracl"
308,"Abraxas2"
309,"Abt1"
310,"Abtb1"
311,"Abtb2"
312,"Acaa1a"
313,"Acaa2"
314,"Acaca"
315,"Acacb"
316,"Acad11"
317,"Acad8"
318,"Acad9"
319,"Acadl"
320,"Acadm"
321,"Acads"
322,"Acadsb"
323,"Acadvl"
324,"Acap2"
325,"Acap3"
326,"Acat1"
327,"Acat2"
328,"Acat3"
329,"Acbd3"
330,"Acbd4"
331,"Acbd5"
332,"Acbd6"
333,"Acd"
334,"Ace"
335,"Acer2"
336,"Acer3"
337,"Ache"
338,"Acin1"
339,"Ackr1"
340,"Ackr2"
341,"Ackr3"
342,"Acly"
343,"Aco1"
344,"Aco2"
345,"Acot11"
346,"Acot13"
347,"Acot4"
348,"Acot6"
349,"Acot7"
350,"Acot8"
351,"Acot9"
352,"Acox1"
353,"Acox3"
354,"Acp1"
355,"Acp2"
356,"Acp6"
357,"Acp7"
358,"Acsbg1"
359,"Acsf2"
360,"Acsf3"
361,"Acsl1"
362,"Acsl3"
363,"Acsl4"
364,"Acsl5"
365,"Acsl6"
366,"Acss1"
367,"Acss2"
368,"Acta1"
369,"Acta2"
370,"Actb"
371,"Actg1"
372,"Actl6a"
373,"Actl6b"
374,"Actn1"
375,"Actn2"
376,"Actn4"
377,"Actr10"
378,"Actr1a"
379,"Actr1b"
380,"Actr2"
381,"Actr3"
382,"Actr3b"
383,"Actr5"
384,"Actr6"
385,"Actr8"
386,"Acvr1"
387,"Acvr1b"
388,"Acvr1c"
389,"Acvr2a"
390,"Acvrl1"
391,"Acy1"
392,"Acyp1"
393,"Acyp2"
394,"Adal"
395,"Adam10"
396,"Adam11"
397,"Adam15"
398,"Adam17"
399,"Adam19"
400,"Adam1a"
401,"Adam22"
402,"Adam23"
403,"Adam9"
404,"Adamts1"
405,"Adamts10"
406,"Adamts15"
407,"Adamts17"
408,"Adamts2"
409,"Adamts20"
410,"Adamts3"
411,"Adamts4"
412,"Adamts8"
413,"Adamtsl1"
414,"Adamtsl2"
415,"Adamtsl4"
416,"Adamtsl5"
417,"Adap1"
418,"Adap2"
419,"Adar"
420,"Adarb1"
421,"Adarb2"
422,"Adat2"
423,"Adat3"
424,"Adck1"
425,"Adck2"
426,"Adck5"
427,"Adcy1"
428,"Adcy2"
429,"Adcy3"
430,"Adcy5"
431,"Adcy6"
432,"Adcy7"
433,"Adcy8"
434,"Adcy9"
435,"Adcyap1"
436,"Adcyap1r1"
437,"Add1"
438,"Add2"
439,"Add3"
440,"Adgra1"
441,"Adgra2"
442,"Adgra3"
443,"Adgrb1"
444,"Adgrb2"
445,"Adgrb3"
446,"Adgrd1"
447,"Adgre1"
448,"Adgre5"
449,"Adgrf5"
450,"Adgrg1"
451,"Adgrg6"
452,"Adgrl1"
453,"Adgrl2"
454,"Adgrl3"
455,"Adgrl4"
456,"Adh5"
457,"Adhfe1"
458,"Adi1"
459,"Adipor1"
460,"Adipor2"
461,"Adk"
462,"Adnp"
463,"Adnp2"
464,"Ado"
465,"Adora1"
466,"Adora2b"
467,"Adpgk"
468,"Adprh"
469,"Adprhl2"
470,"Adprm"
471,"Adra1a"
472,"Adra1b"
473,"Adra1d"
474,"Adra2a"
475,"Adra2c"
476,"Adrb1"
477,"Adrm1"
478,"Adsl"
479,"Adss"
480,"Adssl1"
481,"Aebp1"
482,"Aebp2"
483,"Aen"
484,"Afap1"
485,"Afap1l1"
486,"Afap1l2"
487,"Afdn"
488,"Aff1"
489,"Aff2"
490,"Aff3"
491,"Aff4"
492,"Afg1l"
493,"Afg3l1"
494,"Afg3l2"
495,"Aftph"
496,"Agap1"
497,"Agap2"
498,"Agap3"
499,"Agbl3"
500,"Agbl4"
501,"Agbl5"
502,"Agfg1"
503,"Agfg2"
504,"Aggf1"
505,"Agk"
506,"Agl"
507,"Agmat"
508,"Agmo"
509,"Ago1"
510,"Ago2"
511,"Ago3"
512,"Ago4"
513,"Agpat1"
514,"Agpat3"
515,"Agpat4"
516,"Agpat5"
517,"Agps"
518,"Agrn"
519,"Agtpbp1"
520,"Agtrap"
521,"Ahctf1"
522,"Ahcy"
523,"Ahcyl1"
524,"Ahcyl2"
525,"Ahdc1"
526,"Ahi1"
527,"Ahnak"
528,"Ahr"
529,"Ahsa1"
530,"Ahsa2"
531,"AI115009"
532,"AI413582"
533,"AI480526"
534,"AI504432"
535,"AI593442"
536,"AI597479"
537,"AI837181"
538,"AI854703"
539,"AI987944"
540,"Aida"
541,"Aif1"
542,"Aif1l"
543,"Aifm1"
544,"Aifm2"
545,"Aifm3"
546,"Aig1"
547,"Aimp1"
548,"Aimp2"
549,"Aip"
550,"Ajap1"
551,"Ajm1"
552,"Ak1"
553,"Ak2"
554,"Ak3"
555,"Ak4"
556,"Ak5"
557,"Ak6"
558,"Ak6"
559,"Akain1"
560,"Akap1"
561,"Akap10"
562,"Akap11"
563,"Akap12"
564,"Akap13"
565,"Akap17b"
566,"Akap5"
567,"Akap6"
568,"Akap7"
569,"Akap8"
570,"Akap8l"
571,"Akap9"
572,"Akirin1"
573,"Akirin2"
574,"Akna"
575,"Akr1a1"
576,"Akr1b10"
577,"Akr1b3"
578,"Akr1c14"
579,"Akr1e1"
580,"Akr7a5"
581,"Akt1"
582,"Akt1s1"
583,"Akt2"
584,"Akt3"
585,"Aktip"
586,"Alad"
587,"Alas1"
588,"Alas2"
589,"Alcam"
590,"Aldh16a1"
591,"Aldh18a1"
592,"Aldh1a1"
593,"Aldh1a2"
594,"Aldh1a3"
595,"Aldh1b1"
596,"Aldh1l1"
597,"Aldh2"
598,"Aldh3a1"
599,"Aldh3a2"
600,"Aldh4a1"
601,"Aldh5a1"
602,"Aldh6a1"
603,"Aldh7a1"
604,"Aldh9a1"
605,"Aldoa"
606,"Aldoa"
607,"Aldoc"
608,"Alg1"
609,"Alg10b"
610,"Alg11"
611,"Alg12"
612,"Alg13"
613,"Alg14"
614,"Alg2"
615,"Alg3"
616,"Alg5"
617,"Alg6"
618,"Alg8"
619,"Alg9"
620,"Alk"
621,"Alkbh1"
622,"Alkbh1"
623,"Alkbh3"
624,"Alkbh4"
625,"Alkbh5"
626,"Alkbh6"
627,"Alkbh7"
628,"Alkbh8"
629,"Alms1"
630,"Alox12b"
631,"Alox8"
632,"Alpk1"
633,"Alpl"
634,"Als2"
635,"Als2cl"
636,"Alyref"
637,"Amacr"
638,"Ambra1"
639,"Amd1"
640,"Amd2"
641,"Amdhd2"
642,"Amer1"
643,"Amer2"
644,"Amer3"
645,"Amfr"
646,"Amigo1"
647,"Amigo2"
648,"Ammecr1l"
649,"Amn1"
650,"Amot"
651,"Amotl1"
652,"Amotl2"
653,"Ampd2"
654,"Ampd3"
655,"Amph"
656,"Amt"
657,"Amy1"
658,"Amz1"
659,"Amz2"
660,"Anapc1"
661,"Anapc10"
662,"Anapc11"
663,"Anapc13"
664,"Anapc15"
665,"Anapc16"
666,"Anapc2"
667,"Anapc4"
668,"Anapc5"
669,"Anapc7"
670,"Angel1"
671,"Angel2"
672,"Angpt1"
673,"Angptl6"
674,"Ank"
675,"Ank1"
676,"Ank2"
677,"Ank3"
678,"Ankfy1"
679,"Ankhd1"
680,"Ankib1"
681,"Ankle2"
682,"Ankmy2"
683,"Ankra2"
684,"Ankrd10"
685,"Ankrd11"
686,"Ankrd12"
687,"Ankrd13a"
688,"Ankrd13b"
689,"Ankrd13c"
690,"Ankrd13d"
691,"Ankrd16"
692,"Ankrd17"
693,"Ankrd24"
694,"Ankrd26"
695,"Ankrd27"
696,"Ankrd28"
697,"Ankrd29"
698,"Ankrd33b"
699,"Ankrd34a"
700,"Ankrd34b"
701,"Ankrd34c"
702,"Ankrd35"
703,"Ankrd39"
704,"Ankrd40"
705,"Ankrd42"
706,"Ankrd44"
707,"Ankrd45"
708,"Ankrd46"
709,"Ankrd49"
710,"Ankrd50"
711,"Ankrd52"
712,"Ankrd54"
713,"Ankrd6"
714,"Ankrd63"
715,"Ankrd9"
716,"Anks1"
717,"Anks1b"
718,"Anks3"
719,"Anks6"
720,"Ankzf1"
721,"Anln"
722,"Ano10"
723,"Ano3"
724,"Ano4"
725,"Ano6"
726,"Ano8"
727,"Anp32a"
728,"Anp32b"
729,"Anp32e"
730,"Anpep"
731,"Antxr1"
732,"Anxa11"
733,"Anxa2"
734,"Anxa3"
735,"Anxa5"
736,"Anxa6"
737,"Anxa7"
738,"Aopep"
739,"Aox1"
740,"Ap1ar"
741,"Ap1b1"
742,"Ap1g1"
743,"Ap1g2"
744,"Ap1m1"
745,"Ap1s1"
746,"Ap1s2"
747,"Ap1s3"
748,"Ap2a1"
749,"Ap2a2"
750,"Ap2b1"
751,"Ap2m1"
752,"Ap2m1-ps"
753,"Ap2s1"
754,"Ap3b1"
755,"Ap3b2"
756,"Ap3d1"
757,"Ap3m1"
758,"Ap3m2"
759,"Ap3s1"
760,"Ap3s2"
761,"Ap4b1"
762,"Ap4e1"
763,"Ap4m1"
764,"Ap4s1"
765,"Ap5m1"
766,"Ap5s1"
767,"Ap5z1"
768,"Apaf1"
769,"Apba1"
770,"Apba2"
771,"Apba3"
772,"Apbb1"
773,"Apbb1ip"
774,"Apbb2"
775,"Apbb3"
776,"Apc"
777,"Apc2"
778,"Apcdd1"
779,"Apeh"
780,"Apex1"
781,"Aph1a"
782,"Aph1b"
783,"Aph1c"
784,"Api5"
785,"Apip"
786,"Apln"
787,"Aplp1"
788,"Aplp2"
789,"Apmap"
790,"Apod"
791,"Apoe"
792,"Apol8"
793,"Apold1"
794,"Apoo"
795,"Apopt1"
796,"App"
797,"Appbp2"
798,"Appl1"
799,"Appl2"
800,"Aprt"
801,"Aptx"
802,"Aqp11"
803,"Aqp4"
804,"Aqr"
805,"Ar"
806,"Araf"
807,"Arap1"
808,"Arap2"
809,"Arap3"
810,"Arc"
811,"Arcn1"
812,"Arel1"
813,"Arf1"
814,"Arf2"
815,"Arf3"
816,"Arf4"
817,"Arf5"
818,"Arf6"
819,"Arfgap1"
820,"Arfgap2"
821,"Arfgap3"
822,"Arfgef1"
823,"Arfgef2"
824,"Arfgef3"
825,"Arfip1"
826,"Arfip2"
827,"Arfrp1"
828,"Arglu1"
829,"Arhgap1"
830,"Arhgap10"
831,"Arhgap12"
832,"Arhgap15"
833,"Arhgap17"
834,"Arhgap18"
835,"Arhgap19"
836,"Arhgap20"
837,"Arhgap21"
838,"Arhgap23"
839,"Arhgap24"
840,"Arhgap25"
841,"Arhgap26"
842,"Arhgap26"
843,"Arhgap27"
844,"Arhgap29"
845,"Arhgap31"
846,"Arhgap32"
847,"Arhgap33"
848,"Arhgap35"
849,"Arhgap39"
850,"Arhgap4"
851,"Arhgap42"
852,"Arhgap44"
853,"Arhgap45"
854,"Arhgap5"
855,"Arhgap6"
856,"Arhgdia"
857,"Arhgdib"
858,"Arhgdig"
859,"Arhgef1"
860,"Arhgef10"
861,"Arhgef10l"
862,"Arhgef11"
863,"Arhgef12"
864,"Arhgef15"
865,"Arhgef17"
866,"Arhgef18"
867,"Arhgef19"
868,"Arhgef2"
869,"Arhgef25"
870,"Arhgef26"
871,"Arhgef28"
872,"Arhgef3"
873,"Arhgef4"
874,"Arhgef4"
875,"Arhgef40"
876,"Arhgef6"
877,"Arhgef7"
878,"Arhgef9"
879,"Arid1a"
880,"Arid1b"
881,"Arid2"
882,"Arid3a"
883,"Arid4a"
884,"Arid4b"
885,"Arid5a"
886,"Arid5b"
887,"Arih1"
888,"Arih2"
889,"Arl1"
890,"Arl10"
891,"Arl13b"
892,"Arl14ep"
893,"Arl15"
894,"Arl16"
895,"Arl2"
896,"Arl2bp"
897,"Arl3"
898,"Arl4a"
899,"Arl4c"
900,"Arl4d"
901,"Arl5a"
902,"Arl5b"
903,"Arl6"
904,"Arl6ip1"
905,"Arl6ip4"
906,"Arl6ip5"
907,"Arl6ip6"
908,"Arl8a"
909,"Arl8b"
910,"Armc1"
911,"Armc10"
912,"Armc2"
913,"Armc5"
914,"Armc6"
915,"Armc7"
916,"Armc8"
917,"Armc9"
918,"Armcx1"
919,"Armcx2"
920,"Armcx3"
921,"Armcx4"
922,"Armcx5"
923,"Armh3"
924,"Armh4"
925,"Armt1"
926,"Arnt"
927,"Arnt2"
928,"Arntl"
929,"Arpc1a"
930,"Arpc1b"
931,"Arpc2"
932,"Arpc3"
933,"Arpc4"
934,"Arpc5"
935,"Arpc5l"
936,"Arpin"
937,"Arpp19"
938,"Arpp21"
939,"Arrb1"
940,"Arrb2"
941,"Arrdc1"
942,"Arrdc3"
943,"Arrdc4"
944,"Arsa"
945,"Arsb"
946,"Arsg"
947,"Arsk"
948,"Arv1"
949,"Arvcf"
950,"Arx"
951,"Arxes1"
952,"Arxes2"
953,"As3mt"
954,"Asah1"
955,"Asah2"
956,"Asap1"
957,"Asap2"
958,"Asb1"
959,"Asb13"
960,"Asb3"
961,"Asb6"
962,"Asb7"
963,"Asb8"
964,"Ascc1"
965,"Ascc2"
966,"Ascc3"
967,"Asf1a"
968,"Ash1l"
969,"Ash2l"
970,"Asic1"
971,"Asic2"
972,"Asic4"
973,"Asl"
974,"Asna1"
975,"Asns"
976,"Asnsd1"
977,"Aspa"
978,"Asph"
979,"Asphd1"
980,"Asphd2"
981,"Aspscr1"
982,"Asrgl1"
983,"Ass1"
984,"Astn1"
985,"Astn2"
986,"Asxl1"
987,"Asxl2"
988,"Asxl3"
989,"Atad1"
990,"Atad2"
991,"Atad2b"
992,"Atad3a"
993,"Atat1"
994,"Atcay"
995,"Atcayos"
996,"Ate1"
997,"Atf1"
998,"Atf2"
999,"Atf4"
1000,"Atf5"
1001,"Atf6"
1002,"Atf6b"
1003,"Atf7"
1004,"Atf7ip"
1005,"Atg10"
1006,"Atg101"
1007,"Atg12"
1008,"Atg13"
1009,"Atg14"
1010,"Atg16l1"
1011,"Atg16l2"
1012,"Atg2a"
1013,"Atg2b"
1014,"Atg3"
1015,"Atg4a"
1016,"Atg4b"
1017,"Atg4c"
1018,"Atg4d"
1019,"Atg5"
1020,"Atg7"
1021,"Atg9a"
1022,"Atg9b"
1023,"Atic"
1024,"Atl1"
1025,"Atl2"
1026,"Atl3"
1027,"Atm"
1028,"Atmin"
1029,"Atn1"
1030,"Atox1"
1031,"Atp10a"
1032,"Atp10d"
1033,"Atp11a"
1034,"Atp11b"
1035,"Atp11c"
1036,"Atp13a1"
1037,"Atp13a2"
1038,"Atp13a3"
1039,"Atp13a4"
1040,"Atp13a5"
1041,"Atp1a1"
1042,"Atp1a2"
1043,"Atp1a3"
1044,"Atp1b1"
1045,"Atp1b2"
1046,"Atp1b3"
1047,"Atp23"
1048,"Atp2a2"
1049,"Atp2a3"
1050,"Atp2b1"
1051,"Atp2b2"
1052,"Atp2b3"
1053,"Atp2b4"
1054,"Atp2c1"
1055,"Atp5a1"
1056,"Atp5b"
1057,"Atp5c1"
1058,"Atp5d"
1059,"Atp5e"
1060,"Atp5g1"
1061,"Atp5g2"
1062,"Atp5g3"
1063,"Atp5h"
1064,"Atp5j"
1065,"Atp5j2"
1066,"Atp5k"
1067,"Atp5l"
1068,"Atp5md"
1069,"Atp5mpl"
1070,"Atp5o"
1071,"Atp5o"
1072,"Atp5pb"
1073,"Atp6ap1"
1074,"Atp6ap1l"
1075,"Atp6ap2"
1076,"Atp6v0a1"
1077,"Atp6v0a2"
1078,"Atp6v0a4"
1079,"Atp6v0b"
1080,"Atp6v0c"
1081,"Atp6v0c-ps2"
1082,"Atp6v0d1"
1083,"Atp6v0e"
1084,"Atp6v0e2"
1085,"Atp6v1a"
1086,"Atp6v1b2"
1087,"Atp6v1c1"
1088,"Atp6v1d"
1089,"Atp6v1e1"
1090,"Atp6v1f"
1091,"Atp6v1g1"
1092,"Atp6v1g2"
1093,"Atp6v1h"
1094,"Atp7a"
1095,"Atp8a1"
1096,"Atp8a2"
1097,"Atp8b2"
1098,"Atp9a"
1099,"Atp9b"
1100,"Atpaf1"
1101,"Atpaf2"
1102,"Atpif1"
1103,"Atpsckmt"
1104,"Atr"
1105,"Atraid"
1106,"Atrip"
1107,"Atrn"
1108,"Atrnl1"
1109,"Atrx"
1110,"Atxn1"
1111,"Atxn10"
1112,"Atxn1l"
1113,"Atxn2"
1114,"Atxn2l"
1115,"Atxn3"
1116,"Atxn7"
1117,"Atxn7l1"
1118,"Atxn7l2"
1119,"Atxn7l3"
1120,"Atxn7l3b"
1121,"AU022252"
1122,"AU040320"
1123,"AU041133"
1124,"Auh"
1125,"Aup1"
1126,"Aurkaip1"
1127,"Auts2"
1128,"Aven"
1129,"Avl9"
1130,"Avpi1"
1131,"AW011738"
1132,"AW047730"
1133,"AW146154"
1134,"AW209491"
1135,"AW549877"
1136,"AW551984"
1137,"AW554918"
1138,"Axin1"
1139,"Axin2"
1140,"Axl"
1141,"Azi2"
1142,"Azin1"
1143,"Azin2"
1144,"B130046B21Rik"
1145,"B230118H07Rik"
1146,"B230209E15Rik"
1147,"B230216N24Rik"
1148,"B230217C12Rik"
1149,"B230219D22Rik"
1150,"B230303A05Rik"
1151,"B230307C23Rik"
1152,"B230334C09Rik"
1153,"B230354K17Rik"
1154,"B2m"
1155,"B3galnt1"
1156,"B3galnt2"
1157,"B3galt1"
1158,"B3galt2"
1159,"B3galt5"
1160,"B3galt6"
1161,"B3gat1"
1162,"B3gat2"
1163,"B3gat3"
1164,"B3glct"
1165,"B3gnt2"
1166,"B4galnt1"
1167,"B4galnt4"
1168,"B4galt1"
1169,"B4galt2"
1170,"B4galt3"
1171,"B4galt4"
1172,"B4galt5"
1173,"B4galt6"
1174,"B4galt7"
1175,"B4gat1"
1176,"B630019K06Rik"
1177,"B830017H08Rik"
1178,"B930095G15Rik"
1179,"B9d1"
1180,"B9d2"
1181,"Baalc"
1182,"Babam1"
1183,"Babam2"
1184,"Bace1"
1185,"Bace2"
1186,"Bach1"
1187,"Bach2"
1188,"Bad"
1189,"Bag1"
1190,"Bag2"
1191,"Bag3"
1192,"Bag4"
1193,"Bag5"
1194,"Bag6"
1195,"Bahcc1"
1196,"Bahd1"
1197,"Baiap2"
1198,"Baiap3"
1199,"Bak1"
1200,"Banf1"
1201,"Banp"
1202,"Bap1"
1203,"Basp1"
1204,"Bax"
1205,"Baz1a"
1206,"Baz1b"
1207,"Baz2a"
1208,"Baz2b"
1209,"Bbip1"
1210,"Bbs1"
1211,"Bbs10"
1212,"Bbs2"
1213,"Bbs4"
1214,"Bbs5"
1215,"Bbs7"
1216,"Bbs9"
1217,"Bbx"
1218,"BC002059"
1219,"BC003965"
1220,"BC004004"
1221,"BC005537"
1222,"BC005624"
1223,"BC017158"
1224,"BC023719"
1225,"BC024063"
1226,"BC024978"
1227,"BC029722"
1228,"BC030343"
1229,"BC030500"
1230,"BC031181"
1231,"BC048403"
1232,"BC052040"
1233,"Bc1"
1234,"Bcam"
1235,"Bcan"
1236,"Bcap29"
1237,"Bcap31"
1238,"Bcar1"
1239,"Bcar3"
1240,"Bcas1"
1241,"Bcas2"
1242,"Bcas3"
1243,"Bcat1"
1244,"Bcat2"
1245,"Bccip"
1246,"Bckdha"
1247,"Bckdhb"
1248,"Bckdk"
1249,"Bcl10"
1250,"Bcl11a"
1251,"Bcl11b"
1252,"Bcl2"
1253,"Bcl2l1"
1254,"Bcl2l11"
1255,"Bcl2l13"
1256,"Bcl2l2"
1257,"Bcl6"
1258,"Bcl7a"
1259,"Bcl7b"
1260,"Bcl7c"
1261,"Bcl9"
1262,"Bcl9l"
1263,"Bclaf1"
1264,"Bclaf3"
1265,"Bcor"
1266,"Bcorl1"
1267,"Bcr"
1268,"Bcs1l"
1269,"Bdh1"
1270,"Bdnf"
1271,"Bdp1"
1272,"Bean1"
1273,"Becn1"
1274,"Begain"
1275,"Bend3"
1276,"Bend4"
1277,"Bend5"
1278,"Bend6"
1279,"Bet1"
1280,"Bet1l"
1281,"Bex1"
1282,"Bex2"
1283,"Bex3"
1284,"Bex4"
1285,"Bex4"
1286,"Bfar"
1287,"Bgn"
1288,"Bhlhb9"
1289,"Bhlhe22"
1290,"Bhlhe40"
1291,"Bhlhe41"
1292,"Bicc1"
1293,"Bicd1"
1294,"Bicd2"
1295,"Bicdl1"
1296,"Bicra"
1297,"Bicral"
1298,"Bid"
1299,"Bin1"
1300,"Bin3"
1301,"Birc2"
1302,"Birc6"
1303,"Bivm"
1304,"Blcap"
1305,"Blmh"
1306,"Blnk"
1307,"Bloc1s1"
1308,"Bloc1s2"
1309,"Bloc1s3"
1310,"Bloc1s4"
1311,"Bloc1s5"
1312,"Bloc1s6"
1313,"Blvra"
1314,"Blvrb"
1315,"Blzf1"
1316,"Bmerb1"
1317,"Bmi1"
1318,"Bmp1"
1319,"Bmp2"
1320,"Bmp2k"
1321,"Bmp3"
1322,"Bmp6"
1323,"Bmp7"
1324,"Bmper"
1325,"Bmpr1a"
1326,"Bmpr1b"
1327,"Bmpr2"
1328,"Bms1"
1329,"Bmt2"
1330,"Bmyc"
1331,"Bnip1"
1332,"Bnip2"
1333,"Bnip3"
1334,"Bnip3l"
1335,"Bnip5"
1336,"Boc"
1337,"Bod1"
1338,"Bod1l"
1339,"Bok"
1340,"Bola1"
1341,"Bola2"
1342,"Bola3"
1343,"Bop1"
1344,"Borcs5"
1345,"Borcs6"
1346,"Borcs7"
1347,"Borcs8"
1348,"Bpgm"
1349,"Bphl"
1350,"Bpnt1"
1351,"Bptf"
1352,"Braf"
1353,"Brap"
1354,"Brat1"
1355,"Brca2"
1356,"Brcc3"
1357,"Brd1"
1358,"Brd2"
1359,"Brd3"
1360,"Brd3os"
1361,"Brd4"
1362,"Brd7"
1363,"Brd8"
1364,"Brd9"
1365,"Brdt"
1366,"Brf1"
1367,"Brf2"
1368,"Bri3"
1369,"Bri3bp"
1370,"Brinp1"
1371,"Brinp2"
1372,"Brinp3"
1373,"Brip1os"
1374,"Brix1"
1375,"Brk1"
1376,"Brms1"
1377,"Brms1l"
1378,"Brox"
1379,"Brpf1"
1380,"Brpf3"
1381,"Brsk1"
1382,"Brsk2"
1383,"Brwd1"
1384,"Brwd3"
1385,"Bscl2"
1386,"Bsdc1"
1387,"Bsg"
1388,"Bsn"
1389,"Btaf1"
1390,"Btbd1"
1391,"Btbd10"
1392,"Btbd11"
1393,"Btbd17"
1394,"Btbd19"
1395,"Btbd2"
1396,"Btbd3"
1397,"Btbd6"
1398,"Btbd7"
1399,"Btbd8"
1400,"Btbd8"
1401,"Btbd9"
1402,"Btd"
1403,"Btf3"
1404,"Btf3l4"
1405,"Btg1"
1406,"Btg2"
1407,"Btrc"
1408,"Bub3"
1409,"Bud13"
1410,"Bud23"
1411,"Bud31"
1412,"Bysl"
1413,"Bzw1"
1414,"Bzw2"
1415,"C030006K11Rik"
1416,"C030014I23Rik"
1417,"C030017B01Rik"
1418,"C030018K13Rik"
1419,"C030029H02Rik"
1420,"C030037D09Rik"
1421,"C130071C03Rik"
1422,"C130074G19Rik"
1423,"C1d"
1424,"C1galt1"
1425,"C1galt1c1"
1426,"C1qa"
1427,"C1qb"
1428,"C1qbp"
1429,"C1qc"
1430,"C1ql3"
1431,"C1qtnf12"
1432,"C1qtnf4"
1433,"C1qtnf5"
1434,"C230057M02Rik"
1435,"C2cd2"
1436,"C2cd2l"
1437,"C2cd3"
1438,"C2cd4c"
1439,"C2cd5"
1440,"C330007P06Rik"
1441,"C330018D20Rik"
1442,"C4b"
1443,"C530005A16Rik"
1444,"C530008M17Rik"
1445,"C630043F03Rik"
1446,"C730002L08Rik"
1447,"C77080"
1448,"C78859"
1449,"C87436"
1450,"C9orf72"
1451,"Caap1"
1452,"Cab39"
1453,"Cab39l"
1454,"Cabin1"
1455,"Cables1"
1456,"Cables2"
1457,"Cabp1"
1458,"Cabp7"
1459,"Cabyr"
1460,"Cacfd1"
1461,"Cachd1"
1462,"Cacna1a"
1463,"Cacna1b"
1464,"Cacna1c"
1465,"Cacna1d"
1466,"Cacna1e"
1467,"Cacna1g"
1468,"Cacna1h"
1469,"Cacna1i"
1470,"Cacna2d1"
1471,"Cacna2d2"
1472,"Cacna2d3"
1473,"Cacnb1"
1474,"Cacnb2"
1475,"Cacnb3"
1476,"Cacnb4"
1477,"Cacng2"
1478,"Cacng3"
1479,"Cacng4"
1480,"Cacng5"
1481,"Cacng7"
1482,"Cacng8"
1483,"Cactin"
1484,"Cacul1"
1485,"Cacybp"
1486,"Cad"
1487,"Cadm1"
1488,"Cadm2"
1489,"Cadm3"
1490,"Cadm4"
1491,"Cadps"
1492,"Cadps2"
1493,"Calb1"
1494,"Calb2"
1495,"Calcoco1"
1496,"Calcrl"
1497,"Cald1"
1498,"Calhm2"
1499,"Calhm5"
1500,"Calm1"
1501,"Calm2"
1502,"Calm3"
1503,"Caln1"
1504,"Calr"
1505,"Calu"
1506,"Caly"
1507,"Camk1"
1508,"Camk1d"
1509,"Camk1g"
1510,"Camk2a"
1511,"Camk2b"
1512,"Camk2d"
1513,"Camk2g"
1514,"Camk2n1"
1515,"Camk2n2"
1516,"Camk4"
1517,"Camkk1"
1518,"Camkk2"
1519,"Camkv"
1520,"Caml"
1521,"Camsap1"
1522,"Camsap2"
1523,"Camsap3"
1524,"Camta1"
1525,"Camta2"
1526,"Cand1"
1527,"Cant1"
1528,"Canx"
1529,"Cap1"
1530,"Cap2"
1531,"Capn1"
1532,"Capn10"
1533,"Capn15"
1534,"Capn2"
1535,"Capn3"
1536,"Capn5"
1537,"Capn7"
1538,"Capns1"
1539,"Caprin1"
1540,"Capza1"
1541,"Capza1-ps1"
1542,"Capza2"
1543,"Capzb"
1544,"Car10"
1545,"Car11"
1546,"Car12"
1547,"Car14"
1548,"Car15"
1549,"Car2"
1550,"Car4"
1551,"Car5b"
1552,"Car7"
1553,"Car8"
1554,"Card10"
1555,"Carf"
1556,"Carhsp1"
1557,"Carm1"
1558,"Carmil1"
1559,"Carmil2"
1560,"Carmil3"
1561,"Carnmt1"
1562,"Cars"
1563,"Cars2"
1564,"Casc3"
1565,"Casc4"
1566,"Casd1"
1567,"Cask"
1568,"Caskin1"
1569,"Caskin2"
1570,"Casp1"
1571,"Casp2"
1572,"Casp3"
1573,"Casp8ap2"
1574,"Casp9"
1575,"Casq2"
1576,"Cast"
1577,"Castor2"
1578,"Cat"
1579,"Catspere1"
1580,"Catspere2"
1581,"Catsperz"
1582,"Cav1"
1583,"Cav2"
1584,"Cavin1"
1585,"Cavin2"
1586,"Cavin3"
1587,"Cbarp"
1588,"Cbfa2t2"
1589,"Cbfa2t3"
1590,"Cbfb"
1591,"Cbl"
1592,"Cblb"
1593,"Cbll1"
1594,"Cbln1"
1595,"Cbln2"
1596,"Cbln4"
1597,"Cbr1"
1598,"Cbr3"
1599,"Cbr4"
1600,"Cbs"
1601,"Cbwd1"
1602,"Cbx1"
1603,"Cbx3"
1604,"Cbx4"
1605,"Cbx5"
1606,"Cbx6"
1607,"Cbx7"
1608,"Cbx8"
1609,"Cby1"
1610,"Cc2d1a"
1611,"Cc2d1b"
1612,"Cc2d2a"
1613,"Ccar1"
1614,"Ccar2"
1615,"Ccbe1"
1616,"Ccdc103"
1617,"Ccdc106"
1618,"Ccdc107"
1619,"Ccdc112"
1620,"Ccdc115"
1621,"Ccdc117"
1622,"Ccdc12"
1623,"Ccdc120"
1624,"Ccdc124"
1625,"Ccdc126"
1626,"Ccdc127"
1627,"Ccdc130"
1628,"Ccdc134"
1629,"Ccdc136"
1630,"Ccdc137"
1631,"Ccdc138"
1632,"Ccdc141"
1633,"Ccdc148"
1634,"Ccdc149"
1635,"Ccdc152"
1636,"Ccdc157"
1637,"Ccdc159"
1638,"Ccdc166"
1639,"Ccdc167"
1640,"Ccdc174"
1641,"Ccdc177"
1642,"Ccdc181"
1643,"Ccdc184"
1644,"Ccdc186"
1645,"Ccdc190"
1646,"Ccdc22"
1647,"Ccdc25"
1648,"Ccdc28a"
1649,"Ccdc28b"
1650,"Ccdc3"
1651,"Ccdc30"
1652,"Ccdc32"
1653,"Ccdc39"
1654,"Ccdc43"
1655,"Ccdc47"
1656,"Ccdc50"
1657,"Ccdc57"
1658,"Ccdc58"
1659,"Ccdc59"
1660,"Ccdc6"
1661,"Ccdc61"
1662,"Ccdc65"
1663,"Ccdc66"
1664,"Ccdc71"
1665,"Ccdc71l"
1666,"Ccdc74a"
1667,"Ccdc80"
1668,"Ccdc82"
1669,"Ccdc84"
1670,"Ccdc85a"
1671,"Ccdc85b"
1672,"Ccdc85c"
1673,"Ccdc86"
1674,"Ccdc87"
1675,"Ccdc88a"
1676,"Ccdc88c"
1677,"Ccdc9"
1678,"Ccdc90b"
1679,"Ccdc91"
1680,"Ccdc92"
1681,"Ccdc92b"
1682,"Ccdc93"
1683,"Ccdc97"
1684,"Cck"
1685,"Cckbr"
1686,"Ccl25"
1687,"Ccl27a"
1688,"Ccl27a"
1689,"Ccl27a"
1690,"Ccl27a"
1691,"Ccl28"
1692,"Ccm2"
1693,"Ccn1"
1694,"Ccn2"
1695,"Ccn3"
1696,"Ccn4"
1697,"Ccnc"
1698,"Ccnd1"
1699,"Ccnd2"
1700,"Ccnd3"
1701,"Ccndbp1"
1702,"Ccne1"
1703,"Ccne2"
1704,"Ccnf"
1705,"Ccng1"
1706,"Ccng2"
1707,"Ccnh"
1708,"Ccni"
1709,"Ccnj"
1710,"Ccnk"
1711,"Ccnl1"
1712,"Ccnl2"
1713,"Ccnq"
1714,"Ccnt1"
1715,"Ccnt2"
1716,"Ccny"
1717,"Ccnyl1"
1718,"Ccp110"
1719,"Ccpg1"
1720,"Ccr5"
1721,"Ccs"
1722,"Ccsap"
1723,"Ccser1"
1724,"Ccser2"
1725,"Cct2"
1726,"Cct3"
1727,"Cct4"
1728,"Cct5"
1729,"Cct6a"
1730,"Cct7"
1731,"Cct8"
1732,"Ccz1"
1733,"Cd151"
1734,"Cd164"
1735,"Cd200"
1736,"Cd24a"
1737,"Cd276"
1738,"Cd2ap"
1739,"Cd2bp2"
1740,"Cd302"
1741,"Cd320"
1742,"Cd33"
1743,"Cd34"
1744,"Cd38"
1745,"Cd3eap"
1746,"Cd44"
1747,"Cd47"
1748,"Cd53"
1749,"Cd55"
1750,"Cd59a"
1751,"Cd63"
1752,"Cd68"
1753,"Cd72"
1754,"Cd74"
1755,"Cd81"
1756,"Cd82"
1757,"Cd83"
1758,"Cd9"
1759,"Cd93"
1760,"Cd99l2"
1761,"Cdadc1"
1762,"Cdan1"
1763,"Cdc123"
1764,"Cdc14b"
1765,"Cdc16"
1766,"Cdc23"
1767,"Cdc25a"
1768,"Cdc25b"
1769,"Cdc26"
1770,"Cdc27"
1771,"Cdc34"
1772,"Cdc37"
1773,"Cdc37l1"
1774,"Cdc40"
1775,"Cdc42"
1776,"Cdc42bpa"
1777,"Cdc42bpb"
1778,"Cdc42ep1"
1779,"Cdc42ep2"
1780,"Cdc42ep3"
1781,"Cdc42ep4"
1782,"Cdc42se1"
1783,"Cdc42se2"
1784,"Cdc5l"
1785,"Cdc7"
1786,"Cdc73"
1787,"Cdca4"
1788,"Cdh10"
1789,"Cdh11"
1790,"Cdh12"
1791,"Cdh13"
1792,"Cdh18"
1793,"Cdh19"
1794,"Cdh2"
1795,"Cdh20"
1796,"Cdh22"
1797,"Cdh4"
1798,"Cdh5"
1799,"Cdh6"
1800,"Cdh7"
1801,"Cdh8"
1802,"Cdh9"
1803,"Cdhr1"
1804,"Cdip1"
1805,"Cdipt"
1806,"Cdk10"
1807,"Cdk11b"
1808,"Cdk12"
1809,"Cdk13"
1810,"Cdk14"
1811,"Cdk16"
1812,"Cdk17"
1813,"Cdk18"
1814,"Cdk19"
1815,"Cdk20"
1816,"Cdk2ap1"
1817,"Cdk2ap2"
1818,"Cdk4"
1819,"Cdk5"
1820,"Cdk5r1"
1821,"Cdk5r2"
1822,"Cdk5rap1"
1823,"Cdk5rap2"
1824,"Cdk5rap3"
1825,"Cdk7"
1826,"Cdk8"
1827,"Cdk9"
1828,"Cdkal1"
1829,"Cdkl1"
1830,"Cdkl2"
1831,"Cdkl3"
1832,"Cdkl4"
1833,"Cdkl5"
1834,"Cdkn1a"
1835,"Cdkn1b"
1836,"Cdkn1c"
1837,"Cdkn2aip"
1838,"Cdkn2aipnl"
1839,"Cdkn2d"
1840,"Cdo1"
1841,"Cdon"
1842,"Cdpf1"
1843,"Cdr1"
1844,"Cdr1os"
1845,"Cdr2"
1846,"Cdr2l"
1847,"Cds1"
1848,"Cds2"
1849,"Cdv3"
1850,"Cdyl"
1851,"Cdyl2"
1852,"Cebpa"
1853,"Cebpg"
1854,"Cebpz"
1855,"Cebpzos"
1856,"Cela1"
1857,"Celf1"
1858,"Celf2"
1859,"Celf3"
1860,"Celf4"
1861,"Celf5"
1862,"Celf6"
1863,"Celsr1"
1864,"Celsr2"
1865,"Celsr3"
1866,"Cemip"
1867,"Cemip2"
1868,"Cend1"
1869,"Cenpb"
1870,"Cenpc1"
1871,"Cenpo"
1872,"Cenpt"
1873,"Cenpu"
1874,"Cenpv"
1875,"Cenpw"
1876,"Cenpx"
1877,"Cep104"
1878,"Cep120"
1879,"Cep126"
1880,"Cep128"
1881,"Cep131"
1882,"Cep135"
1883,"Cep162"
1884,"Cep164"
1885,"Cep170"
1886,"Cep170b"
1887,"Cep19"
1888,"Cep192"
1889,"Cep250"
1890,"Cep290"
1891,"Cep295"
1892,"Cep350"
1893,"Cep41"
1894,"Cep44"
1895,"Cep57"
1896,"Cep63"
1897,"Cep68"
1898,"Cep70"
1899,"Cep76"
1900,"Cep78"
1901,"Cep83"
1902,"Cep83os"
1903,"Cep85"
1904,"Cep85l"
1905,"Cep89"
1906,"Cep95"
1907,"Cep97"
1908,"Cept1"
1909,"Cerk"
1910,"Cerox1"
1911,"Cers1"
1912,"Cers1"
1913,"Cers2"
1914,"Cers4"
1915,"Cers5"
1916,"Cers6"
1917,"Cetn2"
1918,"Cetn3"
1919,"Cetn4"
1920,"Cfap20"
1921,"Cfap298"
1922,"Cfap300"
1923,"Cfap36"
1924,"Cfap410"
1925,"Cfap46"
1926,"Cfap54"
1927,"Cfap69"
1928,"Cfap74"
1929,"Cfap97"
1930,"Cfdp1"
1931,"Cfh"
1932,"Cfl1"
1933,"Cfl2"
1934,"Cflar"
1935,"Cfp"
1936,"Cggbp1"
1937,"Cgnl1"
1938,"Cgref1"
1939,"Cgrrf1"
1940,"Chac1"
1941,"Chac2"
1942,"Chadl"
1943,"Chaf1a"
1944,"Champ1"
1945,"Chchd1"
1946,"Chchd10"
1947,"Chchd2"
1948,"Chchd3"
1949,"Chchd4"
1950,"Chchd5"
1951,"Chchd6"
1952,"Chchd7"
1953,"Chd1"
1954,"Chd1l"
1955,"Chd2"
1956,"Chd3"
1957,"Chd4"
1958,"Chd5"
1959,"Chd6"
1960,"Chd7"
1961,"Chd8"
1962,"Chd9"
1963,"Cherp"
1964,"Chfr"
1965,"Chga"
1966,"Chgb"
1967,"Chic1"
1968,"Chic2"
1969,"Chid1"
1970,"Chil1"
1971,"Chka"
1972,"Chkb"
1973,"Chl1"
1974,"Chm"
1975,"Chml"
1976,"Chmp1a"
1977,"Chmp1b"
1978,"Chmp2a"
1979,"Chmp2b"
1980,"Chmp3"
1981,"Chmp4b"
1982,"Chmp5"
1983,"Chmp6"
1984,"Chmp7"
1985,"Chn1"
1986,"Chn1os1"
1987,"Chn1os3"
1988,"Chn2"
1989,"Chordc1"
1990,"Chp1"
1991,"Chpf"
1992,"Chpf2"
1993,"Chpt1"
1994,"Chrac1"
1995,"Chrd"
1996,"Chrdl1"
1997,"Chrm1"
1998,"Chrm2"
1999,"Chrm3"
[truncated: 10,316 more rows]

## Sheet: semplified_format
1	0610009B22Rik
2	0610010F05Rik
3	0610010K14Rik
4	0610012G03Rik
5	0610030E20Rik
6	1110002E22Rik
7	1110002L01Rik
8	1110004F10Rik
9	1110008P14Rik
10	1110012L19Rik
11	1110018N20Rik
12	1110032A03Rik
13	1110032F04Rik
14	1110038B12Rik
15	1110038F14Rik
16	1110046J04Rik
17	1110051M20Rik
18	1110059E24Rik
19	1110059G10Rik
20	1110065P20Rik
21	1500004A13Rik
22	1500009C09Rik
23	1500009L16Rik
24	1500011B03Rik
25	1600012H06Rik
26	1600014C10Rik
27	1600020E01Rik
28	1700001L05Rik
29	1700001L19Rik
30	1700001O22Rik
31	1700003E16Rik
32	1700010K23Rik
33	1700016P03Rik
34	1700017B05Rik
35	1700019D03Rik
36	1700022I11Rik
37	1700025G04Rik
38	1700030J22Rik
39	1700034H15Rik
40	1700037H04Rik
41	1700040L08Rik
42	1700048O20Rik
43	1700052K11Rik
44	1700066M21Rik
45	1700086L19Rik
46	1700087I21Rik
47	1700094D03Rik
48	1700101I11Rik
49	1700123O20Rik
50	1700126G02Rik
51	1810009A15Rik
52	1810013L24Rik
53	1810014B01Rik
54	1810026B05Rik
55	1810030O07Rik
56	1810037I17Rik
57	1810055G02Rik
58	1810058I24Rik
59	2010204K13Rik
60	2010300C02Rik
61	2010315B03Rik
62	2210016F16Rik
63	2210016L21Rik
64	2210408F21Rik
65	2210408I21Rik
66	2300009A05Rik
67	2310011J03Rik
68	2310015A10Rik
69	2310022A10Rik
70	2310022B05Rik
71	2310033P09Rik
72	2310057M21Rik
73	2310058D17Rik
74	2310061I04Rik
75	2410002F23Rik
76	2410004B18Rik
77	2410006H16Rik
78	2410131K14Rik
79	2500004C02Rik
80	2510002D24Rik
81	2510009E07Rik
82	2510039O18Rik
83	2610001J05Rik
84	2610002M06Rik
85	2610005L07Rik
86	2610008E11Rik
87	2610021A01Rik
88	2610035D17Rik
89	2610044O15Rik8
90	2610203C22Rik
91	2610301B20Rik
92	2610306M01Rik
93	2610507B11Rik
94	2700049A03Rik
95	2700054A10Rik
96	2700062C07Rik
97	2700081O15Rik
98	2810001G20Rik
99	2810004N23Rik
100	2810006K23Rik
101	2810013P06Rik
102	2810021J22Rik
103	2810025M15Rik
104	2810029C07Rik
105	2810032G03Rik
106	2810049E08Rik
107	2810455O05Rik
108	2810459M11Rik
109	2900026A02Rik
110	2900052N01Rik
111	2900064F13Rik
112	2900076A07Rik
113	2900097C17Rik
114	3110001I22Rik
115	3110039M20Rik
116	3110082I17Rik
117	3300002P13Rik
118	3830406C13Rik
119	4430402I18Rik
120	4632404H12Rik
121	4632415L05Rik
122	4732471J01Rik
123	4833413G10Rik
124	4833420G17Rik
125	4833439L19Rik
126	4921516A02Rik
127	4921524J17Rik
128	4930402H24Rik
129	4930430F08Rik
130	4930447C04Rik
131	4930447M23Rik
132	4930452B06Rik
133	4930453N24Rik
134	4930470G03Rik
135	4930473A02Rik
136	4930488L21Rik
137	4930503L19Rik
138	4930506C21Rik
139	4930524O07Rik
140	4930570G19Rik
141	4931403E22Rik
142	4931406C07Rik
143	4931406P16Rik
144	4931414P19Rik
145	4931428F04Rik
146	4932438A13Rik
147	4932441J04Rik
148	4933404O12Rik
149	4933427D14Rik
150	4933429H19Rik
151	4933431E20Rik
152	4933433G19Rik
153	4933434E20Rik
154	4933434E20Rik
155	4933439C10Rik
156	5031425E22Rik
157	5031439G07Rik
158	5033430I15Rik
159	5330413P13Rik
160	5330416C01Rik
161	5330417C22Rik
162	5330434G04Rik
163	5530601H04Rik
164	5730409E04Rik
165	5730455P16Rik
166	5730480H06Rik
167	5930409G06Rik
168	6030458C11Rik
169	6330403K07Rik
170	6330403L08Rik
171	6430548M08Rik
172	6430571L13Rik
173	6430584L05Rik
174	6530402F18Rik
175	6820431F20Rik
176	8030453O22Rik
177	8030462N17Rik
178	8430429K09Rik
179	9030407P20Rik
180	9130024F11Rik
181	9130221H12Rik
182	9130401M01Rik
183	9230112E08Rik
184	9330102E08Rik
185	9330104G04Rik
186	9330121K16Rik
187	9330151L19Rik
188	9330159F19Rik
189	9330162G02Rik
190	9330182L06Rik
191	9430015G10Rik
192	9430085M18Rik
193	9530068E07Rik
194	9530077C05Rik
195	9530082P21Rik
196	9830144P21Rik
197	9930021J03Rik
198	9930104L06Rik
199	A030001D20Rik
200	A130010J15Rik
201	A230004M16Rik
202	A230056P14Rik
203	A230057D06Rik
204	A230072C01Rik
205	A230087F16Rik
206	A230103L15Rik
207	A2ml1
208	A330008L17Rik
209	A330009N23Rik
210	A330023F24Rik
211	A330074K22Rik
212	A330076H08Rik
213	A330084C13Rik
214	A430005L14Rik
215	A430018G15Rik
216	A430033K04Rik
217	A430103D13Rik
218	A530017D24Rik
219	A630072M18Rik
220	A730020E08Rik
221	A730060N03Rik
222	A730081D07Rik
223	A830009L08Rik
224	A830018L16Rik
225	A830082K12Rik
226	A830082N09Rik
227	A930001C03Rik
228	A930005H10Rik
229	A930015D03Rik
230	A930017M01Rik
231	AA414768
232	Aaas
233	Aacs
234	Aagab
235	Aak1
236	Aamdc
237	Aamp
238	Aar2
239	Aars
240	Aars2
241	Aarsd1
242	Aasdh
243	Aasdhppt
244	Aass
245	Aatf
246	Aatk
247	Abat
248	Abca1
249	Abca2
250	Abca3
251	Abca5
252	Abca7
253	Abca8a
254	Abca8b
255	Abca9
256	Abcb10
257	Abcb1a
258	Abcb6
259	Abcb7
260	Abcb8
261	Abcb9
262	Abcc1
263	Abcc10
264	Abcc4
265	Abcc5
266	Abcc8
267	Abcc9
268	Abcd1
269	Abcd2
270	Abcd3
271	Abcd4
272	Abce1
273	Abcf1
274	Abcf2
275	Abcf3
276	Abcg1
277	Abcg2
278	Abcg4
279	Abhd1
280	Abhd10
281	Abhd11
282	Abhd12
283	Abhd13
284	Abhd14a
285	Abhd14b
286	Abhd16a
287	Abhd17a
288	Abhd17b
289	Abhd17c
290	Abhd18
291	Abhd2
292	Abhd3
293	Abhd4
294	Abhd5
295	Abhd6
296	Abhd8
297	Abi1
298	Abi2
299	Abi3bp
300	Abitram
301	Abl1
302	Abl2
303	Ablim1
304	Ablim2
305	Ablim3
306	Abr
307	Abracl
308	Abraxas2
309	Abt1
310	Abtb1
311	Abtb2
312	Acaa1a
313	Acaa2
314	Acaca
315	Acacb
316	Acad11
317	Acad8
318	Acad9
319	Acadl
320	Acadm
321	Acads
322	Acadsb
323	Acadvl
324	Acap2
325	Acap3
326	Acat1
327	Acat2
328	Acat3
329	Acbd3
330	Acbd4
331	Acbd5
332	Acbd6
333	Acd
334	Ace
335	Acer2
336	Acer3
337	Ache
338	Acin1
339	Ackr1
340	Ackr2
341	Ackr3
342	Acly
343	Aco1
344	Aco2
345	Acot11
346	Acot13
347	Acot4
348	Acot6
349	Acot7
350	Acot8
351	Acot9
352	Acox1
353	Acox3
354	Acp1
355	Acp2
356	Acp6
357	Acp7
358	Acsbg1
359	Acsf2
360	Acsf3
361	Acsl1
362	Acsl3
363	Acsl4
364	Acsl5
365	Acsl6
366	Acss1
367	Acss2
368	Acta1
369	Acta2
370	Actb
371	Actg1
372	Actl6a
373	Actl6b
374	Actn1
375	Actn2
376	Actn4
377	Actr10
378	Actr1a
379	Actr1b
380	Actr2
381	Actr3
382	Actr3b
383	Actr5
384	Actr6
385	Actr8
386	Acvr1
387	Acvr1b
388	Acvr1c
389	Acvr2a
390	Acvrl1
391	Acy1
392	Acyp1
393	Acyp2
394	Adal
395	Adam10
396	Adam11
397	Adam15
398	Adam17
399	Adam19
400	Adam1a
401	Adam22
402	Adam23
403	Adam9
404	Adamts1
405	Adamts10
406	Adamts15
407	Adamts17
408	Adamts2
409	Adamts20
410	Adamts3
411	Adamts4
412	Adamts8
413	Adamtsl1
414	Adamtsl2
415	Adamtsl4
416	Adamtsl5
417	Adap1
418	Adap2
419	Adar
420	Adarb1
421	Adarb2
422	Adat2
423	Adat3
424	Adck1
425	Adck2
426	Adck5
427	Adcy1
428	Adcy2
429	Adcy3
430	Adcy5
431	Adcy6
432	Adcy7
433	Adcy8
434	Adcy9
435	Adcyap1
436	Adcyap1r1
437	Add1
438	Add2
439	Add3
440	Adgra1
441	Adgra2
442	Adgra3
443	Adgrb1
444	Adgrb2
445	Adgrb3
446	Adgrd1
447	Adgre1
448	Adgre5
449	Adgrf5
450	Adgrg1
451	Adgrg6
452	Adgrl1
453	Adgrl2
454	Adgrl3
455	Adgrl4
456	Adh5
457	Adhfe1
458	Adi1
459	Adipor1
460	Adipor2
461	Adk
462	Adnp
463	Adnp2
464	Ado
465	Adora1
466	Adora2b
467	Adpgk
468	Adprh
469	Adprhl2
470	Adprm
471	Adra1a
472	Adra1b
473	Adra1d
474	Adra2a
475	Adra2c
476	Adrb1
477	Adrm1
478	Adsl
479	Adss
480	Adssl1
481	Aebp1
482	Aebp2
483	Aen
484	Afap1
485	Afap1l1
486	Afap1l2
487	Afdn
488	Aff1
489	Aff2
490	Aff3
491	Aff4
492	Afg1l
493	Afg3l1
494	Afg3l2
495	Aftph
496	Agap1
497	Agap2
498	Agap3
499	Agbl3
500	Agbl4
501	Agbl5
502	Agfg1
503	Agfg2
504	Aggf1
505	Agk
506	Agl
507	Agmat
508	Agmo
509	Ago1
510	Ago2
511	Ago3
512	Ago4
513	Agpat1
514	Agpat3
515	Agpat4
516	Agpat5
517	Agps
518	Agrn
519	Agtpbp1
520	Agtrap
521	Ahctf1
522	Ahcy
523	Ahcyl1
524	Ahcyl2
525	Ahdc1
526	Ahi1
527	Ahnak
528	Ahr
529	Ahsa1
530	Ahsa2
531	AI115009
532	AI413582
533	AI480526
534	AI504432
535	AI593442
536	AI597479
537	AI837181
538	AI854703
539	AI987944
540	Aida
541	Aif1
542	Aif1l
543	Aifm1
544	Aifm2
545	Aifm3
546	Aig1
547	Aimp1
548	Aimp2
549	Aip
550	Ajap1
551	Ajm1
552	Ak1
553	Ak2
554	Ak3
555	Ak4
556	Ak5
557	Ak6
558	Ak6
559	Akain1
560	Akap1
561	Akap10
562	Akap11
563	Akap12
564	Akap13
565	Akap17b
566	Akap5
567	Akap6
568	Akap7
569	Akap8
570	Akap8l
571	Akap9
572	Akirin1
573	Akirin2
574	Akna
575	Akr1a1
576	Akr1b10
577	Akr1b3
578	Akr1c14
579	Akr1e1
580	Akr7a5
581	Akt1
582	Akt1s1
583	Akt2
584	Akt3
585	Aktip
586	Alad
587	Alas1
588	Alas2
589	Alcam
590	Aldh16a1
591	Aldh18a1
592	Aldh1a1
593	Aldh1a2
594	Aldh1a3
595	Aldh1b1
596	Aldh1l1
597	Aldh2
598	Aldh3a1
599	Aldh3a2
600	Aldh4a1
601	Aldh5a1
602	Aldh6a1
603	Aldh7a1
604	Aldh9a1
605	Aldoa
606	Aldoa
607	Aldoc
608	Alg1
609	Alg10b
610	Alg11
611	Alg12
612	Alg13
613	Alg14
614	Alg2
615	Alg3
616	Alg5
617	Alg6
618	Alg8
619	Alg9
620	Alk
621	Alkbh1
622	Alkbh1
623	Alkbh3
624	Alkbh4
625	Alkbh5
626	Alkbh6
627	Alkbh7
628	Alkbh8
629	Alms1
630	Alox12b
631	Alox8
632	Alpk1
633	Alpl
634	Als2
635	Als2cl
636	Alyref
637	Amacr
638	Ambra1
639	Amd1
640	Amd2
641	Amdhd2
642	Amer1
643	Amer2
644	Amer3
645	Amfr
646	Amigo1
647	Amigo2
648	Ammecr1l
649	Amn1
650	Amot
651	Amotl1
652	Amotl2
653	Ampd2
654	Ampd3
655	Amph
656	Amt
657	Amy1
658	Amz1
659	Amz2
660	Anapc1
661	Anapc10
662	Anapc11
663	Anapc13
664	Anapc15
665	Anapc16
666	Anapc2
667	Anapc4
668	Anapc5
669	Anapc7
670	Angel1
671	Angel2
672	Angpt1
673	Angptl6
674	Ank
675	Ank1
676	Ank2
677	Ank3
678	Ankfy1
679	Ankhd1
680	Ankib1
681	Ankle2
682	Ankmy2
683	Ankra2
684	Ankrd10
685	Ankrd11
686	Ankrd12
687	Ankrd13a
688	Ankrd13b
689	Ankrd13c
690	Ankrd13d
691	Ankrd16
692	Ankrd17
693	Ankrd24
694	Ankrd26
695	Ankrd27
696	Ankrd28
697	Ankrd29
698	Ankrd33b
699	Ankrd34a
700	Ankrd34b
701	Ankrd34c
702	Ankrd35
703	Ankrd39
704	Ankrd40
705	Ankrd42
706	Ankrd44
707	Ankrd45
708	Ankrd46
709	Ankrd49
710	Ankrd50
711	Ankrd52
712	Ankrd54
713	Ankrd6
714	Ankrd63
715	Ankrd9
716	Anks1
717	Anks1b
718	Anks3
719	Anks6
720	Ankzf1
721	Anln
722	Ano10
723	Ano3
724	Ano4
725	Ano6
726	Ano8
727	Anp32a
728	Anp32b
729	Anp32e
730	Anpep
731	Antxr1
732	Anxa11
733	Anxa2
734	Anxa3
735	Anxa5
736	Anxa6
737	Anxa7
738	Aopep
739	Aox1
740	Ap1ar
741	Ap1b1
742	Ap1g1
743	Ap1g2
744	Ap1m1
745	Ap1s1
746	Ap1s2
747	Ap1s3
748	Ap2a1
749	Ap2a2
750	Ap2b1
751	Ap2m1
752	Ap2m1-ps
753	Ap2s1
754	Ap3b1
755	Ap3b2
756	Ap3d1
757	Ap3m1
758	Ap3m2
759	Ap3s1
760	Ap3s2
761	Ap4b1
762	Ap4e1
763	Ap4m1
764	Ap4s1
765	Ap5m1
766	Ap5s1
767	Ap5z1
768	Apaf1
769	Apba1
770	Apba2
771	Apba3
772	Apbb1
773	Apbb1ip
774	Apbb2
775	Apbb3
776	Apc
777	Apc2
778	Apcdd1
779	Apeh
780	Apex1
781	Aph1a
782	Aph1b
783	Aph1c
784	Api5
785	Apip
786	Apln
787	Aplp1
788	Aplp2
789	Apmap
790	Apod
791	Apoe
792	Apol8
793	Apold1
794	Apoo
795	Apopt1
796	App
797	Appbp2
798	Appl1
799	Appl2
800	Aprt
801	Aptx
802	Aqp11
803	Aqp4
804	Aqr
805	Ar
806	Araf
807	Arap1
808	Arap2
809	Arap3
810	Arc
811	Arcn1
812	Arel1
813	Arf1
814	Arf2
815	Arf3
816	Arf4
817	Arf5
818	Arf6
819	Arfgap1
820	Arfgap2
821	Arfgap3
822	Arfgef1
823	Arfgef2
824	Arfgef3
825	Arfip1
826	Arfip2
827	Arfrp1
828	Arglu1
829	Arhgap1
830	Arhgap10
831	Arhgap12
832	Arhgap15
833	Arhgap17
834	Arhgap18
835	Arhgap19
836	Arhgap20
837	Arhgap21
838	Arhgap23
839	Arhgap24
840	Arhgap25
841	Arhgap26
842	Arhgap26
843	Arhgap27
844	Arhgap29
845	Arhgap31
846	Arhgap32
847	Arhgap33
848	Arhgap35
849	Arhgap39
850	Arhgap4
851	Arhgap42
852	Arhgap44
853	Arhgap45
854	Arhgap5
855	Arhgap6
856	Arhgdia
857	Arhgdib
858	Arhgdig
859	Arhgef1
860	Arhgef10
861	Arhgef10l
862	Arhgef11
863	Arhgef12
864	Arhgef15
865	Arhgef17
866	Arhgef18
867	Arhgef19
868	Arhgef2
869	Arhgef25
870	Arhgef26
871	Arhgef28
872	Arhgef3
873	Arhgef4
874	Arhgef4
875	Arhgef40
876	Arhgef6
877	Arhgef7
878	Arhgef9
879	Arid1a
880	Arid1b
881	Arid2
882	Arid3a
883	Arid4a
884	Arid4b
885	Arid5a
886	Arid5b
887	Arih1
888	Arih2
889	Arl1
890	Arl10
891	Arl13b
892	Arl14ep
893	Arl15
894	Arl16
895	Arl2
896	Arl2bp
897	Arl3
898	Arl4a
899	Arl4c
900	Arl4d
901	Arl5a
902	Arl5b
903	Arl6
904	Arl6ip1
905	Arl6ip4
906	Arl6ip5
907	Arl6ip6
908	Arl8a
909	Arl8b
910	Armc1
911	Armc10
912	Armc2
913	Armc5
914	Armc6
915	Armc7
916	Armc8
917	Armc9
918	Armcx1
919	Armcx2
920	Armcx3
921	Armcx4
922	Armcx5
923	Armh3
924	Armh4
925	Armt1
926	Arnt
927	Arnt2
928	Arntl
929	Arpc1a
930	Arpc1b
931	Arpc2
932	Arpc3
933	Arpc4
934	Arpc5
935	Arpc5l
936	Arpin
937	Arpp19
938	Arpp21
939	Arrb1
940	Arrb2
941	Arrdc1
942	Arrdc3
943	Arrdc4
944	Arsa
945	Arsb
946	Arsg
947	Arsk
948	Arv1
949	Arvcf
950	Arx
951	Arxes1
952	Arxes2
953	As3mt
954	Asah1
955	Asah2
956	Asap1
957	Asap2
958	Asb1
959	Asb13
960	Asb3
961	Asb6
962	Asb7
963	Asb8
964	Ascc1
965	Ascc2
966	Ascc3
967	Asf1a
968	Ash1l
969	Ash2l
970	Asic1
971	Asic2
972	Asic4
973	Asl
974	Asna1
975	Asns
976	Asnsd1
977	Aspa
978	Asph
979	Asphd1
980	Asphd2
981	Aspscr1
982	Asrgl1
983	Ass1
984	Astn1
985	Astn2
986	Asxl1
987	Asxl2
988	Asxl3
989	Atad1
990	Atad2
991	Atad2b
992	Atad3a
993	Atat1
994	Atcay
995	Atcayos
996	Ate1
997	Atf1
998	Atf2
999	Atf4
1000	Atf5
1001	Atf6
1002	Atf6b
1003	Atf7
1004	Atf7ip
1005	Atg10
1006	Atg101
1007	Atg12
1008	Atg13
1009	Atg14
1010	Atg16l1
1011	Atg16l2
1012	Atg2a
1013	Atg2b
1014	Atg3
1015	Atg4a
1016	Atg4b
1017	Atg4c
1018	Atg4d
1019	Atg5
1020	Atg7
1021	Atg9a
1022	Atg9b
1023	Atic
1024	Atl1
1025	Atl2
1026	Atl3
1027	Atm
1028	Atmin
1029	Atn1
1030	Atox1
1031	Atp10a
1032	Atp10d
1033	Atp11a
1034	Atp11b
1035	Atp11c
1036	Atp13a1
1037	Atp13a2
1038	Atp13a3
1039	Atp13a4
1040	Atp13a5
1041	Atp1a1
1042	Atp1a2
1043	Atp1a3
1044	Atp1b1
1045	Atp1b2
1046	Atp1b3
1047	Atp23
1048	Atp2a2
1049	Atp2a3
1050	Atp2b1
1051	Atp2b2
1052	Atp2b3
1053	Atp2b4
1054	Atp2c1
1055	Atp5a1
1056	Atp5b
1057	Atp5c1
1058	Atp5d
1059	Atp5e
1060	Atp5g1
1061	Atp5g2
1062	Atp5g3
1063	Atp5h
1064	Atp5j
1065	Atp5j2
1066	Atp5k
1067	Atp5l
1068	Atp5md
1069	Atp5mpl
1070	Atp5o
1071	Atp5o
1072	Atp5pb
1073	Atp6ap1
1074	Atp6ap1l
1075	Atp6ap2
1076	Atp6v0a1
1077	Atp6v0a2
1078	Atp6v0a4
1079	Atp6v0b
1080	Atp6v0c
1081	Atp6v0c-ps2
1082	Atp6v0d1
1083	Atp6v0e
1084	Atp6v0e2
1085	Atp6v1a
1086	Atp6v1b2
1087	Atp6v1c1
1088	Atp6v1d
1089	Atp6v1e1
1090	Atp6v1f
1091	Atp6v1g1
1092	Atp6v1g2
1093	Atp6v1h
1094	Atp7a
1095	Atp8a1
1096	Atp8a2
1097	Atp8b2
1098	Atp9a
1099	Atp9b
1100	Atpaf1
1101	Atpaf2
1102	Atpif1
1103	Atpsckmt
1104	Atr
1105	Atraid
1106	Atrip
1107	Atrn
1108	Atrnl1
1109	Atrx
1110	Atxn1
1111	Atxn10
1112	Atxn1l
1113	Atxn2
1114	Atxn2l
1115	Atxn3
1116	Atxn7
1117	Atxn7l1
1118	Atxn7l2
1119	Atxn7l3
1120	Atxn7l3b
1121	AU022252
1122	AU040320
1123	AU041133
1124	Auh
1125	Aup1
1126	Aurkaip1
1127	Auts2
1128	Aven
1129	Avl9
1130	Avpi1
1131	AW011738
1132	AW047730
1133	AW146154
1134	AW209491
1135	AW549877
1136	AW551984
1137	AW554918
1138	Axin1
1139	Axin2
1140	Axl
1141	Azi2
1142	Azin1
1143	Azin2
1144	B130046B21Rik
1145	B230118H07Rik
1146	B230209E15Rik
1147	B230216N24Rik
1148	B230217C12Rik
1149	B230219D22Rik
1150	B230303A05Rik
1151	B230307C23Rik
1152	B230334C09Rik
1153	B230354K17Rik
1154	B2m
1155	B3galnt1
1156	B3galnt2
1157	B3galt1
1158	B3galt2
1159	B3galt5
1160	B3galt6
1161	B3gat1
1162	B3gat2
1163	B3gat3
1164	B3glct
1165	B3gnt2
1166	B4galnt1
1167	B4galnt4
1168	B4galt1
1169	B4galt2
1170	B4galt3
1171	B4galt4
1172	B4galt5
1173	B4galt6
1174	B4galt7
1175	B4gat1
1176	B630019K06Rik
1177	B830017H08Rik
1178	B930095G15Rik
1179	B9d1
1180	B9d2
1181	Baalc
1182	Babam1
1183	Babam2
1184	Bace1
1185	Bace2
1186	Bach1
1187	Bach2
1188	Bad
1189	Bag1
1190	Bag2
1191	Bag3
1192	Bag4
1193	Bag5
1194	Bag6
1195	Bahcc1
1196	Bahd1
1197	Baiap2
1198	Baiap3
1199	Bak1
1200	Banf1
1201	Banp
1202	Bap1
1203	Basp1
1204	Bax
1205	Baz1a
1206	Baz1b
1207	Baz2a
1208	Baz2b
1209	Bbip1
1210	Bbs1
1211	Bbs10
1212	Bbs2
1213	Bbs4
1214	Bbs5
1215	Bbs7
1216	Bbs9
1217	Bbx
1218	BC002059
1219	BC003965
1220	BC004004
1221	BC005537
1222	BC005624
1223	BC017158
1224	BC023719
1225	BC024063
1226	BC024978
1227	BC029722
1228	BC030343
1229	BC030500
1230	BC031181
1231	BC048403
1232	BC052040
1233	Bc1
1234	Bcam
1235	Bcan
1236	Bcap29
1237	Bcap31
1238	Bcar1
1239	Bcar3
1240	Bcas1
1241	Bcas2
1242	Bcas3
1243	Bcat1
1244	Bcat2
1245	Bccip
1246	Bckdha
1247	Bckdhb
1248	Bckdk
1249	Bcl10
1250	Bcl11a
1251	Bcl11b
1252	Bcl2
1253	Bcl2l1
1254	Bcl2l11
1255	Bcl2l13
1256	Bcl2l2
1257	Bcl6
1258	Bcl7a
1259	Bcl7b
1260	Bcl7c
1261	Bcl9
1262	Bcl9l
1263	Bclaf1
1264	Bclaf3
1265	Bcor
1266	Bcorl1
1267	Bcr
1268	Bcs1l
1269	Bdh1
1270	Bdnf
1271	Bdp1
1272	Bean1
1273	Becn1
1274	Begain
1275	Bend3
1276	Bend4
1277	Bend5
1278	Bend6
1279	Bet1
1280	Bet1l
1281	Bex1
1282	Bex2
1283	Bex3
1284	Bex4
1285	Bex4
1286	Bfar
1287	Bgn
1288	Bhlhb9
1289	Bhlhe22
1290	Bhlhe40
1291	Bhlhe41
1292	Bicc1
1293	Bicd1
1294	Bicd2
1295	Bicdl1
1296	Bicra
1297	Bicral
1298	Bid
1299	Bin1
1300	Bin3
1301	Birc2
1302	Birc6
1303	Bivm
1304	Blcap
1305	Blmh
1306	Blnk
1307	Bloc1s1
1308	Bloc1s2
1309	Bloc1s3
1310	Bloc1s4
1311	Bloc1s5
1312	Bloc1s6
1313	Blvra
1314	Blvrb
1315	Blzf1
1316	Bmerb1
1317	Bmi1
1318	Bmp1
1319	Bmp2
1320	Bmp2k
1321	Bmp3
1322	Bmp6
1323	Bmp7
1324	Bmper
1325	Bmpr1a
1326	Bmpr1b
1327	Bmpr2
1328	Bms1
1329	Bmt2
1330	Bmyc
1331	Bnip1
1332	Bnip2
1333	Bnip3
1334	Bnip3l
1335	Bnip5
1336	Boc
1337	Bod1
1338	Bod1l
1339	Bok
1340	Bola1
1341	Bola2
1342	Bola3
1343	Bop1
1344	Borcs5
1345	Borcs6
1346	Borcs7
1347	Borcs8
1348	Bpgm
1349	Bphl
1350	Bpnt1
1351	Bptf
1352	Braf
1353	Brap
1354	Brat1
1355	Brca2
1356	Brcc3
1357	Brd1
1358	Brd2
1359	Brd3
1360	Brd3os
1361	Brd4
1362	Brd7
1363	Brd8
1364	Brd9
1365	Brdt
1366	Brf1
1367	Brf2
1368	Bri3
1369	Bri3bp
1370	Brinp1
1371	Brinp2
1372	Brinp3
1373	Brip1os
1374	Brix1
1375	Brk1
1376	Brms1
1377	Brms1l
1378	Brox
1379	Brpf1
1380	Brpf3
1381	Brsk1
1382	Brsk2
1383	Brwd1
1384	Brwd3
1385	Bscl2
1386	Bsdc1
1387	Bsg
1388	Bsn
1389	Btaf1
1390	Btbd1
1391	Btbd10
1392	Btbd11
1393	Btbd17
1394	Btbd19
1395	Btbd2
1396	Btbd3
1397	Btbd6
1398	Btbd7
1399	Btbd8
1400	Btbd8
1401	Btbd9
1402	Btd
1403	Btf3
1404	Btf3l4
1405	Btg1
1406	Btg2
1407	Btrc
1408	Bub3
1409	Bud13
1410	Bud23
1411	Bud31
1412	Bysl
1413	Bzw1
1414	Bzw2
1415	C030006K11Rik
1416	C030014I23Rik
1417	C030017B01Rik
1418	C030018K13Rik
1419	C030029H02Rik
1420	C030037D09Rik
1421	C130071C03Rik
1422	C130074G19Rik
1423	C1d
1424	C1galt1
1425	C1galt1c1
1426	C1qa
1427	C1qb
1428	C1qbp
1429	C1qc
1430	C1ql3
1431	C1qtnf12
1432	C1qtnf4
1433	C1qtnf5
1434	C230057M02Rik
1435	C2cd2
1436	C2cd2l
1437	C2cd3
1438	C2cd4c
1439	C2cd5
1440	C330007P06Rik
1441	C330018D20Rik
1442	C4b
1443	C530005A16Rik
1444	C530008M17Rik
1445	C630043F03Rik
1446	C730002L08Rik
1447	C77080
1448	C78859
1449	C87436
1450	C9orf72
1451	Caap1
1452	Cab39
1453	Cab39l
1454	Cabin1
1455	Cables1
1456	Cables2
1457	Cabp1
1458	Cabp7
1459	Cabyr
1460	Cacfd1
1461	Cachd1
1462	Cacna1a
1463	Cacna1b
1464	Cacna1c
1465	Cacna1d
1466	Cacna1e
1467	Cacna1g
1468	Cacna1h
1469	Cacna1i
1470	Cacna2d1
1471	Cacna2d2
1472	Cacna2d3
1473	Cacnb1
1474	Cacnb2
1475	Cacnb3
1476	Cacnb4
1477	Cacng2
1478	Cacng3
1479	Cacng4
1480	Cacng5
1481	Cacng7
1482	Cacng8
1483	Cactin
1484	Cacul1
1485	Cacybp
1486	Cad
1487	Cadm1
1488	Cadm2
1489	Cadm3
1490	Cadm4
1491	Cadps
1492	Cadps2
1493	Calb1
1494	Calb2
1495	Calcoco1
1496	Calcrl
1497	Cald1
1498	Calhm2
1499	Calhm5
1500	Calm1
1501	Calm2
1502	Calm3
1503	Caln1
1504	Calr
1505	Calu
1506	Caly
1507	Camk1
1508	Camk1d
1509	Camk1g
1510	Camk2a
1511	Camk2b
1512	Camk2d
1513	Camk2g
1514	Camk2n1
1515	Camk2n2
1516	Camk4
1517	Camkk1
1518	Camkk2
1519	Camkv
1520	Caml
1521	Camsap1
1522	Camsap2
1523	Camsap3
1524	Camta1
1525	Camta2
1526	Cand1
1527	Cant1
1528	Canx
1529	Cap1
1530	Cap2
1531	Capn1
1532	Capn10
1533	Capn15
1534	Capn2
1535	Capn3
1536	Capn5
1537	Capn7
1538	Capns1
1539	Caprin1
1540	Capza1
1541	Capza1-ps1
1542	Capza2
1543	Capzb
1544	Car10
1545	Car11
1546	Car12
1547	Car14
1548	Car15
1549	Car2
1550	Car4
1551	Car5b
1552	Car7
1553	Car8
1554	Card10
1555	Carf
1556	Carhsp1
1557	Carm1
1558	Carmil1
1559	Carmil2
1560	Carmil3
1561	Carnmt1
1562	Cars
1563	Cars2
1564	Casc3
1565	Casc4
1566	Casd1
1567	Cask
1568	Caskin1
1569	Caskin2
1570	Casp1
1571	Casp2
1572	Casp3
1573	Casp8ap2
1574	Casp9
1575	Casq2
1576	Cast
1577	Castor2
1578	Cat
1579	Catspere1
1580	Catspere2
1581	Catsperz
1582	Cav1
1583	Cav2
1584	Cavin1
1585	Cavin2
1586	Cavin3
1587	Cbarp
1588	Cbfa2t2
1589	Cbfa2t3
1590	Cbfb
1591	Cbl
1592	Cblb
1593	Cbll1
1594	Cbln1
1595	Cbln2
1596	Cbln4
1597	Cbr1
1598	Cbr3
1599	Cbr4
1600	Cbs
1601	Cbwd1
1602	Cbx1
1603	Cbx3
1604	Cbx4
1605	Cbx5
1606	Cbx6
1607	Cbx7
1608	Cbx8
1609	Cby1
1610	Cc2d1a
1611	Cc2d1b
1612	Cc2d2a
1613	Ccar1
1614	Ccar2
1615	Ccbe1
1616	Ccdc103
1617	Ccdc106
1618	Ccdc107
1619	Ccdc112
1620	Ccdc115
1621	Ccdc117
1622	Ccdc12
1623	Ccdc120
1624	Ccdc124
1625	Ccdc126
1626	Ccdc127
1627	Ccdc130
1628	Ccdc134
1629	Ccdc136
1630	Ccdc137
1631	Ccdc138
1632	Ccdc141
1633	Ccdc148
1634	Ccdc149
1635	Ccdc152
1636	Ccdc157
1637	Ccdc159
1638	Ccdc166
1639	Ccdc167
1640	Ccdc174
1641	Ccdc177
1642	Ccdc181
1643	Ccdc184
1644	Ccdc186
1645	Ccdc190
1646	Ccdc22
1647	Ccdc25
1648	Ccdc28a
1649	Ccdc28b
1650	Ccdc3
1651	Ccdc30
1652	Ccdc32
1653	Ccdc39
1654	Ccdc43
1655	Ccdc47
1656	Ccdc50
1657	Ccdc57
1658	Ccdc58
1659	Ccdc59
1660	Ccdc6
1661	Ccdc61
1662	Ccdc65
1663	Ccdc66
1664	Ccdc71
1665	Ccdc71l
1666	Ccdc74a
1667	Ccdc80
1668	Ccdc82
1669	Ccdc84
1670	Ccdc85a
1671	Ccdc85b
1672	Ccdc85c
1673	Ccdc86
1674	Ccdc87
1675	Ccdc88a
1676	Ccdc88c
1677	Ccdc9
1678	Ccdc90b
1679	Ccdc91
1680	Ccdc92
1681	Ccdc92b
1682	Ccdc93
1683	Ccdc97
1684	Cck
1685	Cckbr
1686	Ccl25
1687	Ccl27a
1688	Ccl27a
1689	Ccl27a
1690	Ccl27a
1691	Ccl28
1692	Ccm2
1693	Ccn1
1694	Ccn2
1695	Ccn3
1696	Ccn4
1697	Ccnc
1698	Ccnd1
1699	Ccnd2
1700	Ccnd3
1701	Ccndbp1
1702	Ccne1
1703	Ccne2
1704	Ccnf
1705	Ccng1
1706	Ccng2
1707	Ccnh
1708	Ccni
1709	Ccnj
1710	Ccnk
1711	Ccnl1
1712	Ccnl2
1713	Ccnq
1714	Ccnt1
1715	Ccnt2
1716	Ccny
1717	Ccnyl1
1718	Ccp110
1719	Ccpg1
1720	Ccr5
1721	Ccs
1722	Ccsap
1723	Ccser1
1724	Ccser2
1725	Cct2
1726	Cct3
1727	Cct4
1728	Cct5
1729	Cct6a
1730	Cct7
1731	Cct8
1732	Ccz1
1733	Cd151
1734	Cd164
1735	Cd200
1736	Cd24a
1737	Cd276
1738	Cd2ap
1739	Cd2bp2
1740	Cd302
1741	Cd320
1742	Cd33
1743	Cd34
1744	Cd38
1745	Cd3eap
1746	Cd44
1747	Cd47
1748	Cd53
1749	Cd55
1750	Cd59a
1751	Cd63
1752	Cd68
1753	Cd72
1754	Cd74
1755	Cd81
1756	Cd82
1757	Cd83
1758	Cd9
1759	Cd93
1760	Cd99l2
1761	Cdadc1
1762	Cdan1
1763	Cdc123
1764	Cdc14b
1765	Cdc16
1766	Cdc23
1767	Cdc25a
1768	Cdc25b
1769	Cdc26
1770	Cdc27
1771	Cdc34
1772	Cdc37
1773	Cdc37l1
1774	Cdc40
1775	Cdc42
1776	Cdc42bpa
1777	Cdc42bpb
1778	Cdc42ep1
1779	Cdc42ep2
1780	Cdc42ep3
1781	Cdc42ep4
1782	Cdc42se1
1783	Cdc42se2
1784	Cdc5l
1785	Cdc7
1786	Cdc73
1787	Cdca4
1788	Cdh10
1789	Cdh11
1790	Cdh12
1791	Cdh13
1792	Cdh18
1793	Cdh19
1794	Cdh2
1795	Cdh20
1796	Cdh22
1797	Cdh4
1798	Cdh5
1799	Cdh6
1800	Cdh7
1801	Cdh8
1802	Cdh9
1803	Cdhr1
1804	Cdip1
1805	Cdipt
1806	Cdk10
1807	Cdk11b
1808	Cdk12
1809	Cdk13
1810	Cdk14
1811	Cdk16
1812	Cdk17
1813	Cdk18
1814	Cdk19
1815	Cdk20
1816	Cdk2ap1
1817	Cdk2ap2
1818	Cdk4
1819	Cdk5
1820	Cdk5r1
1821	Cdk5r2
1822	Cdk5rap1
1823	Cdk5rap2
1824	Cdk5rap3
1825	Cdk7
1826	Cdk8
1827	Cdk9
1828	Cdkal1
1829	Cdkl1
1830	Cdkl2
1831	Cdkl3
1832	Cdkl4
1833	Cdkl5
1834	Cdkn1a
1835	Cdkn1b
1836	Cdkn1c
1837	Cdkn2aip
1838	Cdkn2aipnl
1839	Cdkn2d
1840	Cdo1
1841	Cdon
1842	Cdpf1
1843	Cdr1
1844	Cdr1os
1845	Cdr2
1846	Cdr2l
1847	Cds1
1848	Cds2
1849	Cdv3
1850	Cdyl
1851	Cdyl2
1852	Cebpa
1853	Cebpg
1854	Cebpz
1855	Cebpzos
1856	Cela1
1857	Celf1
1858	Celf2
1859	Celf3
1860	Celf4
1861	Celf5
1862	Celf6
1863	Celsr1
1864	Celsr2
1865	Celsr3
1866	Cemip
1867	Cemip2
1868	Cend1
1869	Cenpb
1870	Cenpc1
1871	Cenpo
1872	Cenpt
1873	Cenpu
1874	Cenpv
1875	Cenpw
1876	Cenpx
1877	Cep104
1878	Cep120
1879	Cep126
1880	Cep128
1881	Cep131
1882	Cep135
1883	Cep162
1884	Cep164
1885	Cep170
1886	Cep170b
1887	Cep19
1888	Cep192
1889	Cep250
1890	Cep290
1891	Cep295
1892	Cep350
1893	Cep41
1894	Cep44
1895	Cep57
1896	Cep63
1897	Cep68
1898	Cep70
1899	Cep76
1900	Cep78
1901	Cep83
1902	Cep83os
1903	Cep85
1904	Cep85l
1905	Cep89
1906	Cep95
1907	Cep97
1908	Cept1
1909	Cerk
1910	Cerox1
1911	Cers1
1912	Cers1
1913	Cers2
1914	Cers4
1915	Cers5
1916	Cers6
1917	Cetn2
1918	Cetn3
1919	Cetn4
1920	Cfap20
1921	Cfap298
1922	Cfap300
1923	Cfap36
1924	Cfap410
1925	Cfap46
1926	Cfap54
1927	Cfap69
1928	Cfap74
1929	Cfap97
1930	Cfdp1
1931	Cfh
1932	Cfl1
1933	Cfl2
1934	Cflar
1935	Cfp
1936	Cggbp1
1937	Cgnl1
1938	Cgref1
1939	Cgrrf1
1940	Chac1
1941	Chac2
1942	Chadl
1943	Chaf1a
1944	Champ1
1945	Chchd1
1946	Chchd10
1947	Chchd2
1948	Chchd3
1949	Chchd4
1950	Chchd5
1951	Chchd6
1952	Chchd7
1953	Chd1
1954	Chd1l
1955	Chd2
1956	Chd3
1957	Chd4
1958	Chd5
1959	Chd6
1960	Chd7
1961	Chd8
1962	Chd9
1963	Cherp
1964	Chfr
1965	Chga
1966	Chgb
1967	Chic1
1968	Chic2
1969	Chid1
1970	Chil1
1971	Chka
1972	Chkb
1973	Chl1
1974	Chm
1975	Chml
1976	Chmp1a
1977	Chmp1b
1978	Chmp2a
1979	Chmp2b
1980	Chmp3
1981	Chmp4b
1982	Chmp5
1983	Chmp6
1984	Chmp7
1985	Chn1
1986	Chn1os1
1987	Chn1os3
1988	Chn2
1989	Chordc1
1990	Chp1
1991	Chpf
1992	Chpf2
1993	Chpt1
1994	Chrac1
1995	Chrd
1996	Chrdl1
1997	Chrm1
1998	Chrm2
1999	Chrm3
2000	Chrm4
[truncated: 10,315 more rows]

## Sheet: human ortholog
	ensembl_gene_id	external_gene_name	hsapiens_homolog_ensembl_gene	hsapiens_homolog_associated_gene_name	hsapiens_homolog_ensembl_peptide	hsapiens_homolog_chromosome	hsapiens_homolog_chrom_start	hsapiens_homolog_chrom_end
1	ENSMUSG00000109644	0610005C13Rik					NA	NA
2	ENSMUSG00000108652	0610006L08Rik					NA	NA
3	ENSMUSG00000007777	0610009B22Rik					NA	NA
4	ENSMUSG00000086714	0610009E02Rik					NA	NA
5	ENSMUSG00000043644	0610009L18Rik					NA	NA
6	ENSMUSG00000042208	0610010F05Rik	ENSG00000162929	KIAA1841	ENSP00000385579	2	61065871	61138034
7	ENSMUSG00000020831	0610010K14Rik	ENSG00000258315	C17orf49	ENSP00000448598	17	7014495	7017525
8	ENSMUSG00000020831	0610010K14Rik	ENSG00000161939	RNASEK-C17orf49	ENSP00000450085	17	7012635	7017520
9	ENSMUSG00000089755	0610012D04Rik					NA	NA
10	ENSMUSG00000107002	0610012G03Rik	ENSG00000270170	NCBP2AS2	ENSP00000488305	3	196942674	196943543
11	ENSMUSG00000046683	0610025J13Rik					NA	NA
12	ENSMUSG00000058706	0610030E20Rik	ENSG00000168887	C2orf68	ENSP00000304410	2	85605254	85612066
13	ENSMUSG00000108680	0610030E20Rik					NA	NA
14	ENSMUSG00000099146	0610031O16Rik					NA	NA
15	ENSMUSG00000108236	0610033M10Rik					NA	NA
16	ENSMUSG00000097882	0610038B21Rik					NA	NA
17	ENSMUSG00000058812	0610039K10Rik					NA	NA
18	ENSMUSG00000089889	0610040B10Rik					NA	NA
19	ENSMUSG00000087341	0610040F04Rik					NA	NA
20	ENSMUSG00000060512	0610040J01Rik	ENSG00000154274	C4orf19	ENSP00000371408	4	37453925	37623495
21	ENSMUSG00000087361	0610043K17Rik					NA	NA
22	ENSMUSG00000114511	0710001A04Rik					NA	NA
23	ENSMUSG00000097863	1010001B22Rik					NA	NA
24	ENSMUSG00000115547	1100001I12Rik					NA	NA
25	ENSMUSG00000116281	1100001I12Rik					NA	NA
26	ENSMUSG00000090066	1110002E22Rik	ENSG00000248713	C4orf54	ENSP00000427555	4	99636529	99654648
27	ENSMUSG00000097134	1110002J07Rik					NA	NA
28	ENSMUSG00000071456	1110002L01Rik					NA	NA
29	ENSMUSG00000102531	1110002O04Rik					NA	NA
30	ENSMUSG00000106291	1110003F10Rik					NA	NA
31	ENSMUSG00000030663	1110004F10Rik	ENSG00000110696	C11orf58	ENSP00000228136	11	16613132	16758340
32	ENSMUSG00000107121	1110006O24Rik					NA	NA
33	ENSMUSG00000046119	1110008E08Rik					NA	NA
34	ENSMUSG00000039195	1110008P14Rik	ENSG00000171159	C9orf16	ENSP00000362085	9	128160265	128163924
35	ENSMUSG00000045237	1110012L19Rik	ENSG00000197620	EOLA1	ENSP00000423099	X	149540355	149550510
36	ENSMUSG00000045237	1110012L19Rik	ENSG00000197021	EOLA2	ENSP00000359434	X	149929527	149938700
37	ENSMUSG00000116164	1110013H19Rik					NA	NA
38	ENSMUSG00000098659	1110015O18Rik					NA	NA
39	ENSMUSG00000028441	1110017D15Rik	ENSG00000164972	C9orf24	ENSP00000297623	9	34379019	34397810
40	ENSMUSG00000085151	1110018N20Rik					NA	NA
41	ENSMUSG00000112289	1110019B22Rik					NA	NA
42	ENSMUSG00000097616	1110019D14Rik					NA	NA
43	ENSMUSG00000097047	1110020A21Rik					NA	NA
44	ENSMUSG00000068073	1110025L11Rik					NA	NA
45	ENSMUSG00000103520	1110025M09Rik					NA	NA
46	ENSMUSG00000085972	1110028F11Rik					NA	NA
47	ENSMUSG00000099139	1110028F18Rik					NA	NA
48	ENSMUSG00000037971	1110032A03Rik	ENSG00000137720	C11orf1	ENSP00000431180	11	111878935	111885975
49	ENSMUSG00000046999	1110032F04Rik	ENSG00000180044	C3orf80	ENSP00000313324	3	160225496	160228213
50	ENSMUSG00000099098	1110035H17Rik					NA	NA
51	ENSMUSG00000092203	1110038B12Rik					NA	NA
52	ENSMUSG00000063236	1110038F14Rik	ENSG00000182307	C8orf33	ENSP00000497694	8	145052465	145066685
53	ENSMUSG00000085457	1110046J04Rik					NA	NA
54	ENSMUSG00000040591	1110051M20Rik	ENSG00000149179	C11orf49	ENSP00000367878	11	46936689	47164385
55	ENSMUSG00000068067	1110057P08Rik					NA	NA
56	ENSMUSG00000035171	1110059E24Rik	ENSG00000155621	C9orf85	ENSP00000366230	9	71911510	71986054
57	ENSMUSG00000032551	1110059G10Rik	ENSG00000163807	KIAA1143	ENSP00000296121	3	44737661	44761619
58	ENSMUSG00000105036	1110060G06Rik					NA	NA
59	ENSMUSG00000078570	1110065P20Rik	ENSG00000197982	C1orf122	ENSP00000362133	1	37806979	37809454
60	ENSMUSG00000111857	1190001M18Rik					NA	NA
61	ENSMUSG00000043687	1190005I06Rik	ENSG00000154102	C16orf74	ENSP00000473398	16	85690084	85751129
62	ENSMUSG00000063320	1190007I07Rik	ENSG00000204954	C12orf73	ENSP00000367330	12	103940763	103965708
63	ENSMUSG00000110013	1190028D05Rik					NA	NA
64	ENSMUSG00000087684	1200007C13Rik					NA	NA
65	ENSMUSG00000097290	1300002E11Rik					NA	NA
66	ENSMUSG00000112545	1300014J16Rik					NA	NA
67	ENSMUSG00000033688	1300017J02Rik					NA	NA
68	ENSMUSG00000096221	1500002C15Rik					NA	NA
69	ENSMUSG00000097595	1500002F19Rik					NA	NA
70	ENSMUSG00000098912	1500004A13Rik					NA	NA
71	ENSMUSG00000104888	1500005C15Rik					NA	NA
72	ENSMUSG00000068099	1500009C09Rik					NA	NA
73	ENSMUSG00000087651	1500009L16Rik	ENSG00000235162	C12orf75	ENSP00000450095	12	105235290	105396097
74	ENSMUSG00000072694	1500011B03Rik					NA	NA
75	ENSMUSG00000097247	1500012K07Rik					NA	NA
76	ENSMUSG00000098702	1500015A07Rik					NA	NA
77	ENSMUSG00000094732	1500015L24Rik					NA	NA
78	ENSMUSG00000097383	1500026H17Rik					NA	NA
79	ENSMUSG00000117718	1500032F14Rik					NA	NA
80	ENSMUSG00000117997	1500032F14Rik					NA	NA
81	ENSMUSG00000059631	1500035N22Rik					NA	NA
82	ENSMUSG00000043747	1520401A03Rik	ENSG00000262152	LINC00514	ENSP00000488558	16	2988256	3002016
83	ENSMUSG00000117232	1600002D24Rik					NA	NA
84	ENSMUSG00000101585	1600010M07Rik					NA	NA
85	ENSMUSG00000050088	1600012H06Rik	ENSG00000185127	C6orf120	ENSP00000346931	6	169702190	169704856
86	ENSMUSG00000047661	1600012P17Rik					NA	NA
87	ENSMUSG00000054676	1600014C10Rik	ENSG00000131943	C19orf12	ENSP00000376103	19	29698886	29715789
88	ENSMUSG00000094690	1600014C23Rik					NA	NA
89	ENSMUSG00000102505	1600017P15Rik					NA	NA
90	ENSMUSG00000065361	1600017P15Rik	ENSG00000277925	Telomerase-vert	ENST00000363312	3	169764610	169765047
91	ENSMUSG00000099429	1600019K03Rik					NA	NA
92	ENSMUSG00000097048	1600020E01Rik					NA	NA
93	ENSMUSG00000117315	1600022D10Rik					NA	NA
94	ENSMUSG00000104986	1600023N17Rik					NA	NA
95	ENSMUSG00000085114	1600025M17Rik					NA	NA
96	ENSMUSG00000110340	1600027J07Rik					NA	NA
97	ENSMUSG00000057818	1600029O15Rik					NA	NA
98	ENSMUSG00000047150	1700001C19Rik	ENSG00000287363	AL096814.2	ENSP00000377784	6	42155406	42180056
99	ENSMUSG00000047150	1700001C19Rik	ENSG00000214732	AL096814.1	ENSP00000362054	6	42155406	42163439
100	ENSMUSG00000116001	1700001C19Rik					NA	NA
101	ENSMUSG00000099419	1700001D01Rik					NA	NA
102	ENSMUSG00000095384	1700001F09Rik					NA	NA
103	ENSMUSG00000087170	1700001G01Rik					NA	NA
104	ENSMUSG00000085984	1700001G11Rik					NA	NA
105	ENSMUSG00000103746	1700001G17Rik					NA	NA
106	ENSMUSG00000095040	1700001J03Rik					NA	NA
107	ENSMUSG00000086135	1700001J04Rik					NA	NA
108	ENSMUSG00000101963	1700001J11Rik					NA	NA
109	ENSMUSG00000056508	1700001K19Rik					NA	NA
110	ENSMUSG00000118314	1700001K23Rik					NA	NA
111	ENSMUSG00000075511	1700001L05Rik					NA	NA
112	ENSMUSG00000021534	1700001L19Rik	ENSG00000215217	C5orf49	ENSP00000382708	5	7830378	7851151
113	ENSMUSG00000106210	1700001N15Rik					NA	NA
114	ENSMUSG00000044320	1700001O22Rik	ENSG00000179058	C9orf50	ENSP00000361556	9	129612225	129620776
115	ENSMUSG00000018543	1700001P01Rik	ENSG00000275489	C17orf98	ENSP00000479396	17	38835086	38841438
116	ENSMUSG00000099391	1700003C15Rik					NA	NA
117	ENSMUSG00000085944	1700003D09Rik					NA	NA
118	ENSMUSG00000030030	1700003E16Rik	ENSG00000284308	C2orf81	ENSP00000290390	2	74414176	74421591
119	ENSMUSG00000030030	1700003E16Rik	ENSG00000159239	AC005041.1	ENSP00000431103	2	74393836	74421662
120	ENSMUSG00000095110	1700003E24Rik					NA	NA
121	ENSMUSG00000038523	1700003F12Rik	ENSG00000149609	C20orf144	ENSP00000364370	20	33662327	33665619
122	ENSMUSG00000087621	1700003G18Rik					NA	NA
123	ENSMUSG00000039174	1700003H04Rik					NA	NA
124	ENSMUSG00000107526	1700003I16Rik					NA	NA
125	ENSMUSG00000100372	1700003I22Rik					NA	NA
126	ENSMUSG00000101565	1700003L19Rik					NA	NA
127	ENSMUSG00000085389	1700003M07Rik					NA	NA
128	ENSMUSG00000102463	1700003N22Rik					NA	NA
129	ENSMUSG00000118311	1700003O11Rik					NA	NA
130	ENSMUSG00000100727	1700003P14Rik					NA	NA
131	ENSMUSG00000027973	1700006A11Rik					NA	NA
132	ENSMUSG00000100274	1700006F04Rik					NA	NA
133	ENSMUSG00000102000	1700006H21Rik					NA	NA
134	ENSMUSG00000034764	1700006J14Rik					NA	NA
135	ENSMUSG00000102738	1700006P03Rik					NA	NA
136	ENSMUSG00000101234	1700007E05Rik					NA	NA
137	ENSMUSG00000100666	1700007F19Rik					NA	NA
138	ENSMUSG00000116556	1700007H22Rik					NA	NA
139	ENSMUSG00000086330	1700007J10Rik					NA	NA
140	ENSMUSG00000026831	1700007K13Rik	ENSG00000160345	C9orf116	ENSP00000395281	9	135495181	135501734
141	ENSMUSG00000097318	1700007L15Rik					NA	NA
142	ENSMUSG00000086613	1700007M16Rik					NA	NA
143	ENSMUSG00000089730	1700007P06Rik					NA	NA
144	ENSMUSG00000103452	1700008A23Rik					NA	NA
145	ENSMUSG00000104872	1700008B11Rik					NA	NA
146	ENSMUSG00000111986	1700008C04Rik					NA	NA
147	ENSMUSG00000106860	1700008H02Rik					NA	NA
148	ENSMUSG00000101225	1700008J07Rik					NA	NA
149	ENSMUSG00000101012	1700008K24Rik					NA	NA
150	ENSMUSG00000109657	1700008N11Rik					NA	NA
151	ENSMUSG00000008028	1700008O03Rik	ENSG00000235034	C19orf81	ENSP00000417035	19	50649445	50659310
152	ENSMUSG00000069118	1700008P02Rik					NA	NA
153	ENSMUSG00000101404	1700009C05Rik					NA	NA
154	ENSMUSG00000096573	1700009J07Rik					NA	NA
155	ENSMUSG00000028287	1700009N14Rik	ENSG00000132341	RAN	ENSP00000396127	12	130872037	130877678
156	ENSMUSG00000057047	1700010B08Rik					NA	NA
157	ENSMUSG00000099958	1700010B13Rik					NA	NA
158	ENSMUSG00000071721	1700010D01Rik					NA	NA
159	ENSMUSG00000115752	1700010G06Rik					NA	NA
160	ENSMUSG00000067101	1700010H22Rik					NA	NA
161	ENSMUSG00000100010	1700010I02Rik					NA	NA
162	ENSMUSG00000023873	1700010I14Rik	ENSG00000112539	C6orf118	ENSP00000230301	6	165279664	165309605
163	ENSMUSG00000100314	1700010J16Rik					NA	NA
164	ENSMUSG00000092599	1700010K23Rik					NA	NA
165	ENSMUSG00000085102	1700010K24Rik					NA	NA
166	ENSMUSG00000030636	1700010L04Rik					NA	NA
167	ENSMUSG00000101855	1700010N08Rik					NA	NA
168	ENSMUSG00000102099	1700011B04Rik					NA	NA
169	ENSMUSG00000108800	1700011C11Rik					NA	NA
170	ENSMUSG00000108791	1700011D18Rik					NA	NA
171	ENSMUSG00000109759	1700011L03Rik					NA	NA
172	ENSMUSG00000031682	1700011L22Rik	ENSG00000237136	C4orf51	ENSP00000391404	4	145680146	145771032
173	ENSMUSG00000079476	1700011M02Rik	ENSG00000283594	FAM236C	ENSP00000490543	X	72912615	72913401
174	ENSMUSG00000079476	1700011M02Rik	ENSG00000225396	FAM236D	ENSP00000489739	X	72807425	72808210
175	ENSMUSG00000079476	1700011M02Rik	ENSG00000275520	FAM236A	ENSP00000490343	X	72938163	72938958
176	ENSMUSG00000079476	1700011M02Rik	ENSG00000268994	FAM236B	ENSP00000489894	X	72781865	72782660
177	ENSMUSG00000029766	1700012A03Rik					NA	NA
178	ENSMUSG00000020617	1700012B07Rik					NA	NA
179	ENSMUSG00000031927	1700012B09Rik	ENSG00000257057	C11orf97	ENSP00000490577	11	94512461	94532123
180	ENSMUSG00000086482	1700012C08Rik					NA	NA
181	ENSMUSG00000085470	1700012C14Rik					NA	NA
182	ENSMUSG00000110424	1700012D14Rik					NA	NA
183	ENSMUSG00000105023	1700012D16Rik					NA	NA
184	ENSMUSG00000101275	1700012E03Rik					NA	NA
185	ENSMUSG00000102069	1700012I11Rik					NA	NA
186	ENSMUSG00000107394	1700012J15Rik					NA	NA
187	ENSMUSG00000103545	1700012J22Rik					NA	NA
188	ENSMUSG00000028589	1700012P22Rik	ENSG00000157330	C1orf158	ENSP00000477802	1	12746200	12763699
189	ENSMUSG00000106899	1700013A02Rik					NA	NA
190	ENSMUSG00000079346	1700013D24Rik					NA	NA
191	ENSMUSG00000027886	1700013F07Rik	ENSG00000179902	C1orf194	ENSP00000358964	1	109105951	109113857
192	ENSMUSG00000041399	1700013G24Rik					NA	NA
193	ENSMUSG00000054727	1700013H16Rik	ENSG00000139351	SYCP3	ENSP00000376658	12	101728648	101739472
194	ENSMUSG00000106586	1700013M08Rik					NA	NA
195	ENSMUSG00000085801	1700013N06Rik					NA	NA
196	ENSMUSG00000051054	1700014D04Rik					NA	NA
197	ENSMUSG00000105903	1700014F14Rik					NA	NA
198	ENSMUSG00000110056	1700014L14Rik					NA	NA
199	ENSMUSG00000113696	1700015C15Rik					NA	NA
200	ENSMUSG00000104908	1700015C17Rik					NA	NA
201	ENSMUSG00000079666	1700015F17Rik	ENSG00000251154	AC002456.2	ENSP00000504097	7	90469639	90513397
202	ENSMUSG00000094445	1700015G11Rik	ENSG00000255359	CCDC179	ENSP00000457511	11	22846922	22860474
203	ENSMUSG00000115761	1700015H07Rik					NA	NA
204	ENSMUSG00000110335	1700015I17Rik					NA	NA
205	ENSMUSG00000097671	1700015O11Rik					NA	NA
206	ENSMUSG00000102737	1700016A09Rik					NA	NA
207	ENSMUSG00000104538	1700016B01Rik					NA	NA
208	ENSMUSG00000108979	1700016B15Rik					NA	NA
209	ENSMUSG00000015962	1700016C15Rik	ENSG00000173728	C1orf100	ENSP00000311218	1	244352635	244389663
210	ENSMUSG00000031509	1700016D06Rik	ENSG00000153498	SPACA7	ENSP00000283550	13	112376355	112434689
211	ENSMUSG00000103481	1700016D08Rik					NA	NA
212	ENSMUSG00000104955	1700016F12Rik					NA	NA
213	ENSMUSG00000100625	1700016G22Rik					NA	NA
214	ENSMUSG00000114673	1700016H03Rik					NA	NA
215	ENSMUSG00000029320	1700016H13Rik	ENSG00000285458	AC093827.5	ENSP00000420949	4	86886472	86936178
216	ENSMUSG00000029320	1700016H13Rik	ENSG00000163633	C4orf36	ENSP00000295898	4	86876205	86892422
217	ENSMUSG00000111103	1700016J18Rik					NA	NA
218	ENSMUSG00000114563	1700016K05Rik					NA	NA
219	ENSMUSG00000053783	1700016K19Rik	ENSG00000187624	C17orf97	ENSP00000353245	17	410325	431062
220	ENSMUSG00000101483	1700016L21Rik					NA	NA
221	ENSMUSG00000085609	1700016P03Rik					NA	NA
222	ENSMUSG00000101894	1700016P04Rik					NA	NA
223	ENSMUSG00000032300	1700017B05Rik	ENSG00000167173	C15orf39	ENSP00000353854	15	75195643	75212169
224	ENSMUSG00000037884	1700017G19Rik					NA	NA
225	ENSMUSG00000116410	1700017G19Rik					NA	NA
226	ENSMUSG00000098727	1700017I07Rik					NA	NA
227	ENSMUSG00000086348	1700017J07Rik					NA	NA
228	ENSMUSG00000107232	1700017L05Rik					NA	NA
229	ENSMUSG00000105651	1700017M07Rik					NA	NA
230	ENSMUSG00000056912	1700017N19Rik	ENSG00000165805	C12orf50	ENSP00000298699	12	87980035	88034037
231	ENSMUSG00000038408	1700018A04Rik					NA	NA
232	ENSMUSG00000103616	1700018A14Rik					NA	NA
233	ENSMUSG00000107368	1700018A23Rik					NA	NA
234	ENSMUSG00000031809	1700018B08Rik	ENSG00000131152	AC010531.1	ENSP00000454386	16	87302876	87334273
235	ENSMUSG00000031809	1700018B08Rik	ENSG00000260456	C16orf95	ENSP00000455079	16	87083562	87317420
236	ENSMUSG00000037910	1700018B24Rik					NA	NA
237	ENSMUSG00000029620	1700018F24Rik					NA	NA
238	ENSMUSG00000109745	1700018G05Rik					NA	NA
239	ENSMUSG00000100075	1700018L02Rik					NA	NA
240	ENSMUSG00000046145	1700018M17Rik					NA	NA
241	ENSMUSG00000110709	1700018P08Rik					NA	NA
242	ENSMUSG00000060715	1700019A02Rik					NA	NA
243	ENSMUSG00000109102	1700019A23Rik					NA	NA
244	ENSMUSG00000113770	1700019C18Rik					NA	NA
245	ENSMUSG00000043629	1700019D03Rik	ENSG00000187699	C2orf88	ENSP00000345107	2	189879609	190203484
246	ENSMUSG00000086202	1700019E08Rik					NA	NA
247	ENSMUSG00000107027	1700019F05Rik					NA	NA
248	ENSMUSG00000085416	1700019G24Rik					NA	NA
249	ENSMUSG00000111489	1700019J19Rik					NA	NA
250	ENSMUSG00000111639	1700019L13Rik					NA	NA
251	ENSMUSG00000059695	1700019M22Rik					NA	NA
252	ENSMUSG00000026931	1700019N19Rik	ENSG00000165863	C10orf82	ENSP00000465712	10	116663696	116670264
253	ENSMUSG00000099808	1700019P21Rik					NA	NA
254	ENSMUSG00000027409	1700020A23Rik					NA	NA
255	ENSMUSG00000100937	1700020D05Rik	ENSG00000185115	NSMCE3	ENSP00000330694	15	29264989	29269822
256	ENSMUSG00000113628	1700020D12Rik					NA	NA
257	ENSMUSG00000110052	1700020G03Rik					NA	NA
258	ENSMUSG00000101801	1700020G17Rik					NA	NA
259	ENSMUSG00000035085	1700020L24Rik	ENSG00000270806	C17orf50	ENSP00000475146	17	35760887	35765079
260	ENSMUSG00000100146	1700020M21Rik					NA	NA
261	ENSMUSG00000050844	1700020N01Rik					NA	NA
262	ENSMUSG00000059690	1700020N15Rik					NA	NA
263	ENSMUSG00000100253	1700020N18Rik					NA	NA
264	ENSMUSG00000037535	1700021A07Rik					NA	NA
265	ENSMUSG00000105426	1700021F02Rik					NA	NA
266	ENSMUSG00000027518	1700021F07Rik	ENSG00000124237	C20orf85	ENSP00000360210	20	58150902	58161150
267	ENSMUSG00000107053	1700021F13Rik					NA	NA
268	ENSMUSG00000112387	1700021G15Rik					NA	NA
269	ENSMUSG00000086890	1700021J08Rik					NA	NA
270	ENSMUSG00000086955	1700021L23Rik					NA	NA
271	ENSMUSG00000087343	1700021N21Rik					NA	NA
272	ENSMUSG00000096796	1700021P04Rik					NA	NA
273	ENSMUSG00000038165	1700022A21Rik					NA	NA
274	ENSMUSG00000099751	1700022A22Rik					NA	NA
275	ENSMUSG00000099983	1700022E09Rik					NA	NA
276	ENSMUSG00000112581	1700022H01Rik					NA	NA
277	ENSMUSG00000099360	1700022H16Rik					NA	NA
278	ENSMUSG00000028451	1700022I11Rik	ENSG00000174038	C9orf131	ENSP00000308279	9	35041095	35045986
279	ENSMUSG00000097523	1700022N22Rik					NA	NA
280	ENSMUSG00000117050	1700023B13Rik					NA	NA
281	ENSMUSG00000087393	1700023C21Rik					NA	NA
282	ENSMUSG00000100000	1700023F02Rik					NA	NA
283	ENSMUSG00000103503	1700023G09Rik					NA	NA
284	ENSMUSG00000089827	1700023H06Rik					NA	NA
285	ENSMUSG00000052334	1700024B05Rik					NA	NA
286	ENSMUSG00000099994	1700024B18Rik					NA	NA
287	ENSMUSG00000072473	1700024G13Rik	ENSG00000178645	C10orf53	ENSP00000363226	10	49679651	49710261
288	ENSMUSG00000113825	1700024I08Rik					NA	NA
289	ENSMUSG00000069890	1700024J04Rik					NA	NA
290	ENSMUSG00000106947	1700025A08Rik					NA	NA
291	ENSMUSG00000101113	1700025B11Rik					NA	NA
292	ENSMUSG00000078935	1700025C18Rik					NA	NA
293	ENSMUSG00000086760	1700025D23Rik					NA	NA
294	ENSMUSG00000100558	1700025F24Rik					NA	NA
295	ENSMUSG00000032666	1700025G04Rik	ENSG00000116667	C1orf21	ENSP00000235307	1	184387029	184629019
296	ENSMUSG00000101888	1700025H01Rik					NA	NA
297	ENSMUSG00000108409	1700025J12Rik					NA	NA
298	ENSMUSG00000112482	1700025K04Rik					NA	NA
299	ENSMUSG00000099747	1700025K24Rik					NA	NA
300	ENSMUSG00000109962	1700025L06Rik					NA	NA
301	ENSMUSG00000100175	1700025M24Rik					NA	NA
302	ENSMUSG00000090200	1700025N21Rik					NA	NA
303	ENSMUSG00000100121	1700025N23Rik					NA	NA
304	ENSMUSG00000028244	1700025O08Rik					NA	NA
305	ENSMUSG00000086379	1700026D11Rik					NA	NA
306	ENSMUSG00000101854	1700026F02Rik					NA	NA
307	ENSMUSG00000073976	1700026J12Rik					NA	NA
308	ENSMUSG00000097716	1700026J14Rik					NA	NA
309	ENSMUSG00000114681	1700026N04Rik					NA	NA
310	ENSMUSG00000084864	1700027A07Rik					NA	NA
311	ENSMUSG00000101968	1700027A15Rik					NA	NA
312	ENSMUSG00000107737	1700027F06Rik					NA	NA
313	ENSMUSG00000100911	1700027F09Rik					NA	NA
314	ENSMUSG00000100799	1700027H10Rik					NA	NA
315	ENSMUSG00000098304	1700027I24Rik					NA	NA
316	ENSMUSG00000111422	1700027J07Rik					NA	NA
317	ENSMUSG00000099417	1700028B04Rik					NA	NA
318	ENSMUSG00000101683	1700028D13Rik					NA	NA
319	ENSMUSG00000097321	1700028E10Rik					NA	NA
320	ENSMUSG00000056821	1700028I16Rik					NA	NA
321	ENSMUSG00000038782	1700028J19Rik					NA	NA
322	ENSMUSG00000089798	1700028K03Rik	ENSG00000203910	C1orf146	ENSP00000359401	1	92217915	92245813
323	ENSMUSG00000101334	1700028M03Rik					NA	NA
324	ENSMUSG00000078635	1700028N14Rik					NA	NA
325	ENSMUSG00000033053	1700028P14Rik	ENSG00000204711	C9orf135	ENSP00000366402	9	69820817	69906227
326	ENSMUSG00000086823	1700028P15Rik					NA	NA
327	ENSMUSG00000100759	1700029B22Rik					NA	NA
328	ENSMUSG00000102834	1700029B24Rik					NA	NA
329	ENSMUSG00000100557	1700029E06Rik					NA	NA
330	ENSMUSG00000052075	1700029F12Rik					NA	NA
331	ENSMUSG00000031452	1700029H14Rik	ENSG00000283199	C13orf46	ENSP00000490032	13	113953705	113974076
332	ENSMUSG00000044916	1700029I15Rik	ENSG00000234776	C11orf94	ENSP00000401498	11	45906513	45907272
333	ENSMUSG00000099968	1700029J03Rik					NA	NA
334	ENSMUSG00000071103	1700029J07Rik	ENSG00000205129	C4orf47	ENSP00000368127	4	185426249	185449826
335	ENSMUSG00000101189	1700029M03Rik					NA	NA
336	ENSMUSG00000086788	1700029M20Rik					NA	NA
337	ENSMUSG00000098144	1700029N11Rik					NA	NA
338	ENSMUSG00000061633	1700029P11Rik	ENSG00000147123	NDUFB11	ENSP00000276062	X	47142216	47145038
339	ENSMUSG00000085333	1700030A11Rik					NA	NA
340	ENSMUSG00000099759	1700030C10Rik					NA	NA
341	ENSMUSG00000091071	1700030C10Rik					NA	NA
342	ENSMUSG00000086459	1700030C12Rik					NA	NA
343	ENSMUSG00000087148	1700030C14Rik					NA	NA
344	ENSMUSG00000112619	1700030E10Rik					NA	NA
345	ENSMUSG00000099869	1700030F04Rik					NA	NA
346	ENSMUSG00000103387	1700030I03Rik					NA	NA
347	ENSMUSG00000031847	1700030J22Rik	ENSG00000166455	C16orf46	ENSP00000299578	16	81053497	81077267
348	ENSMUSG00000052794	1700030K09Rik	ENSG00000105072	C19orf44	ENSP00000221671	19	16496394	16521352
349	ENSMUSG00000099508	1700030L20Rik					NA	NA
350	ENSMUSG00000113179	1700030L22Rik					NA	NA
351	ENSMUSG00000097424	1700030M09Rik					NA	NA
352	ENSMUSG00000100969	1700030N03Rik					NA	NA
353	ENSMUSG00000106800	1700030N18Rik					NA	NA
354	ENSMUSG00000100198	1700030O20Rik					NA	NA
355	ENSMUSG00000092239	1700031A10Rik					NA	NA
356	ENSMUSG00000032894	1700031F05Rik					NA	NA
357	ENSMUSG00000047046	1700031F10Rik					NA	NA
358	ENSMUSG00000099863	1700031L13Rik					NA	NA
359	ENSMUSG00000099353	1700031M16Rik					NA	NA
360	ENSMUSG00000100315	1700031P21Rik					NA	NA
361	ENSMUSG00000097302	1700034B16Rik					NA	NA
362	ENSMUSG00000024532	1700034E13Rik	ENSG00000250803	AC010255.2	ENSP00000489710	5	122129622	122183949
363	ENSMUSG00000097962	1700034G24Rik					NA	NA
364	ENSMUSG00000055833	1700034H15Rik					NA	NA
365	ENSMUSG00000111237	1700034H15Rik					NA	NA
366	ENSMUSG00000074619	1700034I23Rik					NA	NA
367	ENSMUSG00000116310	1700034I23Rik					NA	NA
368	ENSMUSG00000103287	1700034J04Rik					NA	NA
369	ENSMUSG00000040163	1700034J05Rik	ENSG00000214700	C12orf71	ENSP00000413728	12	27081058	27082514
370	ENSMUSG00000100294	1700034K08Rik					NA	NA
371	ENSMUSG00000097893	1700034P13Rik					NA	NA
372	ENSMUSG00000095956	1700036A12Rik					NA	NA
373	ENSMUSG00000099995	1700036G14Rik					NA	NA
374	ENSMUSG00000086185	1700036O09Rik					NA	NA
375	ENSMUSG00000085542	1700037C06Rik					NA	NA
376	ENSMUSG00000005983	1700037C18Rik	ENSG00000215131	C16orf90	ENSP00000382553	16	3493484	3495489
377	ENSMUSG00000114125	1700037F03Rik					NA	NA
378	ENSMUSG00000027327	1700037H04Rik	ENSG00000101220	C20orf27	ENSP00000217195	20	3753508	3767781
379	ENSMUSG00000092369	1700039E22Rik					NA	NA
380	ENSMUSG00000102536	1700039I01Rik					NA	NA
381	ENSMUSG00000097933	1700039M10Rik					NA	NA
382	ENSMUSG00000104086	1700039M15Rik					NA	NA
383	ENSMUSG00000097515	1700040D17Rik					NA	NA
384	ENSMUSG00000113997	1700040E09Rik					NA	NA
385	ENSMUSG00000100667	1700040F15Rik	ENSG00000139351	SYCP3	ENSP00000376658	12	101728648	101739472
386	ENSMUSG00000101568	1700040F17Rik					NA	NA
387	ENSMUSG00000103840	1700040K01Rik					NA	NA
388	ENSMUSG00000107406	1700040L08Rik					NA	NA
389	ENSMUSG00000116260	1700041B01Rik					NA	NA
390	ENSMUSG00000100282	1700041C23Rik					NA	NA
391	ENSMUSG00000054822	1700041G16Rik					NA	NA
392	ENSMUSG00000104845	1700041I07Rik					NA	NA
393	ENSMUSG00000087010	1700041M05Rik					NA	NA
394	ENSMUSG00000100857	1700041M19Rik					NA	NA
395	ENSMUSG00000105991	1700042D02Rik					NA	NA
396	ENSMUSG00000078593	1700042G07Rik	ENSG00000250719	P3R3URF	ENSP00000480059	1	46175486	46176488
397	ENSMUSG00000087044	1700042G15Rik					NA	NA
398	ENSMUSG00000112878	1700042O05Rik					NA	NA
399	ENSMUSG00000086391	1700042O10Rik					NA	NA
400	ENSMUSG00000099911	1700044C05Rik					NA	NA
401	ENSMUSG00000100297	1700044K03Rik					NA	NA
402	ENSMUSG00000078492	1700045H11Rik					NA	NA
403	ENSMUSG00000104526	1700045I11Rik					NA	NA
404	ENSMUSG00000085561	1700046C09Rik					NA	NA
405	ENSMUSG00000085437	1700047A11Rik					NA	NA
406	ENSMUSG00000115294	1700047E10Rik					NA	NA
407	ENSMUSG00000085549	1700047F07Rik					NA	NA
408	ENSMUSG00000099349	1700047G03Rik					NA	NA
409	ENSMUSG00000110717	1700047G07Rik					NA	NA
410	ENSMUSG00000087347	1700047K16Rik					NA	NA
411	ENSMUSG00000101762	1700047L14Rik					NA	NA
412	ENSMUSG00000100147	1700047M11Rik					NA	NA
413	ENSMUSG00000102356	1700047N06Rik					NA	NA
414	ENSMUSG00000109594	1700047O18Rik					NA	NA
415	ENSMUSG00000105274	1700048F04Rik					NA	NA
416	ENSMUSG00000085637	1700048M11Rik					NA	NA
417	ENSMUSG00000118016	1700048O14Rik					NA	NA
418	ENSMUSG00000043773	1700048O20Rik					NA	NA
419	ENSMUSG00000112333	1700048P04Rik					NA	NA
420	ENSMUSG00000085077	1700049E15Rik					NA	NA
421	ENSMUSG00000079271	1700049E17Rik1					NA	NA
422	ENSMUSG00000090440	1700049E17Rik2					NA	NA
423	ENSMUSG00000101553	1700049E22Rik					NA	NA
424	ENSMUSG00000043859	1700049L16Rik					NA	NA
425	ENSMUSG00000086951	1700051A21Rik					NA	NA
426	ENSMUSG00000108263	1700051K13Rik					NA	NA
427	ENSMUSG00000103341	1700051O22Rik					NA	NA
428	ENSMUSG00000105297	1700052H01Rik					NA	NA
429	ENSMUSG00000101912	1700052I22Rik					NA	NA
430	ENSMUSG00000099681	1700052K11Rik					NA	NA
431	ENSMUSG00000099988	1700054A03Rik					NA	NA
432	ENSMUSG00000097001	1700054K02Rik					NA	NA
433	ENSMUSG00000100219	1700054K19Rik					NA	NA
434	ENSMUSG00000085889	1700054M17Rik					NA	NA
435	ENSMUSG00000111753	1700054O05Rik					NA	NA
436	ENSMUSG00000104183	1700054O19Rik					NA	NA
437	ENSMUSG00000093616	1700055C04Rik					NA	NA
438	ENSMUSG00000070997	1700055D18Rik					NA	NA
439	ENSMUSG00000044854	1700056E22Rik					NA	NA
440	ENSMUSG00000084792	1700056N10Rik					NA	NA
441	ENSMUSG00000074139	1700057G04Rik	ENSG00000188313	PLSCR1	ENSP00000345494	3	146515180	146544856
442	ENSMUSG00000084757	1700057H15Rik					NA	NA
443	ENSMUSG00000086007	1700057H21Rik					NA	NA
444	ENSMUSG00000089636	1700058P15Rik					NA	NA
445	ENSMUSG00000086887	1700060C16Rik					NA	NA
446	ENSMUSG00000078957	1700060C20Rik					NA	NA
447	ENSMUSG00000084970	1700060J05Rik					NA	NA
448	ENSMUSG00000099407	1700060O08Rik					NA	NA
449	ENSMUSG00000117966	1700061A03Rik					NA	NA
450	ENSMUSG00000102060	1700061E17Rik					NA	NA
451	ENSMUSG00000085759	1700061E18Rik					NA	NA
452	ENSMUSG00000085580	1700061F12Rik					NA	NA
453	ENSMUSG00000084948	1700061H18Rik					NA	NA
454	ENSMUSG00000028009	1700061I17Rik					NA	NA
455	ENSMUSG00000086366	1700061J23Rik					NA	NA
456	ENSMUSG00000110464	1700061N14Rik					NA	NA
457	ENSMUSG00000114390	1700062C10Rik					NA	NA
458	ENSMUSG00000100062	1700063A18Rik					NA	NA
459	ENSMUSG00000100837	1700063D05Rik					NA	NA
460	ENSMUSG00000040657	1700063H04Rik					NA	NA
461	ENSMUSG00000099266	1700063H06Rik					NA	NA
462	ENSMUSG00000103463	1700063I16Rik					NA	NA
463	ENSMUSG00000117080	1700063J08Rik					NA	NA
464	ENSMUSG00000102036	1700063K16Rik					NA	NA
465	ENSMUSG00000101978	1700063O14Rik					NA	NA
466	ENSMUSG00000082766	1700064H15Rik					NA	NA
467	ENSMUSG00000100681	1700064J06Rik					NA	NA
468	ENSMUSG00000100211	1700064M15Rik					NA	NA
469	ENSMUSG00000096655	1700065D16Rik					NA	NA
470	ENSMUSG00000099435	1700065I16Rik					NA	NA
471	ENSMUSG00000107341	1700065J11Rik					NA	NA
472	ENSMUSG00000100872	1700065J18Rik					NA	NA
473	ENSMUSG00000107408	1700065L07Rik					NA	NA
474	ENSMUSG00000100134	1700065O20Rik					NA	NA
475	ENSMUSG00000101634	1700066B17Rik					NA	NA
476	ENSMUSG00000073598	1700066B19Rik	ENSG00000283288	SMIM33	ENSP00000490796	5	139470778	139474772
477	ENSMUSG00000101810	1700066C05Rik					NA	NA
478	ENSMUSG00000097717	1700066J03Rik					NA	NA
479	ENSMUSG00000038323	1700066M21Rik	ENSG00000178074	C2orf69	ENSP00000312770	2	199911293	199955935
480	ENSMUSG00000099605	1700066N21Rik					NA	NA
481	ENSMUSG00000085800	1700066O22Rik					NA	NA
482	ENSMUSG00000099378	1700067G17Rik					NA	NA
483	ENSMUSG00000046408	1700067K01Rik	ENSG00000188032	C19orf67	ENSP00000449137	19	14081624	14085875
484	ENSMUSG00000021545	1700067P10Rik					NA	NA
485	ENSMUSG00000115934	1700067P10Rik					NA	NA
486	ENSMUSG00000053081	1700069B07Rik					NA	NA
487	ENSMUSG00000042184	1700069L16Rik					NA	NA
488	ENSMUSG00000107637	1700069P05Rik					NA	NA
489	ENSMUSG00000086376	1700071G01Rik					NA	NA
490	ENSMUSG00000080980	1700071K01Rik					NA	NA
491	ENSMUSG00000090307	1700071M16Rik					NA	NA
492	ENSMUSG00000100487	1700072B07Rik					NA	NA
493	ENSMUSG00000101702	1700072G22Rik					NA	NA
494	ENSMUSG00000107744	1700072O05Rik					NA	NA
495	ENSMUSG00000087204	1700073E17Rik					NA	NA
496	ENSMUSG00000102231	1700074A21Rik					NA	NA
497	ENSMUSG00000099872	1700074H08Rik					NA	NA
498	ENSMUSG00000029883	1700074P13Rik					NA	NA
499	ENSMUSG00000117741	1700080C20Rik					NA	NA
500	ENSMUSG00000084859	1700080N15Rik					NA	NA
501	ENSMUSG00000031118	1700080O16Rik					NA	NA
502	ENSMUSG00000105673	1700081B01Rik					NA	NA
503	ENSMUSG00000100573	1700081H04Rik					NA	NA
504	ENSMUSG00000113209	1700081N11Rik					NA	NA
505	ENSMUSG00000023737	1700082M22Rik					NA	NA
506	ENSMUSG00000100668	1700083H02Rik					NA	NA
507	ENSMUSG00000086016	1700084C06Rik					NA	NA
508	ENSMUSG00000114333	1700084D21Rik					NA	NA
509	ENSMUSG00000100747	1700084E18Rik					NA	NA
510	ENSMUSG00000099639	1700084F23Rik					NA	NA
511	ENSMUSG00000058101	1700084J12Rik					NA	NA
512	ENSMUSG00000057805	1700084M14Rik					NA	NA
513	ENSMUSG00000100890	1700085C21Rik					NA	NA
514	ENSMUSG00000115693	1700085D07Rik					NA	NA
515	ENSMUSG00000020548	1700086D15Rik					NA	NA
516	ENSMUSG00000071265	1700086L19Rik					NA	NA
517	ENSMUSG00000097080	1700086O06Rik					NA	NA
518	ENSMUSG00000085085	1700086P04Rik					NA	NA
519	ENSMUSG00000115099	1700087I21Rik					NA	NA
520	ENSMUSG00000115723	1700087M22Rik					NA	NA
521	ENSMUSG00000033029	1700088E04Rik	ENSG00000128346	C22orf23	ENSP00000384667	22	37943050	37953669
522	ENSMUSG00000090462	1700091H14Rik					NA	NA
523	ENSMUSG00000086781	1700092C02Rik					NA	NA
524	ENSMUSG00000092499	1700092C10Rik					NA	NA
525	ENSMUSG00000085353	1700092C17Rik					NA	NA
526	ENSMUSG00000111487	1700092E16Rik					NA	NA
527	ENSMUSG00000084811	1700092E19Rik					NA	NA
528	ENSMUSG00000078600	1700092K14Rik					NA	NA
529	ENSMUSG00000090840	1700092M07Rik	ENSG00000283268	TEX54	ENSP00000490507	11	62832319	62832803
530	ENSMUSG00000117289	1700093J21Rik					NA	NA
531	ENSMUSG00000020286	1700093K21Rik	ENSG00000237651	C2orf74	ENSP00000402915	2	61145068	61164829
532	ENSMUSG00000118506	1700094D03Rik	ENSG00000163263	C1orf189	ENSP00000357511	1	154199085	154206333
533	ENSMUSG00000101695	1700094J05Rik					NA	NA
534	ENSMUSG00000105337	1700094M23Rik					NA	NA
535	ENSMUSG00000107895	1700094M24Rik					NA	NA
536	ENSMUSG00000100430	1700095A13Rik					NA	NA
537	ENSMUSG00000086046	1700095A21Rik					NA	NA
538	ENSMUSG00000098230	1700095B10Rik					NA	NA
539	ENSMUSG00000085407	1700095J03Rik					NA	NA
540	ENSMUSG00000084861	1700095J07Rik					NA	NA
541	ENSMUSG00000084804	1700095J12Rik					NA	NA
542	ENSMUSG00000108505	1700095K22Rik					NA	NA
543	ENSMUSG00000099630	1700096J18Rik					NA	NA
544	ENSMUSG00000101856	1700096K18Rik					NA	NA
545	ENSMUSG00000108194	1700097M23Rik					NA	NA
546	ENSMUSG00000099474	1700097N02Rik					NA	NA
547	ENSMUSG00000091906	1700099I09Rik					NA	NA
548	ENSMUSG00000115372	1700100I10Rik					NA	NA
549	ENSMUSG00000101051	1700100L14Rik					NA	NA
550	ENSMUSG00000097675	1700101I11Rik					NA	NA
551	ENSMUSG00000045815	1700101I19Rik					NA	NA
552	ENSMUSG00000102096	1700101O22Rik					NA	NA
553	ENSMUSG00000108229	1700102F20Rik					NA	NA
554	ENSMUSG00000116852	1700102H20Rik					NA	NA
555	ENSMUSG00000032611	1700102P08Rik	ENSG00000188315	C3orf62	ENSP00000341139	3	49268596	49277232
556	ENSMUSG00000049476	1700104B16Rik					NA	NA
557	ENSMUSG00000112821	1700104L18Rik					NA	NA
558	ENSMUSG00000113747	1700105G05Rik					NA	NA
559	ENSMUSG00000099923	1700105P06Rik					NA	NA
560	ENSMUSG00000117394	1700106O07Rik					NA	NA
561	ENSMUSG00000101009	1700108F19Rik					NA	NA
562	ENSMUSG00000100585	1700108J01Rik					NA	NA
563	ENSMUSG00000106034	1700108N06Rik					NA	NA
564	ENSMUSG00000084837	1700108N11Rik					NA	NA
565	ENSMUSG00000101505	1700109G14Rik					NA	NA
566	ENSMUSG00000085044	1700109G15Rik					NA	NA
567	ENSMUSG00000008307	1700109H08Rik					NA	NA
568	ENSMUSG00000101261	1700109I08Rik					NA	NA
569	ENSMUSG00000097267	1700109K24Rik					NA	NA
570	ENSMUSG00000099384	1700110C19Rik					NA	NA
571	ENSMUSG00000079407	1700110I01Rik					NA	NA
572	ENSMUSG00000108490	1700110I07Rik					NA	NA
573	ENSMUSG00000087047	1700110K17Rik					NA	NA
574	ENSMUSG00000029837	1700111E14Rik					NA	NA
575	ENSMUSG00000100511	1700111N16Rik					NA	NA
576	ENSMUSG00000091329	1700112D23Rik					NA	NA
577	ENSMUSG00000101574	1700112H15Rik					NA	NA
578	ENSMUSG00000086632	1700112J05Rik					NA	NA
579	ENSMUSG00000097527	1700112J16Rik					NA	NA
580	ENSMUSG00000087510	1700112K13Rik					NA	NA
581	ENSMUSG00000110577	1700112L15Rik					NA	NA
582	ENSMUSG00000113358	1700112M02Rik					NA	NA
583	ENSMUSG00000096935	1700113A16Rik					NA	NA
584	ENSMUSG00000112028	1700113B09Rik					NA	NA
585	ENSMUSG00000102822	1700113B19Rik					NA	NA
586	ENSMUSG00000047129	1700113H08Rik	ENSG00000179088	C12orf42	ENSP00000367353	12	103237591	103495978
587	ENSMUSG00000092276	1700116B05Rik					NA	NA
588	ENSMUSG00000117497	1700116H05Rik					NA	NA
589	ENSMUSG00000100593	1700119H24Rik					NA	NA
590	ENSMUSG00000082488	1700119I11Rik					NA	NA
591	ENSMUSG00000045391	1700120B22Rik					NA	NA
592	ENSMUSG00000100599	1700120C14Rik					NA	NA
593	ENSMUSG00000098086	1700120C18Rik					NA	NA
594	ENSMUSG00000086333	1700120E14Rik					NA	NA
595	ENSMUSG00000100717	1700120G07Rik					NA	NA
596	ENSMUSG00000086068	1700120G11Rik					NA	NA
597	ENSMUSG00000099579	1700120K04Rik					NA	NA
598	ENSMUSG00000093386	1700120O09Rik					NA	NA
599	ENSMUSG00000086275	1700121C08Rik					NA	NA
600	ENSMUSG00000099574	1700121L03Rik					NA	NA
601	ENSMUSG00000100364	1700121L16Rik					NA	NA
602	ENSMUSG00000092066	1700121N20Rik					NA	NA
603	ENSMUSG00000117800	1700122C19Rik					NA	NA
604	ENSMUSG00000117672	1700122C19Rik					NA	NA
605	ENSMUSG00000101409	1700122D07Rik					NA	NA
606	ENSMUSG00000087685	1700122E12Rik					NA	NA
607	ENSMUSG00000099735	1700122H20Rik					NA	NA
608	ENSMUSG00000094928	1700122O11Rik					NA	NA
609	ENSMUSG00000116059	1700122O11Rik					NA	NA
610	ENSMUSG00000108676	1700123J17Rik					NA	NA
611	ENSMUSG00000029526	1700123K08Rik					NA	NA
612	ENSMUSG00000072878	1700123L14Rik	ENSG00000093000	NUP50	ENSP00000345895	22	45163925	45188017
613	ENSMUSG00000085614	1700123M08Rik					NA	NA
614	ENSMUSG00000086080	1700123O12Rik					NA	NA
615	ENSMUSG00000040822	1700123O20Rik	ENSG00000179933	C14orf119	ENSP00000322238	14	23095505	23100456
616	ENSMUSG00000101481	1700123O21Rik					NA	NA
617	ENSMUSG00000099354	1700124L16Rik					NA	NA
618	ENSMUSG00000110938	1700124M09Rik					NA	NA
619	ENSMUSG00000085263	1700125G02Rik					NA	NA
620	ENSMUSG00000097584	1700125G22Rik					NA	NA
621	ENSMUSG00000085197	1700125H03Rik					NA	NA
622	ENSMUSG00000018479	1700125H20Rik	ENSG00000141371	C17orf64	ENSP00000269127	17	60392429	60431426
623	ENSMUSG00000099945	1700126A01Rik					NA	NA
624	ENSMUSG00000107802	1700126G02Rik					NA	NA
625	ENSMUSG00000107014	1700126H18Rik					NA	NA
626	ENSMUSG00000113830	1700127F24Rik					NA	NA
627	ENSMUSG00000099794	1700128A07Rik					NA	NA
628	ENSMUSG00000031510	1700128E19Rik					NA	NA
629	ENSMUSG00000031998	1700128F08Rik					NA	NA
630	ENSMUSG00000114991	1700128I11Rik					NA	NA
631	ENSMUSG00000021977	1700129C05Rik					NA	NA
632	ENSMUSG00000100603	1700129L04Rik					NA	NA
633	ENSMUSG00000100182	1810006J02Rik					NA	NA
634	ENSMUSG00000100844	1810007C17Rik					NA	NA
635	ENSMUSG00000100001	1810007D17Rik					NA	NA
636	ENSMUSG00000089745	1810008B01Rik					NA	NA
637	ENSMUSG00000100094	1810008I18Rik					NA	NA
638	ENSMUSG00000071653	1810009A15Rik	ENSG00000278615	C11orf98	ENSP00000432523	11	62662817	62665210
639	ENSMUSG00000094808	1810009J06Rik					NA	NA
640	ENSMUSG00000078607	1810010H24Rik	ENSG00000186665	C17orf58	ENSP00000489720	17	67991099	67996469
641	ENSMUSG00000056329	1810010K12Rik					NA	NA
642	ENSMUSG00000087595	1810012K08Rik					NA	NA
643	ENSMUSG00000099825	1810012K16Rik					NA	NA
644	ENSMUSG00000028177	1810013D15Rik					NA	NA
645	ENSMUSG00000022507	1810013L24Rik	ENSG00000182831	C16orf72	ENSP00000331720	16	9091644	9121635
646	ENSMUSG00000097412	1810014B01Rik					NA	NA
647	ENSMUSG00000117434	1810014P07Rik					NA	NA
648	ENSMUSG00000106838	1810017P11Rik					NA	NA
649	ENSMUSG00000101088	1810018F18Rik					NA	NA
650	ENSMUSG00000086390	1810019D21Rik					NA	NA
651	ENSMUSG00000097115	1810019N24Rik					NA	NA
652	ENSMUSG00000089997	1810020O05Rik	ENSG00000114656	CFAP92	ENSP00000496592	3	128909866	129002690
653	ENSMUSG00000087331	1810021B22Rik					NA	NA
654	ENSMUSG00000044145	1810024B03Rik					NA	NA
655	ENSMUSG00000101970	1810026B05Rik					NA	NA
656	ENSMUSG00000114985	1810028F09Rik					NA	NA
657	ENSMUSG00000044148	1810030O07Rik	ENSG00000185753	CXorf38	ENSP00000330488	X	40626921	40647561
658	ENSMUSG00000097101	1810034E14Rik					NA	NA
659	ENSMUSG00000118223	1810035K13Rik					NA	NA
660	ENSMUSG00000054091	1810037I17Rik	ENSG00000164096	C4orf3	ENSP00000382026	4	119296419	119304445
661	ENSMUSG00000102112	1810041H14Rik					NA	NA
662	ENSMUSG00000100680	1810044D09Rik					NA	NA
663	ENSMUSG00000116846	1810044K17Rik					NA	NA
664	ENSMUSG00000036027	1810046K07Rik	ENSG00000150750	C11orf53	ENSP00000280325	11	111245726	111286401
665	ENSMUSG00000108587	1810049I09Rik					NA	NA
666	ENSMUSG00000097221	1810049J17Rik					NA	NA
667	ENSMUSG00000100277	1810053B23Rik					NA	NA
668	ENSMUSG00000035372	1810055G02Rik	ENSG00000171067	C11orf24	ENSP00000307264	11	68261338	68272001
669	ENSMUSG00000073155	1810058I24Rik	ENSG00000243317	STMP1	ENSP00000425996	7	135662496	135693418
670	ENSMUSG00000117861	1810058N15Rik					NA	NA
671	ENSMUSG00000086340	1810059C17Rik					NA	NA
672	ENSMUSG00000108207	1810059H22Rik					NA	NA
673	ENSMUSG00000027713	1810062G17Rik					NA	NA
674	ENSMUSG00000084925	1810062O18Rik					NA	NA
675	ENSMUSG00000085551	1810063I02Rik					NA	NA
676	ENSMUSG00000090925	1810064F22Rik					NA	NA
677	ENSMUSG00000013653	1810065E05Rik					NA	NA
678	ENSMUSG00000117442	1810073O08Rik					NA	NA
679	ENSMUSG00000087165	2010001A14Rik					NA	NA
680	ENSMUSG00000051606	2010001K21Rik					NA	NA
681	ENSMUSG00000111296	2010001M07Rik					NA	NA
682	ENSMUSG00000042041	2010003K11Rik	ENSG00000173237	C11orf86	ENSP00000311479	11	66975277	66977004
683	ENSMUSG00000044694	2010007H06Rik					NA	NA
684	ENSMUSG00000107761	2010008C14Rik					NA	NA
685	ENSMUSG00000100860	2010009K17Rik					NA	NA
686	ENSMUSG00000102047	2010010A06Rik					NA	NA
687	ENSMUSG00000087277	2010013B24Rik					NA	NA
688	ENSMUSG00000091575	2010016I18Rik					NA	NA
689	ENSMUSG00000104368	2010103J01Rik					NA	NA
690	ENSMUSG00000100738	2010106C02Rik					NA	NA
691	ENSMUSG00000025528	2010106E10Rik					NA	NA
692	ENSMUSG00000117376	2010106G04Rik					NA	NA
693	ENSMUSG00000029384	2010109A12Rik					NA	NA
694	ENSMUSG00000107558	2010109P13Rik					NA	NA
695	ENSMUSG00000098434	2010110E17Rik					NA	NA
696	ENSMUSG00000106095	2010110G14Rik					NA	NA
697	ENSMUSG00000097755	2010110K18Rik					NA	NA
698	ENSMUSG00000114604	2010203P06Rik					NA	NA
699	ENSMUSG00000063018	2010204K13Rik					NA	NA
700	ENSMUSG00000026090	2010300C02Rik	ENSG00000196872	CRACDL	ENSP00000380996	2	98793846	98936259
701	ENSMUSG00000100714	2010308F09Rik					NA	NA
702	ENSMUSG00000106567	2010309G21Rik					NA	NA
703	ENSMUSG00000101268	2010310C07Rik					NA	NA
704	ENSMUSG00000074829	2010315B03Rik					NA	NA
705	ENSMUSG00000098810	2010315B03Rik					NA	NA
706	ENSMUSG00000100691	2010320M18Rik					NA	NA
707	ENSMUSG00000111367	2010320M18Rik					NA	NA
708	ENSMUSG00000089983	2010320O07Rik					NA	NA
709	ENSMUSG00000108479	2200002A13Rik					NA	NA
710	ENSMUSG00000030587	2200002D01Rik	ENSG00000167644	C19orf33	ENSP00000301246	19	38304164	38305006
711	ENSMUSG00000030587	2200002D01Rik	ENSG00000267748	AC011479.1	ENSP00000468040	19	38289151	38304910
712	ENSMUSG00000013083	2200002J24Rik					NA	NA
713	ENSMUSG00000108787	2200007N16Rik					NA	NA
714	ENSMUSG00000116929	2210009P08Rik					NA	NA
715	ENSMUSG00000029882	2210010C04Rik					NA	NA
716	ENSMUSG00000101791	2210011K15Rik					NA	NA
717	ENSMUSG00000021550	2210016F16Rik	ENSG00000165118	C9orf64	ENSP00000365522	9	83938311	83956986
718	ENSMUSG00000029559	2210016L21Rik	ENSG00000157895	C12orf43	ENSP00000442224	12	121000486	121016502
719	ENSMUSG00000103523	2210017I01Rik	ENSG00000285946	AL162596.1	ENSP00000497579	1	152859996	152860985
720	ENSMUSG00000116714	2210020O09Rik					NA	NA
721	ENSMUSG00000113800	2210039B01Rik					NA	NA
722	ENSMUSG00000114772	2210404E10Rik					NA	NA
723	ENSMUSG00000109036	2210406H18Rik					NA	NA
724	ENSMUSG00000039563	2210406O10Rik					NA	NA
725	ENSMUSG00000037145	2210407C18Rik					NA	NA
726	ENSMUSG00000087380	2210408F21Rik					NA	NA
727	ENSMUSG00000071252	2210408I21Rik	ENSG00000185261	KIAA0825	ENSP00000424618	5	94152966	94618597
728	ENSMUSG00000118322	2210409D07Rik					NA	NA
729	ENSMUSG00000081766	2210409E12Rik					NA	NA
730	ENSMUSG00000085563	2210411M09Rik					NA	NA
731	ENSMUSG00000107216	2210412B16Rik					NA	NA
732	ENSMUSG00000085394	2210414B05Rik					NA	NA
733	ENSMUSG00000111043	2210414F02Rik					NA	NA
734	ENSMUSG00000086494	2210417A02Rik					NA	NA
735	ENSMUSG00000078894	2210418O10Rik					NA	NA
736	ENSMUSG00000101773	2210420H20Rik					NA	NA
737	ENSMUSG00000039269	2300002M23Rik	ENSG00000204542	C6orf15	ENSP00000259870	6	31111223	31112575
738	ENSMUSG00000078257	2300003K06Rik					NA	NA
739	ENSMUSG00000032403	2300009A05Rik	ENSG00000189227	C15orf61	ENSP00000342254	15	67521131	67530146
740	ENSMUSG00000097354	2310001H17Rik					NA	NA
741	ENSMUSG00000108514	2310001K20Rik					NA	NA
742	ENSMUSG00000053353	2310001K24Rik					NA	NA
743	ENSMUSG00000112701	2310002D06Rik					NA	NA
744	ENSMUSG00000097178	2310002F09Rik					NA	NA
745	ENSMUSG00000028396	2310002L09Rik					NA	NA
746	ENSMUSG00000007457	2310003L06Rik					NA	NA
747	ENSMUSG00000110916	2310003N18Rik					NA	NA
748	ENSMUSG00000087254	2310005A03Rik					NA	NA
749	ENSMUSG00000099446	2310005E17Rik					NA	NA
750	ENSMUSG00000100335	2310008N11Rik					NA	NA
751	ENSMUSG00000079283	2310009B15Rik	ENSG00000203724	C1orf53	ENSP00000356363	1	197902630	197907367
752	ENSMUSG00000097162	2310010J17Rik					NA	NA
753	ENSMUSG00000020133	2310011J03Rik	ENSG00000119559	C19orf25	ENSP00000465469	19	1461143	1479219
754	ENSMUSG00000085945	2310014F06Rik					NA	NA
755	ENSMUSG00000097729	2310015A10Rik					NA	NA
756	ENSMUSG00000117879	2310015A16Rik					NA	NA
757	ENSMUSG00000099411	2310015D24Rik					NA	NA
758	ENSMUSG00000101257	2310015K22Rik					NA	NA
759	ENSMUSG00000102098	2310016D03Rik					NA	NA
760	ENSMUSG00000085965	2310016D23Rik					NA	NA
761	ENSMUSG00000070574	2310016G11Rik					NA	NA
762	ENSMUSG00000100410	2310020H05Rik					NA	NA
763	ENSMUSG00000049643	2310022A10Rik	ENSG00000160392	C19orf47	ENSP00000463159	19	40319536	40348527
764	ENSMUSG00000031983	2310022B05Rik	ENSG00000119280	C1orf198	ENSP00000355623	1	230837119	230869589
765	ENSMUSG00000097710	2310026I22Rik					NA	NA
766	ENSMUSG00000078519	2310026L22Rik					NA	NA
767	ENSMUSG00000099447	2310030A07Rik					NA	NA
768	ENSMUSG00000032062	2310030G06Rik	ENSG00000149300	C11orf52	ENSP00000278601	11	111918032	111926871
769	ENSMUSG00000020441	2310033P09Rik	ENSG00000143793	C1orf35	ENSP00000272139	1	228100726	228105411
770	ENSMUSG00000068078	2310034C09Rik					NA	NA
771	ENSMUSG00000099655	2310034G01Rik	ENSG00000120055	C10orf95	ENSP00000489684	10	102449837	102451543
772	ENSMUSG00000100157	2310034O05Rik					NA	NA
773	ENSMUSG00000062619	2310039H08Rik	ENSG00000221821	C6orf226	ENSP00000386146	6	42890265	42890821
774	ENSMUSG00000100550	2310039L15Rik					NA	NA
775	ENSMUSG00000072852	2310040G07Rik					NA	NA
776	ENSMUSG00000101655	2310040G24Rik					NA	NA
777	ENSMUSG00000101746	2310043L19Rik					NA	NA
778	ENSMUSG00000097768	2310043M15Rik					NA	NA
779	ENSMUSG00000102106	2310043O21Rik					NA	NA
780	ENSMUSG00000115984	2310043O21Rik					NA	NA
781	ENSMUSG00000108732	2310043P16Rik					NA	NA
782	ENSMUSG00000085080	2310044K18Rik					NA	NA
783	ENSMUSG00000102308	2310046K23Rik					NA	NA
784	ENSMUSG00000100783	2310047D07Rik					NA	NA
785	ENSMUSG00000090314	2310050C09Rik	ENSG00000198854	C1orf68	ENSP00000357764	1	152719522	152720470
786	ENSMUSG00000015519	2310057J18Rik	ENSG00000184530	C6orf58	ENSP00000328069	6	127519455	127591820
787	ENSMUSG00000040177	2310057M21Rik	ENSG00000119965	C10orf88	ENSP00000419126	10	122930901	122954311
788	ENSMUSG00000048830	2310057N15Rik					NA	NA
789	ENSMUSG00000085379	2310058D17Rik					NA	NA
790	ENSMUSG00000050705	2310061I04Rik	ENSG00000204564	C6orf136	ENSP00000293604	6	30647039	30653210
791	ENSMUSG00000050704	2310061N02Rik					NA	NA
792	ENSMUSG00000087410	2310065F04Rik					NA	NA
793	ENSMUSG00000114372	2310067P03Rik					NA	NA
794	ENSMUSG00000100084	2310068J16Rik					NA	NA
795	ENSMUSG00000100291	2310069B03Rik					NA	NA
796	ENSMUSG00000105858	2310074N15Rik					NA	NA
797	ENSMUSG00000089718	2310075C17Rik					NA	NA
798	ENSMUSG00000045331	2310079G19Rik					NA	NA
799	ENSMUSG00000085020	2310081O03Rik					NA	NA
800	ENSMUSG00000106223	2400006E01Rik					NA	NA
801	ENSMUSG00000045411	2410002F23Rik					NA	NA
802	ENSMUSG00000116947	2410003I16Rik					NA	NA
803	ENSMUSG00000085860	2410003L11Rik					NA	NA
804	ENSMUSG00000036873	2410004B18Rik	ENSG00000162642	C1orf52	ENSP00000419417	1	85249953	85259672
805	ENSMUSG00000085338	2410004I01Rik					NA	NA
806	ENSMUSG00000071398	2410004P03Rik					NA	NA
807	ENSMUSG00000086841	2410006H16Rik					NA	NA
808	ENSMUSG00000099528	2410012E07Rik					NA	NA
809	ENSMUSG00000038311	2410017I17Rik					NA	NA
810	ENSMUSG00000073164	2410018L13Rik					NA	NA
811	ENSMUSG00000100572	2410021H03Rik					NA	NA
812	ENSMUSG00000100017	2410022M11Rik					NA	NA
813	ENSMUSG00000054379	2410024N13Rik					NA	NA
814	ENSMUSG00000044387	2410080I02Rik					NA	NA
815	ENSMUSG00000051297	2410124H12Rik					NA	NA
816	ENSMUSG00000032840	2410131K14Rik	ENSG00000111412	SPRING1	ENSP00000261318	12	116710171	116738070
817	ENSMUSG00000064308	2410137M14Rik					NA	NA
818	ENSMUSG00000074832	2410141K09Rik					NA	NA
819	ENSMUSG00000084825	2410152P15Rik					NA	NA
820	ENSMUSG00000107003	2410152P15Rik					NA	NA
821	ENSMUSG00000096917	2500002B13Rik					NA	NA
822	ENSMUSG00000073236	2500004C02Rik					NA	NA
823	ENSMUSG00000071632	2510002D24Rik	ENSG00000242259	C22orf39	ENSP00000382474	22	19351368	19447711
824	ENSMUSG00000043391	2510009E07Rik	ENSG00000187068	C3orf70	ENSP00000334974	3	185076838	185153060
825	ENSMUSG00000106825	2510016D11Rik					NA	NA
826	ENSMUSG00000104891	2510017J16Rik					NA	NA
827	ENSMUSG00000044496	2510039O18Rik	ENSG00000116685	KIAA2013	ENSP00000365760	1	11919591	11926428
828	ENSMUSG00000066175	2510046G10Rik					NA	NA
829	ENSMUSG00000116797	2600002D14Rik					NA	NA
830	ENSMUSG00000039798	2600006K01Rik					NA	NA
831	ENSMUSG00000100303	2600014E21Rik					NA	NA
832	ENSMUSG00000103828	2610001A08Rik					NA	NA
833	ENSMUSG00000052419	2610001J05Rik	ENSG00000214194	SMIM30	ENSP00000490095	7	113116718	113118560
834	ENSMUSG00000031242	2610002M06Rik					NA	NA
835	ENSMUSG00000071793	2610005L07Rik					NA	NA
836	ENSMUSG00000060301	2610008E11Rik					NA	NA
837	ENSMUSG00000104936	2610011E03Rik					NA	NA
838	ENSMUSG00000111804	2610011E03Rik					NA	NA
839	ENSMUSG00000102474	2610012C04Rik					NA	NA
840	ENSMUSG00000101089	2610016A17Rik					NA	NA
841	ENSMUSG00000107909	2610017A05Rik					NA	NA
842	ENSMUSG00000097537	2610020C07Rik					NA	NA
843	ENSMUSG00000091474	2610021A01Rik					NA	NA
844	ENSMUSG00000084362	2610024D14Rik					NA	NA
845	ENSMUSG00000099957	2610027F03Rik					NA	NA
846	ENSMUSG00000087013	2610027K06Rik					NA	NA
847	ENSMUSG00000110997	2610028D06Rik					NA	NA
848	ENSMUSG00000085562	2610028E06Rik					NA	NA
849	ENSMUSG00000009114	2610028H24Rik	ENSG00000160298	C21orf58	ENSP00000291691	21	46300181	46323875
850	ENSMUSG00000104429	2610034O05Rik					NA	NA
851	ENSMUSG00000087259	2610035D17Rik					NA	NA
852	ENSMUSG00000085555	2610035F20Rik					NA	NA
853	ENSMUSG00000097536	2610037D02Rik					NA	NA
854	ENSMUSG00000079388	2610042L04Rik					NA	NA
855	ENSMUSG00000071302	2610044O15Rik8					NA	NA
856	ENSMUSG00000103259	2610105M22Rik					NA	NA
857	ENSMUSG00000079671	2610203C22Rik					NA	NA
858	ENSMUSG00000084860	2610204G07Rik					NA	NA
859	ENSMUSG00000085236	2610206C17Rik					NA	NA
860	ENSMUSG00000103531	2610300A13Rik					NA	NA
861	ENSMUSG00000107479	2610300M13Rik					NA	NA
862	ENSMUSG00000059482	2610301B20Rik	ENSG00000156172	C8orf37	ENSP00000286688	8	95244913	95269201
863	ENSMUSG00000046995	2610303G11Rik					NA	NA
864	ENSMUSG00000100164	2610306M01Rik					NA	NA
865	ENSMUSG00000108614	2610306O10Rik					NA	NA
866	ENSMUSG00000085936	2610307P16Rik					NA	NA
867	ENSMUSG00000097040	2610316D01Rik					NA	NA
868	ENSMUSG00000114532	2610318M16Rik					NA	NA
869	ENSMUSG00000049916	2610318N02Rik					NA	NA
870	ENSMUSG00000010277	2610507B11Rik	ENSG00000007202	KIAA0100	ENSP00000436773	17	28614446	28645454
871	ENSMUSG00000085882	2610507I01Rik					NA	NA
872	ENSMUSG00000103968	2610509F24Rik					NA	NA
873	ENSMUSG00000096001	2610528A11Rik	ENSG00000188373	C10orf99	ENSP00000361199	10	84173801	84185294
874	ENSMUSG00000028536	2610528J11Rik	ENSG00000253313	C1orf210	ENSP00000430918	1	43281877	43285617
875	ENSMUSG00000106691	2700029L08Rik					NA	NA
876	ENSMUSG00000086328	2700033N17Rik					NA	NA
877	ENSMUSG00000097180	2700038G22Rik					NA	NA
878	ENSMUSG00000041789	2700046A07Rik					NA	NA
879	ENSMUSG00000097787	2700046G09Rik					NA	NA
880	ENSMUSG00000034601	2700049A03Rik	ENSG00000100578	KIAA0586	ENSP00000346359	14	58427385	58551297
881	ENSMUSG00000117042	2700054A10Rik					NA	NA
882	ENSMUSG00000024273	2700062C07Rik	ENSG00000141428	C18orf21	ENSP00000465517	18	35972625	35979286
883	ENSMUSG00000086172	2700068H02Rik					NA	NA
884	ENSMUSG00000086224	2700069I18Rik					NA	NA
885	ENSMUSG00000103722	2700078F05Rik					NA	NA
886	ENSMUSG00000108671	2700080J24Rik					NA	NA
887	ENSMUSG00000053080	2700081O15Rik	ENSG00000188070	C11orf95	ENSP00000482180	11	63759892	63768775
888	ENSMUSG00000100119	2700089I24Rik					NA	NA
889	ENSMUSG00000062198	2700097O09Rik					NA	NA
890	ENSMUSG00000098090	2700099C18Rik					NA	NA
891	ENSMUSG00000087497	2810001G20Rik					NA	NA
892	ENSMUSG00000045464	2810002D19Rik					NA	NA
893	ENSMUSG00000031984	2810004N23Rik	ENSG00000143633	C1orf131	ENSP00000355609	1	231223763	231241187
894	ENSMUSG00000047635	2810006K23Rik	ENSG00000130921	C12orf65	ENSP00000390647	12	123233436	123257960
895	ENSMUSG00000099881	2810013P06Rik					NA	NA
896	ENSMUSG00000020491	2810021J22Rik					NA	NA
897	ENSMUSG00000049881	2810025M15Rik					NA	NA
898	ENSMUSG00000096995	2810029C07Rik					NA	NA
899	ENSMUSG00000099338	2810030D12Rik					NA	NA
900	ENSMUSG00000037735	2810032G03Rik					NA	NA
901	ENSMUSG00000099034	2810039B14Rik					NA	NA
902	ENSMUSG00000092574	2810047C21Rik1					NA	NA
903	ENSMUSG00000100891	2810049E08Rik					NA	NA
904	ENSMUSG00000099966	2810402E24Rik					NA	NA
905	ENSMUSG00000086629	2810403D21Rik					NA	NA
906	ENSMUSG00000114656	2810403G07Rik					NA	NA
907	ENSMUSG00000085329	2810404F17Rik					NA	NA
908	ENSMUSG00000102046	2810404M03Rik					NA	NA
909	ENSMUSG00000103562	2810405F15Rik					NA	NA
910	ENSMUSG00000101493	2810405F17Rik					NA	NA
911	ENSMUSG00000055972	2810407A14Rik					NA	NA
912	ENSMUSG00000018570	2810408A11Rik					NA	NA
913	ENSMUSG00000087213	2810408I11Rik					NA	NA
914	ENSMUSG00000075389	2810410L24Rik					NA	NA
915	ENSMUSG00000100594	2810414N06Rik					NA	NA
916	ENSMUSG00000105981	2810428J06Rik					NA	NA
917	ENSMUSG00000097709	2810429I04Rik					NA	NA
918	ENSMUSG00000085766	2810430I11Rik					NA	NA
919	ENSMUSG00000104987	2810432F15Rik					NA	NA
920	ENSMUSG00000111391	2810432F15Rik					NA	NA
921	ENSMUSG00000086283	2810433D01Rik					NA	NA
922	ENSMUSG00000090260	2810442N19Rik					NA	NA
923	ENSMUSG00000100876	2810454H06Rik					NA	NA
924	ENSMUSG00000085030	2810455O05Rik					NA	NA
925	ENSMUSG00000115410	2810457G06Rik					NA	NA
926	ENSMUSG00000026227	2810459M11Rik	ENSG00000204128	C2orf72	ENSP00000362743	2	231037523	231049719
927	ENSMUSG00000084966	2810471M01Rik					NA	NA
928	ENSMUSG00000103004	2900002M20Rik					NA	NA
929	ENSMUSG00000043833	2900005J15Rik					NA	NA
930	ENSMUSG00000102014	2900009J06Rik					NA	NA
931	ENSMUSG00000104244	2900018N21Rik					NA	NA
932	ENSMUSG00000102386	2900022M07Rik					NA	NA
933	ENSMUSG00000113932	2900024D18Rik					NA	NA
934	ENSMUSG00000051339	2900026A02Rik	ENSG00000197077	KIAA1671	ENSP00000351207	22	24952730	25197448
935	ENSMUSG00000109162	2900027M19Rik					NA	NA
936	ENSMUSG00000103776	2900035J10Rik					NA	NA
937	ENSMUSG00000103663	2900037B21Rik					NA	NA
938	ENSMUSG00000115625	2900040C04Rik					NA	NA
939	ENSMUSG00000054418	2900041M22Rik					NA	NA
940	ENSMUSG00000114195	2900042G08Rik					NA	NA
941	ENSMUSG00000103669	2900042K21Rik					NA	NA
942	ENSMUSG00000111938	2900045O20Rik					NA	NA
943	ENSMUSG00000043993	2900052L18Rik					NA	NA
944	ENSMUSG00000099696	2900052N01Rik					NA	NA
945	ENSMUSG00000117797	2900057B20Rik					NA	NA
946	ENSMUSG00000107722	2900060B14Rik					NA	NA
947	ENSMUSG00000113621	2900060N12Rik					NA	NA
948	ENSMUSG00000106746	2900064F13Rik					NA	NA
949	ENSMUSG00000105771	2900064K03Rik					NA	NA
950	ENSMUSG00000102276	2900069G24Rik					NA	NA
951	ENSMUSG00000087018	2900072N19Rik					NA	NA
952	ENSMUSG00000097277	2900076A07Rik					NA	NA
953	ENSMUSG00000107015	2900076G11Rik					NA	NA
954	ENSMUSG00000111358	2900078I11Rik					NA	NA
955	ENSMUSG00000087038	2900079G21Rik					NA	NA
956	ENSMUSG00000087484	2900089D17Rik					NA	NA
957	ENSMUSG00000030385	2900092C05Rik	ENSG00000177025	C19orf18	ENSP00000321519	19	57958437	57974534
958	ENSMUSG00000104034	2900092N22Rik					NA	NA
959	ENSMUSG00000104419	2900092O11Rik					NA	NA
960	ENSMUSG00000099632	2900093K20Rik					NA	NA
961	ENSMUSG00000102869	2900097C17Rik					NA	NA
962	ENSMUSG00000070282	3000002C10Rik					NA	NA
963	ENSMUSG00000084885	3010001F23Rik					NA	NA
964	ENSMUSG00000085355	3010003L21Rik					NA	NA
965	ENSMUSG00000086254	3100003L05Rik					NA	NA
966	ENSMUSG00000079737	3110001I22Rik	ENSG00000134283	PPHLN1	ENSP00000378935	12	42238447	42459715
967	ENSMUSG00000085588	3110004A20Rik					NA	NA
968	ENSMUSG00000114649	3110006O06Rik					NA	NA
969	ENSMUSG00000026388	3110009E18Rik	ENSG00000186132	C2orf76	ENSP00000386302	2	119302225	119366834
970	ENSMUSG00000113331	3110009F21Rik					NA	NA
971	ENSMUSG00000109163	3110009M11Rik					NA	NA
972	ENSMUSG00000114824	3110015C05Rik					NA	NA
973	ENSMUSG00000060375	3110018I06Rik					NA	NA
974	ENSMUSG00000094958	3110021N24Rik					NA	NA
975	ENSMUSG00000107291	3110031N09Rik					NA	NA
976	ENSMUSG00000104861	3110039M20Rik					NA	NA
977	ENSMUSG00000114582	3110040M04Rik					NA	NA
978	ENSMUSG00000025102	3110040N11Rik	ENSG00000169609	C15orf40	ENSP00000403987	15	82988441	83011641
979	ENSMUSG00000112260	3110043J17Rik					NA	NA
980	ENSMUSG00000097503	3110045C21Rik					NA	NA
981	ENSMUSG00000085642	3110053B16Rik					NA	NA
982	ENSMUSG00000085622	3110056K07Rik					NA	NA
983	ENSMUSG00000103634	3110062G12Rik					NA	NA
984	ENSMUSG00000081187	3110067C02Rik					NA	NA
985	ENSMUSG00000074635	3110070M22Rik					NA	NA
986	ENSMUSG00000109625	3110080E11Rik					NA	NA
987	ENSMUSG00000103284	3110080O07Rik					NA	NA
988	ENSMUSG00000053553	3110082I17Rik	ENSG00000146540	C7orf50	ENSP00000380286	7	996986	1138260
989	ENSMUSG00000086815	3110082J24Rik					NA	NA
990	ENSMUSG00000097303	3110083C13Rik					NA	NA
991	ENSMUSG00000085582	3110099E03Rik					NA	NA
992	ENSMUSG00000113434	3200001D21Rik					NA	NA
993	ENSMUSG00000073590	3222401L13Rik					NA	NA
994	ENSMUSG00000033731	3300002A11Rik					NA	NA
995	ENSMUSG00000063364	3300002I08Rik					NA	NA
996	ENSMUSG00000107585	3300002P13Rik					NA	NA
997	ENSMUSG00000108281	3300002P13Rik					NA	NA
998	ENSMUSG00000096965	3300005D01Rik					NA	NA
999	ENSMUSG00000071540	3425401B19Rik	ENSG00000177354	C10orf71	ENSP00000363259	10	49299170	49327492
1000	ENSMUSG00000089759	3632454L22Rik					NA	NA
1001	ENSMUSG00000113009	3732407C23Rik					NA	NA
1002	ENSMUSG00000031125	3830403N18Rik	ENSG00000139351	SYCP3	ENSP00000376658	12	101728648	101739472
1003	ENSMUSG00000033111	3830406C13Rik	ENSG00000114405	C3orf14	ENSP00000418086	3	62319015	62336213
1004	ENSMUSG00000071181	3830408C21Rik					NA	NA
1005	ENSMUSG00000031179	3830417A13Rik					NA	NA
1006	ENSMUSG00000106485	3830422I06Rik					NA	NA
1007	ENSMUSG00000101731	3830432H09Rik					NA	NA
1008	ENSMUSG00000038917	3930402G23Rik					NA	NA
1009	ENSMUSG00000064202	4430402I18Rik	ENSG00000106686	SPATA6L	ENSP00000417063	9	4553386	4666674
1010	ENSMUSG00000075027	4631405J19Rik					NA	NA
1011	ENSMUSG00000114655	4631422I05Rik					NA	NA
1012	ENSMUSG00000042579	4632404H12Rik					NA	NA
1013	ENSMUSG00000106296	4632404M16Rik					NA	NA
1014	ENSMUSG00000097561	4632411P08Rik					NA	NA
1015	ENSMUSG00000048106	4632415L05Rik					NA	NA
1016	ENSMUSG00000111605	4632418H02Rik					NA	NA
1017	ENSMUSG00000074024	4632427E13Rik					NA	NA
1018	ENSMUSG00000097184	4632428C04Rik					NA	NA
1019	ENSMUSG00000102705	4632432E15Rik					NA	NA
1020	ENSMUSG00000116184	4632433K11Rik					NA	NA
1021	ENSMUSG00000105597	4633401B06Rik					NA	NA
1022	ENSMUSG00000097004	4731419I09Rik					NA	NA
1023	ENSMUSG00000086943	4732414G09Rik					NA	NA
1024	ENSMUSG00000107402	4732416N19Rik					NA	NA
1025	ENSMUSG00000097203	4732419C18Rik					NA	NA
1026	ENSMUSG00000090031	4732440D04Rik					NA	NA
1027	ENSMUSG00000097762	4732463B04Rik					NA	NA
1028	ENSMUSG00000101517	4732465J04Rik					NA	NA
1029	ENSMUSG00000053714	4732471J01Rik					NA	NA
1030	ENSMUSG00000097488	4732487G21Rik					NA	NA
1031	ENSMUSG00000085421	4732490B19Rik					NA	NA
1032	ENSMUSG00000097350	4732491K20Rik					NA	NA
1033	ENSMUSG00000108456	4732496C06Rik					NA	NA
1034	ENSMUSG00000110138	4831440D22Rik					NA	NA
1035	ENSMUSG00000107481	4833403J16Rik					NA	NA
1036	ENSMUSG00000108807	4833404L02Rik					NA	NA
1037	ENSMUSG00000113544	4833405L11Rik					NA	NA
1038	ENSMUSG00000097779	4833407H14Rik					NA	NA
1039	ENSMUSG00000118132	4833408A19Rik					NA	NA
1040	ENSMUSG00000109089	4833411C07Rik					NA	NA
1041	ENSMUSG00000097697	4833412C05Rik					NA	NA
1042	ENSMUSG00000116298	4833412C15Rik					NA	NA
1043	ENSMUSG00000104018	4833412K13Rik					NA	NA
1044	ENSMUSG00000013562	4833413E03Rik					NA	NA
1045	ENSMUSG00000104950	4833413G10Rik					NA	NA
1046	ENSMUSG00000115936	4833415N18Rik					NA	NA
1047	ENSMUSG00000086015	4833417C18Rik					NA	NA
1048	ENSMUSG00000085287	4833418N02Rik					NA	NA
1049	ENSMUSG00000052779	4833418N17Rik					NA	NA
1050	ENSMUSG00000117401	4833419F23Rik					NA	NA
1051	ENSMUSG00000116922	4833419O12Rik					NA	NA
1052	ENSMUSG00000062822	4833420G17Rik	ENSG00000172244	C5orf34	ENSP00000303490	5	43486709	43515148
1053	ENSMUSG00000103996	4833421G17Rik					NA	NA
1054	ENSMUSG00000108519	4833421K07Rik					NA	NA
1055	ENSMUSG00000074782	4833422C13Rik					NA	NA
1056	ENSMUSG00000097619	4833422M21Rik					NA	NA
1057	ENSMUSG00000092171	4833427F10Rik					NA	NA
1058	ENSMUSG00000032057	4833427G06Rik	ENSG00000183644	HOATZ	ENSP00000333845	11	111514785	111537031
1059	ENSMUSG00000097074	4833428L15Rik					NA	NA
1060	ENSMUSG00000118087	4833438C02Rik					NA	NA
1061	ENSMUSG00000025871	4833439L19Rik	ENSG00000122203	KIAA1191	ENSP00000298569	5	176346062	176361807
1062	ENSMUSG00000103103	4833445I07Rik					NA	NA
1063	ENSMUSG00000111916	4921501I09Rik					NA	NA
1064	ENSMUSG00000097626	4921504A21Rik					NA	NA
1065	ENSMUSG00000026734	4921504E06Rik	ENSG00000179133	C10orf67	ENSP00000490528	10	23202696	23344845
1066	ENSMUSG00000097650	4921507G05Rik					NA	NA
1067	ENSMUSG00000029828	4921507P07Rik	ENSG00000153790	C7orf31	ENSP00000283905	7	25134692	25180356
1068	ENSMUSG00000027345	4921508D12Rik					NA	NA
1069	ENSMUSG00000052376	4921508M14Rik					NA	NA
1070	ENSMUSG00000091147	4921509A06Rik					NA	NA
1071	ENSMUSG00000061525	4921509C19Rik					NA	NA
1072	ENSMUSG00000114790	4921509O07Rik					NA	NA
1073	ENSMUSG00000104585	4921511C10Rik					NA	NA
1074	ENSMUSG00000049815	4921511C20Rik					NA	NA
1075	ENSMUSG00000104133	4921511E07Rik					NA	NA
1076	ENSMUSG00000114136	4921511I17Rik					NA	NA
1077	ENSMUSG00000107042	4921513H07Rik					NA	NA
1078	ENSMUSG00000044544	4921513I03Rik					NA	NA
1079	ENSMUSG00000108788	4921513I08Rik					NA	NA
1080	ENSMUSG00000097620	4921514A10Rik					NA	NA
1081	ENSMUSG00000098150	4921515E04Rik					NA	NA
1082	ENSMUSG00000112406	4921515L22Rik					NA	NA
1083	ENSMUSG00000112652	4921516A02Rik					NA	NA
1084	ENSMUSG00000116877	4921517D16Rik					NA	NA
1085	ENSMUSG00000049902	4921517D22Rik	ENSG00000187753	C9orf153	ENSP00000497316	9	86220265	86259657
1086	ENSMUSG00000085851	4921518K17Rik					NA	NA
1087	ENSMUSG00000114342	4921520N01Rik					NA	NA
1088	ENSMUSG00000104703	4921521D15Rik					NA	NA
1089	ENSMUSG00000114770	4921522A10Rik					NA	NA
1090	ENSMUSG00000040467	4921522P10Rik					NA	NA
1091	ENSMUSG00000093749	4921523L03Rik					NA	NA
1092	ENSMUSG00000036934	4921524J17Rik	ENSG00000155330	C16orf87	ENSP00000455829	16	46796603	46831180
1093	ENSMUSG00000039540	4921524L21Rik					NA	NA
1094	ENSMUSG00000113211	4921525O09Rik					NA	NA
1095	ENSMUSG00000106150	4921527H02Rik					NA	NA
1096	ENSMUSG00000064299	4921528I07Rik					NA	NA
1097	ENSMUSG00000108060	4921529L05Rik					NA	NA
1098	ENSMUSG00000085704	4921531C22Rik					NA	NA
1099	ENSMUSG00000118333	4921531P14Rik					NA	NA
1100	ENSMUSG00000117460	4921533I20Rik					NA	NA
1101	ENSMUSG00000110910	4921534A09Rik					NA	NA
1102	ENSMUSG00000090255	4921534H16Rik					NA	NA
1103	ENSMUSG00000020434	4921536K21Rik	ENSG00000187658	C5orf52	ENSP00000387027	5	157671533	157680158
1104	ENSMUSG00000028520	4921539E11Rik	ENSG00000203963	C1orf141	ENSP00000360046	1	67092165	67231853
1105	ENSMUSG00000104586	4921539H07Rik					NA	NA
1106	ENSMUSG00000108128	4922502N22Rik					NA	NA
1107	ENSMUSG00000110794	4930401A07Rik					NA	NA
1108	ENSMUSG00000112444	4930401C15Rik					NA	NA
1109	ENSMUSG00000086352	4930401G09Rik					NA	NA
1110	ENSMUSG00000085528	4930401O10Rik					NA	NA
1111	ENSMUSG00000087460	4930401O12Rik					NA	NA
1112	ENSMUSG00000104382	4930402C01Rik					NA	NA
1113	ENSMUSG00000115231	4930402D18Rik					NA	NA
1114	ENSMUSG00000079421	4930402F06Rik					NA	NA
1115	ENSMUSG00000108885	4930402F11Rik					NA	NA
1116	ENSMUSG00000107397	4930402H05Rik					NA	NA
1117	ENSMUSG00000027309	4930402H24Rik	ENSG00000088854	C20orf194	ENSP00000252032	20	3249305	3407625
1118	ENSMUSG00000045797	4930402K13Rik					NA	NA
1119	ENSMUSG00000087122	4930403D09Rik					NA	NA
1120	ENSMUSG00000116730	4930403O18Rik					NA	NA
1121	ENSMUSG00000102762	4930403P22Rik					NA	NA
1122	ENSMUSG00000116611	4930404A05Rik					NA	NA
1123	ENSMUSG00000106082	4930404A12Rik					NA	NA
1124	ENSMUSG00000113630	4930404H11Rik					NA	NA
1125	ENSMUSG00000079001	4930404H24Rik					NA	NA
1126	ENSMUSG00000087354	4930404I05Rik					NA	NA
1127	ENSMUSG00000107679	4930404I20Rik					NA	NA
1128	ENSMUSG00000115639	4930404K13Rik					NA	NA
1129	ENSMUSG00000020234	4930404N11Rik	ENSG00000183397	C19orf71	ENSP00000327950	19	3539154	3544030
1130	ENSMUSG00000115490	4930404O17Rik					NA	NA
1131	ENSMUSG00000114412	4930405A10Rik					NA	NA
1132	ENSMUSG00000086638	4930405A21Rik					NA	NA
1133	ENSMUSG00000116689	4930405D01Rik					NA	NA
1134	ENSMUSG00000085940	4930405D11Rik					NA	NA
1135	ENSMUSG00000109453	4930405G09Rik					NA	NA
1136	ENSMUSG00000090146	4930405H06Rik					NA	NA
1137	ENSMUSG00000110754	4930405J17Rik					NA	NA
1138	ENSMUSG00000106602	4930405L22Rik					NA	NA
1139	ENSMUSG00000104705	4930405N21Rik					NA	NA
1140	ENSMUSG00000090565	4930405O22Rik					NA	NA
1141	ENSMUSG00000086923	4930406D18Rik					NA	NA
1142	ENSMUSG00000086713	4930407G08Rik					NA	NA
1143	ENSMUSG00000075524	4930407I10Rik					NA	NA
1144	ENSMUSG00000112210	4930407I19Rik					NA	NA
1145	ENSMUSG00000105638	4930408K08Rik					NA	NA
1146	ENSMUSG00000021101	4930408O17Rik					NA	NA
1147	ENSMUSG00000086221	4930412B13Rik					NA	NA
1148	ENSMUSG00000085558	4930412C18Rik					NA	NA
1149	ENSMUSG00000102203	4930412E21Rik					NA	NA
1150	ENSMUSG00000085321	4930412F09Rik					NA	NA
1151	ENSMUSG00000110289	4930412F12Rik					NA	NA
1152	ENSMUSG00000087192	4930412L05Rik					NA	NA
1153	ENSMUSG00000051008	4930412M03Rik					NA	NA
1154	ENSMUSG00000025783	4930412O13Rik					NA	NA
1155	ENSMUSG00000107144	4930413E15Rik					NA	NA
1156	ENSMUSG00000115526	4930413F20Rik					NA	NA
1157	ENSMUSG00000108452	4930413G21Rik					NA	NA
1158	ENSMUSG00000116520	4930414F18Rik					NA	NA
1159	ENSMUSG00000118204	4930414N06Rik					NA	NA
1160	ENSMUSG00000114437	4930415C11Rik					NA	NA
1161	ENSMUSG00000082344	4930415H17Rik					NA	NA
1162	ENSMUSG00000035387	4930415L06Rik	ENSG00000224960	PPP4R3C	ENSP00000489770	X	27460207	27463341
1163	ENSMUSG00000117383	4930415O11Rik					NA	NA
1164	ENSMUSG00000022993	4930415O20Rik	ENSG00000257987	TEX49	ENSP00000489652	12	48727435	48765790
1165	ENSMUSG00000117742	4930415P13Rik					NA	NA
1166	ENSMUSG00000087017	4930417H01Rik					NA	NA
1167	ENSMUSG00000111392	4930417H01Rik					NA	NA
1168	ENSMUSG00000108129	4930417O13Rik					NA	NA
1169	ENSMUSG00000071818	4930417O22Rik					NA	NA
1170	ENSMUSG00000087625	4930419G24Rik					NA	NA
1171	ENSMUSG00000116885	4930420G21Rik					NA	NA
1172	ENSMUSG00000104199	4930420N18Rik					NA	NA
1173	ENSMUSG00000106851	4930421C12Rik					NA	NA
1174	ENSMUSG00000086422	4930421P07Rik					NA	NA
1175	ENSMUSG00000110476	4930422C21Rik					NA	NA
1176	ENSMUSG00000112513	4930422I22Rik					NA	NA
1177	ENSMUSG00000100281	4930422M22Rik					NA	NA
1178	ENSMUSG00000102249	4930423C22Rik					NA	NA
1179	ENSMUSG00000113303	4930423D22Rik					NA	NA
1180	ENSMUSG00000112753	4930423D24Rik					NA	NA
1181	ENSMUSG00000086066	4930423M02Rik					NA	NA
1182	ENSMUSG00000106880	4930425K10Rik					NA	NA
1183	ENSMUSG00000113605	4930425K24Rik					NA	NA
1184	ENSMUSG00000107396	4930425L21Rik					NA	NA
1185	ENSMUSG00000105838	4930425O10Rik					NA	NA
1186	ENSMUSG00000115120	4930425P05Rik					NA	NA
1187	ENSMUSG00000043168	4930426D05Rik					NA	NA
1188	ENSMUSG00000097323	4930426I24Rik					NA	NA
1189	ENSMUSG00000026736	4930426L09Rik					NA	NA
1190	ENSMUSG00000107073	4930428D20Rik					NA	NA
1191	ENSMUSG00000112967	4930428E07Rik					NA	NA
1192	ENSMUSG00000089887	4930428N03Rik					NA	NA
1193	ENSMUSG00000116459	4930428N03Rik					NA	NA
1194	ENSMUSG00000106333	4930428O21Rik					NA	NA
1195	ENSMUSG00000115286	4930429C20Rik					NA	NA
1196	ENSMUSG00000104956	4930429D17Rik					NA	NA
1197	ENSMUSG00000086918	4930429F24Rik					NA	NA
1198	ENSMUSG00000108530	4930429H19Rik					NA	NA
1199	ENSMUSG00000102144	4930429P21Rik					NA	NA
1200	ENSMUSG00000085295	4930430E12Rik					NA	NA
1201	ENSMUSG00000046567	4930430F08Rik	ENSG00000133641	C12orf29	ENSP00000349358	12	88033846	88050160
1202	ENSMUSG00000115474	4930430F21Rik					NA	NA
1203	ENSMUSG00000107353	4930430O22Rik					NA	NA
1204	ENSMUSG00000111494	4930431F10Rik					NA	NA
1205	ENSMUSG00000062496	4930431F12Rik					NA	NA
1206	ENSMUSG00000105475	4930431L21Rik					NA	NA
1207	ENSMUSG00000075042	4930431P03Rik					NA	NA
1208	ENSMUSG00000109147	4930431P19Rik					NA	NA
1209	ENSMUSG00000115709	4930431P22Rik					NA	NA
1210	ENSMUSG00000097007	4930432B10Rik					NA	NA
1211	ENSMUSG00000046958	4930432E11Rik					NA	NA
1212	ENSMUSG00000106594	4930432H08Rik					NA	NA
1213	ENSMUSG00000115727	4930432J09Rik					NA	NA
1214	ENSMUSG00000008129	4930432K21Rik	ENSG00000132016	C19orf57	ENSP00000465822	19	13882348	13906452
1215	ENSMUSG00000087037	4930432L08Rik					NA	NA
1216	ENSMUSG00000074248	4930432M17Rik					NA	NA
1217	ENSMUSG00000112846	4930432O09Rik					NA	NA
1218	ENSMUSG00000102699	4930433B08Rik					NA	NA
1219	ENSMUSG00000115720	4930433E05Rik					NA	NA
1220	ENSMUSG00000091692	4930433I11Rik	ENSG00000187833	C2orf78	ENSP00000387124	2	73784189	73817147
1221	ENSMUSG00000103478	4930433J02Rik					NA	NA
1222	ENSMUSG00000042360	4930433N12Rik					NA	NA
1223	ENSMUSG00000100850	4930434B07Rik					NA	NA
1224	ENSMUSG00000111655	4930434F21Rik					NA	NA
1225	ENSMUSG00000115304	4930434J06Rik					NA	NA
1226	ENSMUSG00000107839	4930434O05Rik					NA	NA
1227	ENSMUSG00000102085	4930435C17Rik					NA	NA
1228	ENSMUSG00000114290	4930435F18Rik					NA	NA
1229	ENSMUSG00000115689	4930435M08Rik					NA	NA
1230	ENSMUSG00000109551	4930435N07Rik					NA	NA
1231	ENSMUSG00000105688	4930437M23Rik					NA	NA
1232	ENSMUSG00000069873	4930438A08Rik					NA	NA
1233	ENSMUSG00000093472	4930438E09Rik					NA	NA
1234	ENSMUSG00000086064	4930439A04Rik					NA	NA
1235	ENSMUSG00000101905	4930439D14Rik					NA	NA
1236	ENSMUSG00000100518	4930440C22Rik					NA	NA
1237	ENSMUSG00000085431	4930440I19Rik					NA	NA
1238	ENSMUSG00000108669	4930441H08Rik					NA	NA
1239	ENSMUSG00000085405	4930441J16Rik					NA	NA
1240	ENSMUSG00000113974	4930442G10Rik					NA	NA
1241	ENSMUSG00000111629	4930442G15Rik					NA	NA
1242	ENSMUSG00000053603	4930442H23Rik					NA	NA
1243	ENSMUSG00000087609	4930442J19Rik					NA	NA
1244	ENSMUSG00000087223	4930442L01Rik					NA	NA
1245	ENSMUSG00000103608	4930442P19Rik					NA	NA
1246	ENSMUSG00000108147	4930443G03Rik					NA	NA
1247	ENSMUSG00000086969	4930443O20Rik					NA	NA
1248	ENSMUSG00000101674	4930444A19Rik					NA	NA
1249	ENSMUSG00000085127	4930444E06Rik					NA	NA
1250	ENSMUSG00000110737	4930444F02Rik					NA	NA
1251	ENSMUSG00000069712	4930444G20Rik					NA	NA
1252	ENSMUSG00000112494	4930444K16Rik					NA	NA
1253	ENSMUSG00000067795	4930444P10Rik	ENSG00000274443	C8orf89	ENSP00000485524	8	73241329	73259502
1254	ENSMUSG00000091061	4930445B16Rik					NA	NA
1255	ENSMUSG00000115355	4930445E18Rik					NA	NA
1256	ENSMUSG00000115880	4930445N06Rik					NA	NA
1257	ENSMUSG00000087205	4930445N08Rik					NA	NA
1258	ENSMUSG00000097738	4930445N18Rik					NA	NA
1259	ENSMUSG00000022288	4930447A16Rik					NA	NA
1260	ENSMUSG00000021098	4930447C04Rik	ENSG00000179008	C14orf39	ENSP00000324920	14	60396469	60515543
1261	ENSMUSG00000107964	4930447C11Rik					NA	NA
1262	ENSMUSG00000031182	4930447F04Rik					NA	NA
1263	ENSMUSG00000102224	4930447F24Rik					NA	NA
1264	ENSMUSG00000115609	4930447J18Rik					NA	NA
1265	ENSMUSG00000113591	4930447K03Rik					NA	NA
1266	ENSMUSG00000087674	4930447M23Rik					NA	NA
1267	ENSMUSG00000106583	4930447N08Rik					NA	NA
1268	ENSMUSG00000108382	4930448A20Rik					NA	NA
1269	ENSMUSG00000113644	4930448C13Rik					NA	NA
1270	ENSMUSG00000086824	4930448D08Rik					NA	NA
1271	ENSMUSG00000097463	4930448E22Rik					NA	NA
1272	ENSMUSG00000113470	4930448F12Rik					NA	NA
1273	ENSMUSG00000089879	4930448H16Rik					NA	NA
1274	ENSMUSG00000104072	4930448I06Rik					NA	NA
1275	ENSMUSG00000104870	4930448I18Rik					NA	NA
1276	ENSMUSG00000082843	4930448K20Rik					NA	NA
1277	ENSMUSG00000074589	4930449A18Rik					NA	NA
1278	ENSMUSG00000115676	4930449C09Rik					NA	NA
1279	ENSMUSG00000022116	4930449E01Rik					NA	NA
1280	ENSMUSG00000117684	4930449E18Rik					NA	NA
1281	ENSMUSG00000105459	4930449I04Rik					NA	NA
1282	ENSMUSG00000079093	4930449I24Rik					NA	NA
1283	ENSMUSG00000069223	4930451E10Rik					NA	NA
1284	ENSMUSG00000022543	4930451G09Rik					NA	NA
1285	ENSMUSG00000045989	4930451I11Rik	ENSG00000167194	C16orf92	ENSP00000300575	16	30023334	30027736
1286	ENSMUSG00000117264	4930452A19Rik					NA	NA
1287	ENSMUSG00000021747	4930452B06Rik	ENSG00000163689	CFAP20DC	ENSP00000417122	3	58717365	59050084
1288	ENSMUSG00000115422	4930452G13Rik					NA	NA
1289	ENSMUSG00000112175	4930452L12Rik					NA	NA
1290	ENSMUSG00000099933	4930452N14Rik					NA	NA
1291	ENSMUSG00000113987	4930453C13Rik					NA	NA
1292	ENSMUSG00000087358	4930453H23Rik					NA	NA
1293	ENSMUSG00000109215	4930453L07Rik					NA	NA
1294	ENSMUSG00000059920	4930453N24Rik	ENSG00000179021	C3orf38	ENSP00000322469	3	88149959	88168729
1295	ENSMUSG00000085420	4930453O03Rik					NA	NA
1296	ENSMUSG00000097898	4930455B14Rik					NA	NA
1297	ENSMUSG00000112654	4930455C13Rik					NA	NA
1298	ENSMUSG00000085761	4930455G09Rik					NA	NA
1299	ENSMUSG00000116484	4930455G09Rik					NA	NA
1300	ENSMUSG00000080907	4930455H04Rik					NA	NA
1301	ENSMUSG00000114384	4930455J16Rik					NA	NA
1302	ENSMUSG00000114787	4930455M05Rik					NA	NA
1303	ENSMUSG00000102985	4930456G14Rik					NA	NA
1304	ENSMUSG00000078618	4930456L15Rik					NA	NA
1305	ENSMUSG00000105531	4930458A03Rik					NA	NA
1306	ENSMUSG00000109861	4930458B22Rik					NA	NA
1307	ENSMUSG00000087611	4930458D05Rik					NA	NA
1308	ENSMUSG00000111903	4930458K08Rik					NA	NA
1309	ENSMUSG00000112762	4930459C07Rik					NA	NA
1310	ENSMUSG00000105234	4930459L07Rik					NA	NA
1311	ENSMUSG00000086827	4930461C15Rik					NA	NA
1312	ENSMUSG00000097651	4930461G14Rik					NA	NA
1313	ENSMUSG00000020033	4930463O16Rik					NA	NA
1314	ENSMUSG00000109986	4930465I24Rik					NA	NA
1315	ENSMUSG00000115063	4930465K09Rik					NA	NA
1316	ENSMUSG00000056682	4930465K10Rik					NA	NA
1317	ENSMUSG00000116198	4930465K10Rik					NA	NA
1318	ENSMUSG00000085641	4930465M20Rik					NA	NA
1319	ENSMUSG00000087317	4930466I24Rik					NA	NA
1320	ENSMUSG00000112332	4930466K18Rik					NA	NA
1321	ENSMUSG00000097516	4930467D21Rik					NA	NA
1322	ENSMUSG00000096265	4930467E23Rik	ENSG00000188877	POTEA	ENSP00000492193	8	43292483	43363518
1323	ENSMUSG00000114879	4930467J12Rik					NA	NA
1324	ENSMUSG00000097370	4930467K11Rik					NA	NA
1325	ENSMUSG00000068776	4930469B13Rik					NA	NA
1326	ENSMUSG00000085684	4930469K13Rik					NA	NA
1327	ENSMUSG00000104365	4930470B04Rik					NA	NA
1328	ENSMUSG00000085788	4930470G03Rik					NA	NA
1329	ENSMUSG00000116975	4930470H14Rik					NA	NA
1330	ENSMUSG00000110406	4930470O06Rik					NA	NA
1331	ENSMUSG00000043583	4930470P17Rik					NA	NA
1332	ENSMUSG00000091686	4930471C04Rik					NA	NA
1333	ENSMUSG00000097689	4930471D02Rik					NA	NA
1334	ENSMUSG00000113228	4930471E15Rik					NA	NA
1335	ENSMUSG00000112716	4930471E19Rik					NA	NA
1336	ENSMUSG00000117852	4930471G03Rik					NA	NA
1337	ENSMUSG00000114509	4930471G24Rik					NA	NA
1338	ENSMUSG00000117137	4930471L23Rik					NA	NA
1339	ENSMUSG00000097693	4930471M09Rik					NA	NA
1340	ENSMUSG00000060029	4930473A02Rik					NA	NA
1341	ENSMUSG00000089934	4930473D10Rik					NA	NA
1342	ENSMUSG00000113087	4930473H19Rik					NA	NA
1343	ENSMUSG00000112484	4930473O22Rik					NA	NA
1344	ENSMUSG00000103978	4930474B08Rik					NA	NA
1345	ENSMUSG00000087109	4930474H06Rik					NA	NA
1346	ENSMUSG00000115001	4930474H20Rik					NA	NA
1347	ENSMUSG00000117328	4930474M22Rik					NA	NA
1348	ENSMUSG00000096405	4930474N05Rik					NA	NA
1349	ENSMUSG00000113210	4930474N09Rik					NA	NA
1350	ENSMUSG00000097539	4930477E14Rik					NA	NA
1351	ENSMUSG00000113268	4930477G07Rik					NA	NA
1352	ENSMUSG00000112155	4930477N07Rik					NA	NA
1353	ENSMUSG00000104999	4930477O15Rik					NA	NA
1354	ENSMUSG00000115245	4930478E11Rik					NA	NA
1355	ENSMUSG00000097847	4930478K11Rik					NA	NA
1356	ENSMUSG00000116628	4930478L05Rik					NA	NA
1357	ENSMUSG00000106950	4930478M09Rik					NA	NA
1358	ENSMUSG00000116311	4930478M13Rik					NA	NA
1359	ENSMUSG00000106762	4930478P22Rik					NA	NA
1360	ENSMUSG00000085238	4930479D17Rik					NA	NA
1361	ENSMUSG00000109049	4930479H17Rik					NA	NA
1362	ENSMUSG00000106768	4930480C01Rik					NA	NA
1363	ENSMUSG00000035651	4930480E11Rik					NA	NA
1364	ENSMUSG00000086332	4930480G23Rik					NA	NA
1365	ENSMUSG00000107567	4930480K02Rik					NA	NA
1366	ENSMUSG00000090160	4930480K15Rik					NA	NA
1367	ENSMUSG00000113115	4930480M12Rik					NA	NA
1368	ENSMUSG00000086938	4930481A15Rik					NA	NA
1369	ENSMUSG00000085956	4930481B07Rik					NA	NA
1370	ENSMUSG00000047938	4930483J18Rik					NA	NA
1371	ENSMUSG00000086241	4930483K19Rik					NA	NA
1372	ENSMUSG00000109816	4930483O08Rik					NA	NA
1373	ENSMUSG00000116772	4930483P17Rik					NA	NA
1374	ENSMUSG00000116856	4930483P17Rik					NA	NA
1375	ENSMUSG00000112832	4930484H19Rik					NA	NA
1376	ENSMUSG00000117981	4930484I04Rik					NA	NA
1377	ENSMUSG00000112493	4930486F22Rik					NA	NA
1378	ENSMUSG00000089914	4930486I03Rik					NA	NA
1379	ENSMUSG00000050345	4930486L24Rik					NA	NA
1380	ENSMUSG00000108697	4930486N12Rik					NA	NA
1381	ENSMUSG00000106932	4930487D11Rik					NA	NA
1382	ENSMUSG00000092578	4930488B22Rik					NA	NA
1383	ENSMUSG00000097520	4930488L21Rik					NA	NA
1384	ENSMUSG00000110592	4930488N15Rik					NA	NA
1385	ENSMUSG00000099476	4930488N24Rik					NA	NA
1386	ENSMUSG00000117391	4930500A05Rik					NA	NA
1387	ENSMUSG00000107214	4930500F04Rik					NA	NA
1388	ENSMUSG00000097592	4930500F10Rik					NA	NA
1389	ENSMUSG00000116976	4930500H12Rik					NA	NA
1390	ENSMUSG00000106056	4930500L23Rik					NA	NA
1391	ENSMUSG00000044306	4930500M09Rik					NA	NA
1392	ENSMUSG00000111303	4930502A04Rik					NA	NA
1393	ENSMUSG00000106584	4930502C17Rik					NA	NA
1394	ENSMUSG00000086799	4930502E09Rik					NA	NA
1395	ENSMUSG00000090202	4930503B20Rik					NA	NA
1396	ENSMUSG00000072595	4930503E14Rik					NA	NA
1397	ENSMUSG00000112364	4930503E24Rik					NA	NA
1398	ENSMUSG00000115751	4930503F20Rik					NA	NA
1399	ENSMUSG00000082612	4930503H13Rik					NA	NA
1400	ENSMUSG00000044906	4930503L19Rik	ENSG00000166845	C18orf54	ENSP00000477654	18	54357906	54385218
1401	ENSMUSG00000103692	4930503O07Rik					NA	NA
1402	ENSMUSG00000116167	4930504C09Rik					NA	NA
1403	ENSMUSG00000107926	4930504D19Rik					NA	NA
1404	ENSMUSG00000040919	4930505A04Rik	ENSG00000177994	C2orf73	ENSP00000381631	2	54330034	54383742
1405	ENSMUSG00000093551	4930505G20Rik					NA	NA
1406	ENSMUSG00000109414	4930505K13Rik					NA	NA
1407	ENSMUSG00000085740	4930505K14Rik					NA	NA
1408	ENSMUSG00000093540	4930505M18Rik					NA	NA
1409	ENSMUSG00000097690	4930505N22Rik					NA	NA
1410	ENSMUSG00000086912	4930505O20Rik					NA	NA
1411	ENSMUSG00000087478	4930506C21Rik					NA	NA
1412	ENSMUSG00000097129	4930507D05Rik					NA	NA
1413	ENSMUSG00000086703	4930507D10Rik					NA	NA
1414	ENSMUSG00000096986	4930509E16Rik					NA	NA
1415	ENSMUSG00000096959	4930509G22Rik					NA	NA
1416	ENSMUSG00000105659	4930509H03Rik					NA	NA
1417	ENSMUSG00000102362	4930509J09Rik					NA	NA
1418	ENSMUSG00000087137	4930509K18Rik					NA	NA
1419	ENSMUSG00000032048	4930510E17Rik					NA	NA
1420	ENSMUSG00000097841	4930511A02Rik					NA	NA
1421	ENSMUSG00000108187	4930511E03Rik					NA	NA
1422	ENSMUSG00000112940	4930511J24Rik					NA	NA
1423	ENSMUSG00000086607	4930511M06Rik					NA	NA
1424	ENSMUSG00000104791	4930511M18Rik					NA	NA
1425	ENSMUSG00000086698	4930511O05Rik					NA	NA
1426	ENSMUSG00000020992	4930512B01Rik					NA	NA
1427	ENSMUSG00000086866	4930512H18Rik					NA	NA
1428	ENSMUSG00000107622	4930512J16Rik					NA	NA
1429	ENSMUSG00000062511	4930512M02Rik					NA	NA
1430	ENSMUSG00000106125	4930512P04Rik					NA	NA
1431	ENSMUSG00000106741	4930513D17Rik					NA	NA
1432	ENSMUSG00000116491	4930513L16Rik					NA	NA
1433	ENSMUSG00000074136	4930513N10Rik					NA	NA
1434	ENSMUSG00000109225	4930513N20Rik					NA	NA
1435	ENSMUSG00000031270	4930513O06Rik					NA	NA
1436	ENSMUSG00000087045	4930515B02Rik					NA	NA
1437	ENSMUSG00000092183	4930515G01Rik					NA	NA
1438	ENSMUSG00000049202	4930515G13Rik					NA	NA
1439	ENSMUSG00000104819	4930515G16Rik					NA	NA
1440	ENSMUSG00000085157	4930515L19Rik					NA	NA
1441	ENSMUSG00000097504	4930516B21Rik					NA	NA
1442	ENSMUSG00000090219	4930516K23Rik					NA	NA
1443	ENSMUSG00000085496	4930517E11Rik					NA	NA
1444	ENSMUSG00000111246	4930517E14Rik					NA	NA
1445	ENSMUSG00000108784	4930517G19Rik					NA	NA
1446	ENSMUSG00000102880	4930517J16Rik					NA	NA
1447	ENSMUSG00000104225	4930517L18Rik					NA	NA
1448	ENSMUSG00000116767	4930517M08Rik					NA	NA
1449	ENSMUSG00000054391	4930517O19Rik					NA	NA
1450	ENSMUSG00000092309	4930518C09Rik					NA	NA
1451	ENSMUSG00000074629	4930518I15Rik					NA	NA
1452	ENSMUSG00000107924	4930518I17Rik					NA	NA
1453	ENSMUSG00000103705	4930518J20Rik					NA	NA
1454	ENSMUSG00000110310	4930518J21Rik					NA	NA
1455	ENSMUSG00000113652	4930518P08Rik					NA	NA
1456	ENSMUSG00000097627	4930519A11Rik					NA	NA
1457	ENSMUSG00000086263	4930519D14Rik					NA	NA
1458	ENSMUSG00000106865	4930519E07Rik					NA	NA
1459	ENSMUSG00000090126	4930519F09Rik					NA	NA
1460	ENSMUSG00000031325	4930519F16Rik					NA	NA
1461	ENSMUSG00000101584	4930519F24Rik					NA	NA
1462	ENSMUSG00000029564	4930519G04Rik					NA	NA
1463	ENSMUSG00000105185	4930519H02Rik					NA	NA
1464	ENSMUSG00000114953	4930519K11Rik					NA	NA
1465	ENSMUSG00000105652	4930519L02Rik					NA	NA
1466	ENSMUSG00000097602	4930519P11Rik					NA	NA
1467	ENSMUSG00000112868	4930520K02Rik					NA	NA
1468	ENSMUSG00000106127	4930520M14Rik					NA	NA
1469	ENSMUSG00000074039	4930520O04Rik					NA	NA
1470	ENSMUSG00000113463	4930520P13Rik					NA	NA
1471	ENSMUSG00000101701	4930521E06Rik					NA	NA
1472	ENSMUSG00000112899	4930521O17Rik					NA	NA
1473	ENSMUSG00000060491	4930522H14Rik	ENSG00000204006	C1orf185	ENSP00000360824	1	51102221	51148086
1474	ENSMUSG00000072762	4930522L14Rik					NA	NA
1475	ENSMUSG00000029331	4930522N08Rik					NA	NA
1476	ENSMUSG00000086947	4930522O17Rik					NA	NA
1477	ENSMUSG00000090394	4930523C07Rik					NA	NA
1478	ENSMUSG00000115177	4930523O13Rik					NA	NA
1479	ENSMUSG00000020299	4930524B15Rik	ENSG00000185056	C5orf47	ENSP00000340887	5	173973779	174006140
1480	ENSMUSG00000107217	4930524B17Rik					NA	NA
1481	ENSMUSG00000115320	4930524C18Rik					NA	NA
1482	ENSMUSG00000118392	4930524O05Rik					NA	NA
1483	ENSMUSG00000090207	4930524O07Rik					NA	NA
1484	ENSMUSG00000098627	4930524O08Rik					NA	NA
1485	ENSMUSG00000112497	4930525C09Rik					NA	NA
1486	ENSMUSG00000097276	4930525G20Rik					NA	NA
1487	ENSMUSG00000085521	4930526A20Rik					NA	NA
1488	ENSMUSG00000087335	4930526F13Rik					NA	NA
1489	ENSMUSG00000114307	4930526H09Rik					NA	NA
1490	ENSMUSG00000097091	4930526L06Rik					NA	NA
1491	ENSMUSG00000105251	4930526M16Rik					NA	NA
1492	ENSMUSG00000086764	4930527A07Rik					NA	NA
1493	ENSMUSG00000086971	4930527B05Rik					NA	NA
1494	ENSMUSG00000085491	4930527E20Rik					NA	NA
1495	ENSMUSG00000115324	4930527F14Rik					NA	NA
1496	ENSMUSG00000117554	4930527G23Rik					NA	NA
1497	ENSMUSG00000070489	4930527J03Rik					NA	NA
1498	ENSMUSG00000097502	4930528D03Rik					NA	NA
1499	ENSMUSG00000084909	4930528G23Rik					NA	NA
1500	ENSMUSG00000107681	4930528H21Rik					NA	NA
1501	ENSMUSG00000107012	4930528J11Rik					NA	NA
1502	ENSMUSG00000087309	4930528P14Rik					NA	NA
1503	ENSMUSG00000086377	4930529C04Rik					NA	NA
1504	ENSMUSG00000085350	4930529I22Rik					NA	NA
1505	ENSMUSG00000115271	4930529K09Rik					NA	NA
1506	ENSMUSG00000113906	4930529N20Rik					NA	NA
1507	ENSMUSG00000097261	4930532G15Rik					NA	NA
1508	ENSMUSG00000112201	4930532I03Rik					NA	NA
1509	ENSMUSG00000100221	4930532M18Rik					NA	NA
1510	ENSMUSG00000084798	4930533B01Rik					NA	NA
1511	ENSMUSG00000099491	4930533D04Rik					NA	NA
1512	ENSMUSG00000093535	4930533I22Rik					NA	NA
1513	ENSMUSG00000047692	4930533K18Rik					NA	NA
1514	ENSMUSG00000104236	4930533L02Rik					NA	NA
1515	ENSMUSG00000108803	4930533N22Rik					NA	NA
1516	ENSMUSG00000100589	4930533P14Rik					NA	NA
1517	ENSMUSG00000097761	4930534D22Rik					NA	NA
1518	ENSMUSG00000115859	4930534D22Rik					NA	NA
1519	ENSMUSG00000111544	4930534H03Rik					NA	NA
1520	ENSMUSG00000116607	4930534H18Rik					NA	NA
1521	ENSMUSG00000102677	4930535E02Rik					NA	NA
1522	ENSMUSG00000118014	4930535F04Rik					NA	NA
1523	ENSMUSG00000104201	4930535G08Rik					NA	NA
1524	ENSMUSG00000093619	4930535L15Rik					NA	NA
1525	ENSMUSG00000098360	4930535O05Rik					NA	NA
1526	ENSMUSG00000105350	4930537H20Rik					NA	NA
1527	ENSMUSG00000085516	4930538E20Rik					NA	NA
1528	ENSMUSG00000115719	4930538L07Rik					NA	NA
1529	ENSMUSG00000105765	4930539C22Rik					NA	NA
1530	ENSMUSG00000097032	4930539J05Rik					NA	NA
1531	ENSMUSG00000103116	4930539M17Rik					NA	NA
1532	ENSMUSG00000103407	4930540E01Rik					NA	NA
1533	ENSMUSG00000115047	4930540I17Rik					NA	NA
1534	ENSMUSG00000111299	4930540M03Rik					NA	NA
1535	ENSMUSG00000097831	4930540M05Rik					NA	NA
1536	ENSMUSG00000117791	4930541O19Rik					NA	NA
1537	ENSMUSG00000090724	4930542C12Rik					NA	NA
1538	ENSMUSG00000048628	4930542C16Rik					NA	NA
1539	ENSMUSG00000116848	4930542D17Rik					NA	NA
1540	ENSMUSG00000117085	4930542M03Rik					NA	NA
1541	ENSMUSG00000110009	4930543E12Rik					NA	NA
1542	ENSMUSG00000116171	4930543I03Rik					NA	NA
1543	ENSMUSG00000112537	4930543I11Rik					NA	NA
1544	ENSMUSG00000110799	4930543K20Rik					NA	NA
1545	ENSMUSG00000110037	4930543N07Rik					NA	NA
1546	ENSMUSG00000087279	4930544D05Rik	ENSG00000205710	C17orf107	ENSP00000370770	17	4899418	4902934
1547	ENSMUSG00000115062	4930544F09Rik					NA	NA
1548	ENSMUSG00000036463	4930544G11Rik					NA	NA
1549	ENSMUSG00000097071	4930544I03Rik					NA	NA
1550	ENSMUSG00000073803	4930544L04Rik					NA	NA
1551	ENSMUSG00000051758	4930544M13Rik					NA	NA
1552	ENSMUSG00000117615	4930545E07Rik					NA	NA
1553	ENSMUSG00000112157	4930545H06Rik					NA	NA
1554	ENSMUSG00000111054	4930545L08Rik					NA	NA
1555	ENSMUSG00000085247	4930545L23Rik					NA	NA
1556	ENSMUSG00000024546	4930546C10Rik					NA	NA
1557	ENSMUSG00000111767	4930546K05Rik					NA	NA
1558	ENSMUSG00000086687	4930547E08Rik					NA	NA
1559	ENSMUSG00000116894	4930547E14Rik					NA	NA
1560	ENSMUSG00000112957	4930547H16Rik					NA	NA
1561	ENSMUSG00000097890	4930547M16Rik					NA	NA
1562	ENSMUSG00000051198	4930548G14Rik					NA	NA
1563	ENSMUSG00000029138	4930548H24Rik					NA	NA
1564	ENSMUSG00000116615	4930548J01Rik					NA	NA
1565	ENSMUSG00000086257	4930548K13Rik					NA	NA
1566	ENSMUSG00000114048	4930549C15Rik					NA	NA
1567	ENSMUSG00000118134	4930549G23Rik					NA	NA
1568	ENSMUSG00000116984	4930549P19Rik					NA	NA
1569	ENSMUSG00000005131	4930550C14Rik	ENSG00000166323	C11orf65	ENSP00000483537	11	108308519	108467531
1570	ENSMUSG00000097361	4930550C17Rik					NA	NA
1571	ENSMUSG00000046180	4930550L24Rik					NA	NA
1572	ENSMUSG00000112108	4930551I15Rik					NA	NA
1573	ENSMUSG00000116674	4930551I23Rik					NA	NA
1574	ENSMUSG00000085377	4930551L18Rik					NA	NA
1575	ENSMUSG00000086430	4930551O13Rik					NA	NA
1576	ENSMUSG00000116907	4930553E22Rik					NA	NA
1577	ENSMUSG00000105483	4930553I04Rik					NA	NA
1578	ENSMUSG00000111165	4930553I21Rik					NA	NA
1579	ENSMUSG00000116983	4930553J12Rik					NA	NA
1580	ENSMUSG00000054351	4930553M12Rik					NA	NA
1581	ENSMUSG00000106791	4930553P18Rik					NA	NA
1582	ENSMUSG00000099724	4930554C24Rik					NA	NA
1583	ENSMUSG00000106359	4930554G22Rik					NA	NA
1584	ENSMUSG00000085452	4930554G24Rik					NA	NA
1585	ENSMUSG00000097682	4930554H23Rik					NA	NA
1586	ENSMUSG00000118047	4930554I06Rik					NA	NA
1587	ENSMUSG00000106157	4930555A03Rik					NA	NA
1588	ENSMUSG00000086396	4930555B11Rik					NA	NA
1589	ENSMUSG00000085619	4930555B12Rik					NA	NA
1590	ENSMUSG00000031559	4930555F03Rik					NA	NA
1591	ENSMUSG00000096197	4930555G01Rik					NA	NA
1592	ENSMUSG00000112213	4930555G07Rik					NA	NA
1593	ENSMUSG00000113329	4930555G21Rik					NA	NA
1594	ENSMUSG00000048559	4930555K19Rik					NA	NA
1595	ENSMUSG00000093557	4930555M17Rik					NA	NA
1596	ENSMUSG00000085676	4930555O08Rik					NA	NA
1597	ENSMUSG00000116586	4930556C24Rik					NA	NA
1598	ENSMUSG00000085522	4930556G01Rik					NA	NA
1599	ENSMUSG00000101764	4930556G22Rik					NA	NA
1600	ENSMUSG00000114190	4930556H04Rik					NA	NA
1601	ENSMUSG00000089767	4930556I23Rik					NA	NA
1602	ENSMUSG00000115656	4930556J02Rik					NA	NA
1603	ENSMUSG00000034493	4930556J24Rik					NA	NA
1604	ENSMUSG00000086800	4930556L07Rik					NA	NA
1605	ENSMUSG00000096971	4930556M19Rik					NA	NA
1606	ENSMUSG00000111924	4930556N09Rik					NA	NA
1607	ENSMUSG00000092399	4930556N13Rik					NA	NA
1608	ENSMUSG00000106191	4930557B06Rik					NA	NA
1609	ENSMUSG00000115266	4930557F08Rik					NA	NA
1610	ENSMUSG00000085488	4930557F10Rik					NA	NA
1611	ENSMUSG00000106902	4930557J02Rik					NA	NA
1612	ENSMUSG00000108034	4930557K07Rik					NA	NA
1613	ENSMUSG00000105734	4930558C23Rik	ENSG00000283324	CTXND2	ENSP00000490418	1	150887136	150913292
1614	ENSMUSG00000106506	4930558F17Rik					NA	NA
1615	ENSMUSG00000086244	4930558G05Rik					NA	NA
1616	ENSMUSG00000097519	4930558J18Rik					NA	NA
1617	ENSMUSG00000075029	4930558J22Rik					NA	NA
1618	ENSMUSG00000086277	4930558K02Rik	ENSG00000180999	C1orf105	ENSP00000356700	1	172420685	172468831
1619	ENSMUSG00000100431	4930558N11Rik					NA	NA
1620	ENSMUSG00000113164	4930559C10Rik					NA	NA
1621	ENSMUSG00000109445	4930560O18Rik					NA	NA
1622	ENSMUSG00000086945	4930562A09Rik					NA	NA
1623	ENSMUSG00000022518	4930562C15Rik	ENSG00000205832	C16orf96	ENSP00000415027	16	4556490	4600714
1624	ENSMUSG00000086608	4930562D21Rik					NA	NA
1625	ENSMUSG00000026729	4930562F07Rik					NA	NA
1626	ENSMUSG00000104014	4930562F17Rik					NA	NA
1627	ENSMUSG00000097387	4930563E18Rik					NA	NA
1628	ENSMUSG00000053574	4930563E22Rik	ENSG00000256806	C17orf100	ENSP00000491070	17	6651762	6693202
1629	ENSMUSG00000105773	4930563F08Rik					NA	NA
1630	ENSMUSG00000110775	4930563F08Rik					NA	NA
1631	ENSMUSG00000107656	4930563H07Rik					NA	NA
1632	ENSMUSG00000086112	4930563I02Rik					NA	NA
1633	ENSMUSG00000112141	4930563J15Rik					NA	NA
1634	ENSMUSG00000115897	4930563J15Rik					NA	NA
1635	ENSMUSG00000050702	4930563M21Rik					NA	NA
1636	ENSMUSG00000116554	4930563N14Rik					NA	NA
1637	ENSMUSG00000117326	4930564C03Rik					NA	NA
1638	ENSMUSG00000051788	4930564D02Rik					NA	NA
1639	ENSMUSG00000104004	4930565D16Rik					NA	NA
1640	ENSMUSG00000084834	4930565N06Rik					NA	NA
1641	ENSMUSG00000107142	4930566F21Rik					NA	NA
1642	ENSMUSG00000102322	4930566N20Rik					NA	NA
1643	ENSMUSG00000110629	4930567H12Rik					NA	NA
1644	ENSMUSG00000073141	4930567H17Rik					NA	NA
1645	ENSMUSG00000116982	4930567J20Rik					NA	NA
1646	ENSMUSG00000109382	4930567K12Rik					NA	NA
1647	ENSMUSG00000112730	4930567K20Rik					NA	NA
1648	ENSMUSG00000101223	4930568A12Rik					NA	NA
1649	ENSMUSG00000104638	4930568A13Rik					NA	NA
1650	ENSMUSG00000026882	4930568D16Rik					NA	NA
1651	ENSMUSG00000111830	4930568E12Rik					NA	NA
1652	ENSMUSG00000102408	4930568G15Rik					NA	NA
1653	ENSMUSG00000041512	4930569F06Rik					NA	NA
1654	ENSMUSG00000115337	4930570B17Rik					NA	NA
1655	ENSMUSG00000084875	4930570D08Rik					NA	NA
1656	ENSMUSG00000116786	4930570E03Rik					NA	NA
1657	ENSMUSG00000085084	4930570G19Rik					NA	NA
1658	ENSMUSG00000089683	4930570N18Rik					NA	NA
1659	ENSMUSG00000090457	4930571K23Rik					NA	NA
1660	ENSMUSG00000086467	4930571N24Rik					NA	NA
1661	ENSMUSG00000115725	4930572G02Rik					NA	NA
1662	ENSMUSG00000105308	4930572K03Rik					NA	NA
1663	ENSMUSG00000069720	4930572O03Rik					NA	NA
1664	ENSMUSG00000114916	4930572O13Rik					NA	NA
1665	ENSMUSG00000115935	4930573C08Rik					NA	NA
1666	ENSMUSG00000106020	4930573C15Rik					NA	NA
1667	ENSMUSG00000104766	4930573H18Rik					NA	NA
1668	ENSMUSG00000104980	4930573I07Rik					NA	NA
1669	ENSMUSG00000087517	4930577H14Rik					NA	NA
1670	ENSMUSG00000087440	4930577N17Rik					NA	NA
1671	ENSMUSG00000117618	4930578E11Rik					NA	NA
1672	ENSMUSG00000054885	4930578G10Rik					NA	NA
1673	ENSMUSG00000021961	4930578I06Rik	ENSG00000171060	C8orf74	ENSP00000307129	8	10672628	10700590
1674	ENSMUSG00000104220	4930578I07Rik					NA	NA
1675	ENSMUSG00000097587	4930578M01Rik					NA	NA
1676	ENSMUSG00000110586	4930578M07Rik					NA	NA
1677	ENSMUSG00000116695	4930578N18Rik					NA	NA
1678	ENSMUSG00000074146	4930579C12Rik					NA	NA
1679	ENSMUSG00000116813	4930579D07Rik					NA	NA
1680	ENSMUSG00000084971	4930579D09Rik					NA	NA
1681	ENSMUSG00000012042	4930579F01Rik	ENSG00000138813	C4orf17	ENSP00000322582	4	99511012	99542303
1682	ENSMUSG00000040840	4930579G18Rik					NA	NA
1683	ENSMUSG00000027811	4930579G24Rik	ENSG00000205208	C4orf46	ENSP00000368503	4	158666675	158672255
1684	ENSMUSG00000101636	4930579H20Rik					NA	NA
1685	ENSMUSG00000114895	4930579J19Rik					NA	NA
1686	ENSMUSG00000051074	4930579K19Rik					NA	NA
1687	ENSMUSG00000086190	4930579M01Rik					NA	NA
1688	ENSMUSG00000090732	4930579O11Rik					NA	NA
1689	ENSMUSG00000112924	4930579P08Rik					NA	NA
1690	ENSMUSG00000106269	4930580E04Rik					NA	NA
1691	ENSMUSG00000070315	4930581F22Rik					NA	NA
1692	ENSMUSG00000024088	4930583I09Rik					NA	NA
1693	ENSMUSG00000055159	4930583K01Rik					NA	NA
1694	ENSMUSG00000086954	4930583P06Rik					NA	NA
1695	ENSMUSG00000111540	4930584E12Rik					NA	NA
1696	ENSMUSG00000029044	4930584F24Rik					NA	NA
1697	ENSMUSG00000087097	4930586N03Rik					NA	NA
1698	ENSMUSG00000086009	4930587A21Rik					NA	NA
1699	ENSMUSG00000107563	4930587E11Rik					NA	NA
1700	ENSMUSG00000117792	4930588A03Rik					NA	NA
1701	ENSMUSG00000115962	4930588D02Rik					NA	NA
1702	ENSMUSG00000108935	4930588G17Rik					NA	NA
1703	ENSMUSG00000115858	4930588J15Rik					NA	NA
1704	ENSMUSG00000075335	4930588K23Rik					NA	NA
1705	ENSMUSG00000068957	4930589L23Rik					NA	NA
1706	ENSMUSG00000107195	4930589O11Rik					NA	NA
1707	ENSMUSG00000085593	4930589P08Rik					NA	NA
1708	ENSMUSG00000103794	4930590H14Rik					NA	NA
1709	ENSMUSG00000034063	4930590J08Rik	ENSG00000131379	C3orf20	ENSP00000253697	3	14675141	14773036
1710	ENSMUSG00000106540	4930590L14Rik					NA	NA
1711	ENSMUSG00000102368	4930590L20Rik					NA	NA
1712	ENSMUSG00000039138	4930591A17Rik					NA	NA
1713	ENSMUSG00000111234	4930591E09Rik					NA	NA
1714	ENSMUSG00000115779	4930592A05Rik					NA	NA
1715	ENSMUSG00000105834	4930592C13Rik					NA	NA
1716	ENSMUSG00000118339	4930592I03Rik					NA	NA
1717	ENSMUSG00000097725	4930593A02Rik					NA	NA
1718	ENSMUSG00000086365	4930593C16Rik					NA	NA
1719	ENSMUSG00000103948	4930594C11Rik					NA	NA
1720	ENSMUSG00000097181	4930594M17Rik					NA	NA
1721	ENSMUSG00000075463	4930594M22Rik					NA	NA
1722	ENSMUSG00000085423	4930594M22Rik					NA	NA
1723	ENSMUSG00000085677	4930594O21Rik					NA	NA
1724	ENSMUSG00000083193	4930595D18Rik					NA	NA
1725	ENSMUSG00000107929	4930595L18Rik					NA	NA
1726	ENSMUSG00000060673	4930595M18Rik					NA	NA
1727	ENSMUSG00000108074	4930595O18Rik					NA	NA
1728	ENSMUSG00000041068	4930596D02Rik					NA	NA
1729	ENSMUSG00000104900	4930596I21Rik					NA	NA
1730	ENSMUSG00000086501	4930597A21Rik					NA	NA
1731	ENSMUSG00000115540	4930597G03Rik					NA	NA
1732	ENSMUSG00000104964	4930597L12Rik					NA	NA
1733	ENSMUSG00000053442	4930597O21Rik					NA	NA
1734	ENSMUSG00000100777	4930598F16Rik					NA	NA
1735	ENSMUSG00000109160	4930598N05Rik					NA	NA
1736	ENSMUSG00000101600	4930599A14Rik					NA	NA
1737	ENSMUSG00000073144	4930599N23Rik					NA	NA
1738	ENSMUSG00000105545	4930599N24Rik					NA	NA
1739	ENSMUSG00000031194	4931400O07Rik					NA	NA
1740	ENSMUSG00000093772	4931403E22Rik					NA	NA
1741	ENSMUSG00000013353	4931406B18Rik					NA	NA
1742	ENSMUSG00000031938	4931406C07Rik	ENSG00000182919	C11orf54	ENSP00000346403	11	93741591	93764749
1743	ENSMUSG00000085398	4931406G06Rik					NA	NA
1744	ENSMUSG00000066571	4931406P16Rik	ENSG00000166398	GARRE1	ENSP00000299505	19	34254552	34355566
1745	ENSMUSG00000114352	4931407E12Rik					NA	NA
1746	ENSMUSG00000073722	4931408C20Rik	ENSG00000177992	SPATA31E1	ENSP00000322640	9	87882877	87888903
1747	ENSMUSG00000108826	4931412I15Rik					NA	NA
1748	ENSMUSG00000092602	4931413I07Rik					NA	NA
1749	ENSMUSG00000085088	4931413K12Rik					NA	NA
1750	ENSMUSG00000022179	4931414P19Rik	ENSG00000100802	C14orf93	ENSP00000299088	14	22985894	23010166
1751	ENSMUSG00000054910	4931415C17Rik					NA	NA
1752	ENSMUSG00000056197	4931417E11Rik	ENSG00000050130	JKAMP	ENSP00000450749	14	59484443	59505410
1753	ENSMUSG00000106589	4931419H13Rik					NA	NA
1754	ENSMUSG00000116750	4931420L22Rik					NA	NA
1755	ENSMUSG00000046085	4931422A03Rik					NA	NA
1756	ENSMUSG00000014837	4931428F04Rik	ENSG00000196123	KIAA0895L	ENSP00000290881	16	67175599	67184040
1757	ENSMUSG00000086727	4931428L18Rik	ENSG00000183684	ALYREF	ENSP00000421592	17	81887835	81891586
1758	ENSMUSG00000056617	4931429L15Rik					NA	NA
1759	ENSMUSG00000047324	4931429P17Rik					NA	NA
1760	ENSMUSG00000108354	4931431B13Rik					NA	NA
1761	ENSMUSG00000055061	4931431C16Rik					NA	NA
1762	ENSMUSG00000117661	4931439C15Rik					NA	NA
1763	ENSMUSG00000074580	4931440P22Rik					NA	NA
1764	ENSMUSG00000100733	4932411K12Rik					NA	NA
1765	ENSMUSG00000058670	4932411N23Rik	ENSG00000135164	DMTF1	ENSP00000378193	7	87152409	87196337
1766	ENSMUSG00000075070	4932412D23Rik					NA	NA
1767	ENSMUSG00000099616	4932413F04Rik					NA	NA
1768	ENSMUSG00000078962	4932414J04Rik					NA	NA
1769	ENSMUSG00000079324	4932414N04Rik					NA	NA
1770	ENSMUSG00000044581	4932415D10Rik	ENSG00000221843	C2orf16	ENSP00000403181	2	27537386	27582721
1771	ENSMUSG00000062036	4932415M13Rik					NA	NA
1772	ENSMUSG00000069925	4932416K20Rik					NA	NA
1773	ENSMUSG00000105881	4932422M17Rik					NA	NA
1774	ENSMUSG00000079513	4932429P05Rik	ENSG00000224960	PPP4R3C	ENSP00000489770	X	27460207	27463341
1775	ENSMUSG00000104442	4932431L22Rik					NA	NA
1776	ENSMUSG00000074224	4932431P20Rik					NA	NA
1777	ENSMUSG00000062391	4932435O22Rik					NA	NA
1778	ENSMUSG00000037270	4932438A13Rik	ENSG00000138688	KIAA1109	ENSP00000264501	4	122152333	122362758
1779	ENSMUSG00000039851	4932438H23Rik	ENSG00000205929	C21orf62	ENSP00000371810	21	32790673	32813743
1780	ENSMUSG00000097216	4932441J04Rik					NA	NA
1781	ENSMUSG00000104443	4932442E05Rik					NA	NA
1782	ENSMUSG00000086805	4932443L11Rik					NA	NA
1783	ENSMUSG00000086796	4932702P03Rik					NA	NA
1784	ENSMUSG00000055357	4933400A11Rik					NA	NA
1785	ENSMUSG00000117364	4933400B14Rik					NA	NA
1786	ENSMUSG00000101734	4933400C23Rik					NA	NA
1787	ENSMUSG00000102009	4933400F21Rik					NA	NA
1788	ENSMUSG00000110336	4933400L20Rik					NA	NA
1789	ENSMUSG00000055700	4933401B06Rik					NA	NA
1790	ENSMUSG00000116924	4933401D09Rik					NA	NA
1791	ENSMUSG00000106306	4933401H06Rik					NA	NA
1792	ENSMUSG00000102693	4933401J01Rik					NA	NA
1793	ENSMUSG00000118060	4933401L05Rik					NA	NA
1794	ENSMUSG00000109197	4933402C05Rik					NA	NA
1795	ENSMUSG00000102004	4933402C06Rik					NA	NA
1796	ENSMUSG00000025961	4933402D24Rik					NA	NA
1797	ENSMUSG00000045330	4933402E13Rik					NA	NA
1798	ENSMUSG00000069971	4933402J07Rik	ENSG00000166152	C16orf78	ENSP00000299191	16	49373804	49399431
1799	ENSMUSG00000106013	4933402J10Rik					NA	NA
1800	ENSMUSG00000115845	4933402J15Rik					NA	NA
1801	ENSMUSG00000013668	4933402N03Rik	ENSG00000183559	C10orf120	ENSP00000331012	10	122697709	122699846
1802	ENSMUSG00000067848	4933402N22Rik					NA	NA
1803	ENSMUSG00000103321	4933403L11Rik					NA	NA
1804	ENSMUSG00000079460	4933403O08Rik					NA	NA
1805	ENSMUSG00000116096	4933404G15Rik					NA	NA
1806	ENSMUSG00000101153	4933404I11Rik					NA	NA
1807	ENSMUSG00000085122	4933404K08Rik					NA	NA
1808	ENSMUSG00000111342	4933404K13Rik					NA	NA
1809	ENSMUSG00000097908	4933404O12Rik					NA	NA
1810	ENSMUSG00000097852	4933405D12Rik					NA	NA
1811	ENSMUSG00000086209	4933405E24Rik					NA	NA
1812	ENSMUSG00000013158	4933405L10Rik	ENSG00000159761	C16orf86	ENSP00000384117	16	67666814	67668757
1813	ENSMUSG00000084234	4933405O20Rik	ENSG00000067829	IDH3G	ENSP00000217901	X	153785766	153794523
1814	ENSMUSG00000112421	4933406B15Rik					NA	NA
1815	ENSMUSG00000110427	4933406B17Rik					NA	NA
1816	ENSMUSG00000097494	4933406C10Rik					NA	NA
1817	ENSMUSG00000085796	4933406D12Rik					NA	NA
1818	ENSMUSG00000090585	4933406F09Rik					NA	NA
1819	ENSMUSG00000086025	4933406G16Rik					NA	NA
1820	ENSMUSG00000087475	4933406I18Rik					NA	NA
1821	ENSMUSG00000107666	4933406J09Rik					NA	NA
1822	ENSMUSG00000086690	4933406J10Rik					NA	NA
1823	ENSMUSG00000085820	4933406K04Rik					NA	NA
1824	ENSMUSG00000107793	4933406L23Rik					NA	NA
1825	ENSMUSG00000069713	4933406P04Rik					NA	NA
1826	ENSMUSG00000073759	4933407E24Rik					NA	NA
1827	ENSMUSG00000111836	4933407I05Rik					NA	NA
1828	ENSMUSG00000084959	4933407I08Rik					NA	NA
1829	ENSMUSG00000087396	4933407K13Rik					NA	NA
1830	ENSMUSG00000026224	4933407L21Rik					NA	NA
1831	ENSMUSG00000106136	4933408A14Rik					NA	NA
1832	ENSMUSG00000097407	4933408J17Rik					NA	NA
1833	ENSMUSG00000084848	4933408N05Rik					NA	NA
1834	ENSMUSG00000104366	4933409D19Rik					NA	NA
1835	ENSMUSG00000113218	4933409F18Rik					NA	NA
1836	ENSMUSG00000053896	4933409G03Rik					NA	NA
1837	ENSMUSG00000110876	4933411E02Rik					NA	NA
1838	ENSMUSG00000099608	4933411E06Rik					NA	NA
1839	ENSMUSG00000112500	4933411E08Rik					NA	NA
1840	ENSMUSG00000062224	4933411G06Rik					NA	NA
1841	ENSMUSG00000090369	4933411K16Rik	ENSG00000203942	C10orf62	ENSP00000359674	10	97589721	97590934
1842	ENSMUSG00000045178	4933411O13Rik					NA	NA
1843	ENSMUSG00000043623	4933412A08Rik					NA	NA
1844	ENSMUSG00000112627	4933412E12Rik					NA	NA
1845	ENSMUSG00000071749	4933412E24Rik	ENSG00000215115	CXorf49	ENSP00000480355	X	71714371	71718151
1846	ENSMUSG00000071749	4933412E24Rik	ENSG00000215113	CXorf49B	ENSP00000482270	X	71763424	71767204
1847	ENSMUSG00000071749	4933412E24Rik	ENSG00000283599	BX276092.9	ENSP00000490941	X	71667542	71671524
1848	ENSMUSG00000108227	4933412L11Rik					NA	NA
1849	ENSMUSG00000113960	4933412O06Rik					NA	NA
1850	ENSMUSG00000089952	4933413C19Rik					NA	NA
1851	ENSMUSG00000021874	4933413J09Rik					NA	NA
1852	ENSMUSG00000079048	4933413L06Rik					NA	NA
1853	ENSMUSG00000072983	4933414I15Rik					NA	NA
1854	ENSMUSG00000045877	4933415A04Rik					NA	NA
1855	ENSMUSG00000105735	4933415J04Rik					NA	NA
1856	ENSMUSG00000085198	4933416E03Rik					NA	NA
1857	ENSMUSG00000086996	4933416E14Rik					NA	NA
1858	ENSMUSG00000071763	4933416I08Rik					NA	NA
1859	ENSMUSG00000116233	4933416I08Rik					NA	NA
1860	ENSMUSG00000097262	4933416M07Rik					NA	NA
1861	ENSMUSG00000113802	4933416O17Rik					NA	NA
1862	ENSMUSG00000021415	4933417A18Rik	ENSG00000185689	C6orf201	ENSP00000420610	6	4079206	4130951
1863	ENSMUSG00000103006	4933417C20Rik					NA	NA
1864	ENSMUSG00000097637	4933417D19Rik					NA	NA
1865	ENSMUSG00000101848	4933417E11Rik					NA	NA
1866	ENSMUSG00000106572	4933417G07Rik					NA	NA
1867	ENSMUSG00000101360	4933417O13Rik					NA	NA
1868	ENSMUSG00000086443	4933421A08Rik					NA	NA
1869	ENSMUSG00000110410	4933421D24Rik					NA	NA
1870	ENSMUSG00000030463	4933421I07Rik					NA	NA
1871	ENSMUSG00000085037	4933421O10Rik					NA	NA
1872	ENSMUSG00000111746	4933422A05Rik					NA	NA
1873	ENSMUSG00000108821	4933423L19Rik					NA	NA
1874	ENSMUSG00000085471	4933423P22Rik					NA	NA
1875	ENSMUSG00000117450	4933424G05Rik					NA	NA
1876	ENSMUSG00000102416	4933424G06Rik	ENSG00000228486	C2orf92	ENSP00000490587	2	97664217	97703064
1877	ENSMUSG00000105527	4933424H11Rik					NA	NA
1878	ENSMUSG00000085719	4933424L21Rik					NA	NA
1879	ENSMUSG00000087289	4933424M12Rik					NA	NA
1880	ENSMUSG00000106766	4933424N20Rik					NA	NA
1881	ENSMUSG00000115665	4933425B07Rik					NA	NA
1882	ENSMUSG00000107164	4933425D22Rik					NA	NA
1883	ENSMUSG00000106508	4933425M03Rik					NA	NA
1884	ENSMUSG00000116644	4933426B08Rik					NA	NA
1885	ENSMUSG00000086933	4933426K07Rik					NA	NA
1886	ENSMUSG00000055403	4933427D06Rik					NA	NA
1887	ENSMUSG00000020807	4933427D14Rik	ENSG00000198920	KIAA0753	ENSP00000355250	17	6578147	6640711
1888	ENSMUSG00000044276	4933427E11Rik					NA	NA
1889	ENSMUSG00000033015	4933427E13Rik					NA	NA
1890	ENSMUSG00000086697	4933427G23Rik					NA	NA
1891	ENSMUSG00000073761	4933427I04Rik					NA	NA
1892	ENSMUSG00000085928	4933427I22Rik					NA	NA
1893	ENSMUSG00000087267	4933427J07Rik					NA	NA
1894	ENSMUSG00000086355	4933428C19Rik					NA	NA
1895	ENSMUSG00000047988	4933428G20Rik					NA	NA
1896	ENSMUSG00000042525	4933428M09Rik					NA	NA
1897	ENSMUSG00000105203	4933428P19Rik					NA	NA
1898	ENSMUSG00000097786	4933429H19Rik					NA	NA
1899	ENSMUSG00000115008	4933429O19Rik					NA	NA
1900	ENSMUSG00000110116	4933430A20Rik					NA	NA
1901	ENSMUSG00000107172	4933430H06Rik					NA	NA
1902	ENSMUSG00000109106	4933430H16Rik					NA	NA
1903	ENSMUSG00000058046	4933430I17Rik	ENSG00000157653	C9orf43	ENSP00000288462	9	113410054	113429690
1904	ENSMUSG00000108523	4933430L12Rik					NA	NA
1905	ENSMUSG00000086892	4933430M04Rik					NA	NA
1906	ENSMUSG00000108848	4933430N04Rik					NA	NA
1907	ENSMUSG00000108923	4933431C10Rik					NA	NA
1908	ENSMUSG00000086968	4933431E20Rik					NA	NA
1909	ENSMUSG00000108709	4933431G14Rik					NA	NA
1910	ENSMUSG00000115774	4933431J24Rik					NA	NA
1911	ENSMUSG00000103715	4933431K14Rik					NA	NA
1912	ENSMUSG00000086451	4933431K23Rik					NA	NA
1913	ENSMUSG00000107496	4933431M02Rik					NA	NA
1914	ENSMUSG00000111843	4933432G23Rik					NA	NA
1915	ENSMUSG00000114980	4933432I03Rik					NA	NA
1916	ENSMUSG00000116557	4933432I09Rik					NA	NA
1917	ENSMUSG00000116683	4933432I09Rik					NA	NA
1918	ENSMUSG00000108811	4933432K03Rik					NA	NA
1919	ENSMUSG00000097044	4933433F19Rik					NA	NA
1920	ENSMUSG00000111807	4933433G08Rik					NA	NA
1921	ENSMUSG00000097021	4933433G15Rik					NA	NA
1922	ENSMUSG00000114362	4933433G19Rik					NA	NA
1923	ENSMUSG00000117571	4933433H22Rik					NA	NA
1924	ENSMUSG00000113227	4933433N18Rik					NA	NA
1925	ENSMUSG00000118504	4933434E20Rik	ENSG00000143612	C1orf43	ENSP00000357507	1	154206696	154220637
1926	ENSMUSG00000027942	4933434E20Rik	ENSG00000143612	C1orf43	ENSP00000357507	1	154206696	154220637
1927	ENSMUSG00000020624	4933434M16Rik					NA	NA
1928	ENSMUSG00000118103	4933434P08Rik					NA	NA
1929	ENSMUSG00000117650	4933435E02Rik					NA	NA
1930	ENSMUSG00000086978	4933435F18Rik					NA	NA
1931	ENSMUSG00000108345	4933435G04Rik					NA	NA
1932	ENSMUSG00000103844	4933436E23Rik					NA	NA
1933	ENSMUSG00000104380	4933436F18Rik					NA	NA
1934	ENSMUSG00000108924	4933436H12Rik					NA	NA
1935	ENSMUSG00000025288	4933436I01Rik					NA	NA
1936	ENSMUSG00000100580	4933436I20Rik					NA	NA
1937	ENSMUSG00000114746	4933436N17Rik					NA	NA
1938	ENSMUSG00000112623	4933436P19Rik					NA	NA
1939	ENSMUSG00000104719	4933437G19Rik					NA	NA
1940	ENSMUSG00000086160	4933438A12Rik					NA	NA
1941	ENSMUSG00000105490	4933438B17Rik					NA	NA
1942	ENSMUSG00000093617	4933438K21Rik					NA	NA
1943	ENSMUSG00000072893	4933439C10Rik					NA	NA
1944	ENSMUSG00000107322	4933439J24Rik					NA	NA
1945	ENSMUSG00000085184	4933439K11Rik					NA	NA
1946	ENSMUSG00000107830	4933439N06Rik					NA	NA
1947	ENSMUSG00000109582	4933439N14Rik					NA	NA
1948	ENSMUSG00000097082	4933440J02Rik					NA	NA
1949	ENSMUSG00000045928	4933440M02Rik					NA	NA
1950	ENSMUSG00000042087	4933440N22Rik					NA	NA
1951	ENSMUSG00000051940	5031410I06Rik					NA	NA
1952	ENSMUSG00000097282	5031415H12Rik					NA	NA
1953	ENSMUSG00000073147	5031425E22Rik					NA	NA
1954	ENSMUSG00000085129	5031425F14Rik					NA	NA
1955	ENSMUSG00000044574	5031434C07Rik					NA	NA
1956	ENSMUSG00000097885	5031434O11Rik					NA	NA
1957	ENSMUSG00000036046	5031439G07Rik	ENSG00000100364	KIAA0930	ENSP00000251993	22	45192244	45240894
1958	ENSMUSG00000096932	5033403F01Rik					NA	NA
1959	ENSMUSG00000106352	5033403H07Rik					NA	NA
1960	ENSMUSG00000102185	5033404E19Rik					NA	NA
1961	ENSMUSG00000113769	5033406O09Rik					NA	NA
1962	ENSMUSG00000097251	5033417F24Rik					NA	NA
1963	ENSMUSG00000112276	5033421B08Rik					NA	NA
1964	ENSMUSG00000081618	5033423K11Rik					NA	NA
1965	ENSMUSG00000112981	5033424D13Rik					NA	NA
1966	ENSMUSG00000111468	5033425B01Rik					NA	NA
1967	ENSMUSG00000110625	5033426E14Rik					NA	NA
1968	ENSMUSG00000097097	5033426O07Rik					NA	NA
1969	ENSMUSG00000097910	5033428I22Rik					NA	NA
1970	ENSMUSG00000038152	5033430I15Rik					NA	NA
1971	ENSMUSG00000104030	5330406M23Rik					NA	NA
1972	ENSMUSG00000113927	5330409N07Rik					NA	NA
1973	ENSMUSG00000087455	5330411J11Rik					NA	NA
1974	ENSMUSG00000108603	5330411O13Rik					NA	NA
1975	ENSMUSG00000109258	5330413D20Rik					NA	NA
1976	ENSMUSG00000086822	5330413P13Rik					NA	NA
1977	ENSMUSG00000054944	5330416C01Rik					NA	NA
1978	ENSMUSG00000040412	5330417C22Rik	ENSG00000116299	ELAPOR1	ENSP00000358955	1	109113679	109206781
1979	ENSMUSG00000049740	5330417H12Rik					NA	NA
1980	ENSMUSG00000105729	5330425B07Rik					NA	NA
1981	ENSMUSG00000105501	5330426L24Rik					NA	NA
1982	ENSMUSG00000085896	5330429C05Rik					NA	NA
1983	ENSMUSG00000114282	5330431K02Rik					NA	NA
1984	ENSMUSG00000087620	5330434G04Rik					NA	NA
1985	ENSMUSG00000106855	5330437M03Rik					NA	NA
1986	ENSMUSG00000052291	5330438D12Rik					NA	NA
1987	ENSMUSG00000091393	5330438I03Rik					NA	NA
1988	ENSMUSG00000089708	5330439A09Rik					NA	NA
1989	ENSMUSG00000104234	5330439B14Rik					NA	NA
1990	ENSMUSG00000097827	5330439K02Rik					NA	NA
1991	ENSMUSG00000112470	5330439M10Rik					NA	NA
1992	ENSMUSG00000097699	5430400D12Rik					NA	NA
1993	ENSMUSG00000094113	5430401F13Rik	ENSG00000198670	LPA	ENSP00000321334	6	160531482	160664275
1994	ENSMUSG00000112071	5430401H09Rik					NA	NA
1995	ENSMUSG00000044121	5430402E10Rik					NA	NA
1996	ENSMUSG00000085776	5430402O13Rik					NA	NA
1997	ENSMUSG00000109808	5430402P08Rik					NA	NA
1998	ENSMUSG00000072763	5430403G16Rik					NA	NA
1999	ENSMUSG00000109761	5430403N17Rik					NA	NA
[truncated: 56,290 more rows]
