# Supplementary material for: Sex-biasing influence of autism-associated Ube3a gene overdosage at connectomic, behavioral, and transcriptomic levels
Source: Sci Adv. 2024 Jul 12;10(28):eadg1421. doi: 10.1126/sciadv.adg1421 (PMC11244557; doi:10.1126/sciadv.adg1421)
Supplement: Supplementary file 2 — Tables S1 to S6 [file sciadv.adg1421_tables_s1_to_s6.zip › adg1421_Table_S6.xlsx]

## Sheet: enrichment_results_tab3
Background List	SFARI	ptLGD	dup15q DE-	dup15q DE+	AS iPSC	dup15q iPSC	ASD DE-	ASD DE+	SCZ DE	BD DE	DHT DE+	DHT DE-	AR Targets	EST DE-	EST DE+	ER Targets	Male DT	Female DT	SexDiv DT
1,"0610009B22Rik"	1,"ABAT"	1,"AHCTF1"	1,"PPP1R14C"	1,"ZNF778"	1,"RNASEK"	1,"RNASEK"	1,"HECW1"	1,"LAP3"	1,"TSPAN6"	1,"MAD1L1"	1,"RGCC"	1,"SLC15A3"	1,"AACS"	1,"GAD1"	1,"GAD1"	1,"C12orf75"	1,"KDM5D"	1,"TRIM37"	1,"FAM189B"
2,"0610010F05Rik"	2,"ABCA7"	2,"AHCYL1"	2,"SERTAD4"	2,"UBR5"	2,"MRPL53"	2,"MRPL53"	2,"CYP26B1"	2,"TMEM176A"	2,"NIPAL3"	2,"CYP26B1"	2,"RNF144B"	2,"PGM1"	2,"AAK1"	2,"CD59"	2,"MAP4K4"	2,"C1orf21"	2,"DDX3Y"	2,"BCL2L2"	2,"RNPEP"
3,"0610010K14Rik"	3,"ACE"	3,"ANKRD13C"	3,"SERP2"	3,"PDGFC"	3,"MMAA"	3,"MMAA"	3,"ICA1"	3,"CFLAR"	3,"CYP51A1"	3,"KDM1A"	3,"NRCAM"	3,"YPEL4"	3,"AARS2"	3,"DHPS"	3,"CD59"	3,"C16orf72"	3,"ZFY"	3,"ARL10"	3,"SHANK3"
4,"0610012G03Rik"	4,"ACHE"	4,"CEPT1"	4,"ADRA1D"	4,"PDK4"	4,"DDA1"	4,"DDA1"	4,"ARF5"	4,"UPF1"	4,"BAD"	4,"UPF1"	4,"RASSF4"	4,"SYNDIG1"	4,"AASDHPPT"	4,"PDAP1"	4,"GABRB3"	4,"KIAA0825"	4,"TBL1Y"	4,"MEMO1"	4,"ATP9A"
5,"0610030E20Rik"	5,"ACTB"	5,"COPA"	5,"RASSF5"	5,"ZNF800"	5,"MOCS2"	5,"MOCS2"	5,"SPPL2B"	5,"FYN"	5,"HS3ST1"	5,"DHX33"	5,"CHST15"	5,"PGM5"	5,"AASS"	5,"IGF1R"	5,"DHPS"	5,"KIAA1109"	5,"PCDH11Y"	5,"NPM1"	5,"NIPA1"
6,"1110002E22Rik"	6,"ACTL6B"	6,"CRTC2"	6,"C18orf25"	6,"ARID4B"	6,"HMGN1"	6,"AGPAT1"	6,"PRKAR2B"	6,"PTBP1"	6,"TMEM176A"	6,"GTF2IRD1"	6,"WEE1"	6,"POLR3B"	6,"AATF"	6,"MRPS14"	6,"PDAP1"	6,"IDH3G"	6,"PRKY"	6,"GPM6B"	6,"CXXC4"
7,"1110002L01Rik"	7,"ACTN4"	7,"IPO13"	7,"HCCS"	7,"TNRC6C"	7,"ZNF454"	7,"HMGN1"	7,"WDR54"	7,"TMEM159"	7,"CYP26B1"	7,"MARK4"	7,"IGFBP5"	7,"MAT2A"	7,"AATK"	7,"MRPL33"	7,"IGF1R"	7,"ABAT"	7,"UTY"	7,"LRRTM4"	7,"SLC35A4"
8,"1110004F10Rik"	8,"ACY1"	8,"KIF1B"	8,"HIVEP2"	8,"CHPT1"	8,"NOS3"	8,"ZNF454"	8,"ARHGAP44"	8,"SLC25A39"	8,"DBNDD1"	8,"BAIAP3"	8,"FAM107A"	8,"NUAK1"	8,"ABCA5"	8,"CTBP2"	8,"MRPS14"	8,"ABCD2"	8,"DAZ1"	8,"RPL35A"	8,"GUCY1A2"
9,"1110008P14Rik"	9,"ADCY3"	9,"KIF26B"	9,"TSPAN9"	9,"LIFR"	9,"SYNGAP1"	9,"NOS3"	9,"CACNA2D2"	9,"WWTR1"	9,"SLC7A2"	9,"SYPL1"	9,"EDNRB"	9,"CDKN1C"	9,"ABCA7"	9,"DICER1"	9,"MRPL33"	9,"ABHD17B"	9,"EIF1AY"	9,"SLC4A8"	9,"YPEL4"
10,"1110012L19Rik"	10,"ADCY5"	10,"PIK3CD"	10,"TRAPPC3"	10,"MRPS14"	10,"SKA2"	10,"SYNGAP1"	10,"ADAM22"	10,"HGF"	10,"SARM1"	10,"CYB561"	10,"ZHX3"	10,"SOX12"	10,"ABCB10"	10,"CDC42"	10,"IGFBP7"	10,"ABLIM2"	10,"DAZ4"	10,"PDE1A"	10,"YIF1A"
11,"1110018N20Rik"	11,"ADK"	11,"PKN2"	11,"CBLN4"	11,"HERC2"	11,"TGFBR3"	11,"IER3"	11,"RHOBTB2"	11,"SAMD4A"	11,"KDM1A"	11,"SEMA3G"	11,"LYPD1"	11,"HES6"	11,"ABCB9"	11,"MAPT"	11,"CTBP2"	11,"ABR"	11,"DAZ2"	11,"ZIC1"	11,"ELAVL3"
12,"1110032A03Rik"	12,"ADNP"	12,"SH3GLB1"	12,"ATG5"	12,"LCA5"	12,"SLC24A5"	12,"ITGA1"	12,"HEATR5B"	12,"RRAGD"	12,"PDK4"	12,"NISCH"	12,"CPNE4"	12,"DHX37"	12,"ABCC4"	12,"DLC1"	12,"DICER1"	12,"ACOT9"	12,"RBM14"	12,"HHIP"	12,"ZNF667"
13,"1110032F04Rik"	13,"ADSL"	13,"SWT1"	13,"TMEM38A"	13,"RERE"	13,"IRF9"	13,"SKA2"	13,"UQCRC1"	13,"VIM"	13,"ST7"	13,"ANLN"	13,"DAB1"	13,"BCAM"	13,"ABCC8"	13,"CFL1"	13,"DDX17"	13,"ACVR2A"	13,"NOL12"	13,"SNX27"	13,"FPGT"
14,"1110038B12Rik"	14,"AFF2"	14,"TMEM201"	14,"ATG16L1"	14,"ZC3H12C"	14,"SLC35A3"	14,"TGFBR3"	14,"HIVEP2"	14,"CD44"	14,"UPF1"	14,"CCDC28A"	14,"KITLG"	14,"WWC1"	14,"ABCD4"	14,"NCK1"	14,"CDC42"	14,"ADAMTS17"	14,"NCOA5"	14,"NLGN1"	14,"SAMD12"
15,"1110038F14Rik"	15,"AGAP1"	15,"TXLNA"	15,"MRPL28"	15,"HNRNPU"	15,"BICC1"	15,"SLC24A5"	15,"SLC6A7"	15,"MAP2K3"	15,"SPPL2B"	15,"HSF2"	15,"TRIB2"	15,"GADD45G"	15,"ABCG1"	15,"CKAP4"	15,"MAPT"	15,"ADD2"	15,"CNPY4"	15,"GLIS3"	15,"RRP8"
16,"1110046J04Rik"	16,"AGAP2"	16,"ZYG11B"	16,"TESC"	16,"AHCTF1"	16,"AGFG2"	16,"IRF9"	16,"MBTPS2"	16,"TIMP2"	16,"PRKAR2B"	16,"NCAPH2"	16,"TTYH2"	16,"FLT4"	16,"ABHD13"	16,"CALD1"	16,"DLC1"	16,"ADGRD1"	16,"MAPKBP1"	16,"AK5"	16,"FAM171A1"
17,"1110051M20Rik"	17,"AGBL4"	17,"CCAR1"	17,"NDRG3"	17,"KLF15"	17,"ALG10B"	17,"TXN"	17,"CLDN11"	17,"MYO16"	17,"MSL3"	17,"MAP2K3"	17,"NEDD9"	17,"SYT17"	17,"ABHD17B"	17,"TPM1"	17,"CFL1"	17,"ADGRL2"	17,"SLC52A2"	17,"TRAPPC11"	17,"SCD"
18,"1110059E24Rik"	18,"AGMO"	18,"CCNJ"	18,"ATRNL1"	18,"PCF11"	18,"ITM2A"	18,"SLC35A3"	18,"MDH1"	18,"ARHGAP6"	18,"WDR54"	18,"TMSB10"	18,"CPNE8"	18,"ADCY2"	18,"ABHD2"	18,"COL1A1"	18,"NCK1"	18,"AFAP1"	18,"SAMD11"	18,"ANGPT1"	18,"HTR2A"
19,"1110059G10Rik"	19,"AGO1"	19,"CELF2"	19,"MAPK8"	19,"NEMF"	19,"IPMK"	19,"BICC1"	19,"SYT13"	19,"LTBP1"	19,"GGNBP2"	19,"CYP46A1"	19,"BAALC"	19,"RPL36A"	19,"ABI2"	19,"G3BP2"	19,"CKAP4"	19,"AGBL4"	19,"ZMYM3"	19,"PLVAP"	19,"ELOVL4"
20,"1110065P20Rik"	20,"AGO3"	20,"CUL2"	20,"LRRC59"	20,"TMEM100"	20,"GNAS"	20,"AGFG2"	20,"NRXN3"	20,"EIF2AK2"	20,"GDE1"	20,"ATP6V1H"	20,"METTL7A"	20,"ARHGAP39"	20,"ABI3BP"	20,"FN1"	20,"CALD1"	20,"AGK"	20,"CDAN1"	20,"NOC3L"	20,"DLGAP1"
21,"1500004A13Rik"	21,"AGO4"	21,"DLG5"	21,"CUTA"	21,"GOLGB1"	21,"ITPA"	21,"ALG10B"	21,"GABRA1"	21,"ZFR"	21,"TMEM132A"	21,"ARAP2"	21,"NEFL"	21,"RPL13"	21,"ABL1"	21,"COL4A1"	21,"TPM1"	21,"AGPAT4"	21,"PHC1"	21,"TUBA1A"	21,"AQP4"
22,"1500009C09Rik"	22,"AHDC1"	22,"HECTD2"	22,"DUSP22"	22,"MAOA"	22,"USP45"	22,"ITM2A"	22,"NDUFS1"	22,"PHF21B"	22,"CX3CL1"	22,"XK"	22,"CDC42EP3"	22,"ASIC1"	22,"ABLIM1"	22,"UGCG"	22,"FBN1"	22,"AGTPBP1"	22,"SUGP2"	22,"GTF2IRD2B"	22,"FIZ1"
23,"1500009L16Rik"	23,"AHI1"	23,"TAF5"	23,"NR3C1"	23,"LGR4"	23,"STK17B"	23,"IPMK"	23,"ANK1"	23,"SOAT1"	23,"CACNA1G"	23,"JKAMP"	23,"LAMA2"	23,"PLAGL1"	23,"ABLIM2"	23,"P4HA1"	23,"RELN"	23,"C11orf87"	23,"ACOT8"	23,"MFAP3L"	23,"AATK"
24,"1500011B03Rik"	24,"ADSS2"	24,"AP2A2"	24,"FHL2"	24,"ZNF226"	24,"MRPL1"	24,"PLEKHM1"	24,"FUT8"	24,"SEC61A1"	24,"ETV1"	24,"DKK3"	24,"DTNA"	24,"CITED2"	24,"ABR"	24,"GLA"	24,"COL1A1"	24,"AJAP1"	24,"GAL3ST4"	24,"ETFA"	24,"MYPOP"
25,"1600012H06Rik"	25,"AKAP9"	25,"FADS2"	25,"SLC25A12"	25,"GIGYF2"	25,"IMMP1L"	25,"LIN28B"	25,"TUBG2"	25,"ATP2B4"	25,"GTF2IRD1"	25,"NFE2L3"	25,"KCND3"	25,"N4BP3"	25,"ABTB2"	25,"USP6"	25,"ITGB5"	25,"AK5"	25,"RUSC1"	25,"DGKB"	25,"RAB3A"
26,"1600014C10Rik"	26,"ALDH1A3"	26,"GAB2"	26,"UCHL5"	26,"COG5"	26,"B3GALNT1"	26,"GNAS"	26,"PSMA4"	26,"ALDH18A1"	26,"VPS41"	26,"LETMD1"	26,"PDZD2"	26,"DNAJC17"	26,"ACACB"	26,"NDUFB5"	26,"COL4A2"	26,"ALG10"	26,"DNAJC28"	26,"KLHL3"	26,"HSDL2"
27,"1600020E01Rik"	27,"ALDH5A1"	27,"GRAMD1B"	27,"RGS4"	27,"SGSH"	27,"PRRX1"	27,"ITPA"	27,"SLC4A8"	27,"RPL18"	27,"MARK4"	27,"CROCC"	27,"SPRED1"	27,"MOV10"	27,"ACAD11"	27,"NUP50"	27,"G3BP2"	27,"ALG10B"	27,"CCS"	27,"SPATS2L"	27,"HMGCS2"
28,"1700001L05Rik"	28,"AMT"	28,"TENM4"	28,"RAB3GAP2"	28,"CEP128"	28,"REL"	28,"USP45"	28,"MAPK9"	28,"U2AF2"	28,"PROM1"	28,"ZC3H11A"	28,"ITGA8"	28,"INSIG1"	28,"ACADL"	28,"CYP1B1"	28,"RASA1"	28,"AMER2"	28,"BRAT1"	28,"DOK5"	28,"SNCA"
29,"1700001L19Rik"	29,"ANK2"	29,"BTBD11"	29,"RBM18"	29,"INTS4"	29,"OGN"	29,"STK17B"	29,"PIK3CB"	29,"SBNO2"	29,"PAFAH1B1"	29,"DGKG"	29,"MYO5B"	29,"SNX25"	29,"ACADM"		29,"ARHGAP1"	29,"ANGPT1"	29,"PKD1"	29,"EGR1"	29,"CDK5"
30,"1700001O22Rik"	30,"ANK3"	30,"DCTN2"	30,"PCDHB10"	30,"RIMKLB"	30,"TFPI"	30,"MRPL1"	30,"FSTL4"	30,"HMG20B"	30,"KIAA0100"	30,"FLYWCH1"	30,"ETV1"	30,"MAPKAPK2"	30,"ACAP2"		30,"FN1"	30,"ANKS1B"	30,"GPR137"	30,"R3HCC1L"	30,"P4HB"
31,"1700003E16Rik"	31,"ANKRD11"	31,"LRP1"	31,"COIL"	31,"MAGI2"	31,"TMEM38B"	31,"IMMP1L"	31,"OPN3"	31,"GNAI3"	31,"PAX6"	31,"DGAT2"	31,"KCNQ3"	31,"SLC29A1"	31,"ACBD3"		31,"COL4A1"	31,"ANP32D"	31,"ZNF316"	31,"MANEA"	31,"LRRTM3"
32,"1700010K23Rik"	32,"ANKS1B"	32,"TMEM132D"	32,"TSFM"	32,"UBXN4"	32,"RNFT1"	32,"B3GALNT1"	32,"PLEKHH1"	32,"NTN1"	32,"RHBDF1"	32,"RPL18"	32,"SEC14L1"	32,"NR2F6"	32,"ACBD4"		32,"CUL3"	32,"ANP32A"	32,"MANSC1"	32,"FAP"	32,"TPP2"
33,"1700016P03Rik"	33,"AP1S2"	33,"ARID4A"	33,"CDKN2D"	33,"NELFCD"	33,"EDNRA"	33,"PRRX1"	33,"CDK14"	33,"ME1"	33,"BAIAP3"	33,"EPN1"	33,"ITGAV"	33,"BOK"	33,"ACBD6"		33,"COMT"	33,"ANP32B"	33,"ZNF445"	33,"USP6"	33,"PPP1R10"
34,"1700017B05Rik"	34,"APBA2"	34,"CCNK"	34,"EIF2S3"	34,"UBE3A"	34,"SPAG6"	34,"REL"	34,"RASGRF1"	34,"PPP2R5A"	34,"SYN1"	34,"ST3GAL6"	34,"ATXN1"	34,"CENPV"	34,"ACE"		34,"UBE4B"	34,"APBA2"	34,"HCN3"	34,"SNX30"	34,"C14orf93"
35,"1700019D03Rik"	35,"APBB1"	35,"DAAM1"	35,"TMEM160"	35,"PEA15"	35,"TRUB1"	35,"OGN"	35,"POLR3E"	35,"TNFRSF1A"	35,"JARID2"	35,"SLC12A2"	35,"TENM1"	35,"LTV1"	35,"ACER3"		35,"UGCG"	35,"APP"	35,"ABHD8"	35,"SERPINI1"	35,"PCDHGA7"
36,"1700022I11Rik"	36,"APH1A"	36,"MMP14"	36,"RFTN1"	36,"DPY19L3"	36,"DNAJC15"	36,"TFPI"	36,"LZTS1"	36,"CBFB"	36,"CDKL5"	36,"ANKRD44"	36,"SCRG1"	36,"SFPQ"	36,"ACIN1"		36,"P4HA1"	36,"ARFGEF2"	36,"MAPK8IP3"	36,"PEG3"	36,"RAB6B"
37,"1700025G04Rik"	37,"ARHGAP32"	37,"PRMT5"	37,"BTBD3"	37,"SGK1"	37,"C1GALT1C1"	37,"TMEM38B"	37,"MON2"	37,"CYFIP1"	37,"CAMK1G"	37,"SMARCD1"	37,"PLCB4"	37,"ASRGL1"	37,"ACKR2"		37,"GLA"	37,"ARL5A"	37,"C11orf95"	37,"NFYB"	37,"ZMAT1"
38,"1700030J22Rik"	38,"AGO2"	38,"SIPA1L1"	38,"MFSD9"	38,"DGKG"	38,"RAB28"	38,"LIPA"	38,"APPBP2"	38,"MAOB"	38,"CYTH3"	38,"ZBTB11"	38,"NPAS3"	38,"RFXAP"	38,"ACLY"		38,"USP6"	38,"ARL6IP5"	38,"PARD6A"	38,"KPNB1"	38,"DNAJC17"
39,"1700034H15Rik"	39,"AHNAK"	39,"SOS2"	39,"SUCLA2"	39,"PPP2R3A"	39,"ABHD3"	39,"MGP"	39,"ADCK1"	39,"TGFBR3"	39,"SYPL1"	39,"TNFRSF1A"	39,"TMX4"	39,"POSTN"	39,"ACO2"		39,"NDUFB5"	39,"ARL6IP6"	39,"MPG"	39,"DLG2"	39,"ATMIN"
40,"1700037H04Rik"	40,"AP2S1"	40,"SPTB"	40,"TM6SF1"	40,"FERMT2"	40,"APOLD1"	40,"RNFT1"	40,"CDON"	40,"NEDD4"	40,"SPAG9"	40,"METTL22"	40,"SCG2"	40,"SNTB1"	40,"ACOT4"		40,"NDUFA9"	40,"ARMH4"	40,"AGRN"	40,"TTC7B"	40,"DCLK2"
41,"1700040L08Rik"	41,"ARHGAP5"	41,"ZBTB1"	41,"GABARAPL1"	41,"OPHN1"	41,"ABCA8"	41,"TM2D1"	41,"SLC12A2"	41,"SMG6"	41,"PKD1"	41,"SMG6"	41,"PTPN5"	41,"BYSL"	41,"ACOT7"		41,"SDHB"	41,"ARRDC3"	41,"TEX264"	41,"CTNNBL1"	41,"BLOC1S4"
42,"1700048O20Rik"	42,"ARHGEF10"	42,"DPP8"	42,"RNF157"	42,"EZR"	42,"OXSM"	42,"PAM"	42,"ERBB3"	42,"WDR1"	42,"VTA1"	42,"OSBPL3"	42,"ERBB3"	42,"RASL11B"	42,"ACSBG1"		42,"NUP50"	42,"ARRDC4"	42,"CCDC61"	42,"ETFDH"	42,"DHRS1"
43,"1700052K11Rik"	43,"ARHGEF9"	43,"FRMD5"	43,"PRKACB"	43,"HPS4"	43,"ZMAT4"	43,"IGSF10"	43,"CYB5R4"	43,"AFF4"	43,"SEMA3G"	43,"EPHA8"	43,"SKIL"	43,"SMARCD3"	43,"ACSF3"		43,"CYP1B1"	43,"ATP2B1"	43,"ATN1"	43,"SALL1"	43,"GNB1"
44,"1700066M21Rik"	44,"ARID1B"	44,"TP53BP1"	44,"MPC2"	44,"CDH20"	44,"TCEA1"	44,"EDNRA"	44,"TIE1"	44,"P4HA2"	44,"NISCH"	44,"NCK2"	44,"ELK3"	44,"CDC34"	44,"ACSL1"		44,"SCAMP1"	44,"ATP6V0A4"	44,"GIT1"	44,"SLAIN1"	44,"AMPD2"
45,"1700086L19Rik"	45,"ARID2"	45,"CASKIN1"	45,"CALM2"	45,"MID1"	45,"DNAJC28"	45,"SPAG6"	45,"NGEF"	45,"ALPK1"	45,"SLC6A13"	45,"MGAT4A"	45,"PEG10"	45,"PRSS35"	45,"ACSL3"		45,"BCLAF1"	45,"ATRNL1"	45,"CBX7"	45,"IGSF11"	45,"GRID1"
46,"1700087I21Rik"	46,"ARNT2"	46,"GLG1"	46,"RALB"	46,"SLC1A4"	46,"TMEM100"	46,"TRUB1"	46,"ELOVL1"	46,"FERMT2"	46,"HIVEP2"	46,"RPS6KA2"	46,"AHI1"	46,"PAX6"	46,"ACSL6"			46,"IFTAP"	46,"NUDT22"	46,"KIF3A"	46,"DHRS4L2"
47,"1700094D03Rik"	47,"ARX"	47,"GLYR1"	47,"CISD2"	47,"PLEKHG1"	47,"C3orf33"	47,"DNAJC15"	47,"MPPED2"	47,"CA12"	47,"AKAP8L"	47,"VASH1"	47,"ATP10D"	47,"SH3GL1"	47,"ACTL6B"			47,"B3GAT1"	47,"VPS26B"	47,"CDH20"	47,"CROT"
48,"1700101I11Rik"	48,"ASAP2"	48,"NFATC3"	48,"N4BP3"	48,"PKN1"	48,"CYB5R4"	48,"C1GALT1C1"	48,"EML1"	48,"LMAN1"	48,"ANLN"	48,"TRIB2"	48,"ALCAM"	48,"MYL9"	48,"ACTN1"			48,"BASP1"	48,"CD320"	48,"RTN2"	48,"PRR7"
49,"1700123O20Rik"	49,"ASH1L"	49,"PLCG2"	49,"TPBG"	49,"UPF3B"	49,"ARHGAP29"	49,"RAB28"	49,"ATG2B"	49,"ENO1"	49,"GABRA3"	49,"TFRC"	49,"TFPI"	49,"HS6ST1"	49,"ACTN4"			49,"BCKDHB"	49,"CNOT10"	49,"ST18"	49,"CAMK2N1"
50,"1700126G02Rik"	50,"ASTN2"	50,"RBL2"	50,"UGCG"	50,"CYP2J2"	50,"C3orf14"	50,"ABHD3"	50,"CACNB1"	50,"FNDC3B"	50,"ERCC1"	50,"RHOBTB1"	50,"CALB1"	50,"LAMP5"	50,"ADAM11"			50,"BEND5"	50,"ABR"	50,"ACACA"	50,"FRMPD4"
51,"1810009A15Rik"	51,"ASXL3"	51,"SF3B3"	51,"POLE3"	51,"CIB2"	51,"CALCRL"	51,"APOLD1"	51,"FTSJ1"	51,"SPAG5"	51,"MAN2B2"	51,"AP1M1"	51,"HS3ST1"	51,"IGFBP3"	51,"ADAMTS1"			51,"BICC1"	51,"SOX4"	51,"PLRG1"	51,"SMOC2"
52,"1810013L24Rik"	52,"ATP10A"	52,"ZNF423"	52,"MKX"	52,"FGD4"	52,"LSM12"	52,"PPP4C"	52,"ERLEC1"	52,"NFKB2"	52,"CLDN11"	52,"IKBKG"	52,"OSMR"	52,"PLCG2"	52,"ADAMTS15"			52,"BLCAP"	52,"HR"	52,"CA2"	52,"DAB2IP"
53,"1810014B01Rik"	53,"ATP1A1"	53,"ACACA"	53,"EIF4E"	53,"USP3"	53,"AJAP1"	53,"ABCA8"	53,"NUP133"	53,"GPR137B"	53,"MVP"	53,"SDHA"	53,"TMEM132C"	53,"HEXIM1"	53,"ADAMTS17"			53,"BMP2"	53,"WDR45"	53,"BIN1"	53,"TCN2"
54,"1810026B05Rik"	54,"ATP1A3"	54,"APPBP2"	54,"CAMK4"	54,"TP53BP2"	54,"ANAPC10"	54,"OXSM"	54,"GNB5"	54,"FGFR1"	54,"RWDD2A"	54,"SNCB"	54,"LRRTM2"	54,"SRF"	54,"ADAMTS2"			54,"BMPR1B"	54,"NUP155"	54,"TAGAP"	54,"KHDRBS1"
55,"1810030O07Rik"	55,"ATP2B2"	55,"ATP6V0A1"	55,"DCK"	55,"EPHX1"	55,"LIAS"	55,"NME7"	55,"PFN2"	55,"ADCYAP1R1"	55,"RNF14"	55,"CELSR1"	55,"SORBS2"	55,"SRRT"	55,"ADAMTS20"			55,"BOK"	55,"IFT140"	55,"TLN2"	55,"HSD17B10"
56,"1810037I17Rik"	56,"ATP6V0A2"	56,"GPATCH8"	56,"ZDHHC5"	56,"TMEM47"	56,"USP6"	56,"ZMAT4"	56,"ATP2B1"	56,"OPHN1"	56,"HEBP1"	56,"PLD1"	56,"NRIP1"	56,"VPS37B"	56,"ADAMTS3"			56,"BRINP2"	56,"RCCD1"	56,"SAR1A"	56,"HPCAL4"
57,"1810055G02Rik"	57,"ATRX"	57,"PHLPP1"	57,"TATDN2"	57,"NPAS3"	57,"POMP"	57,"TCEA1"	57,"HLTF"	57,"STK17B"	57,"MAMLD1"	57,"MKRN2"	57,"DTX3L"	57,"MVK"	57,"ADAMTSL4"			57,"BRINP3"	57,"ZNF764"	57,"PREX1"	57,"CPSF7"
58,"1810058I24Rik"	58,"AUTS2"	58,"PPP4R1"	58,"ATP2B2"	58,"LGI4"	58,"ZDHHC20"	58,"ALG10"	58,"RHOBTB1"	58,"SMARCD3"	58,"ZMYND11"	58,"REXO2"	58,"GRIA2"	58,"PDXP"	58,"ADAMTSL5"			58,"BTBD11"	58,"PFN4"	58,"KIF21A"	58,"SV2A"
59,"2010204K13Rik"	59,"BAZ2B"	59,"TRAPPC8"	59,"VMA21"	59,"PDE6D"	59,"SERINC5"	59,"DNAJC28"	59,"TMEM38A"	59,"XPO1"	59,"XYLT2"	59,"XAB2"	59,"MYO1D"	59,"ANKRD9"	59,"ADAP1"			59,"BTG1"	59,"SOGA1"	59,"KCNMB2"	59,"DLEU7"
60,"2010300C02Rik"	60,"BBS4"	60,"CIC"	60,"PLXDC1"	60,"CACHD1"	60,"ZC3HAV1L"	60,"TMEM100"	60,"PANX2"	60,"PLOD1"	60,"SRCIN1"	60,"GTF2I"	60,"ABCA1"	60,"RAI14"	60,"ADAP2"			60,"C2CD5"	60,"UMPS"	60,"PCDHB12"	60,"FKBP1B"
61,"2010315B03Rik"	61,"BCAS1"	61,"EPS15L1"	61,"EXTL2"	61,"BCL2"	61,"ESD"	61,"C3orf33"	61,"CLCN4"	61,"TXLNA"	61,"WWTR1"	61,"N4BP2"	61,"ARHGAP31"	61,"RFTN1"	61,"ADARB2"			61,"CRACD"	61,"NME1-NME2"	61,"CHST2"	61,"MAP1A"
62,"2210016F16Rik"	62,"BCKDK"	62,"FZR1"	62,"TMEM183A"	62,"SH3PXD2B"	62,"DDR2"	62,"CYB5R4"	62,"NTN4"	62,"CD59"	62,"ATP1A2"	62,"ITM2A"	62,"RGL1"	62,"FAM181B"	62,"ADCK1"			62,"CABIN1"	62,"MTHFSD"	62,"ERBB4"	62,"RAPGEF1"
63,"2210016L21Rik"	63,"BCL11A"	63,"GRIN2D"	63,"METAP1"	63,"ZBTB37"	63,"RBMS1"	63,"PSMA1"	63,"NUAK1"	63,"CPNE3"	63,"HGF"	63,"MKNK1"	63,"IGDCC4"	63,"SRRM3"	63,"ADCY6"			63,"CACNA1E"	63,"RNASEH2C"	63,"RBM11"	63,"DUSP7"
64,"2210408F21Rik"	64,"BCORL1"	64,"GSK3A"	64,"MAD2L1"	64,"ATP13A5"	64,"ADAT3"	64,"ARHGAP29"	64,"DPP8"	64,"RRN3"	64,"SPAST"	64,"PAFAH1B3"	64,"IL6ST"	64,"HCN1"	64,"ADCY8"			64,"CACNA1H"	64,"EFEMP1"	64,"FRAT2"	64,"DGKQ"
65,"2210408I21Rik"	65,"BIRC6"	65,"LMTK3"	65,"TRUB1"	65,"SRGAP1"	65,"TM4SF1"	65,"ASPHD1"	65,"IPCEF1"	65,"ZFAND6"	65,"NRXN3"	65,"STX7"	65,"STOM"	65,"PCSK2"	65,"ADCY9"			65,"CACNB2"	65,"TDRP"	65,"C20orf194"	65,"MCCC1"
66,"2300009A05Rik"	66,"ALG6"	66,"NPAS1"	66,"MMADHC"	66,"ZNF345"	66,"TMEM126B"	66,"C3orf14"	66,"SLC25A40"	66,"FTL"	66,"FHL1"	66,"SESN1"	66,"PER3"	66,"IER5"	66,"ADD2"			66,"CALN1"	66,"RNFT1"	66,"NALCN"	66,"TBC1D22A"
67,"2310011J03Rik"	67,"AR"	67,"PIAS4"	67,"NETO2"	67,"FAM118A"	67,"MOSPD1"	67,"CALCRL"	67,"SLC25A3"	67,"RPL6"	67,"RB1CC1"	67,"MEF2C"	67,"PRUNE2"	67,"CTXN1"	67,"ADI1"			67,"CAMTA1"	67,"ACSF3"	67,"TRIM9"	67,"AGBL5"
68,"2310015A10Rik"	68,"BRAF"	68,"PPFIA3"	68,"CAMTA1"	68,"MAML1"	68,"OSTC"	68,"LSM12"	68,"FRYL"	68,"PXN"	68,"STRAP"	68,"PCDHGA2"	68,"PPP3CA"	68,"FAM171A2"	68,"ADIPOR2"			68,"CBLN1"	68,"B4GALT3"	68,"MRO"	68,"GALNT16"
69,"2310022A10Rik"	69,"BRCA2"	69,"RANBP3"	69,"RCAN2"	69,"ANP32E"	69,"ERI2"	69,"AJAP1"	69,"KIFAP3"	69,"BLVRB"	69,"EHD2"	69,"PGR"	69,"SORBS1"	69,"RBM14"	69,"ADK"			69,"CBLN2"	69,"DDX56"	69,"GDAP1"	69,"RPS3"
70,"2310022B05Rik"	70,"BRD4"	70,"RASIP1"	70,"FAM174A"	70,"TNIK"	70,"COL1A2"	70,"ANAPC10"	70,"PLXNA2"	70,"CCNK"	70,"CCDC28A"	70,"COBLL1"	70,"TCN2"	70,"PLEKHG3"	70,"ADNP"			70,"CBLN4"	70,"EVI5L"	70,"ASAH1"	70,"PHYKPL"
71,"2310033P09Rik"	71,"BRSK2"	71,"SCAF1"	71,"TMEM70"	71,"ALDH7A1"	71,"PRKX"	71,"LIAS"	71,"MCAM"	71,"GOLGA3"	71,"HSF2"	71,"KCNK2"	71,"DOCK11"	71,"TSPAN15"	71,"ADORA1"			71,"CCDC138"	71,"STT3B"	71,"PHB2"	71,"KCNQ3"
72,"2310057M21Rik"	72,"BRWD3"	72,"AGPS"	72,"DIRAS1"	72,"BPTF"	72,"KBTBD8"	72,"USP6"	72,"MAP2K7"	72,"PABPC4"	72,"PHF20"	72,"SERTAD4"	72,"RAP1GAP2"	72,"PRDM8"	72,"ADORA2B"			72,"CCDC50"	72,"DACT2"	72,"LRRC3B"	72,"ZNF18"
73,"2310058D17Rik"	73,"BICRA"	73,"CAD"	73,"UBE2N"	73,"FGGY"	73,"SV2C"	73,"POMP"	73,"CTTNBP2"	73,"EZR"	73,"TYMP"	73,"ZMPSTE24"	73,"TGFBR2"	73,"NRIP2"	73,"ADPRM"			73,"CCDC59"	73,"CEP170B"	73,"LUZP2"	73,"CDC16"
74,"2310061I04Rik"	74,"BICDL1"	74,"INO80D"	74,"PLCB1"	74,"DDAH2"	74,"RAB43"	74,"ZDHHC20"	74,"USP33"	74,"TGFB2"	74,"TOMM34"	74,"NKAIN1"	74,"FAM210B"	74,"DDX31"	74,"ADRA1D"			74,"CCDC85A"	74,"SLC4A3"	74,"SALL3"	74,"RPIA"
75,"2410002F23Rik"	75,"BRINP3"	75,"OSBPL6"	75,"COL25A1"	75,"CEP70"	75,"DIAPH3"	75,"SERINC5"	75,"SPAG6"	75,"CREM"	75,"SEC63"	75,"ABCB1"	75,"TLE1"	75,"WFS1"	75,"ADRA2C"			75,"CCPG1"	75,"CDS1"	75,"MREG"	75,"PGP"
76,"2410004B18Rik"	76,"BTAF1"	76,"POLR1A"	76,"SGTB"	76,"PRSS35"	76,"SLC9A7"	76,"ZC3HAV1L"	76,"EXOSC5"	76,"PCSK5"	76,"VIM"	76,"EPS15"	76,"WSCD1"	76,"JUND"	76,"AEN"			76,"CCSER2"	76,"TMUB2"	76,"PCDH10"	76,"MGP"
77,"2410006H16Rik"	77,"BTRC"	77,"PSME4"	77,"CHIC1"	77,"KAT6B"	77,"TMEM70"	77,"ESD"	77,"PIK3C3"	77,"CRKL"	77,"CD44"	77,"ITPKC"	77,"SMC6"	77,"CABP7"	77,"AFAP1L2"			77,"CDH11"	77,"NAA10"	77,"LARP6"	77,"THOC2"
78,"2410131K14Rik"	78,"C12orf57"	78,"RIF1"	78,"DOK6"	78,"TNRC6A"	78,"NDUFB2"	78,"DDR2"	78,"RBFOX1"	78,"LZTR1"	78,"KCNG1"	78,"ADAMTS2"	78,"NBR1"	78,"PRELID1"	78,"AFF3"			78,"CDH13"	78,"PSMG2"	78,"DOCK4"	78,"VSTM2B"
79,"2500004C02Rik"	79,"C4B"	79,"SEMA4C"	79,"BRK1"	79,"DDTL"	79,"CXorf56"	79,"ATM"	79,"GNB1"	79,"MAPK1"	79,"AGPAT4"	79,"LZTS3"	79,"KREMEN1"	79,"PGP"	79,"AFF4"			79,"CDH20"	79,"SOX12"	79,"UBE2L6"	79,"CACNA1E"
80,"2510002D24Rik"	80,"CACNA1A"	80,"SESTD1"	80,"TRBC2"	80,"FAM184A"	80,"TMEM161B"	80,"RBMS1"	80,"ITM2A"	80,"PACSIN2"	80,"MIPEP"	80,"GRAMD1A"	80,"SH3KBP1"	80,"NES"	80,"AFG3L2"			80,"CDH4"	80,"FBXL19"	80,"POU6F1"	80,"SEMA7A"
81,"2510009E07Rik"	81,"CACNA1B"	81,"SLC40A1"	81,"RIMKLA"	81,"TPD52L1"	81,"TMBIM4"	81,"ADAT3"	81,"VDAC3"	81,"HMOX1"	81,"VEZT"	81,"MLF2"	81,"TMEM86A"	81,"GDPD2"	81,"AGAP1"			81,"CDS1"	81,"TRIM17"	81,"NRXN3"	81,"GNAL"
82,"2510039O18Rik"	82,"CACNA1C"	82,"SOS1"	82,"ITFG1"	82,"KIF13A"	82,"SIRPB1"	82,"TM4SF1"	82,"MYH7B"	82,"MTMR3"	82,"SNX1"	82,"BLVRB"	82,"KANK1"	82,"JMJD6"	82,"AGAP3"			82,"CDYL"	82,"IRAK1"	82,"NYAP2"	82,"RGS6"
83,"2610001J05Rik"	83,"CACNA1D"	83,"ZNF638"	83,"VTA1"	83,"SLC14A1"	83,"AP1S2"	83,"TMEM126B"	83,"LIPE"	83,"ST13"	83,"ANK1"	83,"SPTLC1"	83,"NRP1"	83,"CALY"	83,"AGBL4"			83,"CELF2"	83,"GRM4"	83,"PPP1R9A"	83,"POLR3E"
84,"2610002M06Rik"	84,"CACNA1E"	84,"ITCH"	84,"COX5A"	84,"SLC30A7"	84,"TMEM14C"	84,"MOSPD1"	84,"DDX1"	84,"ABHD4"	84,"RABEP1"	84,"MYH7"	84,"RASSF2"	84,"LGI1"	84,"AGFG1"			84,"CELF4"	84,"UNC45A"	84,"WDR45B"	84,"AKR1B1"
85,"2610005L07Rik"	85,"CACNA1G"	85,"NCOA6"	85,"SLC38A1"	85,"EFEMP2"	85,"DDIT4L"	85,"OSTC"	85,"SLC35C2"	85,"ARHGAP5"	85,"FAM13B"	85,"SLC22A17"	85,"UNC5C"	85,"VSTM2L"	85,"AGL"			85,"AC004593.2"	85,"C16orf46"	85,"ST3GAL5"	85,"SFPQ"
86,"2610008E11Rik"	86,"CACNA1H"	86,"RAE1"	86,"RNMT"	86,"REXO2"	86,"RAMP1"	86,"ERI2"	86,"CADPS2"	86,"PSME2"	86,"CHPF2"	86,"G2E3"	86,"RHOBTB3"	86,"C7orf26"	86,"AGMO"			86,"CHN2"	86,"DAGLA"	86,"HTR1B"	86,"MAPK10"
87,"2610021A01Rik"	87,"CACNA1I"	87,"HUNK"	87,"DYRK2"	87,"SLC25A16"	87,"HMOX1"	87,"COL1A2"	87,"WDR70"	87,"PLTP"	87,"FUT8"	87,"MAP3K1"	87,"STAT2"	87,"AMOTL2"	87,"AGO2"			87,"CHRM3"	87,"GPR161"	87,"IL1RAPL1"	87,"ABHD6"
88,"2610035D17Rik"	88,"CACNA2D1"	88,"MORC3"	88,"CHN1"	88,"NTSR2"	88,"SOAT1"	88,"PRKX"	88,"SERTAD4"	88,"TPD52L2"	88,"APBA2"	88,"NANS"	88,"PRICKLE1"	88,"JDP2"	88,"AGPAT1"			88,"CHST1"	88,"CRELD2"	88,"CELA1"	88,"HIBADH"
89,"2610044O15Rik8"	89,"CACNA2D3"	89,"PKNOX1"	89,"GABRD"	89,"RGCC"	89,"TIFA"	89,"OMA1"	89,"GSK3B"	89,"CTSZ"	89,"MAP2K3"	89,"CWF19L1"	89,"HIF3A"	89,"E2F4"	89,"AGPAT3"			89,"CLDN5"	89,"NTN3"	89,"PEX5L"	89,"ACADS"
90,"2610203C22Rik"	90,"CACNB2"	90,"SCAF4"	90,"PVALB"	90,"ARHGEF26"	90,"XPOT"	90,"KBTBD8"	90,"SCAMP1"	90,"PDYN"	90,"RNF19A"	90,"BLNK"	90,"MTUS1"	90,"TSPYL2"	90,"AGPAT4"			90,"CNTN6"	90,"CLSTN1"	90,"PAIP2"	90,"FAM131B"
91,"2610301B20Rik"	91,"CADM1"	91,"BRD1"	91,"NDUFAB1"	91,"THOC2"	91,"C1D"	91,"OVCA2"	91,"PREP"	91,"ZNF516"	91,"VCL"	91,"FKBP5"	91,"HERC6"	91,"KHDRBS2"	91,"AGRN"			91,"CNTNAP2"	91,"NOC4L"	91,"MYRIP"	91,"OLIG1"
92,"2610306M01Rik"	92,"CADM2"	92,"MN1"	92,"GGCT"	92,"FER"	92,"ELMOD2"	92,"TBCK"	92,"ABCB1"	92,"TBL1X"	92,"TIMP2"	92,"GADD45B"	92,"SEMA3C"	92,"C4orf48"	92,"AHCTF1"			92,"COBL"	92,"SCYL1"	92,"NRIP2"	92,"DDRGK1"
93,"2610507B11Rik"	93,"CADPS2"	93,"ANKRD28"	93,"SNX10"	93,"GKAP1"	93,"NDUFV2"	93,"SV2C"	93,"DDHD2"	93,"MID1"	93,"CYP46A1"	93,"SH3BP1"	93,"TACC1"	93,"ID4"	93,"AHCY"			93,"COL1A1"	93,"TEX261"	93,"DTX4"	93,"TUSC1"
94,"2700049A03Rik"	94,"CAMK2A"	94,"ARHGAP31"	94,"ZBTB24"	94,"MTMR10"	94,"PEX7"	94,"RAB43"	94,"EPS15"	94,"SMARCA1"	94,"MAT2B"	94,"GCAT"	94,"KCNIP4"	94,"BASP1"	94,"AHCYL1"			94,"COL25A1"	94,"COG4"	94,"PCDHB15"	94,"CSMD2"
95,"2700054A10Rik"	95,"CAMK2B"	95,"ATP2C1"	95,"ICMT"	95,"STON2"	95,"SFT2D2"	95,"SPPL2A"	95,"ATG16L1"	95,"RP2"	95,"RAI14"	95,"EIF3L"	95,"FMNL2"	95,"RBM20"	95,"AHCYL2"			95,"COLEC12"	95,"ZNF512B"	95,"DYNC1I1"	95,"C14orf119"
96,"2700062C07Rik"	96,"CAPRIN1"	96,"COPB2"	96,"NECAB1"	96,"LPIN1"	96,"ETS1"	96,"DIAPH3"	96,"MTMR2"	96,"FNDC3A"	96,"PNKP"	96,"TTC28"	96,"ASXL3"	96,"PSPC1"	96,"AHDC1"			96,"COMMD8"	96,"AUP1"	96,"GPR137C"	96,"AHCY"
97,"2700081O15Rik"	97,"CASK"	97,"DOCK3"	97,"NDUFAF4"	97,"CLNS1A"	97,"CXCL12"	97,"SLC9A7"	97,"NLK"	97,"KLF5"	97,"STAU2"	97,"GTPBP1"	97,"EPS8"	97,"RAB15"	97,"AHNAK"			97,"CORO2B"	97,"DESI2"	97,"KCNIP4"	97,"ADAM23"
98,"2810001G20Rik"	98,"CC2D1A"	98,"DYNC1LI1"	98,"PEX11B"	98,"GABRB1"	98,"CMC1"	98,"CSMD3"	98,"TXNDC16"	98,"KPNA3"	98,"CTNS"	98,"TOM1"	98,"LRRC55"	98,"HABP4"	98,"AHSA1"			98,"COX7C"	98,"RAC3"	98,"PDCD2"	98,"EEF1A1"
99,"2810004N23Rik"	99,"CCDC88C"	99,"FXR1"	99,"FLOT2"	99,"AHCYL1"	99,"KCTD8"	99,"TMEM70"	99,"DNM1L"	99,"MAPK3"	99,"RTN4R"	99,"TAB1"	99,"HS2ST1"	99,"PODXL"	99,"AIG1"			99,"CPEB4"	99,"CLU"	99,"FKBP3"	99,"CTNND2"
100,"2810006K23Rik"	100,"CCDC91"	100,"GMPS"	100,"CAB39"	100,"SIMC1"	100,"FDXACB1"	100,"NDUFB2"	100,"C3orf18"	100,"SLC7A6OS"	100,"PHF23"	100,"LGMN"	100,"ABHD4"	100,"PDF"	100,"AJAP1"			100,"CRIM1"	100,"FBXO27"	100,"FSD1L"	100,"TAF12"
101,"2810013P06Rik"	101,"CCNG1"	101,"KALRN"	101,"LYSMD2"	101,"KMT2C"	101,"HAPLN1"	101,"TNPO1"	101,"ATRN"	101,"PLA2G15"	101,"PSMA4"	101,"DHRS7"	101,"SLC7A11"	101,"EFNA3"	101,"AK1"			101,"CSMD1"	101,"DNAJC4"	101,"COQ2"	101,"RPUSD1"
102,"2810021J22Rik"	102,"CCNK"	102,"OPA1"	102,"BMP3"	102,"RHOBTB3"	102,"NME5"	102,"CXorf56"	102,"TESC"	102,"TOX3"	102,"MYO16"	102,"GALNT16"	102,"LIFR"	102,"METRNL"	102,"AK3"			102,"CSMD3"	102,"TPRA1"	102,"EPDR1"	102,"POLD4"
103,"2810025M15Rik"	103,"CCSER1"	103,"PLXNA1"	103,"USP32"	103,"PCBP3"	103,"PHOSPHO2"	103,"TMEM161B"	103,"ANAPC5"	103,"SYT17"	103,"AIFM2"	103,"SLC8A3"	103,"AK4"	103,"VCAM1"	103,"AK4"			103,"CTNNA2"	103,"SMPD1"	103,"DHRS7"	103,"MIPEP"
104,"2810029C07Rik"	104,"CCT4"	104,"PODXL2"	104,"HS6ST2"	104,"ELMO2"	104,"C18orf32"	104,"PGM3"	104,"KDM2B"	104,"LACTB"	104,"DCUN1D1"	104,"TELO2"	104,"NPY1R"	104,"TIMP3"	104,"AKAP1"			104,"CTNNBL1"	104,"RAB11FIP5"	104,"PTBP2"	104,"IRAK1BP1"
105,"2810032G03Rik"	105,"CD276"	105,"RAD54L2"	105,"ARL4D"	105,"C14orf93"	105,"HIGD1A"	105,"TMBIM4"	105,"RPH3A"	105,"IGDCC4"	105,"ZIC2"	105,"PYGB"	105,"FKBP5"	105,"DHCR7"	105,"AKAP10"			105,"CWC22"	105,"CMTM4"	105,"SGIP1"	105,"ELMOD1"
106,"2810049E08Rik"	106,"CD38"	106,"RBM15B"	106,"PENK"	106,"ZC3H13"	106,"CTAGE1"	106,"UBE2W"	106,"MCOLN1"	106,"FAH"	106,"ATP6V1H"	106,"ZMYND8"	106,"SLC24A5"	106,"EPB41L3"	106,"AKAP11"			106,"CYB561"	106,"CACNB3"	106,"TMEM74"	106,"SLITRK2"
107,"2810455O05Rik"	107,"CDC42BPB"	107,"RBM6"	107,"GPAA1"	107,"SMURF2"	107,"INPP4B"	107,"TRPC1"	107,"LAMB1"	107,"EHD4"	107,"ARAP2"	107,"RAE1"	107,"SLC1A4"	107,"C1QTNF4"	107,"AKAP12"			107,"CYP51A1"	107,"ABCA3"	107,"INPP5F"	107,"MYT1L"
108,"2810459M11Rik"	108,"CDH10"	108,"SENP5"	108,"TIMM17A"	108,"SMAD1"	108,"PLS3"	108,"SIRPB1"	108,"FH"	108,"TRPS1"	108,"CP"	108,"MTG2"	108,"RYR3"	108,"BMP7"	108,"AKAP5"			108,"CYYR1"	108,"BEGAIN"	108,"PRKX"	108,"ACP6"
109,"2900026A02Rik"	109,"CDH11"	109,"SMARCC1"	109,"COPS3"		109,"CLDN11"	109,"EIF3E"	109,"TF"	109,"RPS19"	109,"DTNBP1"	109,"DHX35"	109,"MCHR1"	109,"CNTN6"	109,"AKAP7"			109,"DAAM1"	109,"DRG2"	109,"TSPAN5"	109,"IRGM"
110,"2900052N01Rik"	110,"CDH13"	110,"STT3B"	110,"PSMG3"		110,"RWDD1"	110,"NR6A1"	110,"CRTAC1"	110,"MPP6"	110,"XK"	110,"LIPG"	110,"GAS7"	110,"PKP4"	110,"AKAP8"			110,"DAB2IP"	110,"CERS4"	110,"ACVR1C"	110,"ARHGAP35"
111,"2900064F13Rik"	111,"CDH8"	111,"STXBP5L"	111,"MTPN"		111,"GSTO1"	111,"SLC16A7"	111,"STX1B"	111,"FKBP14"	111,"ARHGAP6"	111,"CHRDL1"	111,"FYN"	111,"PRODH"	111,"AKAP8L"			111,"DCLK1"	111,"COPRS"	111,"C1QA"	111,"ARL6"
112,"2900076A07Rik"	112,"CDH9"	112,"BMPR1B"	112,"FGF10"		112,"SUMO1"	112,"AP1S2"	112,"DEPDC5"	112,"PTPRZ1"	112,"GOPC"	112,"UBL4A"	112,"MAML2"	112,"FAM124A"	112,"AKAP9"			112,"DCLK3"	112,"RUVBL1"	112,"RPLP2"	112,"PDXP"
113,"2900097C17Rik"	113,"CDK13"	113,"KLHL2"	113,"PSMD7"		113,"FAH"	113,"TMEM14C"	113,"SAMM50"	113,"TMEM176B"	113,"TSPAN17"	113,"USP11"	113,"RPS6KA5"	113,"ID2"	113,"AKNA"			113,"DDHD1"	113,"AC068831.6"	113,"RILPL1"	113,"RPS7"
114,"3110001I22Rik"	114,"CDK8"	114,"MAML3"	114,"NGEF"		114,"FAM3C"	114,"DDIT4L"	114,"PVALB"	114,"YKT6"	114,"ERCC8"	114,"PORCN"	114,"TMEM43"	114,"RPRML"	114,"AKR1B10"			114,"RSC1A1"	114,"TBL2"	114,"PFN2"	114,"TTC3"
115,"3110039M20Rik"	115,"CDKL5"	115,"SMARCAD1"	115,"DNAJA2"		115,"IL13RA1"	115,"RAMP1"	115,"CHADL"	115,"LHX2"	115,"LTBP1"	115,"ZNF821"	115,"NCALD"	115,"MEX3D"	115,"AKT1"			115,"DDX20"	115,"CA4"	115,"AMPH"	115,"PCDHGA1"
116,"3110082I17Rik"	116,"CELF4"	116,"FAM169A"	116,"RARB"		116,"HECTD2"	116,"HMOX1"	116,"CHGA"	116,"AKNA"	116,"RCN1"	116,"PLA2G15"	116,"ANKRD44"	116,"FZD2"	116,"AKT1S1"			116,"DDX27"	116,"GALT"	116,"RPL22"	116,"ITPKB"
117,"3300002P13Rik"	117,"CELF6"	117,"JMY"	117,"GNB1"		117,"GNG12"	117,"TBC1D15"	117,"ITPK1"	117,"GLIS3"	117,"JKAMP"	117,"MPG"	117,"SPON1"	117,"ALPL"	117,"AKT3"			117,"DEPDC5"	117,"KCNH2"	117,"FAF1"	117,"RAB3C"
118,"3830406C13Rik"	118,"CEP135"	118,"LARP1"	118,"NLK"		118,"GHR"	118,"SOAT1"	118,"SEC23A"	118,"ERLIN1"	118,"DKK3"	118,"RHBDL1"	118,"CCND1"	118,"ADAMTS1"	118,"AKTIP"			118,"Z82190.2"	118,"GRIK5"	118,"PRDM8"	118,"GRIA1"
119,"4430402I18Rik"	119,"CEP290"	119,"PIK3R1"	119,"MCAT"		119,"GABRB1"	119,"TIFA"	119,"ABHD12"	119,"BCCIP"	119,"LIMA1"	119,"EEF2K"	119,"GAS2L3"	119,"NRARP"	119,"AL358113.1"			119,"DGKB"	119,"SPATA2"	119,"PTCD3"	119,"SEMA6B"
120,"4632404H12Rik"	120,"CEP41"	120,"TENM2"	120,"KCNA1"		120,"HSD17B7"	120,"XPOT"	120,"IFT52"	120,"RPL28"	120,"LETMD1"	120,"IGDCC4"	120,"SLC7A2"	120,"FJX1"	120,"ALCAM"			120,"DIAPH3"	120,"ABCA7"	120,"WDR47"	120,"ZNF280B"
121,"4632415L05Rik"	121,"CGNL1"	121,"UNC5A"	121,"DR1"		121,"NDUFA9"	121,"C1D"	121,"NDRG3"	121,"NUFIP2"	121,"SLC4A8"	121,"BRF2"	121,"RAD18"	121,"SORCS3"	121,"ALDH1A1"			121,"DIPK2A"	121,"MINK1"	121,"PMS1"	121,"POU3F3"
122,"4732471J01Rik"	122,"CHAMP1"	122,"BRPF3"	122,"AFTPH"		122,"POSTN"	122,"HIBCH"	122,"NDUFAF5"	122,"MMD"	122,"MAPK9"	122,"CA2"	122,"GRIK2"	122,"JUN"	122,"ALDH1A2"			122,"DISP3"	122,"PARVA"	122,"XPO7"	122,"SUCLG1"
123,"4833413G10Rik"	123,"CHD1"	123,"CMTR1"	123,"RFK"		123,"TRAM1"	123,"ELMOD2"	123,"PIGU"	123,"UNC119"	123,"COL23A1"	123,"JPH1"	123,"SPRED2"	123,"DOK5"	123,"ALDH1B1"			123,"DLG2"	123,"RNASEH2A"	123,"CSRNP3"	123,"MEGF9"
124,"4833420G17Rik"	124,"CACNB1"	124,"GMDS"	124,"RNF165"		124,"CBLN1"	124,"NDUFV2"	124,"ST8SIA5"	124,"USP46"	124,"SIKE1"	124,"EEF1D"	124,"ST6GAL2"	124,"CDH11"	124,"ALDH1L1"			124,"DLGAP1"	124,"NELFE"	124,"NAA50"	124,"MRPS15"
125,"4833439L19Rik"	125,"CDON"	125,"PNISR"	125,"ENSA"		125,"DTWD1"	125,"PEX7"	125,"RNMT"	125,"UGDH"	125,"FNIP2"	125,"INTS10"	125,"VWA5A"	125,"PKDCC"	125,"ALDH2"			125,"DNAH5"	125,"SF1"	125,"RNF11"	125,"ENDOG"
126,"4921516A02Rik"	126,"CHD2"	126,"PRRC2A"	126,"SLC25A4"		126,"PRND"	126,"SFT2D2"	126,"MCF2"	126,"CTSC"	126,"FSTL4"	126,"ARHGEF10"	126,"LIX1"	126,"TPM1"	126,"ALDH3A1"			126,"DNAJC6"	126,"MEPCE"	126,"CDC7"	126,"SYNDIG1"
127,"4921524J17Rik"	127,"CHD3"	127,"SENP6"	127,"EIF5A2"		127,"TDRD7"	127,"RSPO3"	127,"CD99L2"	127,"UNC93B1"	127,"USE1"	127,"LIN7B"	127,"KIF26B"	127,"ID1"	127,"ALDH4A1"			127,"DOCK10"	127,"ISG20L2"	127,"GUSB"	127,"OXTR"
128,"4930402H24Rik"	128,"CHD7"	128,"COL1A2"	128,"UQCRH"		128,"OPRK1"	128,"ETS1"	128,"FGF14"	128,"CHORDC1"	128,"NRIP2"	128,"SGTA"	128,"ETV6"	128,"VAT1L"	128,"ALG1"			128,"DTNBP1"	128,"CLPTM1L"	128,"TXLNG"	128,"CAP2"
129,"4930430F08Rik"	129,"CHD8"	129,"HDAC9"	129,"PDIK1L"		129,"C10orf88"	129,"CXCL12"	129,"SLC25A15"	129,"CBL"	129,"ENTPD2"	129,"PLD3"	129,"NEUROD1"		129,"ALG14"			129,"DUSP10"	129,"TSEN34"	129,"MBP"	129,"SNAP25"
130,"4930447C04Rik"	130,"CHKB"	130,"NCAPG2"	130,"RAB6A"		130,"UBE3A"	130,"CMC1"	130,"NUP93"	130,"SLC15A3"	130,"KIF1B"	130,"ZFR2"	130,"SPRY1"		130,"ALG9"			130,"DUSP6"	130,"IGLON5"	130,"GLRB"	130,"LIX1"
131,"4930447M23Rik"	131,"CHRM3"	131,"PRKAG2"	131,"MYO1B"		131,"SPOPL"	131,"CXADR"	131,"PLLP"	131,"CD81"	131,"TAB2"	131,"CACTIN"	131,"WLS"		131,"ALK"			131,"EFNA5"	131,"DHRS7B"	131,"KLHL4"	131,"YDJC"
132,"4930452B06Rik"	132,"CHRNA7"	132,"TNRC18"	132,"ATP1B1"		132,"CYP4X1"	132,"KCTD8"	132,"PARD6A"	132,"SOX6"	132,"EIF2AK2"	132,"ICAM5"	132,"SST"		132,"ALKBH4"			132,"EGR3"	132,"ADAM11"	132,"EIF3H"	132,"NUDT3"
133,"4930453N24Rik"	133,"CIB2"	133,"USP42"	133,"TMEM169"		133,"MAL2"	133,"MED12L"	133,"NDRG4"	133,"LTBR"	133,"PHF21B"	133,"CD33"	133,"SORT1"		133,"ALMS1"			133,"EIF3E"	133,"MRM1"	133,"ELMO1"	133,"DDR2"
134,"4930470G03Rik"	134,"CIC"	134,"ARFGEF1"	134,"PLCL2"		134,"PPP6C"	134,"CTSC"	134,"PSMD7"	134,"STX2"	134,"TMCC3"	134,"RAB3D"	134,"NGEF"		134,"ALPL"			134,"ELMO1"	134,"CPT1C"	134,"GEMIN8"	134,"CNPY3"
135,"4930473A02Rik"	135,"CLASP1"	135,"ASAP1"	135,"GPR26"		135,"RAB4A"	135,"XYLB"	135,"CMC2"	135,"CHPT1"	135,"CDK14"	135,"TNPO2"	135,"NPTX2"		135,"ALS2CL"			135,"EPB41L3"	135,"KLC2"	135,"ABCC9"	135,"CDH10"
136,"4930488L21Rik"	136,"CLCN4"	136,"EYA1"	136,"DNAJC27"		136,"TMEM126A"	136,"FREM1"	136,"SEC14L5"	136,"DSE"	136,"RASGRF1"	136,"JAK3"	136,"NPAT"		136,"AMD1"			136,"EPHA6"	136,"WDR73"	136,"ANO4"	136,"KCNMA1"
137,"4930503L19Rik"	137,"CLN8"	137,"INTS10"	137,"ARPC5L"		137,"DLD"	137,"FDXACB1"	137,"RPGRIP1L"	137,"SOD2"	137,"CAMK2B"	137,"ELL"	137,"IFT74"		137,"AMER3"			137,"EPM2A"	137,"TMEM240"	137,"PPP1R21"	137,"CORO2B"
138,"4930506C21Rik"	138,"CMIP"	138,"LRP12"	138,"SYT13"		138,"BACE2"	138,"HAPLN1"	138,"MTFMT"	138,"CD83"	138,"CROCC"	138,"TMEM59L"	138,"VAMP4"		138,"AMIGO2"			138,"ERBB4"	138,"DERL2"	138,"NECAB1"	138,"IER2"
139,"4930524O07Rik"	139,"CMPK2"	139,"ZFPM2"	139,"MAT2B"		139,"PLAU"	139,"NME5"	139,"RAB11A"	139,"NR2E1"	139,"ATP2B4"	139,"LSR"	139,"ELMOD1"		139,"AMOTL1"			139,"ERCC4"	139,"ABHD11"	139,"CLCN4"	139,"LMO4"
140,"4930570G19Rik"	140,"CNKSR2"	140,"DAB2IP"	140,"SLC4A8"		140,"CHUK"	140,"PHOSPHO2"	140,"NIPAL2"	140,"CNOT6"	140,"RIOK2"	140,"FKBP8"	140,"OSBPL10"		140,"AMOTL2"			140,"ERICH3"	140,"METTL1"	140,"SPNS2"	140,"ZDHHC15"
141,"4931403E22Rik"	141,"CNOT3"	141,"GAPVD1"	141,"TAF11"		141,"PYROXD1"	141,"C18orf32"	141,"NCALD"	141,"CCNG1"	141,"YIPF1"	141,"WDR91"	141,"CYP1B1"		141,"AMPD3"			141,"EVA1A"	141,"POLD2"	141,"NR1D2"	141,"ARHGAP25"
142,"4931406C07Rik"	142,"CNR1"	142,"MAPKAP1"	142,"KDM4A"		142,"BMPER"	142,"TMX2"	142,"LEPROTL1"	142,"ARRDC3"	142,"NDC1"	142,"FKBP14"	142,"CRISPLD1"		142,"ANAPC15"			142,"EXT2"	142,"LAPTM4A"	142,"EIF3E"	142,"TMEFF1"
143,"4931406P16Rik"	143,"CNTN3"	143,"NOL6"	143,"TOX4"		143,"PGM2"	143,"NAP1L1"	143,"DCTN6"	143,"DPYSL3"	143,"DGKG"	143,"ANKMY2"	143,"KLHL4"		143,"ANAPC2"			143,"FAM114A2"	143,"SETX"	143,"CAMSAP1"	143,"OLFML3"
144,"4931414P19Rik"	144,"CNTN4"	144,"RABL6"	144,"TMEM14A"		144,"GMFB"	144,"LAMA2"	144,"NEFL"	144,"ATP6V0E1"	144,"MXD1"	144,"BLVRA"	144,"PHTF2"		144,"ANAPC4"			144,"PSME3IP1"	144,"SPTBN4"	144,"DYNC1H1"	144,"FRMPD3"
145,"4931428F04Rik"	145,"CNTN5"	145,"RALGPS1"	145,"PRPS2"		145,"FAIM"	145,"HIGD1A"	145,"SARS2"	145,"UBE3A"	145,"YBX3"	145,"URGCP"	145,"PPP1R9A"		145,"ANK1"			145,"FAM210B"	145,"KCNA2"	145,"CHI3L1"	145,"ALG8"
146,"4932438A13Rik"	146,"CNTN6"	146,"RUSC2"	146,"ARMCX3"		146,"SLC13A4"	146,"CTAGE1"	146,"SHD"	146,"ARHGEF26"	146,"MPC1"	146,"CXCL12"	146,"RPRM"		146,"ANK3"			146,"FAM3C"	146,"DTL"	146,"DNAJC6"	146,"COPZ1"
147,"4932441J04Rik"	147,"CNTNAP2"	147,"SCAI"	147,"STK24"		147,"SLC25A14"	147,"INPP4B"	147,"CACNG7"	147,"MOB1A"	147,"LZTS1"	147,"ACBD5"	147,"APOLD1"		147,"ANKFY1"			147,"FAM78B"	147,"ADAMTSL5"	147,"RPH3A"	147,"ZNF433"
148,"4933404O12Rik"	148,"CAMK4"	148,"SMC2"	148,"PIH1D1"		148,"SAR1B"	148,"NDUFA4"	148,"MAG"	148,"GPD2"	148,"SFSWAP"	148,"GALK1"	148,"ABI1"		148,"ANKH"			148,"FAM81A"	148,"SCARA3"	148,"PHKB"	148,"BEND6"
149,"4933427D14Rik"	149,"CD99L2"	149,"SPTAN1"	149,"EPHB6"		149,"SVIP"	149,"PLS3"	149,"LSR"	149,"IFIH1"	149,"GPBP1"	149,"DPH1"	149,"C5orf22"		149,"ANKHD1"			149,"FAT1"	149,"LMAN2"	149,"TRPC3"	149,"C14orf132"
150,"4933429H19Rik"	150,"CDH22"	150,"TEX10"	150,"PRKAR1A"		150,"SACM1L"	150,"DMD"	150,"SCN1B"	150,"IGFBP5"	150,"DGAT2"	150,"RAB34"	150,"RIMS2"		150,"ANKRD10"			150,"FAT4"	150,"STX5"	150,"ZNF704"	150,"DRP2"
151,"4933431E20Rik"	151,"CHM"	151,"TLN1"	151,"TBC1D9"		151,"NDUFA5"	151,"EIF2AK2"	151,"EPHB6"	151,"GGCX"	151,"ZNF112"	151,"WFS1"	151,"OSBPL3"		151,"ANKRD11"			151,"FBXO2"	151,"CDC42BPB"	151,"TLR3"	151,"ACOX1"
152,"4933433G19Rik"	152,"CNOT1"		152,"CAMKK2"		152,"FECH"	152,"CLDN11"	152,"BLVRA"	152,"SLC1A4"	152,"ELMO2"	152,"GALNT7"	152,"TNFRSF21"		152,"ANKRD13D"			152,"FBXO33"	152,"RIMS4"	152,"VCAM1"	152,"FAM169A"
153,"4933434E20Rik"	153,"CNTNAP3"		153,"E2F3"		153,"NDUFB5"	153,"TUBA1C"	153,"CORO2A"	153,"NFE2L2"	153,"APPBP2"	153,"DDX25"	153,"ZEB1"		153,"ANKRD24"			153,"FEM1B"	153,"KPTN"	153,"RFX4"	153,"DUSP5"
154,"4933434E20Rik"	154,"CNTNAP4"		154,"HMGXB3"		154,"SLC25A16"	154,"RWDD1"	154,"ATRNL1"	154,"SPR"	154,"SPHK2"	154,"DTX4"	154,"VPS41"		154,"ANKRD27"			154,"FGF12"	154,"RAB1B"	154,"CTSZ"	154,"PCDHGA2"
155,"4933439C10Rik"	155,"CORO1A"		155,"IGFBP2"		155,"BTF3L4"	155,"RASA4"	155,"PPP3CB"	155,"PRRX1"	155,"EPN1"	155,"FOXRED1"	155,"IGSF3"		155,"ANKRD28"			155,"FRMD5"	155,"RAB11FIP3"	155,"ENOX1"	155,"OST4"
156,"5031425E22Rik"	156,"CPT2"		156,"SLC16A7"		156,"RWDD2B"	156,"GSTO1"	156,"TADA2A"	156,"HDAC1"	156,"MTMR1"	156,"CCND1"	156,"ATP6V1C1"		156,"ANKRD34B"			156,"FRY"	156,"NCLN"	156,"TGFBR1"	156,"ABCD1"
157,"5031439G07Rik"	157,"CREBBP"		157,"CCNI"		157,"GPN3"	157,"SUMO1"	157,"TRIM37"	157,"MYCL"	157,"TM7SF3"	157,"EIF4G2"	157,"DOCK6"		157,"ANKRD40"			157,"FUT8"	157,"STXBP4"	157,"STX6"	157,"PLCH2"
158,"5033430I15Rik"	158,"CLIP2"		158,"KLF9"		158,"SLC22A3"	158,"FAH"	158,"C17orf75"	158,"PRDX1"	158,"ST3GAL6"	158,"SELPLG"	158,"RAPGEF5"		158,"ANKRD49"			158,"FUT9"	158,"GPSM1"	158,"COLGALT2"	158,"GABRA3"
159,"5330413P13Rik"	159,"CPEB4"		159,"PCMT1"		159,"IL4R"	159,"GOLT1B"	159,"PRKAR1A"	159,"TMED5"	159,"TNPO3"	159,"BCL7A"	159,"TYRO3"		159,"ANKRD50"			159,"GABRA2"	159,"RASGRP2"	159,"AGAP1"	159,"QSER1"
160,"5330416C01Rik"	160,"CSDE1"		160,"GTF3A"		160,"GAN"	160,"FAM3C"	160,"OCIAD1"	160,"CNN3"	160,"RFXANK"	160,"LIN7A"	160,"AP1S3"		160,"ANKS1B"			160,"GABRB3"	160,"TPCN1"	160,"ANKRD46"	160,"EGR2"
161,"5330417C22Rik"	161,"CSMD1"		161,"NRN1"		161,"UBE2B"	161,"SLC39A8"	161,"FRG1"	161,"RPN2"	161,"CTSA"	161,"METAP2"	161,"FRMD4A"		161,"ANKZF1"			161,"GABRG3"	161,"CHCHD5"	161,"VAMP1"	161,"FCHO1"
162,"5330434G04Rik"	162,"CSNK1E"		162,"TOMM40"		162,"TMX1"	162,"IL13RA1"	162,"CLCN3"	162,"PTBP3"	162,"SUGP2"	162,"PRKAB1"	162,"DDX25"		162,"ANLN"			162,"GALC"	162,"CELSR2"	162,"CNTNAP3B"	162,"LHFPL3"
163,"5530601H04Rik"	163,"CSNK1G1"		163,"ACTR3B"		163,"SNX16"	163,"TSPAN6"	163,"FBXW7"	163,"NEK6"	163,"SLC12A2"	163,"HDDC2"	163,"FREM1"		163,"ANO10"			163,"GALK2"	163,"EVC2"	163,"PTPRD"	163,"ZFYVE9"
164,"5730409E04Rik"	164,"CSNK2A1"		164,"EIF2S1"		164,"MRPL3"	164,"HECTD2"	164,"PPARGC1A"	164,"GNA13"	164,"SNX24"	164,"FBXO9"	164,"SMIM13"		164,"ANO3"			164,"GALNT16"	164,"GMPPA"	164,"ANKH"	164,"PCDHA11"
165,"5730455P16Rik"	165,"CTCF"		165,"WDR36"		165,"TCIRG1"	165,"GNG12"	165,"DDX25"	165,"SERP1"	165,"BCAS1"	165,"HECA"	165,"ZSWIM6"		165,"ANO4"			165,"GALNT17"	165,"POP5"	165,"ATXN7L3B"	165,"WBP2"
166,"5730480H06Rik"	166,"CTNNA2"		166,"RANBP6"		166,"PRTG"	166,"GHR"	166,"ANAPC15"	166,"CLU"	166,"SBNO2"	166,"RASGRF2"	166,"ST8SIA5"		166,"ANP32A"			166,"GALNT18"	166,"VPS37D"	166,"NAGK"	166,"ADCY5"
167,"5930409G06Rik"	167,"CTNNB1"		167,"SORL1"		167,"NIPA2"	167,"GABRB1"	167,"NAA40"	167,"ZNF706"	167,"TAF11"	167,"ARRDC3"	167,"PTEN"		167,"ANP32E"			167,"GAREM1"	167,"PALM3"	167,"SAMD9L"	167,"MYRF"
168,"6030458C11Rik"	168,"CTNND2"		168,"ARHGAP20"		168,"ISCA1"	168,"LARP4"	168,"PTPN5"	168,"RDH10"	168,"ANKS1A"	168,"HMGXB3"	168,"SCN1A"		168,"ANXA11"			168,"GATB"	168,"ATG4D"	168,"MED12L"	168,"IGIP"
169,"6330403K07Rik"	169,"CTTNBP2"		169,"SYT16"		169,"DLC1"	169,"HSD17B7"	169,"ITFG2"	169,"TRIM25"	169,"GNAI3"	169,"DBN1"	169,"APP"		169,"ANXA5"			169,"GCNT1"	169,"VWA5B2"	169,"DSTYK"	169,"CSMD1"
170,"6330403L08Rik"	170,"CUL3"		170,"XPR1"		170,"MET"	170,"NDUFA9"	170,"MANSC1"	170,"ZSCAN18"	170,"ERBB3"	170,"NPRL2"	170,"DOCK5"		170,"ANXA7"			170,"BRCC3"	170,"FBXO41"	170,"PAICS"	170,"RORB"
171,"6430548M08Rik"	171,"CUL7"		171,"OSBPL10"		171,"HTR2A"	171,"POSTN"	171,"KCNA1"	171,"P4HA1"	171,"ANKRD44"	171,"SLC41A3"	171,"N4BP2L1"		171,"AOX1"			171,"GNAI1"	171,"PSTK"	171,"RPS5"	171,"HERC2"
172,"6430571L13Rik"	172,"CUX1"		172,"NCEH1"		172,"OSCP1"	172,"TRAM1"	172,"SLC38A1"	172,"RASSF8"	172,"MAP2K4"	172,"CISH"	172,"C18orf54"		172,"AP1G1"			172,"GNAZ"	172,"SERF2"	172,"TNFRSF21"	172,"FXR2"
173,"6430584L05Rik"	173,"CUX2"		173,"PPIP5K2"		173,"CCND1"	173,"MMD"	173,"CAND1"	173,"DNPEP"	173,"CYB5R4"	173,"PLCH1"	173,"FAM171B"		173,"AP1S3"			173,"GNPDA2"	173,"LSR"	173,"AIFM1"	173,"SREBF2"
174,"6530402F18Rik"	174,"CX3CR1"		174,"NHP2"		174,"LYPLAL1"	174,"CBLN1"	174,"COPS7A"	174,"RNF114"	174,"PRKCQ"	174,"DGUOK"	174,"FAM107B"		174,"AP2S1"			174,"GNPTAB"	174,"PPP4C"	174,"CHCHD7"	174,"TENM4"
175,"6820431F20Rik"	175,"CYFIP1"		175,"TNFRSF21"		175,"TXNDC17"	175,"DTWD1"	175,"ENO2"	175,"RPS10"	175,"FAM107B"	175,"FAHD2A"	175,"DHX40"		175,"AP3B2"			175,"GOT2"	175,"CBY1"	175,"SFRP1"	175,"ALPL"
176,"8030453O22Rik"	176,"DAGLA"		176,"ABRACL"		176,"RMND1"	176,"PRND"	176,"ST8SIA1"	176,"CDKN1A"	176,"ME1"	176,"ACVR1"	176,"RGMB"		176,"AP3D1"			176,"GPAM"	176,"RHPN1"	176,"RTN4"	176,"NTSR2"
177,"8030462N17Rik"	177,"DAPP1"		177,"SHROOM2"		177,"AP4S1"	177,"ANXA7"	177,"C2CD5"	177,"SOX4"	177,"TIE1"	177,"REEP6"	177,"BMP6"		177,"AP3M2"			177,"GPD2"	177,"TRIM46"	177,"FMNL2"	177,"SF3A3"
178,"8430429K09Rik"	178,"DDX3X"		178,"LRP12"		178,"SLC39A12"	178,"CASD1"	178,"FBXO9"	178,"RREB1"	178,"SMARCD1"	178,"INO80B"	178,"RIN2"		178,"AP3S2"			178,"GPR12"	178,"MAP4K2"	178,"FSTL5"	178,"ADHFE1"
179,"9030407P20Rik"	179,"DEAF1"		179,"MAL2"		179,"LSM5"	179,"TDRD7"	179,"GPLD1"	179,"AHNAK"	179,"ELOVL1"	179,"GRB14"	179,"SPRY2"		179,"AP4E1"			179,"GPRIN3"	179,"GFOD2"	179,"GMFB"	179,"MPRIP"
180,"9130024F11Rik"	180,"DENR"		180,"NRBF2"		180,"FBN1"	180,"OPRK1"	180,"CUTA"	180,"TMEM255A"	180,"MPPED2"	180,"HPCAL1"	180,"UBE4B"		180,"AP4S1"			180,"GRAMD2B"	180,"ZFP41"	180,"TMEM126B"	180,"TMEM119"
181,"9130221H12Rik"	181,"DEPDC5"		181,"AASDHPPT"		181,"UGP2"	181,"ZMAT3"	181,"PDE10A"	181,"VASP"	181,"ATXN3"	181,"QPCT"	181,"SLIT3"		181,"APAF1"			181,"GRIA1"	181,"SF3B5"	181,"GPR88"	181,"BAK1"
182,"9130401M01Rik"	182,"DHCR7"		182,"KCNB1"		182,"TSPAN31"	182,"DPP10"	182,"MRPL2"	182,"ELK1"	182,"MSANTD3"	182,"CEP104"	182,"STAG2"		182,"APBA2"			182,"GRIA3"	182,"RAI1"	182,"SNRPE"	182,"HSPA12A"
183,"9230112E08Rik"	183,"DHX30"		183,"PEF1"		183,"GNPDA2"	183,"C10orf88"	183,"SLC29A1"	183,"RAP1B"	183,"MYO9A"	183,"STXBP3"	183,"INPP5F"		183,"APBB2"			183,"GRIK1"	183,"ARSA"	183,"RUFY2"	183,"B3GAT2"
184,"9330102E08Rik"	184,"DIP2A"		184,"PRKCB"		184,"RUNX2"	184,"LPCAT2"	184,"NME5"	184,"LRRC61"	184,"IDI1"	184,"FBXO6"	184,"DOCK1"		184,"APC"			184,"GRIN2A"	184,"FBXO2"	184,"PNMA2"	184,"RCBTB2"
185,"9330104G04Rik"	185,"DIP2C"		185,"HOOK3"		185,"MERTK"	185,"UBE3A"	185,"PFDN1"	185,"POR"	185,"TNFRSF1A"	185,"IVNS1ABP"	185,"CREBL2"		185,"APC2"			185,"GRIN3A"	185,"KCNC1"	185,"GPR34"	185,"KCNK9"
186,"9330121K16Rik"	186,"DIPK2A"		186,"CDC40"		186,"COL6A3"	186,"SPOPL"	186,"UNC5A"	186,"SMO"	186,"CACNB1"	186,"SLC35D1"	186,"RBMS3"		186,"APEH"			186,"GRM3"	186,"CRB2"	186,"LRRC4C"	186,"UBE2E2"
187,"9330151L19Rik"	187,"DDHD2"		187,"UBE2V2"		187,"SHROOM4"	187,"CYP4X1"	187,"ARL6"	187,"HERC2"	187,"PKM"	187,"KIF21B"	187,"TBC1D5"		187,"APMAP"			187,"GRM7"	187,"METTL2B"	187,"PCDHA5"	187,"ACAT1"
188,"9330159F19Rik"	188,"DIXDC1"		188,"HINT1"		188,"COL12A1"	188,"MAL2"	188,"SLC25A36"	188,"ARHGEF6"	188,"IARS2"	188,"TMEM9"	188,"NRXN3"		188,"APP"			188,"GSTCD"	188,"PRKAR1B"	188,"DDIT4L"	188,"GTPBP6"
189,"9330162G02Rik"	189,"DLG1"		189,"YWHAG"		189,"CHADL"	189,"EPHA7"	189,"FGF12"	189,"SAT1"	189,"NAV3"	189,"MYCL"	189,"SS18"		189,"APPBP2"			189,"HCN1"	189,"VRK3"	189,"ZC3H7B"	189,"C1orf216"
190,"9330182L06Rik"	190,"DLG2"		190,"SOCS5"		190,"ST6GALNAC3"	190,"PPP6C"	190,"ATP6V1A"	190,"APOE"	190,"ROGDI"	190,"RLF"	190,"LPL"		190,"APPL1"			190,"HDAC11"	190,"BCKDK"	190,"RASGRF2"	190,"RNF144A"
191,"9430015G10Rik"	191,"DLG4"		191,"POP7"		191,"SKAP2"	191,"FLT1"	191,"ABTB1"	191,"GADD45G"	191,"CBFB"	191,"HSD11B1"	191,"IFITM1"		191,"APRT"			191,"HDDC2"	191,"CPLX1"	191,"CDH8"	191,"MRPS16"
192,"9430085M18Rik"	192,"DLGAP1"		192,"ABLIM3"		192,"GPR176"	192,"RAP1A"	192,"PEX5L"	192,"LRCH2"	192,"COASY"	192,"MAN1C1"	192,"MFSD1"		192,"APTX"			192,"HERC1"	192,"ATPAF2"	192,"ARF3"	192,"RPL3"
193,"9530068E07Rik"	193,"DLGAP2"		193,"NAA20"		193,"SS18L2"	193,"RB1"	193,"ADAM23"	193,"SAFB2"	193,"PLEKHH3"	193,"CREB1"	193,"ROCK1"		193,"AQP4"			193,"HERC2"	193,"KIFC2"	193,"MAPK9"	193,"MYO16"
194,"9530077C05Rik"	194,"DLGAP3"		194,"RPS6KA3"		194,"SAMD5"	194,"RAB4A"	194,"ACTR1B"	194,"RPL36"	194,"REEP1"	194,"USP35"	194,"ST3GAL1"		194,"ARAP2"			194,"HIGD1A"	194,"MED17"	194,"RAP2A"	194,"MAGEE1"
195,"9530082P21Rik"	195,"DLX6"		195,"CACNB4"		195,"SLC6A13"	195,"CHORDC1"	195,"RTN4"	195,"COLGALT1"	195,"LAPTM4A"	195,"PCDH17"	195,"ATP6V1A"		195,"ARF1"			195,"HMCN1"	195,"SYNGR1"	195,"CDC42SE2"	195,"PCDHB10"
196,"9830144P21Rik"	196,"DMD"		196,"FAM43B"		196,"FAM133B"	196,"TMEM126A"	196,"LANCL1"	196,"HELZ2"	196,"IP6K2"	196,"C19orf25"	196,"TANC1"		196,"ARF3"			196,"HPF1"	196,"CNNM1"	196,"ADSL"	196,"NBEA"
197,"9930021J03Rik"	197,"DMWD"		197,"GRIN2A"		197,"ULK4"	197,"ABCC4"	197,"WDR75"	197,"SESN2"	197,"KIF2A"	197,"DCAF4"	197,"TIMP4"		197,"ARFGAP3"			197,"HPS1"	197,"DLG4"	197,"CREG1"	197,"SYAP1"
198,"9930104L06Rik"	198,"DMXL2"		198,"SUMO3"		198,"STK38L"	198,"NUDCD1"	198,"IGFBP2"	198,"AKAP12"	198,"PSME4"	198,"IRF2BPL"	198,"PARD3"		198,"ARFGEF2"			198,"HS6ST1"	198,"MANF"	198,"SLC19A2"	198,"KIF3C"
199,"A030001D20Rik"	199,"DNER"		199,"PPP1CB"		199,"PPP4R4"	199,"DLD"	199,"CHMP3"	199,"NFATC1"	199,"IFT80"	199,"YPEL5"	199,"IPO7"		199,"ARFIP2"			199,"HTR1A"	199,"SLC25A39"	199,"PA2G4"	199,"LGI1"
200,"A130010J15Rik"	200,"DNMT3A"		200,"SMIM13"		200,"AP1S3"	200,"TRHDE"	200,"PLEKHB2"	200,"GFPT2"	200,"SIRT2"	200,"YIPF4"	200,"POU2F1"		200,"ARFRP1"			200,"ID4"	200,"DHCR24"	200,"RAB6A"	200,"ISCA1"
201,"A230004M16Rik"	201,"DOCK1"		201,"ZNF324B"		201,"SLC17A6"	201,"TMEM47"	201,"SLC25A12"	201,"PRKAB2"	201,"NUP133"	201,"AVPI1"	201,"PIK3C2A"		201,"ARHGAP10"			201,"IDNK"	201,"SGSM3"	201,"SGPP2"	201,"DNER"
202,"A230056P14Rik"	202,"DOCK4"		202,"UBFD1"		202,"ZMPSTE24"	202,"BACE2"	202,"ORC2"	202,"TRIM5"	202,"ABCC9"	202,"RCL1"	202,"ABLIM1"		202,"ARHGAP15"			202,"IL1RAP"	202,"RHBDL3"	202,"METTL22"	202,"NKIRAS1"
203,"A230057D06Rik"	203,"DOCK8"		203,"ELOVL4"		203,"SLC30A5"	203,"PLAU"	203,"FARSB"	203,"RAMP1"	203,"MAOB"	203,"LRP11"	203,"TAPT1"		203,"ARHGAP21"			203,"IL1RAPL1"	203,"CASKIN1"	203,"AGAP2"	203,"CCP110"
204,"A230072C01Rik"	204,"DOLK"		204,"SEC23A"		204,"TBCCD1"	204,"CHUK"	204,"PRDM2"	204,"TBC1D14"	204,"RORA"	204,"ARAP3"	204,"RAB31"		204,"ARHGAP23"			204,"IL6ST"	204,"RFXANK"	204,"ANP32A"	204,"TMEFF2"
205,"A230087F16Rik"	205,"DPP10"		205,"CLTA"		205,"DEGS1"	205,"PYROXD1"	205,"UCHL5"	205,"MATN2"	205,"TGFBR3"	205,"DNAJC15"	205,"STXBP5L"		205,"ARHGAP33"			205,"BPNT2"	205,"ADCK1"	205,"ADAP2"	205,"ABLIM2"
206,"A230103L15Rik"	206,"DPP3"		206,"MEAF6"		206,"LRRC24"	206,"BMPER"	206,"TSNAX"	206,"SLC41A1"	206,"NEDD4"	206,"PTK2B"	206,"QKI"		206,"ARHGAP39"			206,"INF2"	206,"FAM171A2"	206,"PCDHGB1"	206,"MSANTD4"
207,"A2ml1"	207,"DPP4"		207,"CLMP"		207,"GAS2"	207,"DCAF13"	207,"RGS4"	207,"BTG1"	207,"SLC44A1"	207,"CRISPLD1"	207,"NR1D2"		207,"ARHGAP42"			207,"ING4"	207,"MAST1"	207,"ARPP19"	207,"KBTBD11"
208,"A330008L17Rik"	208,"DPP6"		208,"CCND2"		208,"TMEM9B"	208,"PGM2"	208,"IGSF21"	208,"SWAP70"	208,"SMG6"	208,"CRY2"	208,"PGBD5"		208,"ARHGAP44"			208,"INPP4B"	208,"PNCK"	208,"CCM2"	208,"GRM3"
209,"A330009N23Rik"	209,"DPYSL2"		209,"PMEPA1"		209,"KLHL28"	209,"ACTL6A"	209,"KIF17"	209,"SBF2"	209,"MNT"	209,"PEX16"	209,"UST"		209,"ARHGDIA"			209,"IQSEC3"	209,"FRS3"	209,"RANBP6"	209,"PTPRCAP"
210,"A330023F24Rik"	210,"DPYSL3"		210,"PAK1"		210,"MAGT1"	210,"RRM2B"	210,"EBNA1BP2"	210,"IRAK2"	210,"NDST1"	210,"TNFSF10"	210,"SAMD8"		210,"ARHGEF10"			210,"ITGA1"	210,"CCDC74A"	210,"ESRRG"	210,"GSTK1"
211,"A330074K22Rik"	211,"DSCAM"		211,"C2CD2L"		211,"UBL5"	211,"C7orf25"	211,"FAAH"	211,"LPIN1"	211,"CSNK2A2"	211,"PDS5A"	211,"CEP135"		211,"ARHGEF10L"			211,"ITGA4"	211,"INPP5K"	211,"PCDHGC4"	211,"NR2E1"
212,"A330076H08Rik"	212,"DST"		212,"VAMP4"		212,"ACAP2"	212,"DCUN1D1"	212,"HSD11B1"	212,"IL6ST"	212,"PTPN21"	212,"ZRANB3"	212,"CALCRL"		212,"ARHGEF12"			212,"ITPR2"	212,"CELSR3"	212,"HPGDS"	212,"DCUN1D2"
213,"A330084C13Rik"	213,"DUSP15"		213,"YIPF5"		213,"HSPA12B"	213,"GMFB"	213,"RCOR3"	213,"FST"	213,"CDC42"	213,"FYTTD1"	213,"TXNRD1"		213,"ARHGEF17"			213,"ITSN1"	213,"ACAD9"	213,"WDR7"	213,"KCTD16"
214,"A430005L14Rik"	214,"DVL3"		214,"MAPK9"		214,"SEC22C"	214,"FAIM"	214,"TNNT2"	214,"DHX34"	214,"OSBPL3"	214,"RPL5"	214,"IFITM3"		214,"ARHGEF19"			214,"JAM3"	214,"MTX1"	214,"FGF1"	214,"CTNNA2"
215,"A430018G15Rik"	215,"DYNC1H1"		215,"CORO2B"		215,"RAP1B"	215,"NUS1"	215,"SGIP1"	215,"CARS2"	215,"EPHA8"	215,"WIPF3"	215,"HPS5"		215,"ARHGEF28"			215,"KAZN"	215,"TUG1"	215,"PDE1C"	215,"PCSK5"
216,"A430033K04Rik"	216,"DYRK1A"		216,"SCN1B"		216,"RPA3"	216,"SRP9"	216,"RAB3GAP2"	216,"GOLM1"	216,"RAD18"	216,"ACO1"	216,"MYLIP"		216,"ARHGEF3"			216,"KCNAB1"	216,"FAM160A2"	216,"SLCO1A2"	216,"CDO1"
217,"A430103D13Rik"	217,"EEF1A2"		217,"MRPL17"		217,"RNF2"	217,"SRBD1"	217,"WDR35"	217,"ANKRD6"	217,"NCK2"	217,"KIAA1549"	217,"ANO6"		217,"ARHGEF40"			217,"KCNC1"	217,"SMPD2"	217,"PPFIA2"	217,"GFAP"
218,"A530017D24Rik"	218,"EFR3A"		218,"TMEM215"		218,"C1orf50"	218,"SLC13A4"	218,"KLF9"	218,"CD63"	218,"WDR1"	218,"ACADS"	218,"AGPAT5"		218,"ARHGEF7"			218,"KCND2"	218,"SSR4"	218,"PEX3"	218,"KCNJ3"
219,"A630072M18Rik"	219,"EGR3"		219,"NDUFC1"		219,"ZNF385B"	219,"VDAC2"	219,"CPSF3"	219,"SCYL2"	219,"ARHGAP10"	219,"ACOT9"	219,"CNTN2"		219,"ARID1B"			219,"KCNF1"	219,"TP53BP1"	219,"C2orf69"	219,"NEU2"
220,"A730020E08Rik"	220,"EHMT1"		220,"MAGI1"		220,"MTFMT"	220,"COX7C"	220,"VPS4B"	220,"TOR1B"	220,"VASH1"	220,"CHPF"	220,"IFNAR1"		220,"ARID5A"			220,"KCNH1"	220,"RCOR2"	220,"TPD52"	220,"VASH1"
221,"A730060N03Rik"	221,"DCC"		221,"SUB1"		221,"CHM"	221,"TBL1XR1"	221,"BCL11A"	221,"DERL1"	221,"TRIB2"	221,"SDC4"	221,"CUL4B"		221,"ARID5B"			221,"KCNIP1"	221,"PGBD5"	221,"DYNC2LI1"	221,"CNN3"
222,"A730081D07Rik"	222,"DRD1"		222,"RTN3"		222,"NDUFB1"	222,"SLC25A14"	222,"GOT1"	222,"IL33"	222,"PDCD2"	222,"NCOA5"	222,"B4GALT5"		222,"ARIH2"			222,"KCNIP4"	222,"TCTN3"	222,"DCLK1"	222,"ARHGEF9"
223,"A830009L08Rik"	223,"EIF3G"		223,"FGF12"		223,"CDC42SE2"	223,"NUP155"	223,"MOB3B"	223,"TLN1"	223,"RDH11"	223,"SRSF6"	223,"UACA"		223,"ARL15"			223,"KCNJ2"	223,"TESK1"	223,"PLD4"	223,"TMEM170B"
224,"A830018L16Rik"	224,"EIF4E"		224,"NIF3L1"		224,"NR3C1"	224,"SAR1B"	224,"PCMT1"	224,"TUBB2B"	224,"ACTN1"	224,"ZNF831"	224,"ODF2L"		224,"ARL4C"			224,"KCNK2"	224,"SCAMP3"	224,"RPS27A"	224,"MRGBP"
225,"A830082K12Rik"	225,"EIF4G1"		225,"PAFAH1B1"		225,"C21orf91"	225,"EIF3M"	225,"ENY2"	225,"SDCBP"	225,"EPN2"	225,"CDKN1A"	225,"BRCA2"		225,"ARL6IP5"			225,"KCNQ3"	225,"HYAL2"	225,"MFSD1"	225,"FGGY"
226,"A830082N09Rik"	226,"ELAVL2"		226,"GAS7"		226,"MTMR6"	226,"RANBP17"	226,"IQSEC3"	226,"YAP1"	226,"ALDH3A2"	226,"RIOK1"	226,"C5orf51"		226,"ARMC2"			226,"KCNQ5"	226,"PGLS"	226,"CHD9"	226,"B3GALT6"
227,"A930001C03Rik"	227,"ELAVL3"		227,"GABRA1"		227,"EYA1"	227,"SVIP"	227,"NR2C1"	227,"BCAR3"	227,"TFRC"	227,"OPRL1"	227,"TSHZ1"		227,"ARMC6"			227,"KIF13A"	227,"EIF6"	227,"ADAM15"	227,"GABRB1"
228,"A930005H10Rik"	228,"ELP4"		228,"RASGRF1"		228,"PPP2R5A"	228,"SACM1L"	228,"PTK2B"	228,"FNBP1L"	228,"RHOBTB1"	228,"ATG4C"	228,"C1GALT1"		228,"ARMC9"			228,"KLF12"	228,"ZNF821"	228,"CCDC149"	228,"CPEB1"
229,"A930015D03Rik"	229,"EP300"		229,"PIP5K1B"		229,"COMMD8"	229,"ALG8"	229,"NECAB1"	229,"PREB"	229,"MARK2"	229,"TRIP10"	229,"EOGT"		229,"ARNT2"			229,"KLF2"	229,"SH3BP5L"	229,"AAMDC"	229,"MTA3"
230,"A930017M01Rik"	230,"EMSY"		230,"EXPH5"		230,"PSAT1"	230,"ZNF747"	230,"SPRYD7"	230,"PLCE1"	230,"P4HA2"	230,"OPA3"	230,"CHL1"		230,"ARNTL"			230,"KLF6"	230,"DOC2B"	230,"VAPB"	230,"CHL1"
231,"AA414768"	231,"EP400"		231,"RAD1"		231,"SMS"	231,"NDUFA5"	231,"OPTN"	231,"ITGAV"	231,"TRNT1"	231,"SYMPK"	231,"HLTF"		231,"ARPC2"			231,"KLHL2"	231,"ENTPD2"	231,"RPL34"	231,"GMPR2"
232,"Aaas"	232,"EPC2"		232,"RTN4"		232,"BRI3"	232,"FECH"	232,"ITIH5"	232,"TMOD3"	232,"TMEM38A"	232,"SNRPB"	232,"PON2"		232,"ARPC5L"			232,"LAMA3"	232,"CFP"	232,"ANK2"	232,"BEAN1"
233,"Aacs"	233,"EPHB2"		233,"OPRD1"		233,"BRCA2"	233,"NDUFB5"	233,"KBTBD4"	233,"HCN4"	233,"PANX2"	233,"ERGIC3"	233,"RAD50"		233,"ARPP21"			233,"LAMB1"	233,"FARP1"	233,"CYP7B1"	233,"PLCXD1"
234,"Aagab"	234,"ERMN"		234,"ATP6V0B"		234,"SLC35F5"	234,"ZNF280C"	234,"PLP1"	234,"FGF2"	234,"ALPK1"	234,"NR1D1"	234,"ZNF704"		234,"ARRB1"			234,"LAMP5"	234,"YIPF3"	234,"PCDHGA9"	234,"LIMS2"
235,"Aak1"	235,"ETFB"		235,"B4GALT6"		235,"PARP11"	235,"IL6ST"	235,"SLC36A1"	235,"BMP2K"	235,"PDE8A"	235,"TRAP1"	235,"SIPA1L1"		235,"ARRDC3"			235,"LDB2"	235,"ST6GALNAC4"	235,"FUT8"	235,"CLCN6"
236,"Aamdc"	236,"EXOC3"		236,"DYNLL2"		236,"METTL8"	236,"SLC25A16"	236,"KCNS1"	236,"PARVG"	236,"SDHA"	236,"ELK1"	236,"ZNF518A"		236,"ARSB"			236,"LPIN1"	236,"ARHGAP44"	236,"LNPEP"	236,"PSMB10"
237,"Aamp"	237,"EXOC5"		237,"OPTN"		237,"EDEM1"	237,"SNRPG"	237,"ARFGEF2"	237,"FGD4"	237,"KDM5A"	237,"TIMM17B"	237,"IL13RA1"		237,"AS3MT"			237,"LRRC1"	237,"KCNK10"	237,"PRKAR2A"	237,"SWSAP1"
238,"Aar2"	238,"EXOC6"		238,"NREP"		238,"PEAR1"	238,"BTF3L4"	238,"EDN3"	238,"PELI2"	238,"ADAM11"	238,"MAP2K2"	238,"CORO2B"		238,"ASAH1"			238,"LRRC40"	238,"MAPK8IP2"	238,"IDE"	238,"NUP54"
239,"Aars"	239,"EXOC6B"		239,"RSL24D1"		239,"ZNF383"	239,"RWDD2B"	239,"PEPD"	239,"STON2"	239,"FERMT2"	239,"SIN3B"	239,"FANCM"		239,"ASAP1"			239,"LRRC4C"	239,"AGAP3"	239,"FAM168B"	239,"SCN8A"
240,"Aars2"	240,"EXT1"		240,"OLA1"		240,"MRM1"	240,"ATP11C"	240,"KLHDC3"	240,"NIPA2"	240,"ST6GAL1"	240,"TICAM1"	240,"FAR2"		240,"ASAP2"			240,"LRRC7"	240,"SLIT2"	240,"MAP1B"	240,"QSOX1"
241,"Aarsd1"	241,"ERBIN"		241,"ABI2"		241,"PRKG2"	241,"GPN3"	241,"RIOK1"	241,"BNIP2"	241,"GLI2"	241,"HIP1"	241,"DTX4"		241,"ASB13"			241,"LRRC8B"	241,"CDYL2"	241,"AASDHPPT"	241,"NRSN1"
242,"Aasdh"	242,"FABP5"		242,"AP1AR"		242,"SLC25A32"	242,"SLC22A3"	242,"NRN1"	242,"DNAJA4"	242,"NOTCH3"	242,"PEX1"	242,"ETV5"		242,"ASB6"			242,"LRRN1"	242,"SCRT1"	242,"WDR17"	242,"LRFN5"
243,"Aasdhppt"	243,"FAM98C"		243,"CPNE8"		243,"THSD4"	243,"IL4R"	243,"TMTC4"	243,"PML"	243,"ATP2A3"	243,"PPAT"	243,"MANEA"		243,"ASCC1"			243,"LRRTM4"	243,"PURG"	243,"CREBL2"	243,"AP4M1"
244,"Aass"	244,"FAN1"		244,"NXPH2"		244,"GMPR"	244,"MSH2"	244,"GPCPD1"	244,"ABHD2"	244,"CA12"	244,"ATP6V1F"	244,"MAP9"		244,"ASCC2"			244,"LRSAM1"	244,"BRSK2"	244,"ZFP1"	244,"CNTN1"
245,"Aatf"	245,"FAT1"		245,"INA"		245,"SNRPE"	245,"PCDH18"	245,"DTD1"	245,"ZCCHC2"	245,"NTN4"	245,"WDFY4"	245,"PEX1"		245,"ASCC3"			245,"LSAMP"	245,"TMEM74B"	245,"ADAP1"	245,"SYT1"
246,"Aatk"	246,"FBN1"		246,"GPR158"		246,"CRYZ"	246,"GAN"	246,"TMX4"	246,"FKBP10"	246,"NUAK1"	246,"MOSPD2"	246,"SERPING1"		246,"ASIC1"			246,"LSM14A"	246,"JPH3"	246,"AAR2"	246,"KLF5"
247,"Abat"	247,"FBXO11"		247,"LGI2"		247,"ATP13A4"	247,"UBE2B"	247,"NRSN2"	247,"DPP9"	247,"ZNF532"	247,"GADD45G"	247,"IQGAP1"		247,"ASIC2"			247,"LUZP2"	247,"NYAP1"	247,"SLC1A1"	247,"ABCC1"
248,"Abca1"	248,"FEZF2"		248,"VOPP1"		248,"SLC25A29"	248,"TMX1"	248,"PCSK2"	248,"RPS11"	248,"ENO1"	248,"CALY"	248,"PPP1R16B"		248,"ASL"			248,"LY6H"	248,"ZNF219"	248,"MAGI2"	248,"SHC3"
249,"Abca2"	249,"FMR1"		249,"NPTN"		249,"COMMD1"	249,"PIGN"	249,"ARMCX5"	249,"SH3BGRL3"	249,"KCNQ2"	249,"ZNF317"	249,"NNT"		249,"ASNSD1"			249,"LYPD1"	249,"DPF1"	249,"EDIL3"	249,"JAKMIP2"
250,"Abca3"	250,"FOXG1"		250,"TOPBP1"		250,"PTPN4"	250,"SNX16"	250,"PSMB2"	250,"MCL1"	250,"SRI"	250,"PNCK"	250,"SEC63"		250,"ASPHD2"			250,"LYPD6B"	250,"LZTS3"	250,"ARPP21"	250,"GNAZ"
251,"Abca5"	251,"FOXP2"		251,"KCNV1"		251,"TLE6"	251,"MRPL3"	251,"BECN1"	251,"PIP5K1A"	251,"EIF4G3"	251,"PLXNA3"	251,"TNC"		251,"ASPSCR1"			251,"LYPLAL1"	251,"UNC13A"	251,"GSAP"	251,"SFMBT2"
252,"Abca7"	252,"FRMPD4"		252,"SCG5"		252,"GLO1"	252,"TCIRG1"	252,"PLEKHG3"	252,"DYRK3"	252,"GRAMD4"	252,"AKAP12"	252,"DUSP4"		252,"ASTN1"			252,"MAGED1"	252,"FKBP10"	252,"RCAN2"	252,"SYN3"
253,"Abca8a"	253,"GABBR2"		253,"IGFBP6"		253,"SNX24"	253,"PRTG"	253,"YEATS4"	253,"RAB13"	253,"CELSR1"	253,"GGT7"	253,"BROX"		253,"ASXL1"			253,"MAGI1"	253,"GPR26"	253,"MYO5A"	253,"OLIG2"
254,"Abca8b"	254,"GABRA3"		254,"ARF4"		254,"RAB3C"	254,"TATDN3"	254,"TUBA4A"	254,"RIT1"	254,"FNDC3B"	254,"GINS2"	254,"SLC38A1"		254,"ATF1"			254,"MAGI2"	254,"ZNF775"	254,"CLCN3"	254,"UTRN"
255,"Abca9"	255,"GABRA4"		255,"TM2D2"		255,"SUGT1"	255,"NIPA2"	255,"CCDC136"	255,"EPHX1"	255,"FOSL2"	255,"RLIM"	255,"CHSY1"		255,"ATF2"			255,"MAP2"	255,"NCK2"	255,"UNC13C"	255,"CHN1"
256,"Abcb10"	256,"GABRB3"		256,"MRPL14"		256,"ZNF345"	256,"B9D2"	256,"ITFG1"	256,"HSPD1"	256,"CACNG4"	256,"NPHP4"	256,"EXOC1"		256,"ATG14"			256,"MAP9"	256,"MTPAP"	256,"FTO"	256,"SOX10"
257,"Abcb1a"	257,"GABRG3"		257,"RGS7"		257,"FRAT2"	257,"GDAP2"	257,"ASH2L"	257,"VGLL4"	257,"FSCN1"	257,"PRKAB2"	257,"COL25A1"		257,"ATG16L1"			257,"MARCHF4"	257,"TMEM115"	257,"TDRD3"	257,"MVK"
258,"Abcb6"	258,"GALNT13"		258,"SLC8A1"		258,"SLITRK2"	258,"ISCA1"	258,"MAS1"	258,"LIMD1"	258,"PLD1"	258,"THAP1"	258,"ARID5A"		258,"ATG16L2"			258,"MBNL2"	258,"GPAA1"	258,"RAB7A"	258,"TMEM204"
259,"Abcb7"	259,"GALNT14"		259,"NKRF"		259,"CLIC4"	259,"FANCL"	259,"FCHO1"	259,"LPP"	259,"BCAP29"	259,"PPARG"	259,"PIK3R1"		259,"ATG4D"			259,"MCCC2"	259,"KDELR1"	259,"ARHGDIB"	259,"GRM7"
260,"Abcb8"	260,"GATM"		260,"CALM1"		260,"PTGS1"	260,"APOD"	260,"ATG4D"	260,"DDIT4L"	260,"SART3"	260,"CLUH"	260,"PRNP"		260,"ATG5"			260,"MCEE"	260,"ATP8A2"	260,"RPL13A"	260,"CACNB4"
261,"Abcb9"	261,"GDA"		261,"UBE2QL1"		261,"TRIAP1"	261,"DLC1"	261,"PRRG1"	261,"PDGFC"	261,"EXOSC7"	261,"CHI3L1"	261,"SEZ6L"		261,"ATL2"			261,"MCPH1"	261,"CA10"	261,"LAP3"	261,"PHYHIPL"
262,"Abcc1"	262,"GGNBP2"		262,"MCTS1"		262,"LSM8"	262,"MET"	262,"ARHGEF9"	262,"TNIP1"	262,"MKRN2"	262,"BEX2"	262,"ZMAT1"		262,"ATN1"			262,"MCRIP2"	262,"KSR2"	262,"SLC9B2"	262,"CAB39L"
263,"Abcc10"	263,"ELOVL2"		263,"ANKRD34C"		263,"CRIPT"	263,"MTM1"	263,"RFTN1"	263,"PPP1R18"	263,"REXO2"	263,"MACROD1"	263,"PACSIN2"		263,"ATP10A"			263,"MED10"	263,"SNX32"	263,"CALU"	263,"ST7L"
264,"Abcc4"	264,"ERG"		264,"FMN1"		264,"PSTK"	264,"HTR2A"	264,"SLC6A6"	264,"ARHGAP18"	264,"PLXNA2"	264,"BTG1"	264,"RHOBTB1"		264,"ATP1A1"			264,"MGLL"	264,"PTPRT"	264,"ERN1"	264,"EFR3B"
265,"Abcc5"	265,"FBRSL1"		265,"HDAC9"		265,"KCNJ16"	265,"OSCP1"	265,"KCNC3"	265,"GNA12"	265,"MCAM"	265,"DUSP26"	265,"RNF213"		265,"ATP1B2"			265,"MPP5"	265,"ANAPC7"	265,"PCDHA8"	265,"UBL4A"
266,"Abcc8"	266,"FBXO33"		266,"HSPBP1"		266,"GLMN"	266,"CCND1"	266,"TUBG1"	266,"TMEM47"	266,"GPC4"	266,"CNTN6"	266,"DOCK4"		266,"ATP2A3"			266,"MRPS10"	266,"CCDC136"	266,"KIF1B"	266,"RPS6"
267,"Abcc9"	267,"FGF14"		267,"PHYHIPL"		267,"RPL22L1"	267,"ANGEL2"	267,"ACLY"	267,"MSN"	267,"XAB2"	267,"LPIN1"	267,"LRRIQ1"		267,"ATP2B1"			267,"MRPS30"	267,"LHFPL4"	267,"SLC36A4"	267,"FAXC"
268,"Abcd1"	268,"GABRB2"		268,"KLHL26"		268,"WDSUB1"	268,"RFC3"	268,"TMEM204"	268,"DIAPH2"	268,"MAP2K7"	268,"ANKRD16"	268,"PIK3CA"		268,"ATP2B2"			268,"MRTFA"	268,"SLC38A10"	268,"TTLL7"	268,"CDKL2"
269,"Abcd2"	269,"GALNT2"		269,"PGAM1"		269,"QPCT"	269,"PHLDB2"	269,"HSPA12B"	269,"AK3"	269,"CTTNBP2"	269,"DZIP1"	269,"C14orf93"		269,"ATP6V0A2"			269,"MSL3"	269,"IPO11"	269,"FOSB"	269,"FLVCR1"
270,"Abcd3"	270,"GAS2"		270,"SNAPC5"		270,"HTR2C"	270,"MLH1"	270,"SNAP25"	270,"PARD3"	270,"NFKB2"	270,"NAA35"	270,"DZIP3"		270,"ATP6V0E2"			270,"MT1X"	270,"COL11A2"	270,"ADIPOR1"	270,"SMIM13"
271,"Abcd4"	271,"GFAP"		271,"RDH14"		271,"CCNE2"	271,"MRPL19"	271,"DCAF8"	271,"GLUD1"	271,"IL4R"	271,"FBXO21"	271,"C2CD3"		271,"ATP8A2"			271,"MYO16"	271,"CACNA1I"	271,"LRP1B"	271,"NUP107"
272,"Abce1"	272,"GIGYF1"		272,"PCP4L1"		272,"ACAT1"	272,"ODC1"	272,"SERINC3"	272,"SERPING1"	272,"USP33"	272,"TMEM243"	272,"SCN3A"		272,"ATRNL1"			272,"MYO1E"	272,"IQSEC3"	272,"TSC22D1"	272,"ORAI2"
273,"Abcf1"	273,"GIGYF2"		273,"SPINT2"		273,"USP46"	273,"FER"	273,"GPR12"	273,"RPS3"	273,"SNRPA"	273,"HILPDA"	273,"IPO8"		273,"ATXN2"			273,"NAF1"	273,"ZNF736"	273,"TCHH"	273,"SPCS1"
274,"Abcf2"	274,"GLO1"		274,"PKIG"		274,"ANXA5"	274,"RPL24"	274,"DCLK1"	274,"ROM1"	274,"DYNC1I2"	274,"PRR5L"	274,"FRAT1"		274,"ATXN7"			274,"NAPB"	274,"SLC35C2"	274,"GPRC5B"	274,"IGHM"
275,"Abcf3"	275,"GLRA2"		275,"NTN4"		275,"ARSB"	275,"VPS33A"	275,"KRBA1"	275,"PLCB3"	275,"APBB1IP"	275,"LMO2"	275,"MDGA2"		275,"ATXN7L1"			275,"NCAM1"	275,"POLL"	275,"NAPEPLD"	275,"HNRNPU"
276,"Abcg1"	276,"GNAI1"		276,"MCF2"		276,"COQ10A"	276,"MAK16"	276,"SORT1"	276,"PCDH15"	276,"FAM76B"	276,"ACVR1B"	276,"MYBL1"		276,"AURKAIP1"			276,"NCAM2"	276,"AKAP12"	276,"TNIK"	276,"KXD1"
277,"Abcg2"	277,"GNAS"		277,"BEX2"		277,"KIAA0408"	277,"MOSPD2"	277,"NAPG"	277,"KLHL1"	277,"FGFR1"	277,"SLC9A5"	277,"RDX"		277,"AUTS2"			277,"NDEL1"	277,"CTPS1"	277,"GPC5"	277,"CCNE1"
278,"Abcg4"	278,"GPC4"		278,"TRPC3"		278,"NEK7"	278,"GALK2"	278,"TIMM17A"	278,"RILPL2"	278,"GTF2I"	278,"KCNK1"	278,"PNPLA8"		278,"AVEN"			278,"NEDD4L"	278,"PPP4R4"	278,"STOX2"	278,"SH3GLB2"
279,"Abhd1"	279,"GPC6"		279,"ZNF736"		279,"DDT"	279,"LYPLAL1"	279,"BTF3L4"	279,"SLC7A11"	279,"MAP2"	279,"DOCK10"	279,"ECE1"		279,"AXIN1"			279,"NEGR1"	279,"MGAT3"	279,"RPS6KC1"	279,"CXCL12"
280,"Abhd10"	280,"GPD2"		280,"SKP1"		280,"C19orf12"	280,"CNTNAP3"	280,"DAGLA"	280,"EPS8"	280,"PIAS2"	280,"RCBTB2"	280,"STIM2"		280,"AXIN2"			280,"NEK7"	280,"SLC9A5"	280,"EPB41L3"	280,"ERMARD"
281,"Abhd11"	281,"GPHN"		281,"SLC25A46"		281,"SOCS5"	281,"HMCN1"	281,"TPP2"	281,"BAG3"	281,"ACER3"	281,"VEZF1"	281,"SMC2"		281,"AXL"			281,"NELL2"	281,"SLC22A17"	281,"ZHX3"	281,"NOVA1"
282,"Abhd12"	282,"GPR37"		282,"MRPS26"		282,"TRA2B"	282,"TXNDC17"	282,"NREP"	282,"HSPB8"	282,"N4BP2"	282,"MRPL47"	282,"FZD6"		282,"AZIN1"			282,"NEO1"	282,"DZIP1L"	282,"OMG"	282,"GNL1"
283,"Abhd13"	283,"GPR85"		283,"STRBP"		283,"PDGFC"	283,"CDC27"	283,"ISCA1"	283,"GRID2"	283,"TULP3"	283,"RASSF5"	283,"RABL3"		283,"B3GAT2"			283,"NETO1"	283,"CBS"	283,"MTUS2"	283,"PCDHA6"
284,"Abhd14a"	284,"GPX1"		284,"ENC1"		284,"TMEM161A"	284,"OLFM3"	284,"SNX14"	284,"NADK2"	284,"SYNJ2"	284,"TMOD1"	284,"COBLL1"		284,"B4GALT1"			284,"NEUROD6"	284,"PIGX"	284,"GTF2IRD2"	284,"KCTD8"
285,"Abhd14b"	285,"GRIA1"		285,"TM2D3"		285,"CYYR1"	285,"CDC40"	285,"GLS2"	285,"FARP1"	285,"ADCY2"	285,"ZNF189"	285,"IDS"		285,"B4GALT6"			285,"NMD3"	285,"MLST8"	285,"ABHD14B"	285,"SPECC1"
286,"Abhd16a"	286,"GRIA2"		286,"FBXW5"		286,"TYW1"	286,"ZFAND1"	286,"MRPS9"	286,"MR1"	286,"PPP2R5C"	286,"USP20"	286,"ITPR2"		286,"B4GALT7"			286,"NOVA1"	286,"ALG3"	286,"MTMR7"	286,"SFMBT1"
287,"Abhd17a"	287,"GRID1"		287,"MAP2K4"		287,"SLFN5"	287,"GTPBP10"	287,"VPS36"	287,"ING1"	287,"ADCYAP1R1"	287,"RPL35"	287,"LMLN"		287,"BACE1"			287,"NPAS1"	287,"SPHK2"	287,"INIP"	287,"HECW1"
288,"Abhd17b"	288,"GRID2"		288,"AKR1B1"		288,"YIPF4"	288,"CPD"	288,"SUCLA2"	288,"PID1"	288,"ITM2A"	288,"POLR1E"	288,"RFX3"		288,"BAG3"			288,"NPSR1"	288,"BCS1L"	288,"RBFA"	288,"PAX6"
289,"Abhd17c"	289,"GRIK2"		289,"ATP6V1D"		289,"FAM126A"	289,"RMND1"	289,"SCN2A"	289,"MSI2"	289,"TP53INP2"	289,"NARS2"	289,"TTC30B"		289,"BAG6"			289,"NPY2R"	289,"BRSK1"	289,"MEGF10"	289,"COQ6"
290,"Abhd18"	290,"GRIK3"		290,"PSMA5"		290,"SUCLG2"	290,"XK"	290,"GAD2"	290,"ENAH"	290,"SDF4"	290,"ARHGAP20"	290,"STAT3"		290,"BAIAP2"			290,"NR2F1"	290,"DTX3"	290,"CCDC25"	290,"GUCD1"
291,"Abhd2"	291,"GRIK4"		291,"IFFO1"		291,"VGLL3"	291,"ACY1"	291,"TOR1A"	291,"CCSAP"	291,"OSBPL6"	291,"SLTM"	291,"GALC"		291,"BANP"			291,"NR2F2"	291,"MUL1"	291,"GALNT13"	291,"POU3F2"
292,"Abhd3"	292,"GRIK5"		292,"CAND1"		292,"PARD6B"	292,"HUS1"	292,"GARNL3"	292,"GTF3C6"	292,"SLC1A3"	292,"RABGGTB"	292,"AHCY"		292,"BASP1"			292,"NRN1"	292,"FASN"	292,"CRKL"	292,"CNRIP1"
293,"Abhd4"	293,"GRIN1"		293,"SIPA1L2"		293,"SULF1"	293,"NR2C1"	293,"RABEPK"	293,"MOV10"	293,"LXN"	293,"RBP4"	293,"TPR"		293,"BAX"			293,"NRP2"	293,"METTL23"	293,"MOBP"	293,"PPP3CC"
294,"Abhd5"	294,"GRIN2A"		294,"RAD23B"		294,"TPM1"	294,"CTBS"	294,"ENPP2"	294,"RHOC"	294,"OPHN1"	294,"ANXA7"	294,"GRIA1"		294,"BAZ1A"			294,"NRSN1"	294,"PPP1R26"	294,"GATM"	294,"RPL7"
295,"Abhd6"	295,"GRIN2B"		295,"GOT1"		295,"RNF180"	295,"PLD1"	295,"TMEM63B"	295,"SLA"	295,"PGM1"	295,"PDE5A"	295,"ERI2"		295,"BBS9"			295,"NRSN2"	295,"NDRG3"	295,"DYNLT3"	295,"CALM1"
296,"Abhd8"	296,"GRIP1"		296,"KLHDC3"		296,"CXorf38"	296,"CRHR1"	296,"TTLL7"	296,"UBE2L6"	296,"RIMS1"	296,"TRPC3"	296,"GAB1"		296,"BCAM"			296,"NRXN1"	296,"IVD"	296,"AKTIP"	296,"TOX3"
297,"Abi1"	297,"GRM5"		297,"TMEM60"		297,"PDE11A"	297,"TSPAN13"	297,"ZNF365"	297,"BRPF1"	297,"STX7"	297,"LEF1"	297,"REV3L"		297,"BCAN"			297,"NRXN3"	297,"FAIM2"	297,"MTHFD1"	297,"SYT4"
298,"Abi2"	298,"GRM7"		298,"PAM"		298,"FZD3"	298,"SCOC"	298,"WDR12"	298,"SMG1"	298,"EPHA6"	298,"TMEM19"	298,"RNF13"		298,"BCAP29"			298,"NSG2"	298,"SCAMP5"	298,"ST6GAL1"	298,"RGS7"
299,"Abi3bp"	299,"GSTM1"		299,"CCDC25"		299,"KCNK6"	299,"AP4S1"	299,"GLCE"	299,"NECAP2"	299,"RFX3"	299,"GAS2L3"	299,"LRP1B"		299,"BCAR1"			299,"NSUN3"	299,"COMMD4"	299,"INHBA"	299,"TMEM169"
300,"Abitram"	300,"GTF2I"		300,"ARHGEF3"		300,"SLC35A5"	300,"SLC39A12"	300,"SEMA7A"	300,"MMP14"	300,"RAB21"	300,"GLTP"	300,"SCAMP1"		300,"BCAR3"			300,"NTM"	300,"FAM114A2"	300,"PCDHA1"	300,"MOCS2"
301,"Abl1"	301,"GUCY1A2"		301,"VDAC2"		301,"HPRT1"	301,"SLC44A5"	301,"UBL7"	301,"FZD1"	301,"SESN1"	301,"N4BP2L1"	301,"LNPEP"		301,"BCAS3"			301,"NTRK2"	301,"ACTA2"	301,"ESD"	301,"SVOP"
302,"Abl2"	302,"HCFC1"		302,"RAB2A"		302,"SLC6A11"	302,"GPSM2"	302,"BBS7"	302,"DZIP1L"	302,"SRCAP"	302,"LMBR1L"	302,"MFSD8"		302,"BCKDHA"			302,"NTRK3"	302,"TAF11"	302,"RPL18"	302,"KIF5C"
303,"Ablim1"	303,"HCN1"		303,"ENOPH1"		303,"TIMM23"	303,"ATP10D"	303,"TRPC3"	303,"ABHD3"	303,"CNOT4"	303,"RAB15"	303,"XPNPEP1"		303,"BCL11A"			303,"NUP210"	303,"ZNF44"	303,"HINT3"	303,"HS6ST2"
304,"Ablim2"	304,"HDAC4"		304,"HR"		304,"ACVRL1"	304,"SESN3"	304,"PPP3CA"	304,"CACHD1"	304,"PSEN1"	304,"SORD"	304,"SOX21"		304,"BCL2L1"			304,"NUP214"	304,"CYB561D2"	304,"GOLM1"	304,"CADM2"
305,"Ablim3"	305,"HDAC8"		305,"KCNK9"		305,"CP"	305,"SLC30A7"	305,"PRICKLE1"	305,"ALDH4A1"	305,"IGSF9B"	305,"ZSCAN29"	305,"CTDSP2"		305,"BCL2L11"			305,"NYAP2"	305,"BTBD6"	305,"GRIK2"	305,"XPNPEP3"
306,"Abr"	306,"HDLBP"		306,"PPP3R1"		306,"GABRA4"	306,"SMC4"	306,"VAMP1"	306,"PKNOX1"	306,"RSBN1"	306,"UNC45A"	306,"TTC30A"		306,"BCL7B"			306,"NYNRIN"	306,"EEFSEC"	306,"CTHRC1"	306,"TUBGCP4"
307,"Abracl"	307,"HECTD4"		307,"INPP5F"		307,"ZFP90"	307,"CHIC1"	307,"LGR5"	307,"CSTB"	307,"CDH7"	307,"KATNB1"	307,"DNAJB14"		307,"BCL7C"			307,"ODC1"	307,"CYP46A1"	307,"PFN1"	307,"DACT3"
308,"Abraxas2"	308,"FGFR1"		308,"RNF10"		308,"ANGPT1"	308,"LSM5"	308,"NABP2"	308,"SHC1"	308,"MEF2C"	308,"MED9"	308,"NPY5R"		308,"BCL9L"			308,"OPCML"	308,"NRSN2"	308,"SMIM17"	308,"ID1"
309,"Abt1"	309,"GALNT10"		309,"LZTS1"		309,"TIMM17A"	309,"GTF2IRD2"	309,"GALNT6"	309,"SQSTM1"	309,"STK17B"	309,"ABCA8"	309,"NRG3"		309,"BCLAF1"			309,"OPHN1"	309,"OLFM1"	309,"FCGR2B"	309,"C19orf12"
310,"Abtb1"	310,"HECW2"		310,"FTSJ1"		310,"GLRB"	310,"FBN1"	310,"VPS33A"	310,"AK4"	310,"PCDHB4"	310,"PELP1"	310,"KLF3"		310,"BCR"			310,"OSBPL11"	310,"NUP35"	310,"NAV3"	310,"STARD4"
311,"Abtb2"	311,"HEPACAM"		311,"PLXNA2"		311,"SAMHD1"	311,"NOL11"	311,"NOVA1"	311,"RAVER2"	311,"PCDHGA2"	311,"DYM"	311,"ALDH6A1"		311,"BDH1"			311,"OSTF1"	311,"APRT"	311,"RAPGEF5"	311,"ZRSR2"
312,"Acaa1a"	312,"HERC2"		312,"TTI1"		312,"PRRG1"	312,"RFK"	312,"HMG20A"	312,"DHRS3"	312,"SMARCD3"	312,"IGFBP4"	312,"ICA1"		312,"BDNF"			312,"OTULINL"	312,"JPH4"	312,"ANK3"	312,"MAOB"
313,"Acaa2"	313,"HIVEP2"		313,"NCALD"		313,"ZNF200"	313,"UGP2"	313,"KATNB1"	313,"DDR2"	313,"BZW1"	313,"AKT1"	313,"RFC1"		313,"BEGAIN"			313,"PACSIN1"	313,"MRPL11"	313,"AKIRIN2"	313,"MGAT4A"
314,"Acaca"	314,"HIVEP3"		314,"TRIM37"		314,"MKX"	314,"LRP1B"	314,"COPS3"	314,"PEA15"	314,"PGR"	314,"RERE"	314,"TMEM170B"		314,"BEND4"			314,"PAK3"	314,"PTCHD1"	314,"SPIN1"	314,"SERBP1"
315,"Acacb"	315,"HNRNPH2"		315,"PRDM4"		315,"LPAR1"	315,"TP53RK"	315,"RHBDL3"	315,"MAPKAPK2"	315,"COL19A1"	315,"PEX14"	315,"CTSO"		315,"BEND5"			315,"PAK5"	315,"PELI3"	315,"RPS9"	315,"SNAP91"
316,"Acad11"	316,"HNRNPU"		316,"SLC39A7"		316,"HSPA4L"	316,"MED23"	316,"AFG3L2"	316,"TYW5"	316,"EPB41L3"	316,"KIAA0319L"	316,"HACE1"		316,"BICC1"			316,"PAPOLA"	316,"PANK4"	316,"PRKACB"	316,"GSTP1"
317,"Acad8"	317,"HOMER1"		317,"COQ10B"		317,"COLEC12"	317,"WDR17"	317,"TTYH2"	317,"PDLIM5"	317,"COBLL1"	317,"RPS8"	317,"IBTK"		317,"BICD2"			317,"PARD3"	317,"CSNK2B"	317,"NAPG"	317,"SRPK2"
318,"Acad9"	318,"HRAS"		318,"FAM20B"		318,"TPMT"	318,"PRKRA"	318,"RNF157"	318,"PBXIP1"	318,"KCNK2"	318,"IGSF3"	318,"RAMP1"		318,"BIN1"			318,"PCDH15"	318,"PAM16"	318,"SPOCK1"	318,"CNOT11"
319,"Acadl"	319,"HTR1B"		319,"PIN1"		319,"RASGRP1"	319,"UBA6"	319,"RNF165"	319,"PTPN13"	319,"SERTAD4"	319,"ZNF697"	319,"SLC41A2"		319,"BIN3"			319,"PCDH18"	319,"CHRNA5"	319,"NCKAP1"	319,"SCG5"
320,"Acadm"	320,"HTR3A"		320,"KCNK1"		320,"GARNL3"	320,"TSPAN31"	320,"STAC2"	320,"FYCO1"	320,"OPRK1"	320,"HMCN1"	320,"SCG3"		320,"BLMH"			320,"PCDH20"	320,"PLAG1"	320,"UCP2"	320,"MAG"
321,"Acads"	321,"HUWE1"		321,"SEMA7A"		321,"TFB2M"	321,"ALPK1"	321,"ZFP14"	321,"DTX3L"	321,"SEMA5B"	321,"ZNF687"	321,"LAMC1"		321,"BLNK"			321,"AL592490.1"	321,"HMOX2"	321,"PCDHA3"	321,"CNTNAP4"
322,"Acadsb"	322,"ICA1"		322,"NIPSNAP1"		322,"NMD3"	322,"LYPLA1"	322,"SAE1"	322,"TKT"	322,"RNF13"	322,"SMYD2"	322,"C8orf37"		322,"BLOC1S3"			322,"PCGF5"	322,"POFUT1"	322,"CSNK2A1"	322,"JMJD8"
323,"Acadvl"	323,"IL1RAPL1"		323,"PJA2"		323,"ZNF443"	323,"KBTBD3"	323,"PRKACB"	323,"SPRY1"	323,"BCKDHB"	323,"SNAP47"	323,"PTPRG"		323,"BLOC1S4"			323,"PCLO"	323,"TFG"	323,"CNP"	323,"TRO"
324,"Acap2"	324,"IL1RAPL2"		324,"OSTM1"		324,"LHFPL2"	324,"GNPDA2"	324,"PIGK"	324,"INTU"	324,"PLOD1"	324,"ARF1"	324,"CPEB2"		324,"BLVRA"			324,"PCP4"	324,"B4GALNT4"	324,"WSB2"	324,"HM13"
325,"Acap3"	325,"ILF2"		325,"ACSL4"		325,"TAF13"	325,"ABCA5"	325,"PSMA5"	325,"FBXO8"	325,"DIS3"	325,"ST6GAL2"	325,"WDFY1"		325,"BMP2"			325,"PDCL3"	325,"SPTBN1"	325,"OSBPL11"	325,"PGM5"
326,"Acat1"	326,"INPP1"		326,"PFN2"		326,"PKIB"	326,"RUNX2"	326,"CELSR2"	326,"LSM6"	326,"OXCT1"	326,"GPR17"	326,"PARP4"		326,"BMP7"			326,"PDE10A"	326,"GLE1"	326,"PCDHA10"	326,"ELAVL4"
327,"Acat2"	327,"INTS1"		327,"WASL"		327,"PIGA"	327,"RSL24D1"	327,"ATP1B1"	327,"RHOBTB3"	327,"ZNF324"	327,"TMEFF2"	327,"RUFY2"		327,"BMPER"			327,"PDE11A"	327,"TCERG1L"	327,"CSTF1"	327,"YWHAG"
328,"Acat3"	328,"INTS6"		328,"ATF2"		328,"PRG4"	328,"TUBA8"	328,"HMCN1"	328,"GALNT10"	328,"CHMP2B"	328,"POMGNT2"	328,"MEF2C"		328,"BMPR1A"			328,"PDE1C"	328,"SYP"	328,"CHIC1"	328,"GPR22"
329,"Acbd3"	329,"IQSEC2"		329,"POSTN"		329,"PLAG1"	329,"CCDC138"	329,"SYT2"	329,"COG5"	329,"ZMPSTE24"	329,"CSRNP1"	329,"POFUT1"		329,"BMPR1B"			329,"PDE4B"	329,"ZNF672"	329,"RBMX"	329,"PCDHAC2"
330,"Acbd4"	330,"IRF2BPL"		330,"INCENP"		330,"CNIH4"	330,"ZDHHC9"	330,"CALM2"	330,"FABP5"	330,"SLCO1A2"	330,"SLC25A26"	330,"RBBP9"		330,"BNIP1"			330,"PDE9A"	330,"C4orf50"	330,"DIP2C"	330,"DCX"
331,"Acbd5"	331,"ITGB3"		331,"CERS6"		331,"GTF2A2"	331,"TMEM106B"	331,"WDPCP"	331,"GEM"	331,"COL16A1"	331,"TAGLN3"	331,"CAV2"		331,"BOLA1"			331,"PDGFB"	331,"FRRS1L"	331,"IFIH1"	331,"CDKN2AIPNL"
332,"Acbd6"	332,"ITPR1"		332,"ARL6"		332,"AHNAK"	332,"ITGA10"	332,"SCN1A"	332,"ABCA1"	332,"NCOA1"	332,"AMT"	332,"LPIN2"		332,"BOLA3"			332,"PDGFC"	332,"SOCS7"	332,"RPL36"	332,"RIMBP2"
333,"Acd"	333,"ITSN1"		333,"TTBK2"		333,"RYR2"	333,"LAMC3"	333,"ZNF385B"	333,"NFIL3"	333,"HADHA"	333,"DGKQ"	333,"NLN"		333,"BPHL"			333,"PDK1"	333,"ZDHHC8"	333,"CLNS1A"	333,"SSR1"
334,"Ace"	334,"JARID2"		334,"TIPRL"		334,"TET1"	334,"MERTK"	334,"DYNC1LI1"	334,"KDM1B"	334,"CD59"	334,"CDH18"	334,"MAP4K3"		334,"BRAF"			334,"PDPK1"	334,"UBA1"	334,"CDR1"	334,"DLD"
335,"Acer2"	335,"JMJD1C"		335,"CPLX2"		335,"RNF149"	335,"DENR"	335,"UBA3"	335,"PTCHD1"	335,"PREP"	335,"SLC30A5"	335,"AMN1"		335,"BRD1"			335,"PDZRN4"	335,"CARS2"	335,"PROX1"	335,"AVEN"
336,"Acer3"	336,"KANK1"		336,"LSM11"		336,"PHACTR2"	336,"VKORC1L1"	336,"STXBP5L"	336,"ARHGEF40"	336,"ABCB1"	336,"TENM2"	336,"RAB13"		336,"BRD4"			336,"PELI1"	336,"CEP19"	336,"EIF3F"	336,"GYS1"
337,"Ache"	337,"KANSL1"		337,"OXR1"		337,"COL15A1"	337,"STAG2"	337,"PIK3R1"	337,"UBTD1"	337,"CPNE3"	337,"DCDC2"	337,"FMN2"		337,"BRD9"			337,"PFKP"	337,"OCLN"	337,"PTPRK"	337,"SMARCC2"
338,"Acin1"	338,"KAT2B"		338,"PIP4K2C"		338,"S1PR5"	338,"TIAL1"	338,"PPIP5K2"	338,"ARHGAP42"	338,"RRN3"	338,"LANCL3"	338,"ABTB2"		338,"BRDT"			338,"PHACTR1"	338,"APC2"	338,"DNM1L"	338,"HEY1"
339,"Ackr1"	339,"KAT6A"		339,"SERPINI1"		339,"SEMA3C"	339,"TOR1AIP2"	339,"GABRB2"	339,"GPR176"	339,"DDHD2"	339,"FRMPD3"	339,"NIPAL3"		339,"BRF1"			339,"PHACTR2"	339,"NRXN2"	339,"HS6ST3"	339,"TBC1D9B"
340,"Ackr2"	340,"KATNAL1"		340,"SLC36A1"		340,"SERPINB8"	340,"COL6A3"	340,"N4BP3"	340,"RAB8B"	340,"CHERP"	340,"ARHGAP39"	340,"PLEKHH2"		340,"BRI3BP"			340,"PHF6"	340,"PM20D1"	340,"AKT3"	340,"ADO"
341,"Ackr3"	341,"KATNAL2"		341,"ARPP19"		341,"RAI2"	341,"TIPRL"	341,"RMND5B"	341,"IKBIP"	341,"ATG16L1"	341,"IDNK"	341,"TMEM63B"		341,"BRINP1"			341,"PHYKPL"	341,"NEU1"	341,"ULK2"	341,"ANXA3"
342,"Acly"	342,"KCNB1"		342,"TMEM65"		342,"PIP5K1B"	342,"SHROOM4"	342,"CPLX2"	342,"GABRB3"	342,"POMGNT1"	342,"ASB6"	342,"CHD2"		342,"BRSK2"			342,"PID1"	342,"BLVRB"	342,"RGS7BP"	342,"NFASC"
343,"Aco1"	343,"KCNC1"		343,"KCNC2"		343,"HIBADH"	343,"SNX5"	343,"TBC1D7"	343,"PCBD1"	343,"FOLH1"	343,"USP6NL"			343,"BTAF1"			343,"PIM2"	343,"NTRK3"	343,"TSPYL5"	343,"HAGH"
344,"Aco2"	344,"KCND2"		344,"ANKS1A"		344,"TMEM14A"	344,"COL12A1"	344,"AGBL3"	344,"WBP1L"	344,"EPDR1"	344,"MSRB2"			344,"BTBD10"			344,"PLCE1"	344,"SMG5"	344,"FASTKD2"	344,"SIK3"
345,"Acot11"	345,"KCND3"				345,"ATG10"	345,"AKTIP"	345,"ZNF711"	345,"TMEM100"	345,"SEPHS1"	345,"HTR7"			345,"BTBD11"			345,"PLCH1"	345,"ULK1"	345,"PLEKHA5"	345,"NTM"
346,"Acot13"	346,"IGF1"				346,"PAQR9"	346,"CHADL"	346,"FBXO25"	346,"TPP1"	346,"ITPKC"	346,"SERPING1"			346,"BTBD17"			346,"PLEKHA3"	346,"GPR173"	346,"PDE8B"	346,"LRRC55"
347,"Acot4"	347,"KAT6B"				347,"TMEM19"	347,"OSGIN2"	347,"CCDC25"	347,"WEE1"	347,"TMED2"	347,"CAPN5"			347,"BTBD3"			347,"PNOC"	347,"DYRK3"	347,"GTPBP1"	347,"RPS19"
348,"Acot6"	348,"KCNJ10"				348,"TSFM"	348,"TGFBR1"	348,"INIP"	348,"ZCCHC18"	348,"ZFAND6"	348,"ATM"			348,"BTD"			348,"POU2F1"	348,"ERLIN2"	348,"GLA"	348,"LSAMP"
349,"Acot7"	349,"KCNMA1"				349,"SYT14"	349,"ST6GALNAC3"	349,"CAMK2G"	349,"SMAD3"	349,"TXLNG"	349,"EI24"			349,"BTG2"			349,"PPIB"	349,"ZNF7"	349,"PPT1"	349,"ITSN1"
350,"Acot8"	350,"KCNQ2"				350,"BTBD11"	350,"MYO9A"	350,"INA"	350,"ACSF2"	350,"ZW10"	350,"ESAM"			350,"C11orf49"			350,"PPIE"	350,"ETV4"	350,"FBXW11"	350,"PCDHB14"
351,"Acot9"	351,"KCNQ3"				351,"ESRRG"	351,"SNX6"	351,"AASDHPPT"	351,"CDK12"	351,"ADAMTS2"	351,"KIRREL3"			351,"C11orf58"			351,"PPP1R16B"	351,"PITPNM3"	351,"ME2"	351,"TMOD1"
352,"Acox1"	352,"KCNS3"				352,"RGS4"	352,"SKAP2"	352,"FEZ1"	352,"ACAA2"	352,"MT3"	352,"DCUN1D2"			352,"C12orf57"			352,"PPP6C"	352,"FARS2"	352,"SPRTN"	352,"CDH6"
353,"Acox3"	353,"KCTD13"				353,"RALA"	353,"GPR176"	353,"ESAM"	353,"RAB3IL1"	353,"LPCAT2"	353,"PDK1"			353,"C16orf72"			353,"PRAG1"	353,"FLAD1"	353,"TRPM3"	353,"FGF12"
354,"Acp1"	354,"KDM1B"				354,"NUDT19"	354,"ARFIP1"	354,"TM7SF2"	354,"SLC3A2"	354,"L2HGDH"	354,"RPP38"			354,"C17orf49"			354,"PRICKLE1"	354,"ORAI3"	354,"ATP1B1"	354,"SPHKAP"
355,"Acp2"	355,"KDM3B"				355,"NADK"	355,"LAMA4"	355,"DCUN1D2"	355,"KCTD6"	355,"SF3B2"	355,"TMEM123"			355,"C18orf25"			355,"PRICKLE2"	355,"ZNF853"	355,"CDKN2D"	355,"ANO10"
356,"Acp6"	356,"KDM4B"				356,"CRYM"	356,"SS18L2"	356,"DLAT"	356,"FAM107A"	356,"DNM1L"	356,"UTRN"			356,"C19orf12"			356,"PRKAR2A"	356,"TRAF3"	356,"B2M"	356,"RASGRF1"
357,"Acp7"	357,"KDM4C"				357,"SPEF1"	357,"RCBTB1"	357,"ABCB9"	357,"STIP1"	357,"ERGIC2"	357,"GGPS1"			357,"C19orf54"			357,"PRKCA"	357,"TMED9"	357,"P2RY12"	357,"SCN2A"
358,"Acsbg1"	358,"KDM5B"				358,"ABHD5"	358,"FBXO33"	358,"GPR158"	358,"RAB31"	358,"KHSRP"	358,"MED21"			358,"C1GALT1"			358,"PROS1"	358,"SLC38A2"	358,"RBM27"	358,"GRM5"
359,"Acsf2"	359,"KDM5C"				359,"MRPS10"	359,"SAMD5"	359,"ANK3"	359,"STAT3"	359,"SMOX"	359,"MR1"			359,"C1orf21"			359,"PROX1"	359,"MFSD5"	359,"PCDHA2"	359,"SERTAD1"
360,"Acsf3"	360,"KDM6B"				360,"THOC3"	360,"NXPH2"	360,"EIF4E"	360,"CXXC4"	360,"NSFL1C"	360,"CDYL"			360,"C1orf216"			360,"PRRC2B"	360,"CHKB"	360,"RUFY3"	360,"PKNOX2"
361,"Acsl1"	361,"KHDRBS2"				361,"MRPS18C"	361,"TMEM64"	361,"AKAP6"	361,"TNIP2"	361,"ANAPC5"	361,"CLGN"			361,"C1QB"			361,"PRRC2C"	361,"ZNF423"	361,"BID"	361,"SORBS1"
362,"Acsl3"	362,"KIF13B"				362,"TTPAL"	362,"TTC21B"	362,"SLC25A4"	362,"NTSR2"	362,"TMEM230"	362,"RASSF3"			362,"C1QBP"			362,"PSAT1"	362,"SBF1"	362,"NASP"	362,"EEF1A2"
363,"Acsl4"	363,"KIF5C"				363,"LRRC8C"	363,"SLC6A13"	363,"SCHIP1"	363,"SDC2"	363,"KDM2B"	363,"NMRAL1"			363,"C1QL3"			363,"PSMD1"	363,"PRRC1"	363,"NPAS3"	363,"HRH2"
364,"Acsl5"	364,"KIRREL3"				364,"TTC26"	364,"FAM133B"	364,"TADA1"	364,"LIMS1"	364,"PXN"	364,"ING1"			364,"C1QTNF4"			364,"PTBP2"	364,"HYAL1"	364,"MSI2"	364,"PRKG2"
365,"Acsl6"	365,"KLF16"				365,"SNTG1"	365,"ULK4"	365,"CAMK4"	365,"TRIM56"	365,"GRAMD1A"	365,"KCNJ16"			365,"C20orf194"			365,"PTK2"	365,"TRIB1"	365,"RGL1"	365,"PDE5A"
366,"Acss1"	366,"KMT2A"				366,"DERL2"	366,"STK38L"	366,"ANAPC1"	366,"TOR1AIP2"	366,"CDIP1"	366,"TBCEL"			366,"C20orf27"			366,"PTN"	366,"KLF2"	366,"PIN4"	366,"DIRAS2"
367,"Acss2"	367,"KMT2C"				367,"DNAJB9"	367,"FAM13C"	367,"PTPRD"	367,"CHD3"	367,"DDX24"	367,"ROBO3"			367,"C22orf39"			367,"PTPRD"	367,"NCS1"	367,"RPL24"	367,"HMGN1"
368,"Acta1"	368,"KMT2E"				368,"RAPGEF6"	368,"PPP4R4"	368,"GDPD1"	368,"SMAD1"	368,"RCOR1"	368,"PGM5"			368,"C2CD5"			368,"PTPRG"	368,"KDELR2"	368,"NAGA"	368,"EIF1AX"
369,"Acta2"	369,"KPTN"				369,"AHCTF1"	369,"AP1S3"	369,"ROBO4"	369,"AKAP13"	369,"BLVRB"	369,"RABGEF1"			369,"C3orf18"			369,"PTPRO"	369,"ATP2B2"	369,"DCC"	369,"CNTNAP1"
370,"Actb"	370,"KMT5B"				370,"POLR2F"	370,"SLC17A6"	370,"ATP6V1C1"	370,"CHST11"	370,"SPTLC1"	370,"DPH3"			370,"C3orf70"			370,"PXDN"	370,"CTDNEP1"	370,"BTBD3"	370,"TMCC2"
371,"Actg1"	371,"KRR1"				371,"PDGFRA"	371,"LANCL1"	371,"DEPTOR"	371,"GNG12"	371,"CCNK"	371,"OXNAD1"			371,"C5orf22"			371,"QTRT2"	371,"TMEM132C"	371,"SLC24A5"	371,"CSMD3"
372,"Actl6a"	372,"LAMA1"				372,"LCMT2"	372,"ZMPSTE24"	372,"RRAGA"	372,"AFF1"	372,"PCBP4"	372,"VPS37A"			372,"C6orf62"			372,"RAB40B"	372,"RNF220"	372,"RPS11"	372,"CMTM5"
373,"Actl6b"	373,"LAMB1"				373,"BGN"	373,"GPR89A"	373,"SLC24A2"	373,"RELA"	373,"MRPS33"	373,"USP16"			373,"C7orf26"			373,"RACK1"	373,"CRLF2"	373,"SCHIP1"	373,"SOX11"
374,"Actn1"	374,"LEO1"				374,"ENOX2"	374,"SLC30A5"	374,"GPR61"	374,"EVC2"	374,"NDUFB2"	374,"CDK20"			374,"C7orf50"			374,"RAP1GAP"	374,"SHANK1"	374,"PSIP1"	374,"RIMS1"
375,"Actn2"	375,"LIN7B"				375,"HS3ST2"	375,"TBCCD1"	375,"NDUFAF6"	375,"THAP2"	375,"NUDC"	375,"SAMD8"			375,"C8orf33"			375,"RAP1GDS1"	375,"ZNF653"	375,"COQ5"	375,"KCNN2"
376,"Actn4"	376,"LRBA"				376,"RBM3"	376,"IPP"	376,"USP16"	376,"PPP1R14B"	376,"STRN4"	376,"BAG4"			376,"C8orf34"			376,"RAP2B"	376,"MTMR14"	376,"RPRD1A"	376,"TUBB2B"
377,"Actr10"	377,"LRFN2"				377,"PIK3C2A"	377,"REEP3"	377,"KCNS2"	377,"MOB1B"	377,"GNPTG"	377,"HTR5A"			377,"C8orf37"			377,"RAPGEF2"	377,"MAZ"	377,"PCDHB4"	377,"NTRK2"
378,"Actr1a"	378,"LRFN5"				378,"KANK4"	378,"DEGS1"	378,"TYSND1"	378,"NABP1"	378,"CERS4"	378,"DHRS4"			378,"CA5B"			378,"RAPGEF4"	378,"RND2"	378,"ARHGAP15"	378,"AGPAT5"
379,"Actr1b"	379,"LRP1"				379,"C12orf29"	379,"LRRC24"	379,"NSMCE2"	379,"HAP1"	379,"MCOLN1"	379,"CACNA2D3"			379,"CA8"			379,"RASGEF1B"	379,"ZBTB4"	379,"RPL35"	379,"RPL23"
380,"Actr2"	380,"LRRC1"				380,"LXN"	380,"GAS2"	380,"MPV17L"	380,"AMZ1"	380,"EXOC1"	380,"PANK4"			380,"CAB39"			380,"RASSF8"	380,"TST"	380,"MRFAP1L1"	380,"ENTPD1"
381,"Actr3"	381,"LNPK"				381,"BEND6"	381,"NHSL2"	381,"TATDN2"	381,"CTBP2"	381,"RBM27"	381,"RADIL"			381,"CABIN1"			381,"RBFOX1"	381,"FAM155A"	381,"PACRGL"	381,"SLC48A1"
382,"Actr3b"	382,"HMGN1"				382,"PCMTD1"	382,"RARS2"	382,"ATP2B2"	382,"NUPR1"	382,"SLC26A4"	382,"PAFAH2"			382,"CABLES1"			382,"RBFOX3"	382,"AQR"	382,"SNX10"	382,"FAM168A"
383,"Actr5"	383,"HS3ST5"				383,"UBE2D2"	383,"MORF4L1"	383,"LRP8"	383,"VPS37D"	383,"ITGA6"	383,"UBXN11"			383,"CABLES2"			383,"RBMS3"	383,"DECR2"	383,"TMEM144"	383,"ST8SIA1"
384,"Actr6"	384,"HSD11B1"				384,"THBS2"	384,"TMEM9B"	384,"CACNA2D3"	384,"MAP3K19"	384,"TF"	384,"ZSCAN12"			384,"CABP1"			384,"RCN1"	384,"TPR"	384,"PKIA"	384,"RWDD2B"
385,"Actr8"	385,"KIAA0232"				385,"EFHD1"	385,"XPO4"	385,"FAM81A"	385,"METRNL"	385,"ALKBH5"	385,"AMFR"			385,"CABYR"			385,"AL035078.4"	385,"GNAO1"	385,"DTNA"	385,"FYN"
386,"Acvr1"	386,"LAS1L"				386,"IFITM3"	386,"KLHL28"	386,"DGKI"	386,"ANO6"	386,"ZC3HC1"	386,"GPBP1L1"			386,"CACHD1"			386,"RDH10"	386,"IL11RA"	386,"CAMSAP2"	386,"NTNG1"
387,"Acvr1b"	387,"LDB1"				387,"ABCB1"	387,"MAGT1"	387,"BRAF"	387,"SAMD9L"	387,"MYH7"	387,"ACE"			387,"CACNA1A"			387,"RGS17"	387,"KIAA0319"	387,"PDE4B"	387,"SPTB"
388,"Acvr1c"	388,"LDLR"				388,"NELL1"	388,"SEC22B"	388,"PSMG3"	388,"AGTRAP"	388,"SLC7A8"	388,"CHCHD6"			388,"CACNA1B"			388,"RGS7"	388,"ORAI1"	388,"UFSP2"	388,"ERC2"
389,"Acvr2a"	389,"LRRC4"				389,"GPR180"	389,"UBL5"	389,"CABP1"	389,"RIC8A"	389,"SLC22A17"	389,"ZFYVE28"			389,"CACNA1E"			389,"RIN2"	389,"ZC3H12B"	389,"RIC8B"	389,"ACAT2"
390,"Acvrl1"	390,"LRRC4C"				390,"GSTM1"	390,"SDHD"	390,"EXTL1"	390,"PDE4DIP"	390,"CAPN3"	390,"ZER1"			390,"CACNA1G"			390,"RIT2"	390,"PCDHAC1"	390,"STAT1"	390,"CLVS1"
391,"Acy1"	391,"LZTR1"				391,"DAB2"	391,"RHOBTB3"	391,"PTPDC1"	391,"PARD6G"	391,"EZR"	391,"RPL8"			391,"CACNA2D1"			391,"RNF112"	391,"MAPK8IP1"	391,"NUP88"	391,"PCYT1B"
392,"Acyp1"	392,"MACROD2"				392,"PSENEN"	392,"ACAP2"	392,"KCNB1"	392,"WDR6"	392,"RFFL"	392,"MPP3"			392,"CACNA2D2"			392,"RNF217"	392,"KCNA1"	392,"GNAI1"	392,"ZNF394"
393,"Acyp2"	393,"LZTS2"				393,"JAK2"	393,"SEC22A"	393,"SV2A"	393,"GLDC"	393,"DPYSL2"	393,"CCNF"			393,"CACNG2"			393,"RPL38"	393,"THRA"	393,"SYNM"	393,"LDLRAD4"
394,"Adal"	394,"MAOA"				394,"ACER2"	394,"JMJD1C"	394,"NAE1"	394,"CA8"	394,"TGFB2"	394,"NXF1"			394,"CACNG7"			394,"RPS14"	394,"HS6ST1"	394,"NCOA1"	394,"DPP10"
395,"Adam10"	395,"MAOB"				395,"SLC16A2"	395,"EIF1AX"	395,"FAM131B"	395,"SPTY2D1"	395,"GPATCH2"	395,"STX5"			395,"CACUL1"			395,"RPS15A"	395,"PRKCZ"	395,"FAM13C"	395,"PSME2"
396,"Adam11"	396,"MAP1A"				396,"CEPT1"	396,"DCLRE1A"	396,"IQCC"	396,"WSCD1"	396,"XYLB"	396,"ALPL"			396,"CACYBP"			396,"RREB1"	396,"HLF"	396,"STAU2"	396,"SLC1A3"
397,"Adam15"	397,"MAPK3"				397,"SLC35B3"	397,"RCN2"	397,"FNDC5"	397,"GREM2"	397,"UPRT"	397,"IGSF8"			397,"CADM1"			397,"RSL24D1"	397,"JAKMIP1"	397,"UBE2A"	397,"TMEM178A"
398,"Adam17"	398,"MARK1"				398,"PRRG3"	398,"STT3B"	398,"KALRN"	398,"SCRIB"	398,"MAP3K1"	398,"PEX19"			398,"CADM2"			398,"RWDD2A"	398,"ANPEP"	398,"CNN2"	398,"HMGCL"
399,"Adam19"	399,"MBD1"				399,"NETO1"	399,"ALDH6A1"	399,"BRSK1"	399,"SOX2"	399,"PTGS1"	399,"BROX"			399,"CADM3"			399,"RWDD4"	399,"WIPF2"	399,"NSMCE4A"	399,"DNAJB11"
400,"Adam1a"	400,"MBD3"				400,"GCLM"	400,"LMBRD2"	400,"VPS11"	400,"RAP2B"	400,"CRAT"	400,"CNST"			400,"CALD1"			400,"RYR2"	400,"ZNF518A"	400,"EEF1B2"	400,"GPM6A"
401,"Adam22"	401,"MBD4"				401,"ABCA1"	401,"HCFC2"	401,"FDPS"	401,"SGSH"	401,"NANS"	401,"CCDC74A"			401,"CALM2"			401,"SAMD4A"	401,"BOD1L2"	401,"U2SURP"	401,"DAB1"
402,"Adam23"	402,"MBD5"				402,"FBXO32"	402,"FOXN2"	402,"PLXDC1"	402,"YIPF6"	402,"IKZF5"	402,"HPGDS"			402,"CALN1"			402,"SAP130"	402,"KIAA2013"	402,"SCAF11"	402,"LRFN1"
403,"Adam9"	403,"MBD6"				403,"ERBB4"	403,"TM9SF3"	403,"PAQR4"	403,"HHIPL1"	403,"BLNK"	403,"CDC42EP3"			403,"CALU"			403,"SCN2A"	403,"PPCDC"	403,"SUCLG2"	403,"PEX5"
404,"Adamts1"	404,"MBOAT7"				404,"MEMO1"	404,"ARL6"	404,"GNG3"	404,"BACE2"	404,"SORBS1"	404,"TMEM169"			404,"CALY"			404,"SDK1"	404,"SHROOM2"	404,"TRIM23"	404,"PPP1R15A"
405,"Adamts10"	405,"MCM4"				405,"GUCY1A2"	405,"MAD2L1"	405,"SLC45A1"	405,"LIMK2"	405,"TREM2"	405,"SRGAP2"			405,"CAMK2A"			405,"SEC23A"	405,"CTAGE9"	405,"MAGI1"	405,"SRGAP2"
406,"Adamts15"	406,"MCPH1"				406,"PENK"	406,"ILVBL"	406,"MYSM1"	406,"CADM1"	406,"FKBP5"	406,"TGFBR2"			406,"CAMK2B"			406,"SEL1L"	406,"SLC25A38"	406,"CDC42BPA"	406,"DUSP1"
407,"Adamts17"	407,"MDGA2"				407,"PRKCQ"	407,"KITLG"	407,"EXTL2"	407,"PTTG1IP"	407,"SRPK1"	407,"GTPBP8"			407,"CAMKK2"			407,"SEMA4D"	407,"NLGN2"	407,"ZNF442"	407,"DNAJC18"
408,"Adamts2"	408,"MECP2"				408,"SV2B"	408,"HSPA12B"	408,"VSNL1"	408,"CCBE1"	408,"HSP90AB1"	408,"PPM1K"			408,"CAMKV"			408,"SENP7"	408,"TRAPPC12"	408,"AKAP11"	408,"TNC"
409,"Adamts20"	409,"MED12L"				409,"RNF121"	409,"PAQR3"	409,"NOSTRIN"	409,"TNFAIP8L3"	409,"CDC5L"	409,"TIPARP"			409,"CAMSAP1"			409,"SERGEF"	409,"TMEM138"	409,"MYEF2"	409,"UNC5C"
410,"Adamts3"	410,"MED13"				410,"DDX3X"	410,"HS2ST1"	410,"DHX57"	410,"RBM12B"	410,"HNRNPH3"	410,"EXO5"			410,"CAMSAP3"			410,"SFSWAP"	410,"SAMM50"	410,"ANXA7"	410,"OLFM3"
411,"Adamts4"	411,"MED13L"				411,"YIPF6"	411,"CTNNAL1"	411,"SLC22A15"	411,"CSF1"	411,"IFT74"	411,"CAMKV"			411,"CAMTA2"			411,"SFXN1"	411,"AP4B1"	411,"ERP44"	411,"WASF3"
412,"Adamts8"	412,"MEF2C"				412,"CLK4"	412,"LBR"	412,"ATP1A1"	412,"MAML2"	412,"PCSK5"	412,"EBF1"			412,"CAPN2"			412,"SGCZ"	412,"STAM2"	412,"LGMN"	412,"PCDHGA6"
413,"Adamtsl1"	413,"MEGF10"				413,"SLC20A1"	413,"ARF4"	413,"TMEM169"	413,"TMED9"	413,"SCD"	413,"CCDC127"			413,"CAPN3"			413,"SHANK2"	413,"TTC27"	413,"P2RY13"	413,"PCDHGA10"
414,"Adamtsl2"	414,"MEGF11"				414,"CDK7"	414,"DGKB"	414,"ADORA1"	414,"GPRIN3"	414,"HSD3B7"	414,"GRIK2"			414,"CAPNS1"			414,"SLC14A1"	414,"GABPB2"	414,"NUAK1"	414,"ATP2A3"
415,"Adamtsl4"	415,"MEIS2"				415,"P2RX4"	415,"SEC22C"	415,"CLASP2"	415,"ZFP36L1"	415,"BCL7C"	415,"DCBLD1"			415,"CAPRIN1"			415,"SLC6A15"	415,"SRCIN1"	415,"ARHGAP20"	415,"ODC1"
416,"Adamtsl5"	416,"MEMO1"				416,"GTDC1"	416,"RAP1B"	416,"EIF5A2"	416,"KLHDC8B"	416,"HNRNPM"	416,"TMEM200A"			416,"CAPZB"			416,"SLC7A11"	416,"FTSJ1"	416,"STXBP6"	416,"GPCPD1"
417,"Adap1"	417,"MET"				417,"EFNB1"	417,"SSR3"	417,"GMPS"	417,"AIDA"	417,"GADD45B"	417,"DAGLB"			417,"CARHSP1"			417,"SLC7A3"	417,"KIF21B"	417,"ARHGAP21"	417,"TMOD2"
418,"Adap2"	418,"MFRP"				418,"EPHA3"	418,"RPA3"	418,"SMIM14"	418,"GABRA5"	418,"MKNK2"	418,"COG5"			418,"CASKIN2"			418,"SLCO3A1"	418,"ZSCAN18"	418,"DIXDC1"	418,"ARRB2"
419,"Adar"	419,"MIB1"				419,"FHL2"	419,"RNF2"	419,"PRRT3"	419,"PLCD1"	419,"ZDHHC8"	419,"GPR85"			419,"CASP1"			419,"SLIT1"	419,"RASGEF1A"	419,"CLASP2"	419,"ENOPH1"
420,"Adarb1"	420,"MNT"				420,"PDE5A"	420,"C1orf50"	420,"TOPBP1"	420,"LUZP2"	420,"SMARCB1"	420,"TAGAP"			420,"CBFA2T3"			420,"SLIT3"	420,"C1orf52"	420,"TYROBP"	420,"XDH"
421,"Adarb2"	421,"MPP6"				421,"MTHFD1L"	421,"BRWD1"	421,"PIGX"	421,"TCEA1"	421,"YPEL1"	421,"SOX17"			421,"CBL"			421,"SLITRK1"	421,"ARHGEF19"	421,"TAF1B"	421,"KIF26B"
422,"Adat2"	422,"MSANTD2"				422,"FUT9"	422,"ZNF385B"	422,"ABLIM2"	422,"PALM3"	422,"PRODH"	422,"SLC7A3"			422,"CBLB"			422,"SMAD3"	422,"SH3BGRL2"	422,"C1QB"	422,"PAFAH1B2"
423,"Adat3"	423,"MTF1"				423,"TGFBR2"	423,"HEXA"	423,"METAP1"	423,"S100A16"	423,"CYTH4"	423,"CRYL1"			423,"CBLN2"			423,"SMYD3"	423,"PCDHB13"	423,"FGFR1OP2"	423,"TOR3A"
424,"Adck1"	424,"MTHFR"				424,"NUFIP2"	424,"AKR1B1"	424,"PRSS12"	424,"PNRC2"	424,"HIRA"	424,"UBTD1"			424,"CBLN4"			424,"SND1"	424,"FHOD3"	424,"LHFPL2"	424,"IMMT"
425,"Adck2"	425,"METTL26"				425,"KIAA1109"	425,"MTFMT"	425,"MAP9"	425,"SPATS2L"	425,"SH3BP1"	425,"TAF1D"			425,"CBS"			425,"SNTG1"	425,"ELAC1"	425,"CTTNBP2"	425,"XPO1"
426,"Adck5"	426,"MRTFB"				426,"N4BP2"	426,"UNC50"	426,"HHIP"	426,"NUDT11"	426,"GCAT"	426,"CEP57"			426,"CBX3"			426,"SNX16"	426,"NANS"	426,"SPIRE1"	426,"TAPBPL"
427,"Adcy1"	427,"MKX"				427,"ATL2"	427,"RPS6"	427,"ENPP6"	427,"TLE1"	427,"MICALL1"	427,"POLL"			427,"CBX4"			427,"SNX19"	427,"LRRC4B"	427,"LAMTOR5"	427,"DPYSL3"
428,"Adcy2"	428,"MSL3"				428,"NOL9"	428,"CHM"	428,"UBLCP1"	428,"FLNA"	428,"TTC28"	428,"CYYR1"			428,"CBX5"			428,"SOBP"	428,"TMEM132B"	428,"PTP4A1"	428,"TPPP"
429,"Adcy3"	429,"MTOR"				429,"COL4A1"	429,"TMEM168"	429,"SHROOM1"	429,"SRGAP1"	429,"GTPBP1"	429,"TMEM130"			429,"CBX6"			429,"SOCS6"	429,"COQ9"	429,"RSPRY1"	429,"EPB41L1"
430,"Adcy5"	430,"MYH10"				430,"SLCO3A1"	430,"NDUFB1"	430,"DACT2"	430,"METTL9"	430,"TIMP3"	430,"BLCAP"			430,"CBX8"			430,"SOCS7"	430,"PALM"	430,"PSMD6"	430,"SNRPN"
431,"Adcy6"	431,"MYH9"				431,"GREB1L"	431,"CDC42SE2"	431,"SAP30L"	431,"ZMYM1"	431,"CYB5R3"	431,"ZCCHC18"			431,"CCAR1"			431,"SORBS2"	431,"POU6F2"	431,"RSL1D1"	431,"LONRF2"
432,"Adcy7"	432,"MYLK"				432,"KCNK9"	432,"PIGK"	432,"HCN1"	432,"PGAP1"	432,"PACSIN2"	432,"TEF"			432,"CCDC124"			432,"SORCS1"	432,"PDE10A"	432,"ATL1"	432,"USP30"
433,"Adcy8"	433,"MYO16"				433,"IGFBP4"	433,"SMARCA1"	433,"NEUROD6"	433,"LRP10"	433,"RASL10A"	433,"COQ7"			433,"CCDC130"			433,"SORCS3"	433,"MRPS26"	433,"EIF4E3"	433,"OFD1"
434,"Adcy9"	434,"MYO1E"				434,"FANCM"	434,"MANEA"	434,"GPR85"	434,"S100A10"	434,"TOM1"	434,"RRM1"			434,"CCDC136"			434,"SPATS2L"	434,"RALGPS1"	434,"MRFAP1"	434,"PPM1H"
435,"Adcyap1"	435,"MYO5A"				435,"TESC"	435,"ATP6AP2"	435,"RELL2"	435,"ADH5"	435,"CHKB"	435,"DAPK3"			435,"CCDC138"			435,"SPHKAP"	435,"MAPK4"	435,"YEATS2"	435,"PLP1"
436,"Adcyap1r1"	436,"MYO9B"				436,"INTU"	436,"C1GALT1"	436,"ADCY1"	436,"MPZL1"	436,"PDGFB"	436,"CYB5D2"			436,"CCDC141"			436,"SPOCK1"	436,"TYW3"	436,"CDK17"	436,"GRID2"
437,"Add1"	437,"MYT1L"				437,"DMXL2"	437,"NR3C1"	437,"OXR1"	437,"PCDH20"	437,"ZMAT5"	437,"OTUB1"			437,"CCDC142"			437,"SRP19"	437,"EPHA10"	437,"CHCHD3"	437,"CADM3"
438,"Add2"	438,"NAA15"				438,"EML6"	438,"PMS1"	438,"PDP1"	438,"TXNRD1"	438,"SYNGR1"	438,"TMEM68"			438,"CCDC157"			438,"SSX2IP"	438,"DYNLL2"	438,"MRPL39"	438,"LTV1"
439,"Add3"	439,"NACC1"				439,"MFSD1"	439,"LIFR"	439,"NUDT2"	439,"BAZ1A"	439,"MTMR3"	439,"DDB1"			439,"CCDC25"			439,"ST3GAL3"	439,"ASPHD2"	439,"NOTUM"	439,"PSD3"
440,"Adgra1"	440,"NAV2"				440,"ADAMTS17"	440,"DAD1"	440,"DIRAS2"	440,"PNP"	440,"EIF3D"	440,"RPSA"			440,"CCDC57"			440,"ST3GAL6"	440,"DENND2A"	440,"CWF19L2"	440,"SPTAN1"
441,"Adgra2"	441,"NBEA"				441,"DUSP19"	441,"KBTBD6"	441,"ANKS6"	441,"SFMBT2"	441,"TNRC6B"	441,"VASN"			441,"CCDC58"			441,"STARD4"	441,"IGSF8"	441,"BOD1L1"	441,"GABRA2"
442,"Adgra3"	442,"NCKAP1"				442,"ZNF280D"	442,"C21orf91"	442,"STRBP"	442,"TOP1"	442,"SLC25A17"	442,"DDIT4"			442,"CCDC66"			442,"STC1"	442,"SOBP"	442,"PLCL1"	442,"BRINP3"
443,"Adgrb1"	443,"NCKAP5"				443,"CD59"	443,"MTMR6"	443,"CFL2"	443,"TRIM27"	443,"RBX1"	443,"CX3CR1"			443,"CCDC85B"			443,"STUM"	443,"ADCY1"	443,"CHKA"	443,"PRDX6"
444,"Adgrb2"	444,"NCOR1"				444,"RICTOR"	444,"PLRG1"	444,"PHYHIPL"	444,"ZBTB10"	444,"PMM1"	444,"HR"			444,"CCDC85C"			444,"SUCLG2"	444,"ECH1"	444,"MAPRE2"	444,"HSD17B8"
445,"Adgrb3"	445,"NEGR1"				445,"PCDHB16"	445,"EYA1"	445,"PKNOX2"	445,"LGR4"	445,"MLC1"	445,"FNTA"			445,"CCDC88C"			445,"SUMO1"	445,"DUSP28"	445,"NEDD9"	445,"AFF3"
446,"Adgrd1"	446,"NEO1"				446,"EXT1"	446,"C3orf38"	446,"KLHDC2"	446,"HMGN1"	446,"ABHD4"	446,"DNAJC21"			446,"CCDC91"			446,"SYNDIG1"	446,"FAM135B"	446,"NMD3"	446,"CCDC50"
447,"Adgre1"	447,"NF1"				447,"CYS1"	447,"ABCE1"	447,"VDAC2"	447,"ITPRIPL2"	447,"SDR39U1"	447,"USP39"			447,"CCDC92"			447,"SYNRG"	447,"PITPNM1"	447,"FBXL5"	447,"PLEKHH1"
448,"Adgre5"	448,"NFE2L3"				448,"IREB2"	448,"SYN3"	448,"LRTM2"	448,"CLIC1"	448,"PRMT5"	448,"TNIP2"			448,"CCDC97"			448,"SYT1"	448,"NUDT14"	448,"PRUNE2"	448,"LAMA4"
449,"Adgrf5"	449,"NFIA"				449,"CD34"	449,"KIT"	449,"LARP6"	449,"DDAH2"	449,"AP4S1"	449,"PARM1"			449,"CCK"			449,"TAF4"	449,"SLC35F6"	449,"RBFOX1"	449,"NKAIN2"
450,"Adgrg1"	450,"NFIB"				450,"ZBTB41"	450,"METTL5"	450,"CLMP"	450,"IRF9"	450,"SOS2"	450,"RGS14"			450,"CCL28"			450,"TAFA5"	450,"MSRB1"	450,"TNFAIP3"	450,"PEX7"
451,"Adgrg6"	451,"NFIX"				451,"LSM1"	451,"FBXW11"	451,"APBB1"	451,"ARHGEF28"	451,"GSTZ1"	451,"NMD3"			451,"CCNC"			451,"TAX1BP1"	451,"ANKRD13B"	451,"GLDC"	451,"DDX3X"
452,"Adgrl1"	452,"NINL"				452,"MPP3"	452,"ARL5B"	452,"IDH3A"	452,"TMEM167B"	452,"TMED8"	452,"P2RY12"			452,"CCND2"			452,"TBC1D19"	452,"WASF1"	452,"SMC1A"	452,"CYFIP2"
453,"Adgrl2"	453,"NEXMIF"				453,"RASGRP3"	453,"MAP2K6"	453,"PRKCB"	453,"C4B"	453,"AHSA1"	453,"CNBP"			453,"CCND3"			453,"TBC1D22A"	453,"ZW10"	453,"AKAP6"	453,"RTN3"
454,"Adgrl3"	454,"NIPA1"				454,"SCPEP1"	454,"FGD5"	454,"CLPX"	454,"PLEKHO2"	454,"DAAM1"	454,"RAC3"			454,"CCNF"			454,"TBC1D2B"	454,"CDH18"	454,"CX3CR1"	454,"SORL1"
455,"Adgrl4"	455,"NIPA2"				455,"NUP205"	455,"PPP2R5A"	455,"CACNG2"	455,"PEG10"	455,"SNW1"	455,"TPST1"			455,"CCNT1"			455,"TBK1"	455,"FAM81A"	455,"PCNA"	455,"OPALIN"
456,"Adh5"	456,"NIPBL"				456,"KCNA2"	456,"COMMD8"	456,"STX3"	456,"C4A"	456,"DHRS7"	456,"PKIA"			456,"CCNY"			456,"TBL1Y"	456,"TMEM178B"	456,"TIPIN"	456,"KCND2"
457,"Adhfe1"	457,"NLGN1"				457,"MTCH2"	457,"TM9SF2"	457,"SLC27A4"	457,"ANKHD1-EIF4EBP3"	457,"GALNT16"	457,"JAGN1"			457,"CCS"			457,"TBL1X"	457,"OPRL1"	457,"NVL"	457,"AKR1A1"
458,"Adi1"	458,"NLGN2"				458,"CHRNA7"	458,"IFT80"	458,"IRGQ"	458,"ITGB3"	458,"HIF1A"	458,"NETO2"			458,"CCSER1"			458,"TENM3"	458,"SERGEF"	458,"UBXN2B"	458,"RSPO2"
459,"Adipor1"	459,"NLGN3"				459,"SLC39A14"	459,"PSAT1"	459,"RAB4B"	459,"ZBTB8B"	459,"DICER1"	459,"KSR2"			459,"CCT3"			459,"TENM4"	459,"PIP4K2B"	459,"PGGT1B"	459,"ANXA5"
460,"Adipor2"	460,"NR1D1"				460,"KLHDC2"	460,"MRPL15"	460,"CHAF1A"		460,"ZFYVE21"	460,"LRRC8C"			460,"CD151"			460,"THOC3"	460,"ARHGAP39"	460,"SCLT1"	460,"SCRN1"
461,"Adk"	461,"NR2F1"				461,"PCSK7"	461,"SMS"	461,"OTUB1"		461,"MTHFD1"	461,"ZNF274"			461,"CD44"			461,"THSD7B"	461,"FAT3"	461,"IK"	461,"PPDPF"
462,"Adnp"	462,"NR3C2"				462,"FAM13B"	462,"PPA1"	462,"LMBRD1"		462,"CINP"	462,"GPR34"			462,"CD63"			462,"THUMPD2"	462,"CPNE1"	462,"BHLHE41"	462,"FRMD5"
463,"Adnp2"	463,"NR4A2"				463,"ME1"	463,"ZMYM1"	463,"PDHB"		463,"CPNE6"	463,"TCEA2"			463,"CD81"			463,"TIGD2"	463,"APBA1"	463,"PDP2"	463,"LMCD1"
464,"Ado"	464,"NRCAM"				464,"DNAH6"	464,"GALNT14"	464,"CDC40"		464,"NFKBIA"	464,"DCP2"			464,"CDAN1"			464,"TIPARP"	464,"PCDHB6"	464,"BACE1"	464,"SCN1B"
465,"Adora1"	465,"NRP2"				465,"NR3C2"	465,"BRI3"	465,"HR"		465,"EMC9"	465,"DCAKD"			465,"CDC16"			465,"TLE1"	465,"CSTB"	465,"CBX5"	465,"APC"
466,"Adora2b"	466,"NRXN1"				466,"ICMT"	466,"PHF6"	466,"LGI3"		466,"PLTP"	466,"LRRN3"			466,"CDC23"			466,"TMCC3"	466,"CSNK1G2"	466,"SGTB"	466,"VPS37B"
467,"Adpgk"	467,"NCAPH2"				467,"C12orf4"	467,"LRRN1"	467,"GFRA2"		467,"PYGB"	467,"GLRX"			467,"CDC42"			467,"TMEM100"	467,"C15orf39"	467,"DDX18"	467,"NUDT19"
468,"Adprh"	468,"NCOA1"				468,"SNX7"	468,"SCHIP1"	468,"SEMA4C"		468,"NDRG3"	468,"MZT2A"			468,"CDC42BPB"			468,"TMEM117"	468,"MAP6"	468,"NOP58"	468,"KCNMB4"
469,"Adprhl2"	469,"NDUFA5"				469,"NPC2"	469,"PIK3CA"	469,"NSG1"		469,"ADNP"	469,"RBM4B"			469,"CDC42EP3"			469,"TMEM121B"	469,"FOXK2"	469,"GDI2"	469,"RGS4"
470,"Adprm"	470,"NOVA2"				470,"SAMD8"	470,"YES1"	470,"CPLX1"		470,"RAE1"	470,"KLHL15"			470,"CDC42SE2"			470,"TMEM132D"	470,"JAKMIP3"	470,"PJA2"	470,"GRIA3"
471,"Adra1a"	471,"NPAS2"				471,"EMB"	471,"SNX15"	471,"KCNAB1"		471,"PRPF6"	471,"CD34"			471,"CDH11"			471,"TMEM161B"	471,"RGS11"	471,"EIF3M"	471,"RPS3A"
472,"Adra1b"	472,"NRXN2"				472,"GINS4"	472,"BRCA2"	472,"MRPL1"		472,"HRH3"	472,"CYB561D1"			472,"CDH12"			472,"TMEM163"	472,"ZMYM1"	472,"LYRM7"	472,"GRIA4"
473,"Adra1d"	473,"NRXN3"				473,"GCNT4"	473,"STARD4"	473,"KCNAB3"		473,"MRGBP"	473,"ZCCHC12"			473,"CDH13"			473,"TMEM167A"	473,"CPXM1"	473,"MCL1"	473,"NAV2"
474,"Adra2a"	474,"NSD1"				474,"EXOSC1"	474,"GPAA1"	474,"DNAJC18"		474,"GMEB2"	474,"CNTNAP2"			474,"CDH2"			474,"TMEM178B"	474,"TRIP11"	474,"PLA2G7"	474,"SRSF3"
475,"Adra2c"	475,"NTNG1"				475,"HRH1"	475,"SLC35F5"	475,"DLGAP1"		475,"CDC25B"	475,"LINGO2"			475,"CDH20"			475,"TMEM179"	475,"FAH"	475,"ZNF25"	475,"CD200"
476,"Adrb1"	476,"NTNG2"				476,"APIP"	476,"PARP11"	476,"SCRT1"		476,"RASSF2"	476,"UGT8"			476,"CDH22"			476,"TMEM209"	476,"ADRA1A"	476,"FMR1"	476,"SKIL"
477,"Adrm1"	477,"NTRK2"				477,"YEATS4"	477,"PPTC7"	477,"ACYP2"		477,"PDYN"	477,"TMEM167A"			477,"CDH4"			477,"TMEM215"	477,"PANX2"	477,"ETF1"	477,"FRA10AC1"
478,"Adsl"	478,"NTRK3"				478,"LRP10"	478,"METTL8"	478,"KCNS3"		478,"E2F1"	478,"RPL15"			478,"CDH7"			478,"TMEM38B"	478,"AJAP1"	478,"GNS"	478,"OGDH"
479,"Adss"	479,"NUAK1"				479,"OSTM1"	479,"NARS2"	479,"GPR37"		479,"ACTR5"	479,"CHST1"			479,"CDH9"			479,"TMX1"	479,"TSPAN17"	479,"DNAJC1"	479,"RTN1"
480,"Adssl1"	480,"NUDCD2"				480,"ALMS1"	480,"EDEM1"	480,"USP32"		480,"DNTTIP1"	480,"PHYHD1"			480,"CDK12"			480,"TNS3"	480,"CDK2AP1"	480,"TSN"	480,"CNTN5"
481,"Aebp1"	481,"NUP133"				481,"ANLN"	481,"RPL17"	481,"MFN1"		481,"SYNDIG1"	481,"ETV4"			481,"CDK13"			481,"TPRA1"	481,"PGAP2"	481,"ZNF532"	481,"EML2"
482,"Aebp2"	482,"NXPH1"				482,"FAM118B"	482,"PEAR1"	482,"PRKCE"		482,"PIGU"	482,"ARL4D"			482,"CDK14"			482,"TRHR"	482,"UBAC2"	482,"COQ10A"	482,"CDH2"
483,"Aen"	483,"OCRL"				483,"NIPAL2"	483,"ZNF383"	483,"DLK2"		483,"APMAP"	483,"LRRN1"			483,"CDK19"			483,"TRIM32"	483,"MARK1"	483,"N4BP2L2"	483,"DNM3"
484,"Afap1"	484,"OFD1"				484,"GCNT1"	484,"DHX32"	484,"LRRC8D"		484,"CELF4"	484,"EID2B"			484,"CDK8"			484,"TRIM44"	484,"CYB5R1"	484,"CPNE3"	484,"FMO1"
485,"Afap1l1"	485,"OPHN1"				485,"LRRK2"	485,"MRM1"	485,"CAMTA1"		485,"ZNF516"	485,"WDR25"			485,"CDK9"			485,"TRIM9"	485,"ANKHD1"	485,"ARL8A"	485,"FCGRT"
486,"Afap1l2"	486,"OTUD7A"				486,"FIGN"	486,"BEND4"	486,"CTPS1"		486,"CDH20"	486,"GRIN1"			486,"CDKAL1"			486,"TRIOBP"	486,"SLC30A4"	486,"FER"	486,"ANKRD39"
487,"Afdn"	487,"OTX1"				487,"BTAF1"	487,"RGMB"	487,"ADRA1D"		487,"ADNP2"	487,"DPP7"			487,"CDKN1A"			487,"TRIT1"	487,"CCDC85C"	487,"OSBPL1A"	487,"CAV1"
488,"Aff1"	488,"OXTR"				488,"COL5A1"	488,"NALCN"	488,"NEGR1"		488,"NOL4"	488,"MIEF2"			488,"CDKN2AIP"			488,"TP53I11"	488,"CTSD"	488,"PCDHA7"	488,"VAMP8"
489,"Aff2"	489,"P4HA2"				489,"TXNIP"	489,"RFX4"	489,"POP7"		489,"RIOK3"	489,"TBL1XR1"			489,"CDR2L"			489,"TRPM3"	489,"STARD10"	489,"DAP3"	489,"SNAPC1"
490,"Aff3"	490,"PACS1"				490,"RBPJ"	490,"RAPGEF4"	490,"RCAN2"		490,"TBL1X"	490,"JUN"			490,"CDS2"			490,"TSPAN17"	490,"SNAP47"	490,"NACA"	490,"KLHL32"
491,"Aff4"	491,"PACS2"				491,"PWP2"	491,"EIF4E"	491,"ABCG4"		491,"MID1"	491,"DNAJC28"			491,"CDYL"			491,"TSPAN5"	491,"SLC25A20"	491,"ZFR"	491,"SMARCA1"
492,"Afg1l"	492,"PAFAH1B2"				492,"RAB27B"	492,"AP4E1"	492,"C2CD2L"		492,"PRPS2"	492,"FAM20C"			492,"CELF1"			492,"TTLL7"	492,"RUSC2"	492,"METAP2"	492,"PRRX1"
493,"Afg3l1"	493,"PAK1"				493,"CFP"	493,"MMADHC"	493,"FIBP"		493,"CHRDL1"	493,"ALS2CL"			493,"CELF4"			493,"UBE2E2"	493,"TUB"	493,"VAMP4"	493,"ZNF365"
494,"Afg3l2"	494,"PAK2"				494,"RGS5"	494,"MFN1"	494,"EGFL7"		494,"CCDC22"	494,"CSRNP3"			494,"CELF6"			494,"UBP1"	494,"CGREF1"	494,"GRB2"	494,"KCTD4"
495,"Aftph"	495,"PAPOLG"				495,"TXNDC9"	495,"PSTPIP2"	495,"NBEA"		495,"PLP2"	495,"ZNF552"			495,"CELSR1"			495,"UGT8"	495,"UTP6"	495,"CD44"	495,"ZNF536"
496,"Agap1"	496,"PAX6"				496,"KIAA0319"	496,"INTS4"	496,"SYT12"		496,"PLS3"	496,"PER1"			496,"CELSR2"			496,"UNC13C"	496,"PRRG3"	496,"TMED5"	496,"GSK3A"
497,"Agap2"	497,"PBX1"				497,"UNC5C"	497,"PRKG2"	497,"SCAI"		497,"SMARCA1"	497,"LDLRAD3"			497,"CENPC"			497,"UNC5D"	497,"NACAD"	497,"RPS25"	497,"FEZ1"
498,"Agap3"	498,"PCCA"				498,"FABP5"	498,"SLC25A32"	498,"UQCRH"		498,"RBBP7"	498,"ALOX12B"			498,"CENPT"			498,"UPP2"	498,"PRKCA"	498,"ST13"	498,"MAP2"
499,"Agbl3"	499,"PCCB"				499,"CMTM6"	499,"THSD4"	499,"NET1"		499,"CDK16"	499,"ALOX15B"			499,"CENPU"			499,"USP6NL"	499,"SSTR2"	499,"SGCB"	499,"NRCAM"
500,"Agbl4"	500,"PATJ"				500,"SPARC"	500,"FAM91A1"	500,"CD34"		500,"USP11"	500,"MCFD2"			500,"CEP128"			500,"UST"	500,"CTAGE4"	500,"LANCL1"	500,"TMX1"
501,"Agbl5"	501,"PCDH10"				501,"DPP4"	501,"TAF4B"	501,"PITPNA"		501,"RBM3"	501,"ZFP3"			501,"CEP135"			501,"UXS1"	501,"PAFAH2"	501,"ACTN2"	501,"SCN1A"
502,"Agfg1"	502,"PCDH11X"				502,"B3GALT1"	502,"AASDH"	502,"RALGAPA1"		502,"ARMCX3"	502,"KCTD2"			502,"CEP164"			502,"VAV3"	502,"UBA52"	502,"LY86"	502,"SNTG1"
503,"Agfg2"	503,"PCDH15"				503,"RARG"	503,"NKD1"	503,"PELI3"		503,"CAB39L"	503,"GPR137C"			503,"CEP170B"			503,"VPS13D"	503,"ARHGEF25"	503,"PLEK"	503,"UCHL1"
504,"Aggf1"	504,"PCDH19"				504,"TSHZ2"	504,"SLU7"	504,"UGT8"		504,"KLF5"	504,"FKRP"			504,"CEP290"			504,"VWC2"	504,"ATXN7L3"	504,"ILF2"	504,"OTUD7A"
505,"Agk"	505,"PCDH9"				505,"PCCA"	505,"SPCS2"	505,"GLMN"		505,"ARHGEF7"	505,"SGSH"			505,"CEP350"			505,"DYNC2I1"	505,"EBF1"	505,"RPL30"	505,"PCDHB9"
506,"Agl"	506,"PCDHA1"				506,"TAF1B"	506,"ACAD9"	506,"SEZ6L2"		506,"SLC25A15"	506,"P2RY13"			506,"CEP70"			506,"WIPF2"	506,"EIF4EBP3"	506,"PDE4DIP"	506,"HADHA"
507,"Agmat"	507,"PCDHA10"				507,"MTPAP"	507,"SUZ12"	507,"DHX36"		507,"TSC22D1"	507,"RNF41"			507,"CEP85L"			507,"XKR4"	507,"WDR83"	507,"HIVEP2"	507,"GABRA1"
508,"Agmo"	508,"PCDHA11"				508,"SYAP1"	508,"IFT52"	508,"ATR"		508,"ZNF629"	508,"IBA57"			508,"CERS4"			508,"XPR1"	508,"PAQR7"	508,"TRIM44"	508,"CRTAC1"
509,"Ago1"	509,"PCDHA13"				509,"GCNT2"	509,"MMP16"	509,"PDIK1L"		509,"HSF4"	509,"LIMK2"			509,"CHADL"			509,"XYLT1"	509,"ZSWIM5"	509,"ARRDC3"	509,"DCTN1"
510,"Ago2"	510,"PCDHA2"				510,"PEG3"	510,"GMPR"	510,"FAM131A"		510,"CORO1A"	510,"RWDD4"			510,"CHAF1A"			510,"YAF2"	510,"B4GALNT1"	510,"DCTN4"	510,"ATP6V0E1"
511,"Ago3"	511,"PCDHA3"				511,"UNC13C"	511,"CNOT7"	511,"DCTN2"		511,"MAPK3"	511,"RESP18"			511,"CHCHD3"			511,"YWHAH"	511,"ACADL"	511,"CTDSP1"	511,"SCO1"
512,"Ago4"	512,"NUP155"				512,"WIPI1"	512,"ZDHHC21"	512,"ZNF25"		512,"PLLP"	512,"RABIF"			512,"CHD2"			512,"ZBTB10"	512,"WNT10A"	512,"FCGR1B"	512,"FUNDC2"
513,"Agpat1"	513,"NXF1"				513,"FNDC1"	513,"ATP8A1"	513,"PCSK1"		513,"PARD6A"	513,"TMEM50A"			513,"CHD4"			513,"ZBTB20"	513,"ZBTB7A"	513,"CCDC88A"	513,"IQCJ-SCHIP1"
514,"Agpat3"	514,"PCDHA4"				514,"ZNF2"	514,"UBR3"	514,"DPP10"		514,"ZNF821"	514,"OLFML1"			514,"CHD6"			514,"ZBTB46"	514,"SLC35F3"	514,"KCNJ2"	514,"DGKI"
515,"Agpat4"	515,"PCDHA5"				515,"NHS"	515,"INTS8"	515,"ZBTB8OS"		515,"NDRG4"	515,"ACTG1"			515,"CHERP"			515,"ZNF277"	515,"DENND4B"	515,"ZBTB41"	515,"ANKS1B"
516,"Agpat5"	516,"PCDHA6"				516,"SORT1"	516,"SNRPE"	516,"PRR18"		516,"SETD6"	516,"VPS33B"			516,"CHGA"			516,"ZNF462"	516,"ECHDC2"	516,"XPOT"	516,"PPM1K"
517,"Agps"	517,"PCDHA7"				517,"INPP5F"	517,"SRP72"	517,"EID2"		517,"SLC38A7"	517,"ADAP2"			517,"CHID1"			517,"ZNF850"	517,"SEZ6L2"	517,"HACE1"	517,"CCDC141"
518,"Agrn"	518,"PCDHA8"				518,"PLXNC1"	518,"SMCHD1"	518,"LPCAT4"		518,"SMPD3"	518,"NIPSNAP1"			518,"CHKB"			518,"ZNF831"	518,"RPL5"	518,"RAPGEF2"	518,"DNAJC12"
519,"Agtpbp1"	519,"PCDHA9"				519,"ST7L"	519,"RAB8B"	519,"DIRAS1"		519,"WDR59"	519,"CMSS1"			519,"CHL1"			519,"ZMAT4"	519,"FBXO45"	519,"SERINC1"	519,"RAB33A"
520,"Agtrap"	520,"PCDHAC1"				520,"PHKA2"	520,"CRYZ"	520,"RIMKLA"		520,"CMC2"	520,"FMNL1"			520,"CHMP7"			520,"ZMIZ1"	520,"PRKAB1"	520,"PLAA"	520,"CCDC74B"
521,"Ahctf1"	521,"PCM1"				521,"SEC23B"	521,"ATP13A4"	521,"KCNA2"		521,"SEC14L5"	521,"NOTUM"			521,"CHN1"			521,"ZMYND11"	521,"NFIX"	521,"RPS27"	521,"RETSAT"
522,"Ahcy"	522,"PDE1C"				522,"DGKH"	522,"SLC25A29"	522,"ARIH2"		522,"HAGHL"	522,"RBM11"			522,"CHP1"			522,"ZNRF1"	522,"LIMK1"	522,"PRKAG1"	522,"RPL11"
523,"Ahcyl1"	523,"PDK2"				523,"TTC39B"	523,"STXBP4"	523,"SAMD12"		523,"FBXO31"	523,"HGS"			523,"CHRM1"			523,"ZRANB3"	523,"NOP10"	523,"MRPL13"	523,"RALYL"
524,"Ahcyl2"	524,"PER1"				524,"RALGPS2"	524,"COMMD1"	524,"UBE2N"		524,"EEF2K"	524,"PRKG1"			524,"CHRM3"				524,"RAMP2"	524,"ASH1L"	524,"TREM2"
525,"Ahdc1"	525,"PER2"				525,"MRO"	525,"PTPN4"	525,"ASB8"		525,"UBFD1"	525,"KCNIP4"			525,"CHRNA4"				525,"NLK"	525,"ABI2"	525,"SLC6A15"
526,"Ahi1"	526,"PEX7"				526,"DHRS7B"	526,"TRPM7"	526,"ADAMTSL1"		526,"GGA2"	526,"RASA3"			526,"CHST10"				526,"ASCC2"	526,"ZNF608"	526,"ARHGAP4"
527,"Ahnak"	527,"PHF2"				527,"LUZP2"	527,"UHRF1BP1L"	527,"NDUFV2"		527,"CPPED1"	527,"F8A3"			527,"CHST11"				527,"TMEM101"	527,"THG1L"	527,"CCDC85A"
528,"Ahr"	528,"PHF21A"				528,"MTX2"	528,"SPG21"	528,"CSRNP3"		528,"DNAJA3"	528,"ZNRF1"			528,"CHSY1"				528,"TXNDC12"	528,"LIMS1"	528,"USP31"
529,"Ahsa1"	529,"PHF3"				529,"FSTL1"	529,"APPBP2"	529,"EIF3K"		529,"XYLT1"	529,"MAGEE2"			529,"CIC"				529,"GCDH"	529,"TRA2B"	529,"PLGRKT"
530,"Ahsa2"	530,"PHF8"				530,"MMAB"	530,"RPL37A"	530,"FARSA"		530,"SYT17"	530,"ZNF397"			530,"CISD2"				530,"RELL2"	530,"NBN"	530,"POLR2A"
531,"AI115009"	531,"PHIP"				531,"BMP1"	531,"TLE6"	531,"TMEM125"		531,"LACTB"	531,"MT1X"			531,"CIZ1"				531,"NEFH"	531,"YWHAE"	531,"RPS8"
532,"AI413582"	532,"NSD2"				532,"UBR5"	532,"TUBGCP5"	532,"ELMOD2"		532,"IGDCC4"	532,"DHRS4L2"			532,"CKB"				532,"MRPL37"	532,"MRPS9"	532,"GAP43"
533,"AI480526"	533,"PHRF1"				533,"CYP7B1"	533,"RAB18"	533,"ALOX12B"		533,"FAH"	533,"SPRY4"			533,"CLASP1"				533,"EIF3K"	533,"EIF2S3"	533,"CSF1R"
534,"AI504432"	534,"PIK3R2"				534,"GATM"	534,"EFR3A"	534,"R3HDM2"		534,"RPAP1"	534,"SRSF10"			534,"CLASRP"				534,"PNMA1"	534,"FCGR1A"	534,"MCCC2"
535,"AI593442"	535,"PLCB1"				535,"ZRANB3"	535,"CRYZL1"	535,"ZNF48"		535,"TMEM87A"	535,"ASAH2"			535,"CLDN10"				535,"TEN1"	535,"CKAP5"	535,"DENND5B"
536,"AI597479"	536,"PLCD4"				536,"LDHA"	536,"PON2"	536,"C3orf80"		536,"DTWD1"	536,"NELFB"			536,"CLEC2L"				536,"DKK3"	536,"HSPA2"	536,"SAP30L"
537,"AI837181"	537,"PLXNA3"				537,"GNG11"	537,"TPRKB"	537,"LYNX1"		537,"DMXL2"	537,"TSPYL1"			537,"CLGN"				537,"SSTR3"	537,"SAMD8"	537,"RPL28"
538,"AI854703"	538,"PLXNA4"				538,"HRK"	538,"PIKFYVE"	538,"HARBI1"		538,"ZFAND1"	538,"SH2D5"			538,"CLIC5"				538,"NCBP1"	538,"CTR9"	538,"CALM2"
539,"AI987944"	539,"PLXNB1"				539,"TMPPE"	539,"GLO1"	539,"MAP6D1"		539,"CA2"	539,"SERPINA3"			539,"CLIP1"				539,"PPP1R3F"	539,"MYBPH"	539,"RIT2"
540,"Aida"	540,"PNPLA7"				540,"GPRIN3"	540,"RNASEH2B"	540,"CUEDC1"		540,"DECR1"	540,"NUDT11"			540,"CLIP2"				540,"MPP2"	540,"ZNF552"	540,"FMN2"
541,"Aif1"	541,"POGZ"				541,"TRAPPC2L"	541,"TRIM23"	541,"AATK"		541,"CALB1"	541,"CACNA1H"			541,"CLIP3"				541,"BCAT2"	541,"C12orf45"	541,"ARNT2"
542,"Aif1l"	542,"POMGNT1"				542,"EPB41L5"	542,"SYPL1"	542,"ADO"		542,"JPH1"	542,"DAPK1"			542,"CLMN"				542,"DOCK3"	542,"HAT1"	542,"PPP1R16B"
543,"Aifm1"	543,"POMT1"				543,"IFT74"	543,"ITGB8"	543,"ZNF804B"		543,"STK3"	543,"ARID5A"			543,"CLP1"				543,"RBM48"	543,"PHAX"	543,"PHKG1"
544,"Aifm2"	544,"POU3F3"				544,"B2M"	544,"CCDC58"	544,"KBTBD3"		544,"EIF3E"	544,"MAFG"			544,"CLPTM1"				544,"BRI3"	544,"KIF2A"	544,"PTPRZ1"
545,"Aifm3"	545,"PPFIA1"				545,"RPS6KA5"	545,"CBWD3"	545,"CACNB4"		545,"TRPS1"	545,"GAL3ST4"			545,"CLSTN2"				545,"YPEL3"	545,"PBDC1"	545,"GPR158"
546,"Aig1"	546,"PPM1D"				546,"TPM3"	546,"UNC80"	546,"NXPH3"		546,"UBR5"	546,"OGDHL"			546,"CLTA"				546,"ATP1A3"	546,"SH2D1A"	546,"NCAM2"
547,"Aimp1"	547,"PPP2CA"				547,"GABRG1"	547,"IPO8"	547,"PLCB1"		547,"SQLE"	547,"ENTPD6"			547,"CLTC"				547,"LYSMD2"	547,"DDHD2"	547,"NR4A1"
548,"Aimp2"	548,"PPP2R1B"				548,"MAOA"	548,"GLT8D2"	548,"RGS7"		548,"SLC39A14"	548,"MPEG1"			548,"CLVS1"				548,"SFXN5"	548,"PDPN"	548,"NCAM1"
549,"Aip"	549,"PPP2R5D"				549,"ADAMTS1"	549,"DECR1"	549,"SLC8A1"		549,"LEPROTL1"	549,"ATAD3A"			549,"CLVS2"				549,"NMNAT2"	549,"PSME1"	549,"CNKSR2"
550,"Ajap1"	550,"PREX1"				550,"GALNT10"	550,"SNX24"	550,"PCP4"		550,"DCTN6"	550,"OCLN"			550,"CMC1"				550,"LIN52"	550,"EHBP1"	550,"HADH"
551,"Ajm1"	551,"PRICKLE1"				551,"CYB561D2"	551,"USP37"	551,"GRIN2A"		551,"R3HCC1"	551,"F8A1"			551,"CMC2"				551,"SENP3"	551,"RPS15A"	551,"STMN4"
552,"Ak1"	552,"PRICKLE2"				552,"MBTD1"	552,"GPR155"	552,"POU6F1"		552,"NUCB1"	552,"PLCG2"			552,"CMIP"				552,"AAAS"	552,"FAM120A"	552,"BHLHB9"
553,"Ak2"	553,"PRKAR1B"				553,"LAMC1"	553,"LYRM2"	553,"EFNA5"		553,"GYS1"	553,"FCHSD1"			553,"CMPK1"				553,"WARS2"	553,"AMFR"	553,"ADAM22"
554,"Ak3"	554,"PRKCA"				554,"NEK1"	554,"PCNP"	554,"NDUFA12"		554,"SNRNP70"	554,"S100A6"			554,"CMTM4"				554,"RASL10B"	554,"EIF2S1"	554,"MAPK1IP1L"
555,"Ak4"	555,"PRKCB"				555,"ZNF518A"	555,"RAB3C"	555,"ANKS1B"		555,"CLPTM1"	555,"TFDP1"			555,"CMTM5"				555,"KCND3"	555,"CCDC112"	555,"FGF14"
556,"Ak5"	556,"PRKD1"				556,"ADAMTS15"	556,"MAPK8"	556,"FAF1"		556,"SF3A2"	556,"ZNF442"			556,"CMTR1"				556,"FBXL18"	556,"C1QC"	556,"CA5B"
557,"Ak6"	557,"PRKDC"				557,"HOOK1"	557,"ZNF770"	557,"INPP5J"		557,"TRMT1"	557,"F8A2"			557,"CNNM2"				557,"ZNF160"	557,"ATF6"	557,"TBC1D13"
558,"Ak6"	558,"PRODH"				558,"GLB1L"	558,"MEGF10"	558,"NRBP2"		558,"NOVA2"	558,"TOX"			558,"CNOT1"				558,"NSMCE1"	558,"MLH1"	558,"GRIA2"
559,"Akain1"	559,"PRPF39"				559,"SLC39A11"	559,"ZFAND6"	559,"SV2B"		559,"SYDE1"	559,"SAMD5"			559,"CNOT11"				559,"KCNH1"	559,"PSMA3"	559,"ASCC3"
560,"Akap1"	560,"PRR12"				560,"CGRRF1"	560,"ARNT"	560,"KCNQ5"		560,"GPI"	560,"SPRN"			560,"CNOT3"				560,"WWC1"	560,"GNPDA2"	560,"SYBU"
561,"Akap10"	561,"PRUNE2"				561,"MED14"	561,"PIK3CB"	561,"SETD4"		561,"PIAS4"	561,"ZDHHC18"			561,"CNOT4"				561,"ZCCHC18"	561,"FEZ2"	561,"DECR1"
562,"Akap11"	562,"PSD3"				562,"CHAC2"	562,"SUGT1"	562,"NAP1L3"		562,"CACTIN"	562,"BAG6"			562,"CNOT8"				562,"PCGF2"	562,"UTP14A"	562,"TNFSF10"
563,"Akap12"	563,"PSMD12"				563,"WDR38"	563,"NAE1"	563,"NAP1L2"		563,"CCDC9"	563,"AKT1S1"			563,"CNPY3"				563,"NOL4"	563,"RPL32"	563,"HECW2"
564,"Akap13"	564,"PTBP2"				564,"TGM2"	564,"TGFB3"	564,"ZDHHC17"		564,"HNRNPUL1"	564,"TRIM27"			564,"CNR1"				564,"EIF2B4"	564,"XIAP"	564,"SSR3"
565,"Akap17b"	565,"PTCHD1"				565,"PTPN14"	565,"ZNF345"	565,"KCNJ11"		565,"PLIN3"	565,"TRIQK"			565,"CNRIP1"				565,"CHD3"	565,"BLOC1S2"	565,"USP9X"
566,"Akap5"	566,"PRKN"				566,"PMM2"	566,"GFM2"	566,"HAPLN4"		566,"ICAM5"	566,"SDHAF1"			566,"CNTFR"				566,"SERHL2"	566,"COMMD3"	566,"DPYSL2"
567,"Akap6"	567,"PHF12"				567,"PPCDC"	567,"CEP350"	567,"GABRD"		567,"CD33"	567,"MT1A"			567,"CNTN1"				567,"TAPBP"	567,"HNRNPD"	567,"TRIM2"
568,"Akap7"	568,"PJA1"				568,"PNRC1"	568,"WWP1"	568,"SECISBP2"		568,"MEIS3"	568,"TRIM59"			568,"CNTN4"				568,"GDPD1"	568,"ATF2"	568,"HPS1"
569,"Akap8"	569,"POLR3A"				569,"ETV4"	569,"ARL8B"	569,"MCRS1"		569,"PTPRS"	569,"HAUS7"			569,"CNTN6"				569,"MATK"	569,"EIF4A3"	569,"IQSEC1"
570,"Akap8l"	570,"PPP1R9B"				570,"GABRG3"	570,"NRAS"	570,"FANCM"		570,"RAB3D"	570,"ARL2"			570,"CNTNAP1"				570,"TNR"	570,"SERPINB9"	570,"DHRS3"
571,"Akap9"	571,"PPP5C"				571,"ARHGEF19"	571,"BAG4"	571,"PRKAR1B"		571,"BCAT2"	571,"HEXA"			571,"CNTNAP2"				571,"ARHGAP32"	571,"CCSER2"	571,"EXT1"
572,"Akirin1"	572,"PTEN"				572,"ZBTB34"	572,"DCN"	572,"SBK1"		572,"MIER2"	572,"NCKIPSD"			572,"COA7"				572,"TMEM132D"	572,"TNKS"	572,"SLC40A1"
573,"Akirin2"	573,"PTGS2"				573,"HSPG2"	573,"FRAT2"	573,"COL25A1"		573,"PPP2R1A"	573,"DDAH2"			573,"COASY"				573,"APH1A"	573,"YME1L1"	573,"PPP2R2B"
574,"Akna"	574,"PTK7"				574,"HMGB1"	574,"SLITRK2"	574,"VWC2"		574,"PRPF31"	574,"AP1G2"			574,"COBL"				574,"MAGEE2"	574,"ADAM9"	574,"SLC7A14"
575,"Akr1a1"	575,"PTPN11"				575,"IGFBP3"	575,"CLIC4"	575,"FAM78B"		575,"JAK3"	575,"FASTKD5"			575,"COG3"				575,"ATRNL1"	575,"PPIG"	575,"GPR176"
576,"Akr1b10"	576,"PTPRB"				576,"TAOK1"	576,"PTGS1"	576,"TMEM63A"		576,"KCNN1"	576,"TMEM167B"			576,"COG4"				576,"DCAF12L2"	576,"BZW1"	576,"HABP4"
577,"Akr1b3"	577,"PTPRT"				577,"RBM12B"	577,"G2E3"	577,"FAM217B"		577,"ELL"	577,"C14orf132"			577,"COG5"				577,"SENP3-EIF4A1"	577,"SNW1"	577,"APP"
578,"Akr1c14"	578,"PXDN"				578,"MICAL2"	578,"CCNG1"	578,"NIF3L1"		578,"LSR"	578,"TMEM229A"			578,"COL12A1"				578,"CTIF"	578,"ZEB1"	578,"KDM5C"
579,"Akr1e1"	579,"QRICH1"				579,"PIGF"	579,"EXTL2"	579,"ASB13"		579,"SCN1B"	579,"GET4"			579,"COL15A1"				579,"ARHGAP23"	579,"PSTPIP2"	579,"ZNF627"
580,"Akr7a5"	580,"RAB11FIP5"				580,"BAZ2B"	580,"PKN2"	580,"ESRRG"		580,"CBLL1"	580,"PPIL3"			580,"COL16A1"				580,"KLHL29"	580,"RHOT1"	580,"DZIP1"
581,"Akt1"	581,"RAB2A"				581,"PGPEP1"	581,"MYSM1"	581,"ANAPC7"		581,"MPP6"	581,"PNMA2"			581,"COL1A2"				581,"KCNK6"	581,"RPS13"	581,"PLD5"
582,"Akt1s1"	582,"RAB39B"				582,"SLC41A2"	582,"RPS13"	582,"SCN8A"		582,"CAV2"	582,"KRBOX1"			582,"COL23A1"				582,"CACNA1A"	582,"TNFAIP8"	582,"KIAA0895"
583,"Akt2"	583,"RAB43"				583,"ZDHHC17"	583,"RPS6KA3"	583,"ANXA6"		583,"MET"	583,"PISD"			583,"COL4A1"				583,"GART"	583,"RP2"	583,"RAB40B"
584,"Akt3"	584,"RAC1"				584,"ARRDC3"	584,"FDX1"	584,"LRRC8B"		584,"LMBR1"	584,"AMACR"			584,"COL4A2"				584,"LGI3"	584,"RNF149"	584,"EIF3L"
585,"Aktip"	585,"RAI1"				585,"TTC30B"	585,"SLC36A4"	585,"PSMD12"		585,"LFNG"	585,"PCDHGC4"			585,"COL5A1"				585,"ILKAP"	585,"ZNF441"	585,"PADI2"
586,"Alad"	586,"RALA"				586,"EBF1"	586,"MCM8"	586,"HYLS1"		586,"CHN2"	586,"PRAF2"			586,"COL6A1"				586,"TYRO3"	586,"TRIM26"
587,"Alas1"	587,"RALGAPB"				587,"CA2"	587,"RPS12"	587,"UVRAG"		587,"FKBP14"	587,"ATXN7L3B"			587,"COLGALT2"				587,"ENO2"	587,"TATDN3"
588,"Alas2"	588,"RANBP17"				588,"CEP290"	588,"FUCA1"	588,"ATL1"		588,"NPTX2"	588,"FPGT"			588,"COMMD2"				588,"SIL1"	588,"GPN3"
589,"Alcam"	589,"RAPGEF4"				589,"EMID1"	589,"NF1"	589,"TTC37"		589,"TAF6"	589,"TMEM179"			589,"COMTD1"				589,"TUFM"	589,"SH3KBP1"
590,"Aldh16a1"	590,"RASSF5"				590,"CTSA"	590,"SLC4A7"	590,"PPP1R14C"		590,"WASL"	590,"GAN"			590,"COPG2"				590,"APLP1"	590,"LARP7"
591,"Aldh18a1"	591,"RBFOX1"				591,"ZBTB16"	591,"BACH1"	591,"LRRTM3"		591,"AIMP2"	591,"LUC7L2"			591,"COPS5"				591,"FAM219A"	591,"CEP170"
592,"Aldh1a1"	592,"RBM27"				592,"MGAT4A"	592,"PIK3R4"	592,"SCAMP5"		592,"AGFG2"				592,"COPS7B"				592,"PICK1"	592,"AMD1"
593,"Aldh1a2"	593,"REEP3"				593,"LARP1B"	593,"MID1"	593,"INPP5F"		593,"GLCCI1"				593,"COQ4"				593,"VPS25"	593,"RB1"
594,"Aldh1a3"	594,"RELN"				594,"TPR"	594,"B9D1"	594,"OPA1"		594,"POU6F2"				594,"COQ5"				594,"PHYH"	594,"CCDC91"
595,"Aldh1b1"	595,"RERE"				595,"COL1A1"	595,"ARHGAP5"	595,"LTN1"		595,"TMEM176B"				595,"COQ9"				595,"SLC22A23"	595,"MBD5"
596,"Aldh1l1"	596,"RFX3"				596,"CCDC126"	596,"NUDT4"	596,"PJA2"		596,"BLVRA"				596,"CORO2B"				596,"SORCS1"	596,"RBM43"
597,"Aldh2"	597,"RGS7"				597,"RASA2"	597,"TMEM117"	597,"CHML"		597,"URGCP"				597,"CORO6"				597,"SMARCAL1"	597,"SMN1"
598,"Aldh3a1"	598,"RHEB"				598,"KLF12"	598,"TRIAP1"	598,"CHIC1"		598,"AEBP1"				598,"CORO7"				598,"KIN"	598,"SLFN5"
599,"Aldh3a2"	599,"RIMS1"				599,"NTRK2"	599,"LSM8"	599,"FAM216A"		599,"POLD2"				599,"COX6A1"				599,"KIF5A"	599,"GNB4"
600,"Aldh4a1"	600,"RIMS3"				600,"PCID2"	600,"RPL30"	600,"SLC35B4"		600,"LHX2"				600,"COX7C"				600,"GPR155"	600,"EIF5"
601,"Aldh5a1"	601,"RLIM"				601,"LIX1"	601,"SURF1"	601,"NT5M"		601,"CNTNAP3"				601,"CP"				601,"ACSL6"	601,"WNT5A"
602,"Aldh6a1"	602,"RNF25"				602,"ZBTB10"	602,"PHF10"	602,"SYT3"		602,"TMEM245"				602,"CPLX2"				602,"ABAT"	602,"ARPC3"
603,"Aldh7a1"	603,"RNF38"				603,"NT5C2"	603,"DNAJC3"	603,"KRT222"		603,"ECM2"				603,"CPNE3"				603,"RABIF"	603,"LYRM1"
604,"Aldh9a1"	604,"ROBO2"				604,"APOO"	604,"CRIPT"	604,"VSTM5"		604,"DOCK8"				604,"CPNE4"				604,"CIB1"	604,"BTBD1"
605,"Aldoa"	605,"RORA"				605,"ATPAF2"	605,"LIN7C"	605,"PPME1"		605,"ELAVL2"				605,"CPNE5"				605,"NPNT"	605,"ORC3"
606,"Aldoa"	606,"RORB"				606,"DHRS4"	606,"ACADM"	606,"UBE2QL1"		606,"RGP1"				606,"CPNE7"				606,"APBB1"	606,"RSRC2"
607,"Aldoc"	607,"RPS6KA2"				607,"MGA"	607,"FGF2"	607,"SCRT2"		607,"MPDZ"				607,"CPQ"				607,"CLIP3"	607,"RASSF8"
608,"Alg1"	608,"RPS6KA3"				608,"GIN1"	608,"KIAA0586"	608,"CLEC2L"		608,"PIP5K1B"				608,"CPSF1"				608,"GPR37"	608,"GALK2"
609,"Alg10b"	609,"SAE1"				609,"NCAM2"	609,"PSTK"	609,"ZNF487"		609,"GLIS3"				609,"CPSF2"				609,"SIRPA"	609,"CCNL1"
610,"Alg11"	610,"SAMD11"				610,"ZNF248"	610,"KCNJ16"	610,"TWF2"		610,"BAG1"				610,"CPT1A"				610,"E2F1"	610,"HSPBAP1"
611,"Alg12"	611,"SASH1"				611,"CA10"	611,"CFL2"	611,"FMN1"		611,"NPDC1"				611,"CRB2"				611,"TIAM1"	611,"RAB12"
612,"Alg13"	612,"SATB2"				612,"PAIP2B"	612,"RNF138"	612,"HS3ST5"		612,"ABHD17B"				612,"CRCP"				612,"TMEM176B"	612,"UHRF1BP1L"
613,"Alg14"	613,"SBF1"				613,"MYCBP2"	613,"EIF4E3"	613,"TMEM179"		613,"PDLIM1"				613,"CREB1"				613,"MEF2B"	613,"FYTTD1"
614,"Alg2"	614,"SCFD2"				614,"PPM1L"	614,"AMD1"	614,"STRADA"		614,"ATRNL1"				614,"CREB3"				614,"TRMT5"	614,"RPP38"
615,"Alg3"	615,"SCN1A"				615,"IRAK1"	615,"GLMN"			615,"DNMBP"				615,"CREBBP"				615,"COBL"	615,"DNAJC15"
616,"Alg5"	616,"PCDHAC2"				616,"ATF7IP"	616,"PTGES3"			616,"CXCL12"				616,"CREBZF"				616,"ALDOC"	616,"PRPF38A"
617,"Alg6"	617,"PHB"				617,"TBC1D9"	617,"TMEM135"			617,"ERLIN1"				617,"CREG1"				617,"STK38"	617,"IFNGR1"
618,"Alg8"	618,"PIK3CG"				618,"CNTN1"	618,"LEF1"			618,"MAPK8"				618,"CRELD1"				618,"EIF5A"	618,"UBE2H"
619,"Alg9"	619,"PPP1R1B"				619,"ADAT2"	619,"DMXL1"			619,"NSMCE4A"				619,"CRELD2"				619,"TMEM108"	619,"SLU7"
620,"Alk"	620,"RAD21"				620,"B4GALT1"	620,"MAP3K2"			620,"PALD1"				620,"CRHBP"				620,"FUT9"	620,"TAB2"
621,"Alkbh1"	621,"RIMS2"				621,"MME"	621,"RPL22L1"			621,"CCSER2"				621,"CRHR1"				621,"RPA1"	621,"RRM2B"
622,"Alkbh1"	622,"RIT2"				622,"RAPGEF5"	622,"KIAA0895"			622,"BMPR1A"				622,"CRK"				622,"MON1A"	622,"GPBP1"
623,"Alkbh3"	623,"RSRC1"				623,"LRRC49"	623,"PRKCI"			623,"LIPA"				623,"CRLF3"				623,"TMEM179B"	623,"CHMP5"
624,"Alkbh4"	624,"SATB1"				624,"NOTUM"	624,"COQ5"			624,"GBF1"				624,"CRMP1"				624,"CNPPD1"	624,"CDC5L"
625,"Alkbh5"	625,"SCAF4"				625,"UTP14A"	625,"FSD1L"			625,"SUFU"				625,"CRNKL1"				625,"PSMD13"	625,"BCL2L13"
626,"Alkbh6"	626,"SCN2A"				626,"TNR"	626,"SLC25A36"			626,"ACBD5"				626,"CRTAC1"				626,"STXBP1"	626,"INTS6"
627,"Alkbh7"	627,"SCN8A"				627,"IQCB1"	627,"SLC40A1"			627,"BCCIP"				627,"CRTAP"				627,"GRIK3"	627,"EXOC2"
628,"Alkbh8"	628,"SCP2"				628,"KCTD9"	628,"WDSUB1"			628,"SH3PXD2A"				628,"CRTC1"				628,"HCN1"	628,"PSMD14"
629,"Alms1"	629,"SDC2"				629,"GTF2IRD2B"	629,"DNAJC25"			629,"GLRX3"				629,"CRTC2"				629,"HEMK1"	629,"CEBPZ"
630,"Alox12b"	630,"SEMA5A"				630,"LIPT1"	630,"SF3B1"			630,"TBC1D12"				630,"CRYAB"				630,"FAM117B"	630,"NT5C3A"
631,"Alox8"	631,"SET"				631,"ANKRD29"	631,"WDR76"			631,"AATF"				631,"CRYZL1"				631,"INSM1"	631,"NLN"
632,"Alpk1"	632,"SETBP1"				632,"NFXL1"	632,"RGS7BP"			632,"DHRS11"				632,"CS"				632,"VPS9D1"	632,"MBD4"
633,"Alpl"	633,"SETD1B"				633,"ZFC3H1"	633,"AASDHPPT"			633,"ASPA"				633,"CSE1L"				633,"MAN1C1"	633,"RBM8A"
634,"Als2"	634,"SETD2"				634,"MTMR7"	634,"QPCT"			634,"GALK1"				634,"CSF1"				634,"CPSF4"	634,"SNRPA1"
635,"Als2cl"	635,"SETD5"				635,"AKR1A1"	635,"SNX13"			635,"RAI1"				635,"CSF3R"				635,"SUMO3"	635,"GTF2B"
636,"Alyref"	636,"SETDB1"				636,"NPAT"	636,"SNAPC1"			636,"MED31"				636,"CSGALNACT1"				636,"MLC1"	636,"CIR1"
637,"Amacr"	637,"SEZ6L2"				637,"SLC4A4"	637,"ATF6"			637,"SMARCD2"				637,"CSMD1"				637,"BEX4"	637,"TLK2"
638,"Ambra1"	638,"SF3B1"				638,"TEX261"	638,"HTR2C"			638,"CYTH1"				638,"CSMD2"				638,"PDZD2"	638,"TATDN1"
639,"Amd1"	639,"SGSH"				639,"HTATIP2"	639,"RP2"			639,"MLX"				639,"CSMD3"				639,"VPS45"	639,"ING1"
640,"Amd2"	640,"SGSM3"				640,"KCNK1"	640,"ALG5"			640,"EFTUD2"				640,"CSNK1D"				640,"P2RX4"	640,"GK"
641,"Amdhd2"	641,"SH3RF3"				641,"RASA4"	641,"SPAST"			641,"HLF"				641,"CSNK1G1"				641,"DVL1"	641,"AIF1"
642,"Amer1"	642,"SHANK1"				642,"WWTR1"	642,"BMPR1A"			642,"DPH1"				642,"CSNK2A1"				642,"MASP1"	642,"PPIL3"
643,"Amer2"	643,"SHANK2"				643,"DNAJC27"	643,"AGPS"			643,"WSB1"				643,"CSNK2A3"				643,"MBD3"	643,"ZNF260"
644,"Amer3"	644,"SHANK3"				644,"ZNF483"	644,"XPO1"			644,"SLC9A3R1"				644,"CSPP1"				644,"PIBF1"
645,"Amfr"	645,"SIK1"				645,"ATF2"	645,"CCNE2"			645,"TNFAIP1"				645,"CSRNP2"				645,"SNCB"
646,"Amigo1"	646,"SIN3A"				646,"CACNA1G"	646,"ACAT1"			646,"CDR2L"				646,"CSRNP3"				646,"USP46"
647,"Amigo2"	647,"SLC12A5"				647,"THSD7B"	647,"USP46"			647,"UNC119"				647,"CSTF2T"				647,"DPP6"
648,"Ammecr1l"	648,"SLC1A1"				648,"ENG"	648,"NCAPG2"			648,"SUPT6H"				648,"CSTF3"				648,"TTC9"
649,"Amn1"	649,"SLC1A2"				649,"ENDOD1"	649,"ANXA5"			649,"RAB34"				649,"CTAGE1"				649,"ATRAID"
650,"Amot"	650,"SLC22A15"				650,"C6orf120"	650,"MTO1"			650,"USP46"				650,"CTBP1"				650,"UNC80"
651,"Amotl1"	651,"SLC24A2"				651,"CDH13"	651,"ARSB"			651,"LAMTOR3"				651,"CTBP2"				651,"TMEM151A"
652,"Amotl2"	652,"SLC25A12"				652,"MMRN2"	652,"ISCA2"			652,"MANBA"				652,"CTDSP2"				652,"LMO3"
653,"Ampd2"	653,"SLC25A27"				653,"SDC4"	653,"RBM24"			653,"ZNF330"				653,"CTHRC1"				653,"DESI1"
654,"Ampd3"	654,"SLC25A39"				654,"SPR"	654,"GTF2H3"			654,"CPE"				654,"CTIF"				654,"ADCY2"
655,"Amph"	655,"SLC27A4"				655,"FBXL20"	655,"STRN"			655,"WFS1"				655,"CTNNA1"				655,"SMARCD2"
656,"Amt"	656,"SLC35B1"				656,"ZNF771"	656,"RIOK3"			656,"GRPEL1"				656,"CTNNA2"				656,"SSR2"
657,"Amy1"	657,"SKI"				657,"SSBP3"	657,"AGL"			657,"CLCN3"				657,"CTNNB1"				657,"ALDH16A1"
658,"Amz1"	658,"SLC38A10"				658,"HSPA14"	658,"RC3H2"			658,"GALNT7"				658,"CTNNBIP1"				658,"FBL"
659,"Amz2"	659,"SLC45A1"				659,"RYR3"	659,"DPY19L4"			659,"SOD3"				659,"CTNNBL1"				659,"CLIP2"
660,"Anapc1"	660,"SLC4A10"				660,"ERCC8"	660,"COQ10A"			660,"TRIM2"				660,"CTNND2"				660,"SMU1"
661,"Anapc10"	661,"SLC6A1"				661,"ITGB3"	661,"PTBP2"			661,"TBC1D19"				661,"CTR9"				661,"KCNJ11"
662,"Anapc11"	662,"SLC6A8"				662,"TRIP11"	662,"KIAA0408"			662,"SH3D19"				662,"CTTN"				662,"PPP2R1B"
663,"Anapc13"	663,"SLC7A3"				663,"MEGF11"	663,"NEK7"			663,"SNX25"				663,"CTTNBP2"				663,"EFNA3"
664,"Anapc15"	664,"SLC7A5"				664,"SLCO1A2"	664,"SYT2"			664,"KLHL5"				664,"CTXN1"
665,"Anapc16"	665,"SLC9A6"				665,"SCRG1"	665,"RNF114"			665,"ZBTB16"				665,"CUEDC1"
666,"Anapc2"	666,"SLC9A9"				666,"ERN1"	666,"DDT"			666,"MTCH2"				666,"CUL1"
667,"Anapc4"	667,"SLITRK5"				667,"MSRB3"	667,"C19orf12"			667,"SC5D"				667,"CUL3"
668,"Anapc5"	668,"SMAD4"				668,"EVI5"	668,"BUB3"			668,"VWA5A"				668,"CUL5"
669,"Anapc7"	669,"SMARCA2"				669,"COL23A1"	669,"SOCS5"			669,"DNAJC4"				669,"CUX1"
670,"Angel1"	670,"SMARCA4"				670,"MMS19"	670,"TRA2B"			670,"DTX4"				670,"CUX2"
671,"Angel2"	671,"SMARCC2"				671,"RRAS"	671,"PTEN"			671,"OSBP"				671,"CWC25"
672,"Angpt1"	672,"SMC1A"				672,"VWA3A"	672,"PPM1K"			672,"CCND1"				672,"CX3CL1"
673,"Angptl6"	673,"SMC3"				673,"TICAM1"	673,"PDGFC"			673,"CHORDC1"				673,"CXXC1"
674,"Ank"	674,"SMG6"				674,"MYLK3"	674,"UGT8"			674,"ANAPC15"				674,"CXXC4"
675,"Ank1"	675,"SMURF1"				675,"CTSO"	675,"TMEM161A"			675,"PANX1"				675,"CXXC5"
676,"Ank2"	676,"SNAP25"				676,"PCGF5"	676,"AHR"			676,"ARHGEF17"				676,"CYB561"
677,"Ank3"	677,"SND1"				677,"SELENBP1"	677,"MFSD8"			677,"RNF141"				677,"CYB5D1"
678,"Ankfy1"	678,"SNX14"				678,"HELZ"	678,"CPSF2"			678,"EIF4G2"				678,"CYB5R3"
679,"Ankhd1"	679,"SNX5"				679,"STXBP6"	679,"LYSMD3"			679,"GALNT18"				679,"CYB5RL"
680,"Ankib1"	680,"SON"				680,"MEF2B"	680,"PSMA5"			680,"BIRC2"				680,"CYP20A1"
681,"Ankle2"	681,"SOX5"				681,"ATP10A"	681,"CD164"			681,"SLC1A2"				681,"CYP46A1"
682,"Ankmy2"	682,"SPARCL1"				682,"CDK2AP2"	682,"TYW3"			682,"NAA40"				682,"CYTH3"
683,"Ankra2"	683,"SPAST"				683,"SIRT4"	683,"CHST15"			683,"CD81"				683,"DAB1"
684,"Ankrd10"	684,"SPEN"				684,"ZCCHC9"	684,"SLC25A5"			684,"GTF2H1"				684,"DAB2IP"
685,"Ankrd11"	685,"SRCAP"				685,"THAP2"	685,"UBR1"			685,"VWF"				685,"DACH1"
686,"Ankrd12"	686,"SRGAP3"				686,"TIMP3"	686,"CYYR1"			686,"SELPLG"				686,"DAGLA"
687,"Ankrd13a"	687,"SRSF11"				687,"FGFR1OP2"	687,"KLHL8"			687,"ASIC1"				687,"DAPK1"
688,"Ankrd13b"	688,"SSRP1"				688,"WSB1"	688,"TYW1"			688,"LIN7A"				688,"DAPP1"
689,"Ankrd13c"	689,"ST7"				689,"ALPL"	689,"EEF1E1"			689,"METAP2"				689,"DARS2"
690,"Ankrd13d"	690,"ST8SIA2"				690,"MPPED2"	690,"SLFN5"			690,"LTA4H"				690,"DAXX"
691,"Ankrd16"	691,"STAG1"				691,"KIF26B"	691,"RSPO2"			691,"ARPC3"				691,"DBN1"
692,"Ankrd17"	692,"STX1A"				692,"INO80D"	692,"SCCPDH"			692,"KCNA1"				692,"DBR1"
693,"Ankrd24"	693,"STXBP1"				693,"CSRP1"	693,"SAV1"			693,"ALDH2"				693,"DBX2"
694,"Ankrd26"	694,"STXBP5"				694,"SERPINF1"	694,"GPD2"			694,"CDK2AP1"				694,"DCAF6"
695,"Ankrd27"	695,"SORCS3"				695,"ABCG1"	695,"FASTKD3"			695,"EIF2B1"				695,"DCAF7"
696,"Ankrd28"	696,"SOX6"				696,"DCLK3"	696,"YIPF4"			696,"RFC5"				696,"DCAF8"
697,"Ankrd29"	697,"SUPT16H"				697,"CD74"	697,"THOC7"			697,"TBC1D30"				697,"DCBLD1"
698,"Ankrd33b"	698,"SYAP1"				698,"PBX3"	698,"PLEKHA3"			698,"CAND1"				698,"DCC"
699,"Ankrd34a"	699,"SYBU"				699,"RABGGTB"	699,"SLC35B1"			699,"CHPT1"				699,"DCDC2"
700,"Ankrd34b"	700,"SYN1"				700,"LRRC4C"	700,"FAM126A"			700,"C12orf57"				700,"DCP1A"
701,"Ankrd34c"	701,"SYN2"				701,"SCRN3"	701,"METTL4"			701,"NT5DC3"				701,"DCP2"
702,"Ankrd35"	702,"SYNCRIP"				702,"GREM2"	702,"PAPOLA"			702,"RFX4"				702,"DCTN1"
703,"Ankrd39"	703,"SYNGAP1"				703,"HS1BP3"	703,"CYCS"			703,"DSE"				703,"DCTN5"
704,"Ankrd40"	704,"SRPRA"				704,"TTBK2"	704,"CLCC1"			704,"RWDD1"				704,"DCUN1D2"
705,"Ankrd42"	705,"SYNJ1"				705,"IGSF9B"	705,"OCRL"			705,"TPD52L1"				705,"DCUN1D3"
706,"Ankrd44"	706,"SYT1"				706,"COL25A1"	706,"CUL2"			706,"UST"				706,"DDAH1"
707,"Ankrd45"	707,"TAF1"				707,"IP6K1"	707,"RMI1"			707,"MAPK14"				707,"DDAH2"
708,"Ankrd46"	708,"TAF1C"				708,"SDC2"	708,"SUCLG2"			708,"SOD2"				708,"DDB2"
709,"Ankrd49"	709,"TAF6"				709,"C12orf65"	709,"KAT2B"			709,"FBXO9"				709,"DDHD2"
710,"Ankrd50"	710,"TANC2"				710,"EPAS1"	710,"GTF3C3"			710,"CD83"				710,"DDR2"
711,"Ankrd52"	711,"TAOK1"				711,"USP24"	711,"POLR3C"			711,"GPLD1"				711,"DDX10"
712,"Ankrd54"	712,"TAOK2"				712,"C1orf74"	712,"CAPN7"			712,"ACOT13"				712,"DDX18"
713,"Ankrd6"	713,"TBC1D23"				713,"BOLA3"	713,"VGLL3"			713,"EYA4"				713,"DDX19B"
714,"Ankrd63"	714,"TBC1D5"				714,"GPR68"	714,"ETFDH"			714,"SOBP"				714,"DDX20"
715,"Ankrd9"	715,"TBCK"				715,"SLITRK5"	715,"DENND4A"			715,"NR2E1"				715,"DDX23"
716,"Anks1"	716,"TBL1XR1"				716,"OPLAH"	716,"DTL"			716,"HBS1L"				716,"DDX47"
717,"Anks1b"	717,"TBR1"				717,"DCDC2"	717,"IMPA1"			717,"EPM2A"				717,"DDX49"
718,"Anks3"	718,"TCF20"				718,"EME2"	718,"OSBPL8"			718,"CCND3"				718,"DDX55"
719,"Anks6"	719,"TCF4"				719,"ZNF704"	719,"PIK3C3"			719,"TBP"				719,"DDX59"
720,"Ankzf1"	720,"TERF2"				720,"FBXO2"	720,"PRDX6"			720,"VEGFA"				720,"DDX6"
721,"Anln"	721,"TET2"				721,"MRPS28"	721,"PCSK1"			721,"SLC29A1"				721,"DEAF1"
722,"Ano10"	722,"THRA"				722,"KATNAL1"	722,"PARD6B"			722,"LAMA4"				722,"DEGS1"
723,"Ano3"	723,"TLK2"				723,"CCDC93"	723,"LIX1L"			723,"LY86"				723,"DEK"
724,"Ano4"	724,"TNRC6B"				724,"ING4"	724,"C6orf62"			724,"MAN2A1"				724,"DENND1A"
725,"Ano6"	725,"TOP3B"				725,"EXTL1"	725,"NDUFA1"			725,"SEMA5A"				725,"DENND2A"
726,"Ano8"	726,"SOD1"				726,"SPOCK3"	726,"SVIL"			726,"GHR"				726,"DENND3"
727,"Anp32a"	727,"STK39"				727,"ARFGAP3"	727,"METTL9"			727,"HMGCS1"				727,"DENND4C"
728,"Anp32b"	728,"SYP"				728,"SLC24A4"	728,"SULF1"			728,"NME5"				728,"DENND5B"
729,"Anp32e"	729,"SYT17"				729,"POU3F1"	729,"SEC61G"			729,"MRPS30"				729,"DENR"
730,"Anpep"	730,"TBL1X"				730,"PYROXD2"	730,"USP33"			730,"PFDN1"				730,"DGAT1"
731,"Antxr1"	731,"TEK"				731,"CMYA5"	731,"UTP15"			731,"HMGCR"				731,"DGCR2"
732,"Anxa11"	732,"TET3"				732,"MYO5B"	732,"SPCS3"			732,"PCDHB5"				732,"DGCR8"
733,"Anxa2"	733,"TFB2M"				733,"GNPTG"	733,"MBIP"			733,"CLK4"				733,"DGKA"
734,"Anxa3"	734,"TM9SF4"				734,"STOX2"	734,"TPM1"			734,"CNOT6"				734,"DGKB"
735,"Anxa5"	735,"TMEM134"				735,"SCG5"	735,"MKKS"			735,"RASGRF2"				735,"DGKD"
736,"Anxa6"	736,"TRAF7"				736,"CLIP4"	736,"ARL15"			736,"DROSHA"				736,"DGKG"
737,"Anxa7"	737,"TRAPPC6B"				737,"GHDC"	737,"NUP35"			737,"ARRDC3"				737,"DGKI"
738,"Aopep"	738,"TRAPPC9"				738,"ATP9B"	738,"ANKRD28"			738,"RAD1"				738,"DGKQ"
739,"Aox1"	739,"TRIM33"				739,"SLITRK3"	739,"NNT"			739,"ST8SIA4"				739,"DHCR7"
740,"Ap1ar"	740,"TRIO"				740,"PTPRD"	740,"DICER1"			740,"SKP1"				740,"DHRS3"
741,"Ap1b1"	741,"TNS2"				741,"PDE3B"	741,"CCNH"			741,"NR3C1"				741,"DHRS7B"
742,"Ap1g1"	742,"TRAPPC2L"				742,"TGFB1I1"	742,"PCDH15"			742,"C5orf15"				742,"DHX16"
743,"Ap1g2"	743,"TRIM23"				743,"IGF1"	743,"CCT2"			743,"TRAPPC13"				743,"DHX30"
744,"Ap1m1"	744,"TRIM32"				744,"MRPL33"	744,"GOLGA7"			744,"DPYSL3"				744,"DHX32"
745,"Ap1s1"	745,"TRIP12"				745,"BCAS3"	745,"EIF3C"			745,"ERGIC1"				745,"DHX34"
746,"Ap1s2"	746,"TRPC6"				746,"MAGOH"	746,"CHRM2"			746,"DBN1"				746,"DHX35"
747,"Ap1s3"	747,"TRRAP"				747,"ZNF182"	747,"DCUN1D4"			747,"CNTN3"				747,"DIAPH1"
748,"Ap2a1"	748,"TSC1"				748,"PDE12"	748,"SLC5A3"			748,"TBCCD1"				748,"DIAPH3"
749,"Ap2a2"	749,"TSC2"				749,"COL19A1"	749,"ANO6"			749,"BCL6"				749,"DIO2"
750,"Ap2b1"	750,"TSHZ3"				750,"ST3GAL1"	750,"FBXO16"			750,"NIT2"				750,"DIP2C"
751,"Ap2m1"	751,"TSPAN17"				751,"LMCD1"	751,"SMAD5"			751,"XRN1"				751,"DIRAS2"
752,"Ap2m1-ps"	752,"TSPAN4"				752,"RSF1"	752,"ASCC3"			752,"PDCD10"				752,"DIS3L"
753,"Ap2s1"	753,"TSPAN7"				753,"SIRT7"	753,"TCF12"			753,"NPRL2"				753,"DIS3L2"
754,"Ap3b1"	754,"TTI2"				754,"SNRNP25"	754,"MRPL35"			754,"RPL24"				754,"DISP2"
755,"Ap3b2"	755,"TUBGCP5"				755,"TRNP1"	755,"MKLN1"			755,"C3orf14"				755,"DLAT"
756,"Ap3d1"	756,"UBE3A"				756,"THBD"	756,"RNF180"			756,"FXR1"				756,"DLD"
757,"Ap3m1"	757,"UBE3C"				757,"DBI"	757,"CXorf38"			757,"CBLB"				757,"DLEU7"
758,"Ap3m2"	758,"TSPOAP1"				758,"MRPS31"	758,"VMA21"			758,"SNX4"				758,"DLG1"
759,"Ap3s1"	759,"UBN2"				759,"FDFT1"	759,"TTC33"			759,"FRMD4B"				759,"DLG2"
760,"Ap3s2"	760,"UBR5"				760,"LCA5"	760,"PDE11A"			760,"SLC41A3"				760,"DLG4"
761,"Ap4b1"	761,"UIMC1"				761,"CDK2AP1"	761,"PRPSAP2"			761,"PLXNA1"				761,"DLG5"
762,"Ap4e1"	762,"UNC13A"				762,"PLS1"	762,"FZD3"			762,"CSPG5"				762,"DLGAP1"
763,"Ap4m1"	763,"UNC79"				763,"EXOSC7"	763,"LYSMD4"			763,"CISH"				763,"DLGAP2"
764,"Ap4s1"	764,"UNC80"				764,"AQP11"	764,"SACS"			764,"COMMD2"				764,"DLGAP4"
765,"Ap5m1"	765,"UPF2"				765,"TIA1"	765,"KCNK6"			765,"ARHGEF26"				765,"DMD"
766,"Ap5s1"	766,"UPF3B"				766,"RHOC"	766,"SLC35A5"			766,"DNAH1"				766,"DMTF1"
767,"Ap5z1"	767,"USP15"				767,"OFD1"	767,"TTL"			767,"DGUOK"				767,"DMXL2"
768,"Apaf1"	768,"USP45"				768,"TNS3"	768,"PXK"			768,"LMAN2L"				768,"DNAH5"
769,"Apba1"	769,"USP7"				769,"PLCD3"	769,"DNAJC10"			769,"TTL"				769,"DNAH9"
770,"Apba2"	770,"USP9X"				770,"ETAA1"	770,"HPRT1"			770,"KCNIP3"				770,"DNAJA3"
771,"Apba3"	771,"VAMP2"				771,"GPS2"	771,"ZDHHC13"			771,"EPB41L5"				771,"DNAJB1"
772,"Apbb1"	772,"VPS13B"				772,"LTBP4"	772,"SPRED1"			772,"DNAJC27"				772,"DNAJB12"
773,"Apbb1ip"	773,"WAC"				773,"XKR4"	773,"SLC6A11"			773,"GPD2"				773,"DNAJB5"
774,"Apbb2"	774,"WASF1"				774,"CSMD1"	774,"DOCK11"			774,"ACVR1"				774,"DNAJB6"
775,"Apbb3"	775,"WDFY3"				775,"FSTL4"	775,"CAND1"			775,"FNDC4"				775,"DNAJC1"
776,"Apc"	776,"WDFY4"				776,"S100A10"	776,"TIMM23"			776,"GRB14"				776,"DNAJC16"
777,"Apc2"	777,"WDR26"				777,"PC"	777,"TMOD3"			777,"RTN4"				777,"DNER"
778,"Apcdd1"	778,"UNC5D"				778,"PARG"	778,"VCAN"			778,"CCDC88A"				778,"DNLZ"
779,"Apeh"	779,"VEZF1"				779,"ZNF226"	779,"CWF19L1"			779,"ACADL"				779,"DNMBP"
780,"Apex1"	780,"WNK3"				780,"C5orf49"	780,"ME2"			780,"MRPL19"				780,"DNMT1"
781,"Aph1a"	781,"WWOX"				781,"GRIN2B"	781,"HAUS3"			781,"LANCL1"				781,"DNTTIP2"
782,"Aph1b"	782,"WWP1"				782,"GOLGA4"	782,"SPATA5"			782,"EFEMP1"				782,"DOC2A"
783,"Aph1c"	783,"XPC"				783,"AVEN"	783,"ACVRL1"			783,"STAT1"				783,"DOC2B"
784,"Api5"	784,"XPO1"				784,"HERC2"	784,"TMEM60"			784,"DNAH6"				784,"DOCK1"
785,"Apip"	785,"XRCC6"				785,"HEATR1"	785,"FAM160B1"			785,"IGFBP5"				785,"DOCK10"
786,"Apln"	786,"YEATS2"				786,"GNAL"	786,"ERGIC2"			786,"USP34"				786,"DOCK2"
787,"Aplp1"	787,"YTHDC2"				787,"ADCY3"	787,"VDAC3"			787,"TXNDC9"				787,"DOCK5"
788,"Aplp2"	788,"YWHAE"				788,"HPS1"	788,"HPS5"			788,"SF3B1"				788,"DOCK8"
789,"Apmap"	789,"YWHAG"				789,"CACNB4"	789,"APAF1"			789,"KDM3A"				789,"DOK4"
790,"Apod"	790,"YY1"				790,"NRBF2"	790,"HSD17B11"			790,"FHL2"				790,"DOK6"
791,"Apoe"	791,"ZBTB20"				791,"LIMA1"	791,"ZFP30"			791,"UXS1"				791,"DOT1L"
792,"Apol8"	792,"UBE2H"				792,"STEAP3"	792,"FKTN"			792,"ABCB6"				792,"DPF1"
793,"Apold1"	793,"VASH1"				793,"RABGAP1L"	793,"CP"			793,"HPCAL1"				793,"DPF2"
794,"Apoo"	794,"ZBTB16"				794,"CPXM1"	794,"L2HGDH"			794,"ODC1"				794,"DPH6"
795,"Apopt1"	795,"ZC3H11A"				795,"ZBTB8B"	795,"TRMT11"			795,"BIRC6"				795,"DPH7"
796,"App"	796,"ZC3H4"				796,"LIG3"	796,"RHEB"			796,"STRN"				796,"DPP10"
797,"Appbp2"	797,"ZFYVE26"				797,"CYP2D6"	797,"BIRC2"			797,"QPCT"				797,"DPP6"
798,"Appl1"	798,"ZMYND11"				798,"PLP2"	798,"RBMS2"			798,"SLC1A4"				798,"DPP8"
799,"Appl2"	799,"ZNF18"				799,"SMYD2"	799,"MTX3"			799,"TRAK2"				799,"DPP9"
800,"Aprt"	800,"ZNF292"				800,"ABHD1"	800,"GABRA4"			800,"TIA1"				800,"DPY19L3"
801,"Aptx"	801,"ZNF385B"				801,"NUPR1"	801,"IFNAR2"			801,"SPR"				801,"DPYSL2"
802,"Aqp11"	802,"ZNF462"				802,"UNC93B1"	802,"IMPACT"			802,"EPHA4"				802,"DPYSL3"
803,"Aqp4"	803,"ZNF517"				803,"SLC16A14"	803,"GRPEL2"			803,"DHCR24"				803,"DPYSL5"
804,"Aqr"	804,"UBR1"				804,"CORO6"	804,"ZFP90"			804,"CACYBP"				804,"DRC1"
805,"Ar"	805,"ZMIZ1"				805,"DLK2"	805,"TXNL1"			805,"TMEM59"				805,"DRD1"
806,"Araf"	806,"ZMYM2"				806,"TRPT1"	806,"HEXB"			806,"ICMT"				806,"DRG1"
807,"Arap1"	807,"ZMYND8"				807,"CIT"	807,"PTCD2"			807,"STXBP3"				807,"DRG2"
808,"Arap2"	808,"ZNF804A"				808,"HIF3A"	808,"LYN"			808,"WDR77"				808,"DSEL"
809,"Arap3"	809,"ZNF827"				809,"RIMS3"	809,"ISLR"			809,"HDAC1"				809,"DSTN"
810,"Arc"	810,"ZSWIM6"				810,"AMPH"	810,"KRAS"			810,"S100PBP"				810,"DTD1"
811,"Arcn1"					811,"PCDH11X"	811,"DPY19L3"			811,"RNF19B"				811,"DTNA"
812,"Arel1"					812,"PTRH2"	812,"ANGPT1"			812,"DLGAP3"				812,"DTWD1"
813,"Arf1"					813,"EMP2"	813,"INTS2"			813,"ARHGEF2"				813,"DTX1"
814,"Arf2"					814,"DHPS"	814,"GALNT1"			814,"DOCK7"				814,"DTX3L"
815,"Arf3"					815,"ZFHX4"	815,"FBXO22"			815,"IVNS1ABP"				815,"DTX4"
816,"Arf4"					816,"RNF150"	816,"FBXO8"			816,"MIIP"				816,"DUSP1"
817,"Arf5"					817,"TAF1"	817,"TIMM17A"			817,"WLS"				817,"DUSP10"
818,"Arf6"					818,"CDH12"	818,"DGKI"			818,"AGMAT"				818,"DUSP5"
819,"Arfgap1"					819,"ZBTB47"	819,"ERMP1"			819,"OLFML3"				819,"DUSP7"
820,"Arfgap2"					820,"POLR3K"	820,"RPS14"			820,"PHTF1"				820,"DVL3"
821,"Arfgap3"					821,"C5orf24"	821,"CLN5"			821,"KIF21B"				821,"DYM"
822,"Arfgef1"					822,"FAM81A"	822,"GLRB"			822,"TMEM9"				822,"DYNC1LI1"
823,"Arfgef2"					823,"TMEM147"	823,"USP8"			823,"TSNAX"				823,"DYNC2H1"
824,"Arfgef3"					824,"SLC6A9"	824,"MDGA2"			824,"NID1"				824,"DYRK1A"
825,"Arfip1"					825,"ZBTB26"	825,"SRR"			825,"RLF"				825,"DYSF"
826,"Arfip2"					826,"TRAP1"	826,"LMBRD1"			826,"AKT3"				826,"DZIP1"
827,"Arfrp1"					827,"RGS16"	827,"CRLS1"			827,"ST6GALNAC5"				827,"E2F6"
828,"Arglu1"					828,"SNURF"	828,"VPS26A"			828,"KDM5B"				828,"ECD"
829,"Arhgap1"					829,"CPSF3"	829,"SNX14"			829,"CTBS"				829,"ECE1"
830,"Arhgap10"					830,"GALT"	830,"NIPA1"			830,"KLHL12"				830,"ECHDC2"
831,"Arhgap12"					831,"IDH3B"	831,"SORL1"			831,"RBBP5"				831,"ECHS1"
832,"Arhgap15"					832,"TPST1"	832,"LRRC58"			832,"ECE1"				832,"EDEM3"
833,"Arhgap17"					833,"DPP6"	833,"PREX2"			833,"SLC2A1"				833,"EDN3"
834,"Arhgap18"					834,"IL1RAPL1"	834,"SNTB2"			834,"IPO13"				834,"EED"
835,"Arhgap19"					835,"SERPINA3"	835,"SAMHD1"			835,"B4GALT2"				835,"EEF1A1"
836,"Arhgap20"					836,"PAN2"	836,"PRRG1"			836,"ERI3"				836,"EEF1D"
837,"Arhgap21"					837,"NME3"	837,"NUCB2"			837,"CCDC181"				837,"EEF1E1"
838,"Arhgap23"					838,"RPL7"	838,"LMBR1"			838,"SLC19A2"				838,"EEF2K"
839,"Arhgap24"					839,"ALG1"	839,"SERAC1"			839,"DR1"				839,"EFNA5"
840,"Arhgap25"					840,"PTPRE"	840,"ZNF200"			840,"CNN3"				840,"EFNB2"
841,"Arhgap26"					841,"ONECUT2"	841,"MKX"			841,"F3"				841,"EFNB3"
842,"Arhgap26"					842,"PLXNA2"	842,"ZBTB33"			842,"DARS2"				842,"EFR3A"
843,"Arhgap27"					843,"HDAC10"	843,"ADK"			843,"HSD11B1"				843,"EGFL7"
844,"Arhgap29"					844,"PLEKHA6"	844,"ST6GAL2"			844,"RCAN3"				844,"EGFLAM"
845,"Arhgap31"					845,"CEP70"	845,"CTNNB1"			845,"MAN1C1"				845,"EGFR"
846,"Arhgap32"					846,"MID2"	846,"TTC37"			846,"DHDDS"				846,"EGLN3"
847,"Arhgap33"					847,"SGCE"	847,"ZNF277"			847,"STX12"				847,"EHBP1L1"
848,"Arhgap35"					848,"EFNA5"	848,"DHX29"			848,"STK11"				848,"EHD2"
849,"Arhgap39"					849,"BMP2K"	849,"ZIC1"			849,"MREG"				849,"EHMT1"
850,"Arhgap4"					850,"ITGBL1"	850,"TEAD1"			850,"CA14"				850,"EI24"
851,"Arhgap42"					851,"CRTAC1"	851,"SLC7A14"			851,"PHF3"				851,"EID2B"
852,"Arhgap44"					852,"INVS"	852,"IBTK"			852,"MED28"				852,"EIF1"
853,"Arhgap45"					853,"GRM1"	853,"KIFAP3"			853,"CASQ2"				853,"EIF1B"
854,"Arhgap5"					854,"CYTH1"	854,"LEPROTL1"			854,"MFSD1"				854,"EIF2AK4"
855,"Arhgap6"					855,"KCNJ3"	855,"CACNA2D1"			855,"PCDH17"				855,"EIF2B1"
856,"Arhgdia"					856,"SHROOM2"	856,"KLHL7"			856,"NDUFB3"				856,"EIF2D"
857,"Arhgdib"					857,"ACTN1"	857,"CDKL5"			857,"ITGB1BP1"				857,"EIF3A"
858,"Arhgdig"					858,"ECM2"	858,"TMEM33"			858,"CCDC92"				858,"EIF4A3"
859,"Arhgef1"					859,"BCL7C"	859,"WDR12"			859,"C1orf198"				859,"EIF4E3"
860,"Arhgef10"					860,"BTD"	860,"NPM1"			860,"PTBP3"				860,"EIF4G2"
861,"Arhgef10l"					861,"ARHGAP4"	861,"ETNK1"			861,"FBXW2"				861,"EIF4H"
862,"Arhgef11"					862,"NWD1"	862,"SEL1L"			862,"NEK6"				862,"EIF5"
863,"Arhgef12"					863,"MYO1B"	863,"LPAR1"			863,"HSDL2"				863,"ELAC1"
864,"Arhgef15"					864,"NEK9"	864,"PPAT"			864,"NR4A3"				864,"ELAVL1"
865,"Arhgef17"					865,"GPR108"	865,"GNA13"			865,"VPS4B"				865,"ELFN1"
866,"Arhgef18"					866,"GALNTL6"	866,"NCAPD2"			866,"C19orf25"				866,"ELMOD1"
867,"Arhgef19"					867,"LRRTM2"	867,"RAB11FIP2"			867,"DCAF4"				867,"ELN"
868,"Arhgef2"					868,"SERTAD4"	868,"HSPA4L"			868,"AREL1"				868,"ELOVL6"
869,"Arhgef25"					869,"ZMAT5"	869,"GNS"			869,"ABCD4"				869,"EMID1"
870,"Arhgef26"					870,"MAN2C1"	870,"FBXL5"			870,"ALDH6A1"				870,"EML1"
871,"Arhgef28"					871,"JOSD2"	871,"FBXL4"			871,"GPR68"				871,"EML2"
872,"Arhgef3"					872,"CNIH2"	872,"CYFIP1"			872,"DNMT3A"				872,"EMP2"
873,"Arhgef4"					873,"CNTN2"	873,"COLEC12"			873,"YPEL5"				873,"ENC1"
874,"Arhgef4"					874,"KLHL1"	874,"FBF1"			874,"YIPF4"				874,"ENDOV"
875,"Arhgef40"					875,"FGF1"	875,"BLZF1"			875,"BCL11A"				875,"ENGASE"
876,"Arhgef6"					876,"MLC1"	876,"CREG2"			876,"GPAM"				876,"ENO3"
877,"Arhgef7"					877,"CLN3"	877,"SOCS4"			877,"CUTC"				877,"ENOPH1"
878,"Arhgef9"					878,"PPARGC1A"	878,"GMPS"			878,"AVPI1"				878,"ENPP5"
879,"Arid1a"					879,"ABCB6"	879,"NPHP3"			879,"DUSP1"				879,"ENTPD1"
880,"Arid1b"					880,"KCNC2"	880,"TPMT"			880,"PANK3"				880,"EPAS1"
881,"Arid2"					881,"PTPRT"	881,"ARSK"			881,"RCL1"				881,"EPB41L3"
882,"Arid3a"					882,"KCNS2"	882,"NCALD"			882,"LRP11"				882,"EPB41L5"
883,"Arid4a"					883,"ARHGAP26"	883,"RAB12"			883,"PLEKHG1"				883,"EPHA3"
884,"Arid4b"					884,"PIK3CD"	884,"SNX10"			884,"CYSTM1"				884,"EPHA4"
885,"Arid5a"					885,"CMPK2"	885,"WNT5A"			885,"ACAT2"				885,"EPHA6"
886,"Arid5b"					886,"SH2B3"	886,"CLOCK"			886,"IQSEC3"				886,"EPHA7"
887,"Arih1"					887,"LRRC1"	887,"CUTC"			887,"PROSER1"				887,"EPHB1"
888,"Arih2"					888,"ACTR1B"	888,"KLHL5"			888,"ALG5"				888,"EPHB2"
889,"Arl1"					889,"ADRA1A"	889,"RASGRP1"			889,"KDM3B"				889,"EPHB3"
890,"Arl10"					890,"NRP2"	890,"NID1"			890,"EGR1"				890,"EPHB4"
891,"Arl13b"					891,"HS6ST3"	891,"YARS2"			891,"SERP1"				891,"EPN1"
892,"Arl14ep"					892,"RNF128"	892,"GARNL3"			892,"NR2C1"				892,"EPN2"
893,"Arl15"					893,"TCERG1"	893,"NSMCE4A"			893,"TMPO"				893,"ERBB3"
894,"Arl16"					894,"TMEM192"	894,"SSR4"			894,"SOCS2"				894,"ERC1"
895,"Arl2"					895,"PRMT8"	895,"SIRT1"			895,"DUSP4"				895,"ERCC1"
896,"Arl2bp"					896,"NKTR"	896,"HSD17B12"			896,"CLU"				896,"ERCC2"
897,"Arl3"					897,"PLCL1"	897,"FGD6"			897,"SORBS3"				897,"ERCC3"
898,"Arl4a"					898,"IL11RA"	898,"TFB2M"			898,"PTK2B"				898,"ERCC5"
899,"Arl4c"					899,"COMMD10"	899,"NMD3"			899,"EPHX2"				899,"ERCC6"
900,"Arl4d"					900,"CALD1"	900,"LPGAT1"			900,"RNF170"				900,"ERG"
901,"Arl5a"					901,"HECA"	901,"TMED2"			901,"LYPLA1"				901,"ERGIC1"
902,"Arl5b"					902,"TYW1B"	902,"LZIC"			902,"CRISPLD1"				902,"ERGIC2"
903,"Arl6"					903,"MSRB2"	903,"ZNF443"			903,"AKAP1"				903,"ERLIN1"
904,"Arl6ip1"					904,"DCAF17"	904,"LHFPL2"			904,"TRIM25"				904,"ERN1"
905,"Arl6ip4"					905,"PLLP"	905,"COQ3"			905,"ECHDC2"				905,"ESPN"
906,"Arl6ip5"					906,"SDHAF1"	906,"XIAP"			906,"PYROXD1"				906,"ESRRA"
907,"Arl6ip6"					907,"PKP4"	907,"PCM1"			907,"ZSCAN18"				907,"ESRRG"
908,"Arl8a"					908,"SNX8"	908,"TBCEL"			908,"PDZRN3"				908,"ESYT2"
909,"Arl8b"					909,"ZNF516"	909,"TAF13"			909,"B4GALT4"				909,"ETFA"
910,"Armc1"					910,"S100A16"	910,"C9orf72"			910,"MAPK8IP1"				910,"ETFB"
911,"Armc10"					911,"C11orf1"	911,"SLC11A2"			911,"CRY2"				911,"ETV3"
912,"Armc2"					912,"MAOB"	912,"ST3GAL6"			912,"GJB6"				912,"ETV4"
913,"Armc5"					913,"BDNF"	913,"PKIB"			913,"TBC1D15"				913,"EVC2"
914,"Armc6"					914,"RHOF"	914,"RNF152"			914,"FABP3"				914,"EVI5"
915,"Armc7"					915,"DSE"	915,"PRDX4"			915,"TNFSF10"				915,"EVI5L"
916,"Armc8"					916,"NRSN1"	916,"FAT4"			916,"ZSCAN20"				916,"EXOC3"
917,"Armc9"					917,"DAAM1"	917,"WDR75"			917,"LRIF1"				917,"EXOC7"
918,"Armcx1"					918,"PISD"	918,"PIGA"			918,"GPSM2"				918,"EXOSC10"
919,"Armcx2"					919,"ZBTB37"	919,"PSMD14"			919,"GTDC1"				919,"EXOSC2"
920,"Armcx3"					920,"POU2F1"	920,"RPF2"			920,"ZRANB3"				920,"EXOSC8"
921,"Armcx4"					921,"VPS13A"	921,"PRG4"			921,"ACVR2A"				921,"EXT1"
922,"Armcx5"					922,"ACP6"	922,"RNPEP"			922,"POLK"				922,"EXT2"
923,"Armh3"					923,"NDUFA10"	923,"PTPN12"			923,"SV2C"				923,"EXTL1"
924,"Armh4"					924,"SPAG5"	924,"KLHL24"			924,"FYTTD1"				924,"EYA4"
925,"Armt1"					925,"TSPAN18"	925,"POLK"			925,"OCRL"				925,"FABP3"
926,"Arnt"					926,"ACAA1"	926,"STX7"			926,"KIAA1191"				926,"FABP5"
927,"Arnt2"					927,"CIB1"	927,"PLAG1"			927,"RPL5"				927,"FADS1"
928,"Arntl"					928,"SLCO4C1"	928,"TOMM20"			928,"ODF2L"				928,"FADS6"
929,"Arpc1a"					929,"RHBDL3"	929,"RBBP9"			929,"TRMT13"				929,"FAM102A"
930,"Arpc1b"					930,"ACAD8"	930,"CNIH4"			930,"RPAP2"				930,"FAM107A"
931,"Arpc2"					931,"LGR4"	931,"GTF2A2"			931,"WIPF3"				931,"FAM110B"
932,"Arpc3"					932,"BRF2"	932,"IGFBP6"			932,"NPY"				932,"FAM114A1"
933,"Arpc4"					933,"FAHD2A"	933,"NDUFAB1"			933,"ARL4A"				933,"FAM120A"
934,"Arpc5"					934,"HS3ST5"	934,"ATP6V1D"			934,"RAMP3"				934,"FAM120B"
935,"Arpc5l"					935,"TBCC"	935,"NHLRC2"			935,"SLC25A51"				935,"FAM124A"
936,"Arpin"					936,"SLC20A2"	936,"VBP1"			936,"ACO1"				936,"FAM131B"
937,"Arpp19"					937,"TFCP2"	937,"DDHD2"			937,"CNTFR"				937,"FAM13A"
938,"Arpp21"					938,"SH2D5"	938,"PGAP1"			938,"KIAA1549"				938,"FAM156A"
939,"Arrb1"					939,"PCDHB13"	939,"GBE1"			939,"EGR2"				939,"FAM160B1"
940,"Arrb2"					940,"JPH1"	940,"NLN"			940,"P4HA1"				940,"FAM163B"
941,"Arrdc1"					941,"HES5"	941,"AHNAK"			941,"SLC25A16"				941,"FAM168A"
942,"Arrdc3"					942,"REXO2"	942,"TBC1D23"			942,"IFT81"				942,"FAM171A2"
943,"Arrdc4"					943,"SFMBT2"	943,"DNAJB14"			943,"ACADS"				943,"FAM172A"
944,"Arsa"					944,"KCNIP4"	944,"GPM6A"			944,"MED13L"				944,"FAM174B"
945,"Arsb"					945,"BTBD17"	945,"TMEM87B"			945,"ITPR2"				945,"FAM181B"
946,"Arsg"					946,"GPR39"	946,"ANAPC1"			946,"ACOT9"				946,"FAM189A2"
947,"Arsk"					947,"ORAI3"	947,"LITAF"			947,"PKN1"				947,"FAM189B"
948,"Arv1"					948,"GRAP"	948,"PRPF39"			948,"EBPL"				948,"FAM204A"
949,"Arvcf"					949,"MAN2B2"	949,"ANKRD12"			949,"ITIH5"				949,"FAM207A"
950,"Arx"					950,"OSMR"	950,"B3GAT2"			950,"NCKAP1L"				950,"FAM20B"
951,"Arxes1"					951,"RNF31"	951,"FYTTD1"			951,"NR4A1"				951,"FAM20C"
952,"Arxes2"					952,"C1QL3"	952,"SORCS3"			952,"SARDH"				952,"FAM210A"
953,"As3mt"					953,"SLC9A1"	953,"NFU1"			953,"PLP1"				953,"FAM219B"
954,"Asah1"					954,"PEG10"	954,"RYR2"			954,"METTL8"				954,"FAM220A"
955,"Asah2"					955,"DRP2"	955,"ATIC"			955,"TTC21B"				955,"FAM3C"
956,"Asap1"					956,"GRB10"	956,"TET1"			956,"SLC36A1"				956,"FAM43A"
957,"Asap2"					957,"CDH18"	957,"ELAC1"			957,"CHPF"				957,"FAM76B"
958,"Asb1"					958,"RELT"	958,"MTMR1"			958,"DNPEP"				958,"FAM81A"
959,"Asb13"					959,"PDCL"	959,"ZNRF3"			959,"TTPAL"				959,"FAM91A1"
960,"Asb3"					960,"VWC2"	960,"RNF149"			960,"SDC4"				960,"FANCL"
961,"Asb6"					961,"FUNDC2"	961,"CRISPLD1"			961,"PARD6B"				961,"FARSA"
962,"Asb7"					962,"CGNL1"	962,"BZW2"			962,"SRSF6"				962,"FASN"
963,"Asb8"					963,"HEATR5A"	963,"TRNT1"			963,"ZNF831"				963,"FAT1"
964,"Ascc1"					964,"CSGALNACT1"	964,"SPG11"			964,"EDN3"				964,"FAT4"
965,"Ascc2"					965,"KLF2"	965,"PHACTR2"			965,"CSE1L"				965,"FBF1"
966,"Ascc3"					966,"PLEKHH2"	966,"PSME4"			966,"RAB22A"				966,"FBL"
967,"Asf1a"					967,"MMD2"	967,"TAC1"			967,"PMEPA1"				967,"FBN1"
968,"Ash1l"					968,"LAMC2"	968,"NDFIP2"			968,"MTRR"				968,"FBRSL1"
969,"Ash2l"					969,"PFKL"	969,"API5"			969,"STAMBP"				969,"FBXL14"
970,"Asic1"					970,"GPR22"	970,"KLHL15"			970,"ATP8A1"				970,"FBXL17"
971,"Asic2"					971,"KCNH1"	971,"STRADB"			971,"HIF3A"				971,"FBXL19"
972,"Asic4"					972,"PHF14"	972,"ADH5"			972,"RRP36"				972,"FBXL2"
973,"Asl"					973,"ZNF665"	973,"COL15A1"			973,"ABCC10"				973,"FBXL5"
974,"Asna1"					974,"RTKN"	974,"TSPAN5"			974,"CDKN1A"				974,"FBXO22"
975,"Asns"					975,"TMC7"	975,"ERRFI1"			975,"SOX4"				975,"FBXO25"
976,"Asnsd1"					976,"NDUFS2"	976,"NBEA"			976,"CPNE5"				976,"FBXO32"
977,"Aspa"					977,"PADI2"	977,"ARL5A"			977,"RREB1"				977,"FBXO38"
978,"Asph"					978,"MRPS36"	978,"S1PR5"			978,"RIOK1"				978,"FBXO41"
979,"Asphd1"					979,"SCARA3"	979,"NOC3L"			979,"DEK"				979,"FBXO42"
980,"Asphd2"					980,"SGSH"	980,"HIPK1"			980,"EEF1E1"				980,"FBXW11"
981,"Aspscr1"					981,"CD44"	981,"PTAR1"			981,"AHNAK"				981,"FBXW4"
982,"Asrgl1"					982,"DALRD3"	982,"ZYG11B"			982,"BBS2"				982,"FBXW5"
983,"Ass1"					983,"GDA"	983,"SEMA3C"			983,"TMTC4"				983,"FBXW7"
984,"Astn1"					984,"EHD2"	984,"STAMBP"			984,"TM9SF2"				984,"FCF1"
985,"Astn2"					985,"FKBP5"	985,"PRMT3"			985,"RNF113A"				985,"FCHO1"
986,"Asxl1"					986,"RNF144B"	986,"SNRPB2"			986,"TMEM255A"				986,"FCHSD2"
987,"Asxl2"					987,"ID4"	987,"CSE1L"			987,"SOX9"				987,"FECH"
988,"Asxl3"					988,"SYNM"	988,"MBTPS2"			988,"MSTO1"				988,"FEM1B"
989,"Atad1"					989,"RPP25"	989,"SERPINB8"			989,"TTF1"				989,"FEM1C"
990,"Atad2"					990,"AP1AR"	990,"FASTKD1"			990,"PPP1R12C"				990,"FER"
991,"Atad2b"					991,"GLCCI1"	991,"RFC5"			991,"INSIG2"				991,"FEZ1"
992,"Atad3a"					992,"PHF3"	992,"FH"			992,"GTF2F1"				992,"FGD3"
993,"Atat1"					993,"SLITRK1"	993,"GOLPH3L"			993,"ATG4C"				993,"FGD5"
994,"Atcay"					994,"ARID3A"	994,"RAI2"			994,"TRIP10"				994,"FGF12"
995,"Atcayos"					995,"MRPS25"	995,"ESCO1"			995,"OPA3"				995,"FGFR1"
996,"Ate1"					996,"PARP2"	996,"PIP5K1B"			996,"RTN2"				996,"FGFR2"
997,"Atf1"					997,"USP43"	997,"TEX10"			997,"GPCPD1"				997,"FGFR3"
998,"Atf2"					998,"CRY2"	998,"CLTC"			998,"PANK2"				998,"FGGY"
999,"Atf4"					999,"GDPD3"	999,"MTPN"			999,"STK35"				999,"FHAD1"
1000,"Atf5"					1000,"ADAMTS20"	1000,"HNRNPA3"			1000,"AP5S1"				1000,"FHL2"
1001,"Atf6"					1001,"MXD1"	1001,"LRRC55"			1001,"PCSK2"				1001,"FHOD3"
1002,"Atf6b"					1002,"ICA1L"	1002,"RANBP2"			1002,"TMEM74B"				1002,"FICD"
1003,"Atf7"					1003,"ZNF334"	1003,"CUL4B"			1003,"NECAB3"				1003,"FIGN"
1004,"Atf7ip"					1004,"CLCN2"	1004,"KCNJ2"			1004,"CEP250"				1004,"FITM2"
1005,"Atg10"					1005,"AQP4"	1005,"HIBADH"			1005,"MCF2L"				1005,"FIZ1"
1006,"Atg101"					1006,"THY1"	1006,"ATXN3"			1006,"IGFLR1"				1006,"FJX1"
1007,"Atg12"					1007,"TTC27"	1007,"ITGAV"			1007,"NR1D1"				1007,"FKBP10"
1008,"Atg13"					1008,"IQGAP2"	1008,"TXNDC5"			1008,"RRAS"				1008,"FKBP9"
1009,"Atg14"					1009,"SLC48A1"	1009,"TMEM14A"			1009,"FLRT1"				1009,"FKRP"
1010,"Atg16l1"					1010,"FGF11"	1010,"TRAF6"			1010,"BECN1"				1010,"FKTN"
1011,"Atg16l2"					1011,"NCKAP1L"	1011,"MDM2"			1011,"PRKCG"				1011,"FLRT1"
1012,"Atg2a"					1012,"KCNS3"	1012,"SMARCB1"			1012,"TRAP1"				1012,"FLRT2"
1013,"Atg2b"					1013,"UBTD1"	1013,"GPAM"			1013,"ZNF384"				1013,"FLRT3"
1014,"Atg3"					1014,"LIPE"	1014,"BTRC"			1014,"KTN1"				1014,"FLT4"
1015,"Atg4a"					1015,"ABI3BP"	1015,"WDFY1"			1015,"EVI2A"				1015,"FLVCR2"
1016,"Atg4b"					1016,"ACSBG1"	1016,"DYNC2LI1"			1016,"OMG"				1016,"FLYWCH1"
1017,"Atg4c"					1017,"PARS2"	1017,"RHOU"			1017,"AIF1L"				1017,"FLYWCH2"
1018,"Atg4d"					1018,"ADAMTSL2"	1018,"KCTD20"			1018,"FAM78A"				1018,"FMN1"
1019,"Atg5"					1019,"GALNT6"	1019,"BTBD3"			1019,"FGD3"				1019,"FMN2"
1020,"Atg7"					1020,"KCNT1"	1020,"IVNS1ABP"			1020,"MASP1"				1020,"FN3K"
1021,"Atg9a"					1021,"GRIA4"	1021,"UBE2G1"			1021,"PTPRB"				1021,"FNBP1"
1022,"Atg9b"					1022,"CNTN5"	1022,"MPHOSPH9"			1022,"FGFRL1"				1022,"FNBP4"
1023,"Atic"					1023,"GAS2L3"	1023,"ATG10"			1023,"SIN3B"				1023,"FNDC3B"
1024,"Atl1"					1024,"ZDHHC15"	1024,"IDH1"			1024,"EPS15L1"				1024,"FNIP2"
1025,"Atl2"					1025,"HCN3"	1025,"ROCK2"			1025,"UQCR11"				1025,"FNTB"
1026,"Atl3"					1026,"PCDH20"	1026,"LRPPRC"			1026,"TICAM1"				1026,"FOCAD"
1027,"Atm"					1027,"UIMC1"	1027,"LTBP1"			1027,"AAMP"				1027,"FOSB"
1028,"Atmin"					1028,"CCDC86"	1028,"MTUS1"			1028,"RNF6"				1028,"FOSL2"
1029,"Atn1"					1029,"ANGPTL6"	1029,"TBK1"			1029,"GNG11"				1029,"FOXK1"
1030,"Atox1"					1030,"HEMK1"	1030,"EIF4G2"			1030,"HIP1"				1030,"FOXK2"
1031,"Atp10a"					1031,"PEX11A"	1031,"PAQR9"			1031,"POR"				1031,"FOXN3"
1032,"Atp10d"					1032,"NPHP4"	1032,"RPP14"			1032,"CASD1"				1032,"FOXO1"
1033,"Atp11a"					1033,"EFEMP1"	1033,"MYLIP"			1033,"SRD5A3"				1033,"FOXP2"
1034,"Atp11b"					1034,"MTR"	1034,"POLR2B"			1034,"RASL11B"				1034,"FRAS1"
1035,"Atp11c"					1035,"TRIM35"	1035,"TJP1"			1035,"PPAT"				1035,"FRMD4B"
1036,"Atp13a1"					1036,"ZSCAN18"	1036,"MRPL44"			1036,"TUBGCP6"				1036,"FRMD5"
1037,"Atp13a2"					1037,"MYH9"	1037,"HNRNPK"			1037,"MCHR1"				1037,"FRMD6"
1038,"Atp13a3"					1038,"AMIGO1"	1038,"MRPL42"			1038,"TPST2"				1038,"FRMD8"
1039,"Atp13a4"					1039,"KLHDC1"	1039,"HINT1"			1039,"MPST"				1039,"FRY"
1040,"Atp13a5"					1040,"KLHL26"	1040,"ATP6V0E1"			1040,"RNF112"				1040,"FST"
1041,"Atp1a1"					1041,"STEAP2"	1041,"TMEM19"			1041,"PODXL"				1041,"FSTL4"
1042,"Atp1a2"					1042,"IMP4"	1042,"TSFM"			1042,"LRRC4"				1042,"FSTL5"
1043,"Atp1a3"					1043,"KCNAB3"	1043,"SYT14"			1043,"SMO"				1043,"FTO"
1044,"Atp1b1"					1044,"ENO3"	1044,"MLH3"			1044,"ORMDL1"				1044,"FUBP3"
1045,"Atp1b2"					1045,"PEX6"	1045,"AOX1"			1045,"HAT1"				1045,"FUS"
1046,"Atp1b3"					1046,"LHFPL3"	1046,"BTBD11"			1046,"WDFY4"				1046,"FXYD6"
1047,"Atp23"					1047,"ACTA2"	1047,"ESRRG"			1047,"TTBK2"				1047,"FYTTD1"
1048,"Atp2a2"					1048,"JAK3"	1048,"AMZ2"			1048,"DLL4"				1048,"FZD1"
1049,"Atp2a3"					1049,"UAP1L1"	1049,"ABHD13"			1049,"CLN6"				1049,"FZD2"
1050,"Atp2b1"					1050,"BIN1"	1050,"CDS1"			1050,"ARPP19"				1050,"FZR1"
1051,"Atp2b2"					1051,"MAML3"	1051,"NBN"			1051,"VPS13C"				1051,"G6PC3"
1052,"Atp2b3"					1052,"DEPDC5"	1052,"RGS4"			1052,"ISLR"				1052,"GAA"
1053,"Atp2b4"					1053,"RECQL5"	1053,"PICALM"			1053,"COPB1"				1053,"GAB1"
1054,"Atp2c1"					1054,"LDB2"	1054,"SDHB"			1054,"SPCS3"				1054,"GAB2"
1055,"Atp5a1"					1055,"ASB7"	1055,"ZNF260"			1055,"KCNC1"				1055,"GABBR1"
1056,"Atp5b"					1056,"FAM120C"	1056,"ST13"			1056,"PLD2"				1056,"GABBR2"
1057,"Atp5c1"					1057,"PLAGL1"	1057,"RALA"			1057,"TXNDC17"				1057,"GABPA"
1058,"Atp5d"					1058,"KCNH2"	1058,"ARL1"			1058,"ATP1B2"				1058,"GABPB1"
1059,"Atp5e"					1059,"WDR24"	1059,"KLHL13"			1059,"MPDU1"				1059,"GABRA5"
1060,"Atp5g1"					1060,"UNC119"	1060,"USP25"			1060,"PHF20L1"				1060,"GABRG1"
1061,"Atp5g2"					1061,"EGR2"	1061,"KLHL4"			1061,"SLC44A2"				1061,"GABRG2"
1062,"Atp5g3"					1062,"PRICKLE4"	1062,"EIF2S3"			1062,"NGDN"				1062,"GABRG3"
1063,"Atp5h"					1063,"CDK10"	1063,"NUDT19"			1063,"DTD2"				1063,"GADD45A"
1064,"Atp5j"					1064,"ERBB3"	1064,"ARHGEF12"			1064,"SNX6"				1064,"GADD45G"
1065,"Atp5j2"					1065,"IRAK2"	1065,"NADK"			1065,"CDO1"				1065,"GAL3ST3"
1066,"Atp5k"					1066,"SLC8A1"	1066,"ACTR10"			1066,"SEC14L1"				1066,"GALE"
1067,"Atp5l"					1067,"PPP1R3C"	1067,"METAP1"			1067,"TTI2"				1067,"GALNT10"
1068,"Atp5md"					1068,"PSMB7"	1068,"RAB2A"			1068,"SYT5"				1068,"GALNT13"
1069,"Atp5mpl"					1069,"PUS10"	1069,"SLC30A6"			1069,"STARD8"				1069,"GALNT14"
1070,"Atp5o"					1070,"CKMT1B"	1070,"TRMT5"			1070,"GDPD2"				1070,"GALNT15"
1071,"Atp5o"					1071,"EIF4EBP3"	1071,"CRYM"			1071,"MOSPD2"				1071,"GALNT6"
1072,"Atp5pb"					1072,"KLC4"	1072,"LRRC8B"			1072,"DOCK6"				1072,"GALNT7"
1073,"Atp6ap1"					1073,"DNM1"	1073,"GPLD1"			1073,"PRKCSH"				1073,"GALNTL6"
1074,"Atp6ap1l"					1074,"SLC25A27"	1074,"RAD50"			1074,"APOE"				1074,"GANAB"
1075,"Atp6ap2"					1075,"PRSS23"	1075,"TRAM1L1"			1075,"GADD45G"				1075,"GARNL3"
1076,"Atp6v0a1"					1076,"CHRDL1"	1076,"ASF1A"			1076,"LRCH2"				1076,"GAS1"
1077,"Atp6v0a2"					1077,"DIRAS2"	1077,"CHCHD2"			1077,"FAM98C"				1077,"GAS2L1"
1078,"Atp6v0a4"					1078,"PLEKHA1"	1078,"CEP192"			1078,"SAFB2"				1078,"GAS7"
1079,"Atp6v0b"					1079,"UVRAG"	1079,"COCH"			1079,"PLVAP"				1079,"GATAD2A"
1080,"Atp6v0c"					1080,"STAB1"	1080,"MAP9"			1080,"USHBP1"				1080,"GBE1"
1081,"Atp6v0c-ps2"					1081,"ACADS"	1081,"LSM11"			1081,"MAS1"				1081,"GCAT"
1082,"Atp6v0d1"					1082,"POLR2H"	1082,"CCT8"			1082,"MAP1S"				1082,"GCC2"
1083,"Atp6v0e"					1083,"DCAF12L2"	1083,"TMEM167A"			1083,"PXDN"				1083,"GCLC"
1084,"Atp6v0e2"					1084,"KAT2A"	1084,"DSTN"			1084,"SSBP4"				1084,"GDA"
1085,"Atp6v1a"					1085,"SUSD1"	1085,"APTX"			1085,"OLFM1"				1085,"GDAP1L1"
1086,"Atp6v1b2"					1086,"TRPM4"	1086,"NDUFS1"			1086,"HELZ2"				1086,"GDF11"
1087,"Atp6v1c1"					1087,"CLDN12"	1087,"SPEF1"			1087,"SAMD10"				1087,"GDI2"
1088,"Atp6v1d"					1088,"CAMK1G"	1088,"CYB5RL"			1088,"CALY"				1088,"GDPD5"
1089,"Atp6v1e1"					1089,"CYP4V2"	1089,"CPEB2"			1089,"PAK4"				1089,"GFAP"
1090,"Atp6v1f"					1090,"DHODH"	1090,"CLGN"			1090,"LAMA5"				1090,"GFPT1"
1091,"Atp6v1g1"					1091,"SNTB1"	1091,"AKT3"			1091,"OSBPL2"				1091,"GFPT2"
1092,"Atp6v1g2"					1092,"DDTL"	1092,"TRA2A"			1092,"EXOSC2"				1092,"GFRA1"
1093,"Atp6v1h"					1093,"SSTR1"	1093,"TNFRSF19"			1093,"TRIM28"				1093,"GFRA2"
1094,"Atp7a"					1094,"ATG4B"	1094,"POLR3B"			1094,"ATG4D"				1094,"GGNBP2"
1095,"Atp8a1"					1095,"CRELD1"	1095,"NUDCD2"			1095,"NPAS1"				1095,"GHR"
1096,"Atp8a2"					1096,"NFAM1"	1096,"KPNA4"			1096,"LRRC47"				1096,"GIGYF1"
1097,"Atp8b2"					1097,"ITGA9"	1097,"XRCC2"			1097,"SESN2"				1097,"GIT1"
1098,"Atp9a"					1098,"NPAS1"	1098,"CEP135"			1098,"ZNF317"				1098,"GIT2"
1099,"Atp9b"					1099,"FKBP4"	1099,"TXNDC16"			1099,"PNCK"				1099,"GLCCI1"
1100,"Atpaf1"					1100,"CTSF"	1100,"ABHD5"			1100,"HABP4"				1100,"GLDC"
1101,"Atpaf2"					1101,"TMEM86A"	1101,"CHD1"			1101,"PPIL4"				1101,"GLG1"
1102,"Atpif1"					1102,"ACVR1C"	1102,"APCDD1"			1102,"AKAP12"				1102,"GLI2"
1103,"Atpsckmt"					1103,"ROBO1"	1103,"MRPS10"			1103,"GFAP"				1103,"GLI3"
1104,"Atr"					1104,"ZNF239"	1104,"FAM189A1"			1104,"GSE1"				1104,"GLIS2"
1105,"Atraid"					1105,"PPFIA3"	1105,"COPS8"			1105,"GINS2"				1105,"GLIS3"
1106,"Atrip"					1106,"TMOD1"	1106,"GALC"			1106,"COX7B"				1106,"GLRA3"
1107,"Atrn"					1107,"CHRNA4"	1107,"OXNAD1"			1107,"NFATC1"				1107,"GLRX3"
1108,"Atrnl1"					1108,"TMEM159"	1108,"THOC3"			1108,"RLIM"				1108,"GLUL"
1109,"Atrx"					1109,"EPN2"	1109,"SNAPIN"			1109,"ABCB7"				1109,"GMCL1"
1110,"Atxn1"					1110,"SPON1"	1110,"ITM2B"			1110,"TRAF3"				1110,"GMDS"
1111,"Atxn10"					1111,"WDR26"	1111,"IPO11"			1111,"TBC1D5"				1111,"GMPR"
1112,"Atxn1l"					1112,"TRAIP"	1112,"FHL1"			1112,"RFTN1"				1112,"GMPS"
1113,"Atxn2"					1113,"RUNDC3A"	1113,"GFM1"			1113,"KCNC3"				1113,"GNAI2"
1114,"Atxn2l"					1114,"TNRC18"	1114,"FAP"			1114,"PDLIM4"				1114,"GNAI3"
1115,"Atxn3"					1115,"VAV3"	1115,"VAMP4"			1115,"GFPT2"				1115,"GNAL"
1116,"Atxn7"					1116,"ABHD8"	1116,"LRRC57"			1116,"RAMP2"				1116,"GNAO1"
1117,"Atxn7l1"					1117,"LUC7L3"	1117,"MRPS18C"			1117,"DIAPH1"				1117,"GNAS"
1118,"Atxn7l2"					1118,"GPX3"	1118,"ZZZ3"			1118,"UBE2D2"				1118,"GNAZ"
1119,"Atxn7l3"					1119,"SARS2"	1119,"SLC7A11"			1119,"ACAP3"				1119,"GNB1"
1120,"Atxn7l3b"					1120,"EDN3"	1120,"TDG"			1120,"PPFIA1"				1120,"GNG10"
1121,"AU022252"					1121,"GRHL1"	1121,"SMC6"			1121,"PPP1R1B"				1121,"GNG7"
1122,"AU040320"					1122,"BCOR"	1122,"DPH5"			1122,"PIAS3"				1122,"GNPAT"
1123,"AU041133"					1123,"SAMD11"	1123,"TCP11L1"			1123,"PRKAB2"				1123,"GNPTG"
1124,"Auh"					1124,"LGALS1"	1124,"BTBD1"			1124,"MCCC2"				1124,"GOLGA5"
1125,"Aup1"					1125,"PCDHB15"	1125,"RIF1"			1125,"CHSY1"				1125,"GOLM1"
1126,"Aurkaip1"					1126,"SLC6A1"	1126,"TTPAL"			1126,"DNAJB1"				1126,"GON4L"
1127,"Auts2"					1127,"PTPRU"	1127,"RAB22A"			1127,"CC2D1A"				1127,"GPAM"
1128,"Aven"					1128,"MPPE1"	1128,"PIGM"			1128,"ACACA"				1128,"GPATCH8"
1129,"Avl9"					1129,"PTER"	1129,"CTDSPL2"			1129,"SLC6A11"				1129,"GPBP1"
1130,"Avpi1"					1130,"MAP3K5"	1130,"RAE1"			1130,"PPARG"				1130,"GPC1"
1131,"AW011738"					1131,"NQO2"	1131,"FBXO11"			1131,"TRIM5"				1131,"GPC5"
1132,"AW047730"					1132,"MCAM"	1132,"PRKAA1"			1132,"TIMM10B"				1132,"GPC6"
1133,"AW146154"					1133,"NXPH1"	1133,"LRRC8C"			1133,"RAMP1"				1133,"GPCPD1"
1134,"AW209491"					1134,"SEC14L5"	1134,"UBE2K"			1134,"PTPRE"				1134,"GPD1L"
1135,"AW549877"					1135,"TUBGCP6"	1135,"TTC26"			1135,"CLUH"				1135,"GPI"
1136,"AW551984"					1136,"SAMD9L"	1136,"UQCRC2"			1136,"RPA1"				1136,"GPM6A"
1137,"AW554918"					1137,"CREB1"	1137,"LRIG2"			1137,"UBE2G1"				1137,"GPR137"
1138,"Axin1"					1138,"FUZ"	1138,"ZNF839"			1138,"COQ3"				1138,"GPR137B"
1139,"Axin2"					1139,"PCDH10"	1139,"RB1CC1"			1139,"ITGB4"				1139,"GPR139"
1140,"Axl"					1140,"THG1L"	1140,"SNTG1"			1140,"WBP2"				1140,"GPR153"
1141,"Azi2"					1141,"LINGO3"	1141,"KCTD6"			1141,"REEP2"				1141,"GPR26"
1142,"Azin1"					1142,"PSMC1"	1142,"DERL2"			1142,"FLOT2"				1142,"GPR39"
1143,"Azin2"					1143,"CHCHD5"	1143,"FAM8A1"			1143,"HSPA12B"				1143,"GPR68"
1144,"B130046B21Rik"					1144,"VSTM2A"	1144,"DLG1"			1144,"NXT1"				1144,"GPR83"
1145,"B230118H07Rik"					1145,"ABCA7"	1145,"ZNF519"			1145,"SSTR4"				1145,"GPRIN1"
1146,"B230209E15Rik"					1146,"TMEM145"	1146,"MRPS14"			1146,"MMACHC"				1146,"GPSM1"
1147,"B230216N24Rik"					1147,"N4BP2L1"	1147,"AGFG1"			1147,"CTNNBL1"				1147,"GPT2"
1148,"B230217C12Rik"					1148,"TOX3"	1148,"TSNAX"			1148,"PPP1R3D"				1148,"GPX1"
1149,"B230219D22Rik"					1149,"ZEB2"	1149,"PPT1"			1149,"KANK4"				1149,"GPX4"
1150,"B230303A05Rik"					1150,"CCDC159"	1150,"GPD1L"			1150,"SCO1"				1150,"GRAMD1B"
1151,"B230307C23Rik"					1151,"ZMAT1"	1151,"SGCB"			1151,"CHI3L1"				1151,"GRB10"
1152,"B230334C09Rik"					1152,"CREBZF"	1152,"SRXN1"			1152,"SLC41A1"				1152,"GRB14"
1153,"B230354K17Rik"					1153,"ENTPD2"	1153,"XPNPEP3"			1153,"DCLK1"				1153,"GREB1L"
1154,"B2m"					1154,"OSBPL5"	1154,"BHLHB9"			1154,"TRPC4"				1154,"GRHL1"
1155,"B3galnt1"					1155,"HCN1"	1155,"COPS3"			1155,"POSTN"				1155,"GRIA1"
1156,"B3galnt2"					1156,"HYAL1"	1156,"PPP1CB"			1156,"RNF128"				1156,"GRID1"
1157,"B3galt1"					1157,"FAM189A2"	1157,"MRPL22"			1157,"EPHB2"				1157,"GRID2"
1158,"B3galt2"					1158,"DAAM2"	1158,"DNAJB9"			1158,"BTBD2"				1158,"GRIK2"
1159,"B3galt5"					1159,"MAP7"	1159,"PHIP"			1159,"CSNK1G2"				1159,"GRIK3"
1160,"B3galt6"					1160,"GABRA1"	1160,"RAPGEF6"			1160,"MACROD1"				1160,"GRIK4"
1161,"B3gat1"					1161,"TRMT2A"	1161,"SLC25A17"			1161,"MORC2"				1161,"GRIN2B"
1162,"B3gat2"					1162,"GJB2"	1162,"GLDC"			1162,"BTG1"				1162,"GRIN2D"
1163,"B3gat3"					1163,"MAN2A2"	1163,"SEZ6L"			1163,"LRRIQ1"				1163,"GRIP1"
1164,"B3glct"					1164,"LMF1"	1164,"GPC6"			1164,"C12orf29"				1164,"GRK6"
1165,"B3gnt2"					1165,"KRT222"	1165,"RNF141"			1165,"SBF2"				1165,"GRM4"
1166,"B4galnt1"					1166,"C9orf40"	1166,"VWA5A"			1166,"MICAL2"				1166,"GRM7"
1167,"B4galnt4"					1167,"GPRASP1"	1167,"DYNLT3"			1167,"RRAS2"				1167,"GRN"
1168,"B4galt1"					1168,"GABRA2"	1168,"SCYL2"			1168,"DUSP26"				1168,"GRPEL2"
1169,"B4galt2"					1169,"TPPP"	1169,"PAPSS1"			1169,"TTC9"				1169,"GSAP"
1170,"B4galt3"					1170,"GPR75"	1170,"PPP1R14C"			1170,"BHLHE40"				1170,"GSN"
1171,"B4galt4"					1171,"ME3"	1171,"MPDZ"			1171,"CNTN6"				1171,"GSTO1"
1172,"B4galt5"					1172,"ESAM"	1172,"ADAM10"			1172,"MEIS2"				1172,"GSTZ1"
1173,"B4galt6"					1173,"YPEL4"	1173,"PSMD12"			1173,"EMC7"				1173,"GTDC1"
1174,"B4galt7"					1174,"GPR135"	1174,"FAR1"			1174,"TSPAN2"				1174,"GTF2E1"
1175,"B4gat1"					1175,"RBM25"	1175,"PHF20L1"			1175,"GSTM3"				1175,"GTF2F1"
1176,"B630019K06Rik"					1176,"RUNX1T1"	1176,"GEMIN5"			1176,"PSRC1"				1176,"GTF2H1"
1177,"B830017H08Rik"					1177,"HHIPL1"	1177,"MED4"			1177,"NOTCH2"				1177,"GTF2H3"
1178,"B930095G15Rik"					1178,"ARVCF"	1178,"HIPK3"			1178,"TMEM106C"				1178,"GTF3C1"
1179,"B9d1"					1179,"PTGER3"	1179,"CUL3"			1179,"SLC38A2"				1179,"GTF3C5"
1180,"B9d2"					1180,"GPR139"	1180,"MIB1"			1180,"YWHAQ"				1180,"GUCD1"
1181,"Baalc"					1181,"PAQR5"	1181,"SLC1A2"			1181,"ROCK2"				1181,"GUCY1A2"
1182,"Babam1"					1182,"PAQR7"	1182,"AHCTF1"			1182,"LPIN1"				1182,"GULP1"
1183,"Babam2"					1183,"KCNJ12"	1183,"EYA3"			1183,"CMPK2"				1183,"HADH"
1184,"Bace1"					1184,"CDKN1C"	1184,"CD99L2"			1184,"LDHA"				1184,"HAP1"
1185,"Bace2"					1185,"PDGFA"	1185,"CAPRIN1"			1185,"FST"				1185,"HAPLN2"
1186,"Bach1"					1186,"CCDC74B"	1186,"SCFD1"			1186,"TIMM17A"				1186,"HBS1L"
1187,"Bach2"					1187,"WNT7A"	1187,"TUBGCP3"			1187,"DOCK2"				1187,"HCFC1R1"
1188,"Bad"					1188,"IER2"	1188,"IFNGR2"			1188,"LRP4"				1188,"HDAC11"
1189,"Bag1"					1189,"CDYL2"	1189,"RCBTB2"			1189,"ACP2"				1189,"HDAC2"
1190,"Bag2"					1190,"TSHZ1"	1190,"RBL2"			1190,"PUM1"				1190,"HDAC4"
1191,"Bag3"					1191,"GRM4"	1191,"RCN1"			1191,"HOOK1"				1191,"HDAC5"
1192,"Bag4"					1192,"CA14"	1192,"SEC24A"			1192,"BTF3L4"				1192,"HDAC7"
1193,"Bag5"					1193,"CHTF8"	1193,"CHCHD1"			1193,"DTNA"				1193,"HDAC9"
1194,"Bag6"					1194,"AP4M1"	1194,"TMEM218"			1194,"DAGLA"				1194,"HDDC3"
1195,"Bahcc1"					1195,"ACADL"	1195,"KLHDC10"			1195,"CLOCK"				1195,"HEATR1"
1196,"Bahd1"					1196,"GIGYF2"	1196,"VEZT"			1196,"COL4A2"				1196,"HEATR3"
1197,"Baiap2"					1197,"NPY5R"	1197,"GULP1"			1197,"DZIP1"				1197,"HECA"
1198,"Baiap3"					1198,"CAB39L"	1198,"DCC"			1198,"UBAC2"				1198,"HECTD1"
1199,"Bak1"					1199,"UBXN11"	1199,"KPNA3"			1199,"ERCC5"				1199,"HECTD4"
1200,"Banf1"					1200,"NAP1L5"	1200,"POLR2F"			1200,"TPP2"				1200,"HELZ2"
1201,"Banp"					1201,"SPSB3"	1201,"TNKS2"			1201,"ARHGAP32"				1201,"HEMK1"
1202,"Bap1"					1202,"CTHRC1"	1202,"GRIK4"			1202,"ADAMTS8"				1202,"HERC2"
1203,"Basp1"					1203,"GTF3A"	1203,"PARP4"			1203,"ETS1"				1203,"HERC4"
1204,"Bax"					1204,"SH2D3C"	1204,"MFAP3"			1204,"APC"				1204,"HERC6"
1205,"Baz1a"					1205,"ARMCX1"	1205,"SPPL2B"			1205,"NREP"				1205,"HERPUD1"
1206,"Baz1b"					1206,"AIP"	1206,"FBXO45"			1206,"C9orf40"				1206,"HEXIM1"
1207,"Baz2a"					1207,"ANKRD35"	1207,"RELL1"			1207,"AGTPBP1"				1207,"HEYL"
1208,"Baz2b"					1208,"LIN37"	1208,"CISD1"			1208,"GOLM1"				1208,"HHIP"
1209,"Bbip1"					1209,"DIO2"	1209,"PDGFRA"			1209,"FAM189A2"				1209,"HHIPL1"
1210,"Bbs1"					1210,"MTX1"	1210,"LCMT2"			1210,"ISCA1"				1210,"HIBCH"
1211,"Bbs10"					1211,"AMDHD2"	1211,"ACBD3"			1211,"TAOK3"				1211,"HID1"
1212,"Bbs2"					1212,"CCDC22"	1212,"ZRANB2"			1212,"FBXO21"				1212,"HIF1A"
1213,"Bbs4"					1213,"THRB"	1213,"SLC31A1"			1213,"HRK"				1213,"HIF1AN"
1214,"Bbs5"					1214,"RCOR2"	1214,"ATAD1"			1214,"TMEM243"				1214,"HINT3"
1215,"Bbs7"					1215,"TREX1"	1215,"IFITM1"			1215,"HILPDA"				1215,"HIP1"
1216,"Bbs9"					1216,"SLC9A3R2"	1216,"GABPA"			1216,"ANKRD6"				1216,"HIRIP3"
1217,"Bbx"					1217,"DNAH5"	1217,"SUB1"			1217,"SNX14"				1217,"HIVEP1"
1218,"BC002059"					1218,"ADAMTSL4"	1218,"GLT8D1"			1218,"AKIRIN2"				1218,"HIVEP2"
1219,"BC003965"					1219,"SLC24A3"	1219,"ZNF706"			1219,"PRR5L"				1219,"HIVEP3"
1220,"BC004004"					1220,"GRIP2"	1220,"BGN"			1220,"LMO2"				1220,"HK1"
1221,"BC005537"					1221,"PHF21A"	1221,"ENOX2"			1221,"NAT10"				1221,"HKDC1"
1222,"BC005624"					1222,"CHRD"	1222,"PDE4D"			1222,"BLOC1S1"				1222,"HLCS"
1223,"BC017158"					1223,"MYT1"	1223,"FUS"			1223,"B4GALNT1"				1223,"HLTF"
1224,"BC023719"					1224,"UPF3A"	1224,"HS3ST2"			1224,"COQ10A"				1224,"HMCN1"
1225,"BC024063"					1225,"ABTB1"	1225,"GTF2B"			1225,"OS9"				1225,"HMG20A"
1226,"BC024978"					1226,"SPOCK2"	1226,"RBM3"			1226,"AHI1"				1226,"HMGA1"
1227,"BC029722"					1227,"GAS2L1"	1227,"PRPS2"			1227,"SMPD2"				1227,"HMGCR"
1228,"BC030343"					1228,"RASD2"	1228,"PIK3C2A"			1228,"MICAL1"				1228,"HMGXB3"
1229,"BC030500"					1229,"OCIAD2"	1229,"ATAD2B"			1229,"CCT7"				1229,"HNRNPA0"
1230,"BC031181"					1230,"DKKL1"	1230,"TMEM170B"			1230,"EGR4"				1230,"HNRNPD"
1231,"BC048403"					1231,"AMZ1"	1231,"MIOS"			1231,"SLC9A5"				1231,"HNRNPH1"
1232,"BC052040"					1232,"PTPRB"	1232,"KLHL12"			1232,"KCNK1"				1232,"HNRNPH3"
1233,"Bc1"					1233,"VWA5B2"	1233,"ZDBF2"			1233,"RGS8"				1233,"HNRNPLL"
1234,"Bcam"					1234,"NAAA"	1234,"MED28"			1234,"LAMC1"				1234,"HNRNPM"
1235,"Bcan"					1235,"CXXC4"	1235,"ATE1"			1235,"RC3H1"				1235,"HNRNPU"
1236,"Bcap29"					1236,"SST"	1236,"RNF13"			1236,"DOCK10"				1236,"HNRNPUL1"
1237,"Bcap31"					1237,"ZNF775"	1237,"ZNF426"			1237,"ITM2C"				1237,"HOMER2"
1238,"Bcar1"					1238,"SYNPR"	1238,"SLC38A2"			1238,"SERPINE2"				1238,"HOOK2"
1239,"Bcar3"					1239,"GRIA2"	1239,"MGST3"			1239,"TMBIM1"				1239,"HOPX"
1240,"Bcas1"					1240,"OBSL1"	1240,"NUDT21"			1240,"TMEM127"				1240,"HP1BP3"
1241,"Bcas2"					1241,"PLVAP"	1241,"CPNE3"			1241,"EPC2"				1241,"HPS1"
1242,"Bcas3"					1242,"KCNN3"	1242,"CAPZA2"			1242,"VPS36"				1242,"HPS6"
1243,"Bcat1"					1243,"FAM107A"	1243,"ZNF678"			1243,"TBC1D4"				1243,"HRH1"
1244,"Bcat2"					1244,"TUT1"	1244,"SEC23A"			1244,"RCBTB2"				1244,"HRH3"
1245,"Bccip"					1245,"ACE"	1245,"YWHAZ"			1245,"TNS3"				1245,"HRK"
1246,"Bckdha"					1246,"ELAC2"	1246,"ACSL4"			1246,"KDELR2"				1246,"HS1BP3"
1247,"Bckdhb"					1247,"ENPP6"	1247,"UTRN"			1247,"DBNL"				1247,"HS3ST4"
1248,"Bckdk"					1248,"TMEM132B"	1248,"VPS13C"			1248,"TTYH3"				1248,"HS6ST1"
1249,"Bcl10"					1249,"SPTBN5"	1249,"PSMC2"			1249,"ZFHX2"				1249,"HSD17B11"
1250,"Bcl11a"					1250,"NR4A1"	1250,"LAMP2"			1250,"CIB2"				1250,"HSF1"
1251,"Bcl11b"					1251,"DGAT2"	1251,"KANK4"			1251,"NMT1"				1251,"HSP90AB1"
1252,"Bcl2"					1252,"FBXO27"	1252,"ATP7A"			1252,"VEZF1"				1252,"HSP90B1"
1253,"Bcl2l1"					1253,"CHD6"	1253,"EIF5A2"			1253,"TACO1"				1253,"HSPB11"
1254,"Bcl2l11"					1254,"PLEKHH3"	1254,"DPP3"			1254,"MRPL47"				1254,"HSPB8"
1255,"Bcl2l13"					1255,"MGAT4C"	1255,"C12orf29"			1255,"ERMN"				1255,"HSPG2"
1256,"Bcl2l2"					1256,"NDUFS7"	1256,"CSTF1"			1256,"RASSF5"				1256,"HTR1B"
1257,"Bcl6"					1257,"FITM2"	1257,"HMGCR"			1257,"WDR33"				1257,"HTR5A"
1258,"Bcl7a"					1258,"ZBED3"	1258,"HDHD2"			1258,"ABI1"				1258,"HTRA1"
1259,"Bcl7b"					1259,"GRIN2D"	1259,"ELP4"			1259,"LRRC8A"				1259,"HTT"
1260,"Bcl7c"					1260,"DBP"	1260,"THUMPD3"			1260,"TMOD1"				1260,"HUNK"
1261,"Bcl9"					1261,"ISLR2"	1261,"SETX"			1261,"ZNF189"				1261,"ID2"
1262,"Bcl9l"					1262,"ADCY7"	1262,"SLC9A6"			1262,"USP20"				1262,"ID3"
1263,"Bclaf1"					1263,"PCBP4"	1263,"DRG1"			1263,"ATP6V1G1"				1263,"IDE"
1264,"Bclaf3"					1264,"ALDOC"	1264,"SGMS1"			1264,"RPL35"				1264,"IDH3B"
1265,"Bcor"					1265,"HOMEZ"	1265,"PTP4A1"			1265,"ENPP2"				1265,"IDUA"
1266,"Bcorl1"					1266,"TNFAIP8L1"	1266,"CCT4"			1266,"DERL1"				1266,"IER5"
1267,"Bcr"					1267,"CGREF1"	1267,"UQCRH"			1267,"POLR1E"				1267,"IER5L"
1268,"Bcs1l"					1268,"IFITM2"	1268,"PSMD10"			1268,"DNAJB5"				1268,"IFITM10"
1269,"Bdh1"					1269,"TMEM44"	1269,"RINT1"			1269,"CD72"				1269,"IFNGR1"
1270,"Bdnf"					1270,"DACT2"	1270,"COG2"			1270,"HINT2"				1270,"IFNGR2"
1271,"Bdp1"					1271,"ADPRH"	1271,"FAM126B"			1271,"RPS6"				1271,"IFT122"
1272,"Bean1"					1272,"CCDC61"	1272,"UTP20"			1272,"GMPR"				1272,"IFT172"
1273,"Becn1"					1273,"IGFBP7"	1273,"SPIN1"			1273,"TUBB2B"				1273,"IFT27"
1274,"Begain"					1274,"KHDRBS2"	1274,"LXN"			1274,"UQCC2"				1274,"IFT88"
1275,"Bend3"					1275,"MPP4"	1275,"HLTF"			1275,"FLOT1"				1275,"IGDCC4"
1276,"Bend4"					1276,"PHLDA3"	1276,"XRCC4"			1276,"MDC1"				1276,"IGF1"
1277,"Bend5"					1277,"ITGB4"	1277,"CTPS2"			1277,"MTCH1"				1277,"IGFBP2"
1278,"Bend6"					1278,"RADIL"	1278,"PCMT1"			1278,"SLCO2B1"				1278,"IGFBP4"
1279,"Bet1"					1279,"ZNF467"	1279,"TMEM181"			1279,"ANKRD42"				1279,"IGSF11"
1280,"Bet1l"					1280,"TFEB"	1280,"COX6C"			1280,"NUMA1"				1280,"IGSF21"
1281,"Bex1"					1281,"ZBTB24"	1281,"SUMF1"			1281,"CREBZF"				1281,"IKBKB"
1282,"Bex2"					1282,"MDGA1"	1282,"BEND6"			1282,"LRRC32"				1282,"IL10RB"
1283,"Bex3"					1283,"DEDD2"	1283,"GRIA3"			1283,"RNF121"				1283,"IL15RA"
1284,"Bex4"					1284,"RTN4R"	1284,"CHN2"			1284,"SULF1"				1284,"IL1RAP"
1285,"Bex4"					1285,"MYL9"	1285,"NAF1"			1285,"SDCBP"				1285,"IL34"
1286,"Bfar"					1286,"ARAP3"	1286,"MAP3K7"			1286,"YAP1"				1286,"ILF2"
1287,"Bgn"					1287,"NECAB2"	1287,"MSL2"			1287,"RDX"				1287,"ILKAP"
1288,"Bhlhb9"					1288,"ETV1"	1288,"DRAM2"			1288,"FXYD6"				1288,"IMP3"
1289,"Bhlhe22"					1289,"KCNH4"	1289,"HSF2"			1289,"ARHGAP20"				1289,"IMPDH1"
1290,"Bhlhe40"					1290,"PNN"	1290,"FRYL"			1290,"BCAR3"				1290,"INCENP"
1291,"Bhlhe41"					1291,"GFAP"	1291,"PLEKHG1"			1291,"TTLL7"				1291,"INF2"
1292,"Bicc1"					1292,"ZBTB46"	1292,"SOX13"			1292,"GTF2B"				1292,"ING1"
1293,"Bicd1"					1293,"CKMT1A"	1293,"COPS4"			1293,"RABGGTB"				1293,"ING2"
1294,"Bicd2"					1294,"HSD3B7"	1294,"PCMTD1"			1294,"ADCY3"				1294,"ING5"
1295,"Bicdl1"					1295,"FBXW4"	1295,"PANK1"			1295,"THUMPD2"				1295,"INHBB"
1296,"Bicra"					1296,"GRIK3"	1296,"HOOK3"			1296,"ENTPD1"				1296,"INO80"
1297,"Bicral"					1297,"VTN"	1297,"CLASP2"			1297,"PLCE1"				1297,"INO80C"
1298,"Bid"					1298,"SCN7A"	1298,"UBE2D2"			1298,"RBP4"				1298,"INPP1"
1299,"Bin1"					1299,"KDR"	1299,"LUZP1"			1299,"DNAJC13"				1299,"INPP4A"
1300,"Bin3"					1300,"ZNF598"	1300,"KIAA1328"			1300,"NCOA4"				1300,"INPP4B"
1301,"Birc2"					1301,"ALS2CL"	1301,"HADHB"			1301,"CARF"				1301,"INPP5A"
1302,"Birc6"					1302,"RAP1GAP2"	1302,"PHF20"			1302,"NAB1"				1302,"INPP5D"
1303,"Bivm"					1303,"WFDC1"	1303,"SNX2"			1303,"FASTKD1"				1303,"INSM1"
1304,"Blcap"					1304,"DNAJB2"	1304,"FARSB"			1304,"HECW2"				1304,"INTS1"
1305,"Blmh"					1305,"PWWP2B"	1305,"TSEN15"			1305,"CIR1"				1305,"INTS10"
1306,"Blnk"					1306,"SLC30A3"	1306,"PRDM11"			1306,"FAM117B"				1306,"INTS2"
1307,"Bloc1s1"					1307,"AMPD3"	1307,"DNAJB4"			1307,"SLC40A1"				1307,"INTS6"
1308,"Bloc1s2"					1308,"CSDC2"	1308,"THADA"			1308,"SLC35A5"				1308,"IPCEF1"
1309,"Bloc1s3"					1309,"NTN3"	1309,"NCK1"			1309,"USP8"				1309,"IPO13"
1310,"Bloc1s4"					1310,"PPIG"	1310,"FAM102B"			1310,"SECISBP2L"				1310,"IPO4"
1311,"Bloc1s5"					1311,"PLXNB3"	1311,"TMEM205"			1311,"GLCE"				1311,"IPO8"
1312,"Bloc1s6"					1312,"PDZRN3"	1312,"UCHL5"			1312,"PPCDC"				1312,"IPPK"
1313,"Blvra"					1313,"SOX4"	1313,"WDR59"			1313,"HCN4"				1313,"IQCJ-SCHIP1"
1314,"Blvrb"					1314,"HIC2"	1314,"MTMR9"			1314,"SEMA7A"				1314,"IQSEC1"
1315,"Blzf1"					1315,"CBX7"	1315,"LRRC40"			1315,"UBL7"				1315,"IRAK2"
1316,"Bmerb1"					1316,"RSPH10B"	1316,"RIC3"			1316,"HNRNPD"				1316,"IREB2"
1317,"Bmi1"					1317,"GRIN2A"	1317,"ZFYVE9"			1317,"SEC31A"				1317,"IRF2BP2"
1318,"Bmp1"					1318,"RPS26"	1318,"AGGF1"			1318,"FGF2"				1318,"IRF2BPL"
1319,"Bmp2"					1319,"ENO2"	1319,"HSPA13"			1319,"BBS7"				1319,"IRF3"
1320,"Bmp2k"					1320,"RYR1"	1320,"ACTR2"			1320,"BMPR1B"				1320,"IRF8"
1321,"Bmp3"					1321,"SHROOM1"	1321,"SENP7"			1321,"LARP1B"				1321,"IRS1"
1322,"Bmp6"					1322,"ADCK5"	1322,"THBS2"			1322,"PDE5A"				1322,"ISLR"
1323,"Bmp7"					1323,"CD72"	1323,"RAB33B"			1323,"TRPC3"				1323,"ISLR2"
1324,"Bmper"					1324,"SHD"	1324,"EFHD1"			1324,"NAAA"				1324,"ISM1"
1325,"Bmpr1a"					1325,"NUDT17"	1325,"PPP4R1"			1325,"FRAS1"				1325,"IST1"
1326,"Bmpr1b"					1326,"IGF2"	1326,"CLIP1"			1326,"SCARB2"				1326,"ITCH"
1327,"Bmpr2"					1327,"SLC26A4"	1327,"IFITM3"			1327,"CNOT6L"				1327,"ITFG1"
1328,"Bms1"					1328,"LPCAT4"	1328,"NAGPA"			1328,"USO1"				1328,"ITGA3"
1329,"Bmt2"					1329,"SCRT1"	1329,"CCDC134"			1329,"PPA2"				1329,"ITGA4"
1330,"Bmyc"					1330,"NOS1"	1330,"NAMPT"			1330,"LEF1"				1330,"ITGA6"
1331,"Bnip1"					1331,"RIMBP2"	1331,"RBBP5"			1331,"SEC24B"				1331,"ITGA7"
1332,"Bnip2"					1332,"FMO1"	1332,"UQCRB"			1332,"SLC39A8"				1332,"ITGA8"
1333,"Bnip3"					1333,"PCDHB6"	1333,"VCAM1"			1333,"ETV6"				1333,"ITGB4"
1334,"Bnip3l"					1334,"CAV1"	1334,"TMED10"			1334,"KIF21A"				1334,"ITGB5"
1335,"Bnip5"					1335,"VSTM2B"	1335,"ZMYM5"			1335,"CPNE8"				1335,"ITGB8"
1336,"Boc"					1336,"ATP6V0A4"	1336,"TMEM41B"			1336,"FGD4"				1336,"ITIH5"
1337,"Bod1"					1337,"SLC15A3"	1337,"NUP133"			1337,"AEBP2"				1337,"ITM2C"
1338,"Bod1l"					1338,"KCNV1"	1338,"AMT"			1338,"SLCO1C1"				1338,"ITPA"
1339,"Bok"					1339,"MMACHC"	1339,"SMC2"			1339,"TMEM19"				1339,"ITPK1"
1340,"Bola1"					1340,"TPM2"	1340,"SLC30A1"			1340,"DUSP6"				1340,"ITPKA"
1341,"Bola2"					1341,"NPEPL1"	1341,"ARFGEF2"			1341,"GAS2L3"				1341,"ITPR1"
1342,"Bola3"					1342,"MYH7B"	1342,"AR"			1342,"TDG"				1342,"ITSN2"
1343,"Bop1"					1343,"ACYP1"	1343,"AIFM1"			1343,"GLTP"				1343,"JAG1"
1344,"Borcs5"					1344,"SRRM3"	1344,"MRPL47"			1344,"GIT2"				1344,"JAG2"
1345,"Borcs6"					1345,"DPP7"	1345,"EPM2AIP1"			1345,"LNX2"				1345,"JAK3"
1346,"Borcs7"					1346,"ANKRD9"	1346,"IFNGR1"			1346,"TARBP2"				1346,"JAKMIP3"
1347,"Borcs8"					1347,"RET"	1347,"BCAT1"			1347,"LMBR1L"				1347,"JAM2"
1348,"Bpgm"					1348,"RCE1"	1348,"LPP"			1348,"TMBIM6"				1348,"JARID2"
1349,"Bphl"					1349,"ARHGAP15"	1349,"ABCB1"			1349,"ANKRD52"				1349,"JAZF1"
1350,"Bpnt1"					1350,"CHCHD10"	1350,"SSBP2"			1350,"NOVA1"				1350,"JPH3"
1351,"Bptf"					1351,"CBX8"	1351,"ZIC2"			1351,"FRMD6"				1351,"JUP"
1352,"Braf"					1352,"GAD1"	1352,"ZNF12"			1352,"DCAF5"				1352,"KALRN"
1353,"Brap"					1353,"LAG3"	1353,"PGM2L1"			1353,"RAB15"				1353,"KANK1"
1354,"Brat1"					1354,"SHISA7"	1354,"PPP2CB"			1354,"STON2"				1354,"KANSL2"
1355,"Brca2"					1355,"NEUROD1"	1355,"TOM1L1"			1355,"SLC12A6"				1355,"KAT6A"
1356,"Brcc3"					1356,"WIPF3"	1356,"NELL1"			1356,"ZSCAN29"				1356,"KAT6B"
1357,"Brd1"					1357,"SP8"	1357,"EPHA4"			1357,"GTF2A2"				1357,"KAT7"
1358,"Brd2"					1358,"PANX2"	1358,"TMED5"			1358,"COMMD4"				1358,"KATNA1"
1359,"Brd3"					1359,"DLL4"	1359,"EPB41L4B"			1359,"SCAPER"				1359,"KAZN"
1360,"Brd3os"					1360,"KIAA0895L"	1360,"GNPDA1"			1360,"NEIL1"				1360,"KBTBD2"
1361,"Brd4"					1361,"RHBDL1"	1361,"PKIA"			1361,"DNAJA4"				1361,"KCMF1"
1362,"Brd7"					1362,"MYEF2"	1362,"CBX5"			1362,"TPM1"				1362,"KCNA3"
1363,"Brd8"					1363,"LENG8"	1363,"DDX52"			1363,"IGF1R"				1363,"KCNA6"
1364,"Brd9"					1364,"ZNF385A"	1364,"PIGU"			1364,"USP3"				1364,"KCNAB1"
1365,"Brdt"					1365,"KCNQ4"	1365,"ETF1"			1365,"BBS4"				1365,"KCNAB2"
1366,"Brf1"					1366,"IL34"	1366,"GOT2"			1366,"PML"				1366,"KCNAB3"
1367,"Brf2"					1367,"ATXN7L2"	1367,"ASNSD1"			1367,"ULK3"				1367,"KCNB1"
1368,"Bri3"					1368,"CACNG8"	1368,"RALGAPB"			1368,"PCSK6"				1368,"KCND2"
1369,"Bri3bp"					1369,"MT3"	1369,"SETD3"			1369,"NTRK3"				1369,"KCNH1"
1370,"Brinp1"					1370,"SLC9A5"	1370,"ACVR2A"			1370,"UNC45A"				1370,"KCNH3"
1371,"Brinp2"					1371,"DGKZ"	1371,"NUP160"			1371,"ST8SIA2"				1371,"KCNH4"
1372,"Brinp3"					1372,"RPRML"	1372,"ATP6V1C1"			1372,"CDR2"				1372,"KCNIP1"
1373,"Brip1os"					1373,"COMTD1"	1373,"GPR180"			1373,"TXNL4B"				1373,"KCNIP3"
1374,"Brix1"					1374,"SLC6A7"	1374,"TRIM59"			1374,"CLEC18B"				1374,"KCNIP4"
1375,"Brk1"					1375,"PCDHB5"	1375,"RPGRIP1L"			1375,"KIFC3"				1375,"KCNJ4"
1376,"Brms1"					1376,"INHA"	1376,"HECW2"			1376,"NOL3"				1376,"KCNJ6"
1377,"Brms1l"					1377,"DUSP28"	1377,"SLC30A9"			1377,"CDH13"				1377,"KCNK10"
1378,"Brox"					1378,"RXRG"	1378,"DENND4C"			1378,"ZCCHC14"				1378,"KCNK2"
1379,"Brpf1"					1379,"ZCCHC24"	1379,"CDC16"			1379,"IRF8"				1379,"KCNK6"
1380,"Brpf3"					1380,"NPNT"	1380,"DNAJC21"			1380,"MED9"				1380,"KCNK9"
1381,"Brsk1"					1381,"RORB"	1381,"PPP1R3G"			1381,"NOB1"				1381,"KCNMA1"
1382,"Brsk2"					1382,"SLC32A1"	1382,"ADCY8"			1382,"RHBDL3"				1382,"KCNMB2"
1383,"Brwd1"					1383,"TNNC1"	1383,"GSTM1"			1383,"GNAL"				1383,"KCNN2"
1384,"Brwd3"					1384,"ESPN"	1384,"EXOC5"			1384,"ADCYAP1"				1384,"KCNQ2"
1385,"Bscl2"					1385,"SPRYD4"	1385,"BIRC6"			1385,"OSBPL1A"				1385,"KCNQ3"
1386,"Bsdc1"					1386,"CHRM4"	1386,"ESRRA"			1386,"SLC14A1"				1386,"KCNT1"
1387,"Bsg"					1387,"NEB"	1387,"DIAPH1"			1387,"MINK1"				1387,"KCNV1"
1388,"Bsn"					1388,"CDH9"	1388,"PAFAH1B2"			1388,"FN3KRP"				1388,"KCTD1"
1389,"Btaf1"					1389,"TMEM176A"	1389,"FAM98B"			1389,"NARF"				1389,"KCTD15"
1390,"Btbd1"					1390,"ST8SIA5"	1390,"SNRPN"			1390,"RPTOR"				1390,"KCTD16"
1391,"Btbd10"					1391,"CSF1R"	1391,"TMCO1"			1391,"FOXK2"				1391,"KCTD2"
1392,"Btbd11"					1392,"POU6F2"	1392,"CUL5"			1392,"RNF157"				1392,"KCTD20"
1393,"Btbd17"					1393,"ZNF233"	1393,"GART"			1393,"RNF165"				1393,"KDM2B"
1394,"Btbd19"					1394,"HRH2"	1394,"DDX1"			1394,"MBD1"				1394,"KDM3B"
1395,"Btbd2"					1395,"ZNF354C"	1395,"EID2"			1395,"IGFBP4"				1395,"KDM4B"
1396,"Btbd3"					1396,"SEMA3G"	1396,"DAB2"			1396,"FKBP10"				1396,"KDM7A"
1397,"Btbd6"					1397,"NRGN"	1397,"CDKAL1"			1397,"ZFP14"				1397,"KDR"
1398,"Btbd7"					1398,"KCNK4"	1398,"SLC17A5"			1398,"SIRT3"				1398,"KDSR"
1399,"Btbd8"					1399,"ANKRD24"	1399,"NFS1"			1399,"IFITM3"				1399,"KHDRBS1"
1400,"Btbd8"					1400,"TINAGL1"	1400,"PSENEN"			1400,"HUNK"				1400,"KHDRBS3"
1401,"Btbd9"					1401,"MT1A"	1401,"CDC7"			1401,"SOD1"				1401,"KHNYN"
1402,"Btd"					1402,"CPLX3"	1402,"SNX19"			1402,"TRPM2"				1402,"KIAA0232"
1403,"Btf3"					1403,"FGD3"	1403,"EDEM3"			1403,"GEMIN7"				1403,"KIAA1191"
1404,"Btf3l4"					1404,"DLX6"	1404,"ACSL3"			1404,"EVI5L"				1404,"KIAA1217"
1405,"Btg1"					1405,"AMIGO2"	1405,"STK3"			1405,"CTU1"				1405,"KIAA1549"
1406,"Btg2"					1406,"PDYN"	1406,"RAB2B"			1406,"IGLON5"				1406,"KIAA1841"
1407,"Btrc"					1407,"C2orf72"	1407,"EIF5"			1407,"RERE"				1407,"KIAA2026"
1408,"Bub3"					1408,"SLC3A1"	1408,"JAK2"			1408,"PRDM16"				1408,"KIF1C"
1409,"Bud13"					1409,"SIDT1"	1409,"SH3KBP1"			1409,"EFHD2"				1409,"KIF21B"
1410,"Bud23"					1410,"SLC25A40"	1410,"JTB"			1410,"PEX14"				1410,"KIF26B"
1411,"Bud31"					1411,"ACTA1"	1411,"MED13"			1411,"PRKACB"				1411,"KIF2A"
1412,"Bysl"					1412,"ALDH1A3"	1412,"NECAB1"			1412,"PIGK"				1412,"KIF3B"
1413,"Bzw1"					1413,"MYH3"	1413,"SDHC"			1413,"PTPRF"				1413,"KIF3C"
1414,"Bzw2"					1414,"GCSH"	1414,"APPL1"			1414,"ZNF697"				1414,"KIFAP3"
1415,"C030006K11Rik"					1415,"OLIG2"	1415,"ACER2"			1415,"PSMA5"				1415,"KIFC3"
1416,"C030014I23Rik"					1416,"NRIP2"	1416,"ZMYM4"			1416,"CELSR2"				1416,"KIN"
1417,"C030017B01Rik"					1417,"FABP3"	1417,"SOCS6"			1417,"ATP1B1"				1417,"KIRREL2"
1418,"C030018K13Rik"					1418,"RPS28"	1418,"NUP54"			1418,"POGK"				1418,"KIRREL3"
1419,"C030029H02Rik"					1419,"TRIM17"	1419,"FSTL5"			1419,"UCK2"				1419,"KIT"
1420,"C030037D09Rik"					1420,"LCAT"	1420,"PRKAA2"			1420,"MGST3"				1420,"KLF11"
1421,"C130071C03Rik"					1421,"ZNF442"	1421,"SLC16A2"			1421,"RGS5"				1421,"KLF12"
1422,"C130074G19Rik"					1422,"DLX1"	1422,"MTF2"			1422,"PRCC"				1422,"KLF16"
1423,"C1d"					1423,"GAD2"	1423,"PYGO1"			1423,"ISG20L2"				1423,"KLHDC10"
1424,"C1galt1"					1424,"PPIL4"	1424,"CEPT1"			1424,"ABL2"				1424,"KLHDC2"
1425,"C1galt1c1"					1425,"MREG"	1425,"WDR41"			1425,"FAM163A"				1425,"KLHDC8A"
1426,"C1qa"					1426,"COPG2"	1426,"AKAP11"			1426,"HMCN1"				1426,"KLHL23"
1427,"C1qb"					1427,"ACOT8"	1427,"COX16"			1427,"RGL1"				1427,"KLHL25"
1428,"C1qbp"					1428,"BCKDHA"	1428,"COPB2"			1428,"ZNF687"				1428,"KLHL29"
1429,"C1qc"					1429,"TMED1"	1429,"BRCC3"			1429,"TARS2"				1429,"KLHL3"
1430,"C1ql3"					1430,"AATK"	1430,"SAR1A"			1430,"ADAMTSL4"				1430,"KLHL7"
1431,"C1qtnf12"					1431,"PDSS1"	1431,"ATG2B"			1431,"MCL1"				1431,"KMT2A"
1432,"C1qtnf4"					1432,"NR2C2AP"	1432,"FERMT2"			1432,"RFX5"				1432,"KMT2C"
1433,"C1qtnf5"					1433,"NSUN6"	1433,"VTI1A"			1433,"PIP5K1A"				1433,"KNDC1"
1434,"C230057M02Rik"					1434,"CDC26"	1434,"NPC1"			1434,"ANP32E"				1434,"KPNA2"
1435,"C2cd2"					1435,"SEBOX"	1435,"RIT1"			1435,"ENSA"				1435,"KPNB1"
1436,"C2cd2l"					1436,"SLC22A8"	1436,"COG6"			1436,"GOLPH3L"				1436,"KRBA1"
1437,"C2cd3"					1437,"MYH11"	1437,"DDX25"			1437,"SYT14"				1437,"KREMEN1"
1438,"C2cd4c"					1438,"TRPM2"	1438,"RPL5"			1438,"DYRK3"				1438,"KRR1"
1439,"C2cd5"					1439,"CAV2"	1439,"SSX2IP"			1439,"EIF2D"				1439,"KSR1"
1440,"C330007P06Rik"					1440,"EGR4"	1440,"PRKDC"			1440,"SMYD2"				1440,"KSR2"
1441,"C330018D20Rik"					1441,"TAGAP"	1441,"SLC35B3"			1441,"TP53BP2"				1441,"KXD1"
1442,"C4b"					1442,"TMEM88B"	1442,"PRRG3"			1442,"RAB13"				1442,"L3MBTL3"
1443,"C530005A16Rik"					1443,"FAM163A"	1443,"RTN4IP1"			1443,"SLC39A1"				1443,"LAG3"
1444,"C530008M17Rik"					1444,"KLHL34"	1444,"RFX3"			1444,"KCNN3"				1444,"LAIR1"
1445,"C630043F03Rik"					1445,"SMN2"	1445,"SMAD3"			1445,"INTS3"				1445,"LAMA3"
1446,"C730002L08Rik"					1446,"DOK7"	1446,"LRIG1"			1446,"DEGS1"				1446,"LAMC1"
1447,"C77080"					1447,"MYL4"	1447,"IARS2"			1447,"ARF1"				1447,"LAMC2"
1448,"C78859"					1448,"LSP1"	1448,"RNF115"			1448,"CNIH4"				1448,"LAMC3"
1449,"C87436"					1449,"SLC31A2"	1449,"GINS2"			1449,"ITPKB"				1449,"LAMP1"
1450,"C9orf72"					1450,"OPRL1"	1450,"RSC1A1"			1450,"MBOAT2"				1450,"LANCL1"
1451,"Caap1"					1451,"MYBPC1"	1451,"NETO1"			1451,"WNT9A"				1451,"LANCL2"
1452,"Cab39"					1452,"PIGP"	1452,"SLC1A6"			1452,"EPHX1"				1452,"LAPTM5"
1453,"Cab39l"					1453,"C9orf131"	1453,"CNOT1"			1453,"SYT2"				1453,"LARP1B"
1454,"Cabin1"					1454,"PRR18"	1454,"SMNDC1"			1454,"CALM2"				1454,"LARP4"
1455,"Cables1"					1455,"EPHX4"	1455,"GCLM"			1455,"CHAC2"				1455,"LARP7"
1456,"Cables2"					1456,"CCL27"	1456,"DHX57"			1456,"CIAO1"				1456,"LARS2"
1457,"Cabp1"					1457,"FXYD1"	1457,"FANCD2"			1457,"SNRNP200"				1457,"LASP1"
1458,"Cabp7"					1458,"SEPHS1"	1458,"MRS2"			1458,"TEX261"				1458,"LATS1"
1459,"Cabyr"					1459,"ZNF441"	1459,"USP13"			1459,"ST6GAL2"				1459,"LAYN"
1460,"Cacfd1"					1460,"SHE"	1460,"ADAM9"			1460,"NPHP1"				1460,"LBH"
1461,"Cachd1"					1461,"GPR62"	1461,"FUBP1"			1461,"SLC20A1"				1461,"LBR"
1462,"Cacna1a"					1462,"BCAS1"	1462,"CMPK1"			1462,"GPR17"				1462,"LCMT2"
1463,"Cacna1b"					1463,"S100A1"	1463,"ABCA1"			1463,"SCRN3"				1463,"LCT"
1464,"Cacna1c"					1464,"MYOM3"	1464,"SMURF2"			1464,"TMEFF2"				1464,"LDHA"
1465,"Cacna1d"					1465,"ZNF667"	1465,"RPP30"			1465,"UBR3"				1465,"LDLR"
1466,"Cacna1e"					1466,"MYADML2"	1466,"PSME2"			1466,"UNC80"				1466,"LDLRAD3"
1467,"Cacna1g"					1467,"ANKRD34C"	1467,"RAB30"			1467,"ACKR3"				1467,"LDLRAD4"
1468,"Cacna1h"					1468,"CD33"	1468,"F2R"			1468,"CPNE9"				1468,"LEMD2"
1469,"Cacna1i"					1469,"SLCO2B1"	1469,"KPNA1"			1469,"GRIP2"				1469,"LEMD3"
1470,"Cacna2d1"					1470,"ROBO4"	1470,"KIAA1143"			1470,"DYNC1LI1"				1470,"LETM1"
1471,"Cacna2d2"					1471,"LTK"	1471,"GMCL1"			1471,"SLC25A38"				1471,"LETMD1"
1472,"Cacna2d3"					1472,"C14orf39"	1472,"RAN"			1472,"IQSEC1"				1472,"LGALS3BP"
1473,"Cacnb1"					1473,"PLD4"	1473,"RBM11"			1473,"SHQ1"				1473,"LGI2"
1474,"Cacnb2"					1474,"SLC16A11"	1474,"PCNA"			1474,"UBA3"				1474,"LGMN"
1475,"Cacnb3"					1475,"GJB1"	1475,"FBXO32"			1475,"LRIG1"				1475,"LHFPL2"
1476,"Cacnb4"					1476,"PIK3CG"	1476,"MBOAT2"			1476,"PHLDB2"				1476,"LHFPL3"
1477,"Cacng2"					1477,"LIMS3"	1477,"RRM1"			1477,"BOC"				1477,"LHPP"
1478,"Cacng3"					1478,"C1QC"	1478,"ISOC1"			1478,"MED12L"				1478,"LHX2"
1479,"Cacng4"					1479,"ASAH2"	1479,"DDX59"			1479,"ALDH1L1"				1479,"LIFR"
1480,"Cacng5"					1480,"RPGRIP1"	1480,"DPY19L1"			1480,"OSBPL11"				1480,"LIG4"
1481,"Cacng7"					1481,"TMEM125"	1481,"SIDT2"			1481,"LPP"				1481,"LIMCH1"
1482,"Cacng8"					1482,"FADS6"	1482,"MRPS22"			1482,"TMEM44"				1482,"LIMD1"
1483,"Cactin"					1483,"GRP"	1483,"REPS2"			1483,"TCTA"				1483,"LIMD2"
1484,"Cacul1"					1484,"CCL28"	1484,"PIGY"			1484,"NICN1"				1484,"LIMK1"
1485,"Cacybp"					1485,"TMEM40"	1485,"ERBB4"			1485,"SLIT2"				1485,"LIMK2"
1486,"Cad"					1486,"ESR1"	1486,"MEMO1"			1486,"VWA5B2"				1486,"LIMS2"
1487,"Cadm1"					1487,"SSTR3"	1487,"TP53INP1"			1487,"ENOPH1"				1487,"LIN52"
1488,"Cadm2"					1488,"KCNG4"	1488,"GUCY1A2"			1488,"CISD2"				1488,"LINGO1"
1489,"Cadm3"					1489,"CLDN10"	1489,"ZNF569"			1489,"DDIT4L"				1489,"LINGO2"
1490,"Cadm4"					1490,"MRGPRE"	1490,"CSTF2"			1490,"TIFA"				1490,"LIPG"
1491,"Cadps"						1491,"CYP51A1"			1491,"METTL14"				1491,"LLGL1"
1492,"Cadps2"						1492,"PRKAB2"			1492,"USP53"				1492,"LMAN1"
1493,"Calb1"						1493,"B4GALT6"			1493,"GLRA3"				1493,"LMBRD1"
1494,"Calb2"						1494,"ARID5B"			1494,"CDH18"				1494,"LMF1"
1495,"Calcoco1"						1495,"RPL13"			1495,"OSMR"				1495,"LMNB2"
1496,"Calcrl"						1496,"PENK"			1496,"HAPLN1"				1496,"LMO2"
1497,"Cald1"						1497,"RPS25"			1497,"CRHBP"				1497,"LNX1"
1498,"Calhm2"						1498,"ANAPC13"			1498,"PPIP5K2"				1498,"LONP1"
1499,"Calhm5"						1499,"PRKCQ"			1499,"SLC30A5"				1499,"LONRF1"
1500,"Calm1"						1500,"SV2B"			1500,"FEM1C"				1500,"LPCAT1"
1501,"Calm2"						1501,"HSPH1"			1501,"YIPF5"				1501,"LPCAT4"
1502,"Calm3"						1502,"PHC3"			1502,"DDX46"				1502,"LPP"
1503,"Caln1"						1503,"COX7A2"			1503,"TNIP1"				1503,"LRBA"
1504,"Calr"						1504,"HERC4"			1504,"N4BP3"				1504,"LRCH1"
1505,"Calu"						1505,"MAP2K1"			1505,"BOD1"				1505,"LRCH3"
1506,"Caly"						1506,"BRMS1L"			1506,"CPLX2"				1506,"LRFN2"
1507,"Camk1"						1507,"GLUD2"			1507,"TENM2"				1507,"LRIG1"
1508,"Camk1d"						1508,"DIS3"			1508,"DCDC2"				1508,"LRP1B"
1509,"Camk1g"						1509,"PUM2"			1509,"HIGD2A"				1509,"LRP4"
1510,"Camk2a"						1510,"RNF121"			1510,"DAAM2"				1510,"LRP5"
1511,"Camk2b"						1511,"PTS"			1511,"PRSS35"				1511,"LRP6"
1512,"Camk2d"						1512,"ZNF606"			1512,"SHPRH"				1512,"LRPPRC"
1513,"Camk2g"						1513,"KDM5A"			1513,"TIAM2"				1513,"LRRC27"
1514,"Camk2n1"						1514,"TOMM6"			1514,"ZMYM4"				1514,"LRRC28"
1515,"Camk2n2"						1515,"KCNA3"			1515,"GNA12"				1515,"LRRC8A"
1516,"Camk4"						1516,"ADIPOR1"			1516,"IGFBP3"				1516,"LRRC8D"
1517,"Camkk1"						1517,"PLEKHJ1"			1517,"NCAPG2"				1517,"LRRFIP1"
1518,"Camkk2"						1518,"TPP2"			1518,"SHROOM2"				1518,"LRRIQ1"
1519,"Camkv"						1519,"DDX3X"			1519,"TMEM47"				1519,"LRRK1"
1520,"Caml"						1520,"UBE2N"			1520,"LANCL3"				1520,"LRRN2"
1521,"Camsap1"						1521,"ATP6V1H"			1521,"MSN"				1521,"LRRTM1"
1522,"Camsap2"						1522,"C16orf87"			1522,"SLC16A2"				1522,"LSAMP"
1523,"Camsap3"						1523,"YIPF6"			1523,"ZMYM3"				1523,"LSM12"
1524,"Camta1"						1524,"LONRF1"			1524,"CCDC120"				1524,"LSP1"
1525,"Camta2"						1525,"RYK"			1525,"EBP"				1525,"LTA4H"
1526,"Cand1"						1526,"MAT2B"			1526,"DIAPH2"				1526,"LTBP1"
1527,"Cant1"						1527,"MTAP"			1527,"FRMPD3"				1527,"LTBP3"
1528,"Canx"						1528,"ATR"			1528,"DOCK11"				1528,"LTBP4"
1529,"Cap1"						1529,"HSPD1"			1529,"MFHAS1"				1529,"LTV1"
1530,"Cap2"						1530,"FAM135A"			1530,"HMBOX1"				1530,"LUC7L"
1531,"Capn1"						1531,"KPNA2"			1531,"ERLIN2"				1531,"LUC7L2"
1532,"Capn10"						1532,"SLC35F4"			1532,"ST18"				1532,"LURAP1"
1533,"Capn15"						1533,"CLK4"			1533,"MTDH"				1533,"LURAP1L"
1534,"Capn2"						1534,"PAPOLG"			1534,"UTP23"				1534,"LYAR"
1535,"Capn3"						1535,"MGAT5"			1535,"ARHGAP39"				1535,"LYPD1"
1536,"Capn5"						1536,"QSER1"			1536,"UHRF2"				1536,"LYPD6"
1537,"Capn7"						1537,"FAM171B"			1537,"NTRK2"				1537,"LYPD6B"
1538,"Capns1"						1538,"ARPC3"			1538,"SHC3"				1538,"LYPLAL1"
1539,"Caprin1"						1539,"LSM3"			1539,"INIP"				1539,"LYRM7"
1540,"Capza1"						1540,"RNF139"			1540,"UGCG"				1540,"LZTS2"
1541,"Capza1-ps1"						1541,"SLC20A1"			1541,"STOM"				1541,"LZTS3"
1542,"Capza2"						1542,"KBTBD7"			1542,"POLE3"				1542,"M6PR"
1543,"Capzb"						1543,"POLR2D"			1543,"REXO4"				1543,"MACF1"
1544,"Car10"						1544,"SSRP1"			1544,"LRSAM1"				1544,"MACROD1"
1545,"Car11"						1545,"TBC1D7"			1545,"USP6NL"				1545,"MACROD2"
1546,"Car12"						1546,"USP28"			1546,"COMMD3"				1546,"MAD1L1"
1547,"Car14"						1547,"PAK2"			1547,"MSRB2"				1547,"MAD2L1BP"
1548,"Car15"						1548,"GHITM"			1548,"SLC39A12"				1548,"MAGI1"
1549,"Car2"						1549,"GFRA1"			1549,"PARD3"				1549,"MAGI3"
1550,"Car4"						1550,"PRCP"			1550,"FAM13C"				1550,"MAK16"
1551,"Car5b"						1551,"ZNF780A"			1551,"HERC4"				1551,"MAN1A1"
1552,"Car7"						1552,"AGPAT5"			1552,"CAMK2G"				1552,"MAN1C1"
1553,"Car8"						1553,"PLXDC1"			1553,"GLUD1"				1553,"MAN2A2"
1554,"Card10"						1554,"LRCH2"			1554,"RPP30"				1554,"MAN2B2"
1555,"Carf"						1555,"PIGX"			1555,"MTG1"				1555,"MANBAL"
1556,"Carhsp1"						1556,"TIMM9"			1556,"RGS10"				1556,"MANF"
1557,"Carm1"						1557,"PPP1R2"			1557,"GAS2"				1557,"MAP1A"
1558,"Carmil1"						1558,"CDK7"			1558,"LIN7C"				1558,"MAP1B"
1559,"Carmil2"						1559,"P2RX4"			1559,"TUT1"				1559,"MAP1LC3B"
1560,"Carmil3"						1560,"NUP153"			1560,"DGKZ"				1560,"MAP3K10"
1561,"Carnmt1"						1561,"UFSP2"			1561,"TNKS1BP1"				1561,"MAP3K19"
1562,"Cars"						1562,"RAB21"			1562,"SERPING1"				1562,"MAP3K2"
1563,"Cars2"						1563,"QRSL1"			1563,"TENM4"				1563,"MAP3K4"
1564,"Casc3"						1564,"PROS1"			1564,"SERPINH1"				1564,"MAP3K7"
1565,"Casc4"						1565,"GTDC1"			1565,"CAPN5"				1565,"MAP4K4"
1566,"Casd1"						1566,"C7orf26"			1566,"RPS3"				1566,"MAP6D1"
1567,"Cask"						1567,"SPATA7"			1567,"ZC3H12C"				1567,"MAP7"
1568,"Caskin1"						1568,"SNX12"			1568,"ATM"				1568,"MAP7D1"
1569,"Caskin2"						1569,"TCP1"			1569,"LAMTOR1"				1569,"MAPK1"
1570,"Casp1"						1570,"STOM"			1570,"ROM1"				1570,"MAPK10"
1571,"Casp2"						1571,"CLK1"			1571,"EML3"				1571,"MAPK11"
1572,"Casp3"						1572,"SLIT2"			1572,"EI24"				1572,"MAPK14"
1573,"Casp8ap2"						1573,"SLC19A2"			1573,"FEZ1"				1573,"MAPK4"
1574,"Casp9"						1574,"POLR1C"			1574,"ESAM"				1574,"MAPRE2"
1575,"Casq2"						1575,"MPP6"			1575,"KIRREL3"				1575,"MARCKSL1"
1576,"Cast"						1576,"TBC1D19"			1576,"SOGA1"				1576,"MARK2"
1577,"Castor2"						1577,"SDCBP"			1577,"YTHDF1"				1577,"MARK3"
1578,"Cat"						1578,"LAMA1"			1578,"NUDT22"				1578,"MARK4"
1579,"Catspere1"						1579,"DENND5B"			1579,"MRPL49"				1579,"MARS2"
1580,"Catspere2"						1580,"GNG2"			1580,"TM7SF2"				1580,"MASP1"
1581,"Catsperz"						1581,"E2F3"			1581,"PPP4C"				1581,"MAST2"
1582,"Cav1"						1582,"KIF5B"			1582,"ALDOA"				1582,"MAST4"
1583,"Cav2"						1583,"TTC30A"			1583,"CNKSR2"				1583,"MAT2A"
1584,"Cavin1"						1584,"RPS6KC1"			1584,"ARID5B"				1584,"MAT2B"
1585,"Cavin2"						1585,"GLCE"			1585,"LATS2"				1585,"MATK"
1586,"Cavin3"						1586,"GNAI1"			1586,"HNMT"				1586,"MATN2"
1587,"Cbarp"						1587,"GALNT7"			1587,"PRSS23"				1587,"MATR3"
1588,"Cbfa2t2"						1588,"KDELR2"			1588,"DIXDC1"				1588,"MAU2"
1589,"Cbfa2t3"						1589,"PDHB"			1589,"IL18"				1589,"MAVS"
1590,"Cbfb"						1590,"TTC3"			1590,"FOXO1"				1590,"MBD2"
1591,"Cbl"						1591,"MFF"			1591,"CRIM1"				1591,"MBD5"
1592,"Cblb"						1592,"OCLN"			1592,"RILPL2"				1592,"MBD6"
1593,"Cbll1"						1593,"PCSK5"			1593,"UEVLD"				1593,"MBLAC2"
1594,"Cbln1"						1594,"C9orf64"			1594,"TMEM86A"				1594,"MBNL1"
1595,"Cbln2"						1595,"FUCA2"			1595,"ANK3"				1595,"MBNL2"
1596,"Cbln4"						1596,"HECTD1"			1596,"GXYLT1"				1596,"MBOAT2"
1597,"Cbr1"						1597,"FRMD8"			1597,"EIF4E"				1597,"MCAM"
1598,"Cbr3"						1598,"GSR"			1598,"NPAS3"				1598,"MCEE"
1599,"Cbr4"						1599,"PFKFB2"			1599,"VIPAS39"				1599,"MCF2L"
1600,"Cbs"						1600,"ARL4A"			1600,"SCLT1"				1600,"MCM4"
1601,"Cbwd1"						1601,"YOD1"			1601,"CCDC3"				1601,"MCTP1"
1602,"Cbx1"						1602,"CSNK2A2"			1602,"THYN1"				1602,"MCU"
1603,"Cbx3"						1603,"PANK3"			1603,"NCAPD3"				1603,"MCUR1"
1604,"Cbx4"						1604,"POLR1A"			1604,"VTI1A"				1604,"MDGA2"
1605,"Cbx5"						1605,"SUCLA2"			1605,"FAM160B1"				1605,"MDH2"
1606,"Cbx6"						1606,"LRRN3"			1606,"ANO4"				1606,"MDM4"
1607,"Cbx7"						1607,"PAFAH1B1"			1607,"TEX9"				1607,"ME2"
1608,"Cbx8"						1608,"NUP50"			1608,"MMAA"				1608,"MED10"
1609,"Cby1"						1609,"ST8SIA1"			1609,"ZNF827"				1609,"MED15"
1610,"Cc2d1a"						1610,"SLC44A1"			1610,"NR3C2"				1610,"MED17"
1611,"Cc2d1b"						1611,"PGRMC1"			1611,"MFSD6"				1611,"MED21"
1612,"Cc2d2a"						1612,"CGGBP1"			1612,"ASAP2"				1612,"MED23"
1613,"Ccar1"						1613,"HMBOX1"			1613,"WWC2"				1613,"MED24"
1614,"Ccar2"						1614,"JMJD4"			1614,"GABRA2"				1614,"MED28"
1615,"Ccbe1"						1615,"EFNB1"			1615,"GFRA1"				1615,"MED30"
1616,"Ccdc103"						1616,"FAM185A"			1616,"BEND6"				1616,"MED6"
1617,"Ccdc106"						1617,"IER3IP1"			1617,"BAG3"				1617,"MEF2A"
1618,"Ccdc107"						1618,"CLNS1A"			1618,"MGAT5"				1618,"MEF2D"
1619,"Ccdc112"						1619,"SP3"			1619,"HSPB8"				1619,"MEGF11"
1620,"Ccdc115"						1620,"SQLE"			1620,"SETBP1"				1620,"MEGF8"
1621,"Ccdc117"						1621,"EPHA3"			1621,"PSTPIP2"				1621,"MEGF9"
1622,"Ccdc12"						1622,"KCTD16"			1622,"PDK1"				1622,"MERTK"
1623,"Ccdc120"						1623,"FNIP2"			1623,"SPON1"				1623,"METAP1"
1624,"Ccdc124"						1624,"AKAP10"			1624,"CWF19L2"				1624,"METRNL"
1625,"Ccdc126"						1625,"FEM1B"			1625,"JMY"				1625,"METTL16"
1626,"Ccdc127"						1626,"ACO1"			1626,"HOMER1"				1626,"METTL17"
1627,"Ccdc130"						1627,"SARM1"			1627,"NADK2"				1627,"METTL22"
1628,"Ccdc134"						1628,"PSMD1"			1628,"GPD1L"				1628,"METTL9"
1629,"Ccdc136"						1629,"USO1"			1629,"SLC30A6"				1629,"MEX3B"
1630,"Ccdc137"						1630,"FHL2"			1630,"RASGRP3"				1630,"MGAT1"
1631,"Ccdc138"						1631,"AMN1"			1631,"FARP1"				1631,"MGAT4C"
1632,"Ccdc141"						1632,"ZFPM2"			1632,"UTRN"				1632,"MGAT5"
1633,"Ccdc148"						1633,"ALG11"			1633,"GRM1"				1633,"MGAT5B"
1634,"Ccdc149"						1634,"LACTB2"			1634,"GGPS1"				1634,"MGRN1"
1635,"Ccdc152"						1635,"LRBA"			1635,"CNTNAP4"				1635,"MIB2"
1636,"Ccdc157"						1636,"GPN1"			1636,"RAB3C"				1636,"MICAL2"
1637,"Ccdc159"						1637,"PDE5A"			1637,"MED21"				1637,"MICAL3"
1638,"Ccdc166"						1638,"PNPO"			1638,"LGI2"				1638,"MICU1"
1639,"Ccdc167"						1639,"XRCC5"			1639,"MR1"				1639,"MICU2"
1640,"Ccdc174"						1640,"RAB3B"			1640,"CDYL"				1640,"MICU3"
1641,"Ccdc177"						1641,"MAP7D2"			1641,"TXNDC11"				1641,"MIDN"
1642,"Ccdc181"						1642,"CCDC117"			1642,"BCL2L11"				1642,"MIIP"
1643,"Ccdc184"						1643,"RPE"			1643,"ANAPC1"				1643,"MIOS"
1644,"Ccdc186"						1644,"XPR1"			1644,"SCOC"				1644,"MKX"
1645,"Ccdc190"						1645,"OCIAD1"			1645,"RASSF3"				1645,"MLC1"
1646,"Ccdc22"						1646,"MTDH"			1646,"AHCTF1"				1646,"MLEC"
1647,"Ccdc25"						1647,"MTHFD1L"			1647,"MERTK"				1647,"MLF2"
1648,"Ccdc28a"						1648,"ZNF451"			1648,"PTPRR"				1648,"MLLT6"
1649,"Ccdc28b"						1649,"PRDX1"			1649,"NR4A2"				1649,"MLX"
1650,"Ccdc3"						1650,"PPM1A"			1650,"FEZF2"				1650,"MLXIP"
1651,"Ccdc30"						1651,"PTDSS1"			1651,"ING1"				1651,"MLYCD"
1652,"Ccdc32"						1652,"FAM114A1"			1652,"TUBGCP5"				1652,"MMD2"
1653,"Ccdc39"						1653,"TGFA"			1653,"PTPRD"				1653,"MMP15"
1654,"Ccdc43"						1654,"ZNF800"			1654,"KCNJ16"				1654,"MMP17"
1655,"Ccdc47"						1655,"NEDD4"			1655,"CEBPG"				1655,"MMP24"
1656,"Ccdc50"						1656,"ZNF644"			1656,"KCTD15"				1656,"MN1"
1657,"Ccdc57"						1657,"IFNAR1"			1657,"LGI4"				1657,"MOB1B"
1658,"Ccdc58"						1658,"FUT9"			1658,"DGKE"				1658,"MOB3B"
1659,"Ccdc59"						1659,"GUF1"			1659,"HS2ST1"				1659,"MON1A"
1660,"Ccdc6"						1660,"YAP1"			1660,"GDPD1"				1660,"MON2"
1661,"Ccdc61"						1661,"FXR1"			1661,"NUS1"				1661,"MORC2"
1662,"Ccdc65"						1662,"UBE2D3"			1662,"GRAP"				1662,"MOSPD3"
1663,"Ccdc66"						1663,"PHLPP2"			1663,"TBCEL"				1663,"MPDU1"
1664,"Ccdc71"						1664,"MSL3"			1664,"ROBO3"				1664,"MPHOSPH9"
1665,"Ccdc71l"						1665,"TGFBR2"			1665,"TBRG1"				1665,"MPP2"
1666,"Ccdc74a"						1666,"XPO7"			1666,"CDH12"				1666,"MPP3"
1667,"Ccdc80"						1667,"CADPS2"			1667,"CC2D1B"				1667,"MPP4"
1668,"Ccdc82"						1668,"NUFIP2"			1668,"PGM5"				1668,"MPP5"
1669,"Ccdc84"						1669,"NPY1R"			1669,"CXADR"				1669,"MPPED1"
1670,"Ccdc85a"						1670,"KIAA1109"			1670,"PDE1C"				1670,"MPPED2"
1671,"Ccdc85b"						1671,"BNIP2"			1671,"JAM2"				1671,"MPRIP"
1672,"Ccdc85c"						1672,"DYRK2"			1672,"WNT7A"				1672,"MPZL1"
1673,"Ccdc86"						1673,"KDSR"			1673,"DPH3"				1673,"MREG"
1674,"Ccdc87"						1674,"INSIG1"			1674,"PLCL2"				1674,"MROH1"
1675,"Ccdc88a"						1675,"ATL3"			1675,"ANKRD40"				1675,"MRPL21"
1676,"Ccdc88c"						1676,"MED21"			1676,"CYP2U1"				1676,"MRPL28"
1677,"Ccdc9"						1677,"VAPA"			1677,"FBXL18"				1677,"MRPL33"
1678,"Ccdc90b"						1678,"MINPP1"			1678,"KLF10"				1678,"MRPL40"
1679,"Ccdc91"						1679,"CC2D2A"			1679,"AZIN1"				1679,"MRPL49"
1680,"Ccdc92"						1680,"HPS3"			1680,"OTUD6B"				1680,"MRPS10"
1681,"Ccdc92b"						1681,"ALG9"			1681,"MARVELD1"				1681,"MRPS17"
1682,"Ccdc93"						1682,"RIOK2"			1682,"SLC25A28"				1682,"MRPS18A"
1683,"Ccdc97"						1683,"STAT1"			1683,"RHOC"				1683,"MRPS18C"
1684,"Cck"						1684,"ARHGAP10"			1684,"HEATR3"				1684,"MRPS22"
1685,"Cckbr"						1685,"ASH1L"			1685,"NUP205"				1685,"MRPS24"
1686,"Ccl25"						1686,"N4BP2"			1686,"DEPTOR"				1686,"MRPS25"
1687,"Ccl27a"						1687,"DDX5"			1687,"MED7"				1687,"MRPS27"
1688,"Ccl27a"						1688,"CYP26B1"			1688,"SLC24A2"				1688,"MRPS5"
1689,"Ccl27a"						1689,"ATL2"			1689,"ADCY8"				1689,"MRPS6"
1690,"Ccl27a"						1690,"CNOT6L"			1690,"RASA2"				1690,"MRS2"
1691,"Ccl28"						1691,"HMG20A"			1691,"VBP1"				1691,"MRTO4"
1692,"Ccm2"						1692,"SERINC1"			1692,"GPR61"				1692,"MSANTD3"
1693,"Ccn1"						1693,"ANAPC4"			1693,"ADAMTS3"				1693,"MSH2"
1694,"Ccn2"						1694,"MAN1A2"			1694,"NDUFAF6"				1694,"MSI1"
1695,"Ccn3"						1695,"COPB1"			1695,"USP16"				1695,"MSL1"
1696,"Ccn4"						1696,"NRIP3"			1696,"CCT8"				1696,"MSRA"
1697,"Ccnc"						1697,"NOL9"			1697,"TSPAN7"				1697,"MSRB2"
1698,"Ccnd1"						1698,"SOS2"			1698,"RPGR"				1698,"MSRB3"
1699,"Ccnd2"						1699,"NRIP1"			1699,"CDK20"				1699,"MTCH2"
1700,"Ccnd3"						1700,"COL4A1"			1700,"KCNS2"				1700,"MTDH"
1701,"Ccndbp1"						1701,"LMAN1"			1701,"FAM122B"				1701,"MTF2"
1702,"Ccne1"						1702,"SMU1"			1702,"UBE2L6"				1702,"MTFMT"
1703,"Ccne2"						1703,"UQCRFS1"			1703,"ZDHHC5"				1703,"MTFP1"
1704,"Ccnf"						1704,"TMTC4"			1704,"BAG4"				1704,"MTG1"
1705,"Ccng1"						1705,"ARHGAP12"			1705,"VPS8"				1705,"MTHFD1"
1706,"Ccng2"						1706,"CDH8"			1706,"LHFPL4"				1706,"MTHFD1L"
1707,"Ccnh"						1707,"RAB3GAP2"			1707,"PDE6D"				1707,"MTHFS"
1708,"Ccni"						1708,"SRI"			1708,"SST"				1708,"MTMR14"
1709,"Ccnj"						1709,"SLC6A15"			1709,"TATDN2"				1709,"MTMR3"
1710,"Ccnk"						1710,"ELOVL4"			1710,"ATP2B2"				1710,"MTSS1"
1711,"Ccnl1"						1711,"RPN2"			1711,"FCHO2"				1711,"MTUS1"
1712,"Ccnl2"						1712,"PSMD11"			1712,"STEAP2"				1712,"MTUS2"
1713,"Ccnq"						1713,"EIF2A"			1713,"HTR5A"				1713,"MTX1"
1714,"Ccnt1"						1714,"SLCO3A1"			1714,"FZD1"				1714,"MVB12B"
1715,"Ccnt2"						1715,"RECQL"			1715,"ST3GAL2"				1715,"MVK"
1716,"Ccny"						1716,"DAP3"			1716,"IL34"				1716,"MVP"
1717,"Ccnyl1"						1717,"CDC73"			1717,"CACNA1D"				1717,"MXI1"
1718,"Ccp110"						1718,"STK24"			1718,"CACNA2D3"				1718,"MYCBP2"
1719,"Ccpg1"						1719,"PREPL"			1719,"RNF111"				1719,"MYEF2"
1720,"Ccr5"						1720,"IPO7"			1720,"FAM81A"				1720,"MYH10"
1721,"Ccs"						1721,"GREB1L"			1721,"TSC22D3"				1721,"MYH14"
1722,"Ccsap"						1722,"BAG2"			1722,"KCNJ6"				1722,"MYH9"
1723,"Ccser1"						1723,"METAP2"			1723,"ETS2"				1723,"MYL1"
1724,"Ccser2"						1724,"KCNK9"			1724,"SLC35B2"				1724,"MYNN"
1725,"Cct2"						1725,"TMEM209"			1725,"TMEM164"				1725,"MYO16"
1726,"Cct3"						1726,"AZIN1"			1726,"C2CD2"				1726,"MYO18A"
1727,"Cct4"						1727,"ST8SIA4"			1727,"SNX22"				1727,"MYO1C"
1728,"Cct5"						1728,"PPIL1"			1728,"WDR19"				1728,"MYO1E"
1729,"Cct6a"						1729,"NOMO1"			1729,"FMNL2"				1729,"MYO5A"
1730,"Cct7"						1730,"KLHL2"			1730,"DPYSL5"				1730,"MYO5B"
1731,"Cct8"						1731,"RPE65"			1731,"RER1"				1731,"MYO9B"
1732,"Ccz1"						1732,"CSNK2A1"			1732,"RADIL"				1732,"MYOC"
1733,"Cd151"						1733,"RAB23"			1733,"EXTL1"				1733,"MYRIP"
1734,"Cd164"						1734,"INO80C"			1734,"MRPL17"				1734,"MYT1L"
1735,"Cd200"						1735,"POLI"			1735,"UBXN11"				1735,"N4BP1"
1736,"Cd24a"						1736,"WDR31"			1736,"GALNT14"				1736,"N4BP2L1"
1737,"Cd276"						1737,"NUP107"			1737,"RHPN1"				1737,"N4BP2L2"
1738,"Cd2ap"						1738,"BCKDHB"			1738,"WASF2"				1738,"NAA16"
1739,"Cd2bp2"						1739,"KCTD12"			1739,"FAIM"				1739,"NAA20"
1740,"Cd302"						1740,"IGFBP4"			1740,"SHROOM4"				1740,"NAA40"
1741,"Cd320"						1741,"TMEM30A"			1741,"KCNB1"				1741,"NAA50"
1742,"Cd33"						1742,"CCNC"			1742,"TSPAN33"				1742,"NAAA"
1743,"Cd34"						1743,"PFDN4"			1743,"SPATA2"				1743,"NAB1"
1744,"Cd38"						1744,"FANCM"			1744,"TSR2"				1744,"NABP2"
1745,"Cd3eap"						1745,"STAM2"			1745,"ALAS2"				1745,"NACC1"
1746,"Cd44"						1746,"SERBP1"			1746,"TAGLN2"				1746,"NACC2"
1747,"Cd47"						1747,"UGDH"			1747,"RNF166"				1747,"NADK"
1748,"Cd53"						1748,"TESC"			1748,"SPATA2L"				1748,"NALCN"
1749,"Cd55"						1749,"UBL3"			1749,"ZNF276"				1749,"NAP1L4"
1750,"Cd59a"						1750,"REV3L"			1750,"CACHD1"				1750,"NAPB"
1751,"Cd63"						1751,"NAB1"			1751,"CDC42SE2"				1751,"NARF"
1752,"Cd68"						1752,"INTU"			1752,"RAPGEF6"				1752,"NARS2"
1753,"Cd72"						1753,"VDAC1"			1753,"EPB41"				1753,"NAV1"
1754,"Cd74"						1754,"ARL6IP6"			1754,"STC1"				1754,"NAV2"
1755,"Cd81"						1755,"DMXL2"			1755,"HLCS"				1755,"NBAS"
1756,"Cd82"						1756,"PLP1"			1756,"SCUBE1"				1756,"NBEAL1"
1757,"Cd83"						1757,"IKBKG"			1757,"ARHGAP27"				1757,"NBN"
1758,"Cd9"						1758,"EML6"			1758,"ADIPOR1"				1758,"NCAM1"
1759,"Cd93"						1759,"SLK"			1759,"CELF3"				1759,"NCAM2"
1760,"Cd99l2"						1760,"ARMC1"			1760,"ALDH4A1"				1760,"NCAN"
1761,"Cdadc1"						1761,"YIPF5"			1761,"AMFR"				1761,"NCK2"
1762,"Cdan1"						1762,"UBXN2B"			1762,"NAE1"				1762,"NCKAP1L"
1763,"Cdc123"						1763,"CA8"			1763,"TMEM69"				1763,"NCLN"
1764,"Cdc14b"						1764,"MFSD1"			1764,"CHCHD6"				1764,"NCOA1"
1765,"Cdc16"						1765,"BCL10"			1765,"ZDHHC1"				1765,"NCOA2"
1766,"Cdc23"						1766,"SCARB2"			1766,"FAM131B"				1766,"NCOA7"
1767,"Cdc25a"						1767,"ADAMTS17"			1767,"CCDC117"				1767,"NCOR2"
1768,"Cdc25b"						1768,"DUSP19"			1768,"ZNF233"				1768,"NDEL1"
1769,"Cdc26"						1769,"ZNF280D"			1769,"FNDC5"				1769,"NDRG1"
1770,"Cdc27"						1770,"ZBTB11"			1770,"NR2F6"				1770,"NDRG3"
1771,"Cdc34"						1771,"RBBP4"			1771,"WDR4"				1771,"NDRG4"
1772,"Cdc37"						1772,"PELI1"			1772,"NDUFV3"				1772,"NDUFAF6"
1773,"Cdc37l1"						1773,"DTYMK"			1773,"CBS"				1773,"NDUFAF7"
1774,"Cdc40"						1774,"EPHA5"			1774,"TRAPPC10"				1774,"NDUFB7"
1775,"Cdc42"						1775,"PTCD3"			1775,"LRRC3"				1775,"NDUFC2-KCTD14"
1776,"Cdc42bpa"						1776,"CFLAR"			1776,"RALGDS"				1776,"NDUFS5"
1777,"Cdc42bpb"						1777,"UBR7"			1777,"LSS"				1777,"NDUFS7"
1778,"Cdc42ep1"						1778,"TCTN3"			1778,"DIP2A"				1778,"NDUFV3"
1779,"Cdc42ep2"						1779,"CD59"			1779,"SLC2A6"				1779,"NEB"
1780,"Cdc42ep3"						1780,"SSBP1"			1780,"ZER1"				1780,"NECAB1"
1781,"Cdc42ep4"						1781,"TAF9"			1781,"BRSK1"				1781,"NECAB2"
1782,"Cdc42se1"						1782,"AHCYL2"			1782,"DEDD2"				1782,"NEDD4"
1783,"Cdc42se2"						1783,"RICTOR"			1783,"TLCD1"				1783,"NEDD4L"
1784,"Cdc5l"						1784,"ACTR3"			1784,"SAFB"				1784,"NEDD9"
1785,"Cdc7"						1785,"MTRF1"			1785,"FLAD1"				1785,"NEK1"
1786,"Cdc73"						1786,"BLOC1S2"			1786,"SHC1"				1786,"NEK6"
1787,"Cdca4"						1787,"BPNT1"			1787,"CHRNB2"				1787,"NEK7"
1788,"Cdh10"						1788,"GLRX3"			1788,"CRTC2"				1788,"NELFA"
1789,"Cdh11"						1789,"DIP2B"			1789,"FDPS"				1789,"NELL1"
1790,"Cdh12"						1790,"TEX9"			1790,"SLC25A44"				1790,"NEU4"
1791,"Cdh13"						1791,"CDK4"			1791,"LMNA"				1791,"NEURL1"
1792,"Cdh18"						1792,"WDR35"			1792,"UBQLN4"				1792,"NEURL1B"
1793,"Cdh19"						1793,"GGH"			1793,"NACC1"				1793,"NEUROD2"
1794,"Cdh2"						1794,"PCDHB16"			1794,"ORAI2"				1794,"NFAM1"
1795,"Cdh20"						1795,"THOC1"			1795,"MGAT4B"				1795,"NFASC"
1796,"Cdh22"						1796,"ALDH18A1"			1796,"RPL8"				1796,"NFATC1"
1797,"Cdh4"						1797,"EXT1"			1797,"PLXDC1"				1797,"NFATC2"
1798,"Cdh5"						1798,"BAD"			1798,"GRIN2C"				1798,"NFE2L1"
1799,"Cdh6"						1799,"FUBP3"			1799,"ACOX1"				1799,"NFE2L2"
1800,"Cdh7"						1800,"STX5"			1800,"SRSF2"				1800,"NFIA"
1801,"Cdh8"						1801,"CDH11"			1801,"MPP3"				1801,"NFIC"
1802,"Cdh9"						1802,"GTF3C2"			1802,"LSM12"				1802,"NFIX"
1803,"Cdhr1"						1803,"POLR1B"			1803,"PLCD3"				1803,"NFU1"
1804,"Cdip1"						1804,"AK3"			1804,"FMNL3"				1804,"NFXL1"
1805,"Cdipt"						1805,"ARHGAP19"			1805,"MED11"				1805,"NFYC"
1806,"Cdk10"						1806,"ITIH5"			1806,"FGF11"				1806,"NGDN"
1807,"Cdk11b"						1807,"RFWD3"			1807,"SPSB3"				1807,"NHP2"
1808,"Cdk12"						1808,"RPL35A"			1808,"CCNF"				1808,"NINL"
1809,"Cdk13"						1809,"CYS1"			1809,"PAQR4"				1809,"NIP7"
1810,"Cdk14"						1810,"PPFIBP2"			1810,"FLYWCH2"				1810,"NIPA2"
1811,"Cdk16"						1811,"ZDHHC2"			1811,"CYB561A3"				1811,"NIPAL2"
1812,"Cdk17"						1812,"VPS45"			1812,"UBXN1"				1812,"NIT1"
1813,"Cdk18"						1813,"P4HA1"			1813,"DCP1A"				1813,"NKAIN2"
1814,"Cdk19"						1814,"FNDC3A"			1814,"RPS6KA4"				1814,"NKAIN4"
1815,"Cdk20"						1815,"RNMT"			1815,"CMPK1"				1815,"NLGN2"
1816,"Cdk2ap1"						1816,"EIF4A2"			1816,"PRKAA2"				1816,"NLK"
1817,"Cdk2ap2"						1817,"IREB2"			1817,"KLHL21"				1817,"NME7"
1818,"Cdk4"						1818,"PPP1CC"			1818,"AK4"				1818,"NMNAT2"
1819,"Cdk5"						1819,"LTA4H"			1819,"LZIC"				1819,"NOC4L"
1820,"Cdk5r1"						1820,"TPT1"			1820,"PDPN"				1820,"NOG"
1821,"Cdk5r2"						1821,"CBR4"			1821,"DHRS3"				1821,"NOL12"
1822,"Cdk5rap1"						1822,"ZNF266"			1822,"ALPL"				1822,"NOL3"
1823,"Cdk5rap2"						1823,"MTFR1"			1823,"FUBP1"				1823,"NOL6"
1824,"Cdk5rap3"						1824,"DOCK10"			1824,"B3GALT2"				1824,"NOL8"
1825,"Cdk7"						1825,"CD34"			1825,"EXTL2"				1825,"NOP14"
1826,"Cdk8"						1826,"ZNF410"			1826,"SLC30A7"				1826,"NOS1"
1827,"Cdk9"						1827,"ZBTB41"			1827,"ZNF281"				1827,"NOS3"
1828,"Cdkal1"						1828,"SFT2D1"			1828,"ARPC5"				1828,"NOSTRIN"
1829,"Cdkl1"						1829,"STT3A"			1829,"DDR2"				1829,"NOTCH1"
1830,"Cdkl2"						1830,"LSM1"			1830,"C1orf115"				1830,"NOTCH2"
1831,"Cdkl3"						1831,"CCDC88A"			1831,"ACP6"				1831,"NOTCH3"
1832,"Cdkl4"						1832,"NAPG"			1832,"KIF26B"				1832,"NOTUM"
1833,"Cdkl5"						1833,"MPP3"			1833,"CNST"				1833,"NOVA2"
1834,"Cdkn1a"						1834,"THSD1"			1834,"MAPKAPK2"				1834,"NPAS1"
1835,"Cdkn1b"						1835,"RASGRP3"			1835,"CAPN2"				1835,"NPAS2"
1836,"Cdkn1c"						1836,"SSB"			1836,"KIAA1841"				1836,"NPAS3"
1837,"Cdkn2aip"						1837,"SHOC2"			1837,"MEMO1"				1837,"NPAS4"
1838,"Cdkn2aipnl"						1838,"TTC7A"			1838,"TYW5"				1838,"NPC1"
1839,"Cdkn2d"						1839,"USP39"			1839,"NEUROD1"				1839,"NPHP4"
1840,"Cdo1"						1840,"DOCK4"			1840,"FRZB"				1840,"NPLOC4"
1841,"Cdon"						1841,"SCPEP1"			1841,"FBXO41"				1841,"NPPC"
1842,"Cdpf1"						1842,"ATP13A3"			1842,"CCDC74A"				1842,"NPR2"
1843,"Cdr1"						1843,"USP3"			1843,"SMARCAD1"				1843,"NPSR1"
1844,"Cdr1os"						1844,"ALDH1A2"			1844,"HPGDS"				1844,"NPTX1"
1845,"Cdr2"						1845,"DUSP14"			1845,"CDC42EP3"				1845,"NPTXR"
1846,"Cdr2l"						1846,"NUP205"			1846,"ARHGAP25"				1846,"NPY"
1847,"Cds1"						1847,"PIP4K2C"			1847,"TGFA"				1847,"NR2C2"
1848,"Cds2"						1848,"GNPTAB"			1848,"GABRG1"				1848,"NR2F6"
1849,"Cdv3"						1849,"EIF2B2"			1849,"PAQR3"				1849,"NR3C1"
1850,"Cdyl"						1850,"ZNF521"			1850,"MRPS18C"				1850,"NR3C2"
1851,"Cdyl2"						1851,"SNRPD1"			1851,"PBXIP1"				1851,"NR4A1"
1852,"Cebpa"						1852,"COPZ1"			1852,"KBTBD8"				1852,"NR4A2"
1853,"Cebpg"						1853,"ZCCHC4"			1853,"POGLUT1"				1853,"NRARP"
1854,"Cebpz"						1854,"PSMC6"			1854,"SLC22A15"				1854,"NRCAM"
1855,"Cebpzos"						1855,"BFAR"			1855,"FSTL1"				1855,"NREP"
1856,"Cela1"						1856,"NPEPPS"			1856,"TMEM183A"				1856,"NRF1"
1857,"Celf1"						1857,"SFRP1"			1857,"TMEM169"				1857,"NRG1"
1858,"Celf2"						1858,"FMOD"			1858,"IGFBP7"				1858,"NRG3"
1859,"Celf3"						1859,"KCNA2"			1859,"ADORA1"				1859,"NRP2"
1860,"Celf4"						1860,"CANX"			1860,"SRGAP2"				1860,"NRXN1"
1861,"Celf5"						1861,"MTCH2"			1861,"CWC22"				1861,"NRXN2"
1862,"Celf6"						1862,"RLIM"			1862,"TGFBR2"				1862,"NRXN3"
1863,"Celsr1"						1863,"STX12"			1863,"CLASP2"				1863,"NSF"
1864,"Celsr2"						1864,"ATG4C"			1864,"GTPBP8"				1864,"NSG1"
1865,"Celsr3"						1865,"SEC61B"			1865,"SPICE1"				1865,"NSMAF"
1866,"Cemip"						1866,"BTBD10"			1866,"PTPN13"				1866,"NSMCE2"
1867,"Cemip2"						1867,"ST3GAL4"			1867,"SYNPR"				1867,"NSMCE4A"
1868,"Cend1"						1868,"CHRNA7"			1868,"C3orf49"				1868,"NSMF"
1869,"Cenpb"						1869,"ARL6IP1"			1869,"PRICKLE2"				1869,"NT5C2"
1870,"Cenpc1"						1870,"SLC39A14"			1870,"PPM1K"				1870,"NT5DC3"
1871,"Cenpo"						1871,"ATP6V1B2"			1871,"TIPARP"				1871,"NTM"
1872,"Cenpt"						1872,"ATF7"			1872,"DCLK3"				1872,"NTMT1"
1873,"Cenpu"						1873,"RPRD1A"			1873,"ABHD6"				1873,"NTNG1"
1874,"Cenpv"						1874,"PANX1"			1874,"APBB2"				1874,"NTPCR"
1875,"Cenpw"						1875,"GOSR2"			1875,"CRELD1"				1875,"NTRK2"
1876,"Cenpx"						1876,"ATRNL1"			1876,"PRRT3"				1876,"NTRK3"
1877,"Cep104"						1877,"GABRB3"			1877,"HPS3"				1877,"NUBPL"
1878,"Cep120"						1878,"KLHDC2"			1878,"TOPBP1"				1878,"NUCB2"
1879,"Cep126"						1879,"CPT2"			1879,"DTX3L"				1879,"NUCKS1"
1880,"Cep128"						1880,"CDKL2"			1880,"GRIK3"				1880,"NUDCD2"
1881,"Cep131"						1881,"B3GALNT2"			1881,"KLF15"				1881,"NUDCD3"
1882,"Cep135"						1882,"SFXN1"			1882,"HEYL"				1882,"NUDT14"
1883,"Cep162"						1883,"PCSK7"			1883,"TKT"				1883,"NUDT3"
1884,"Cep164"						1884,"SLC25A3"			1884,"ARHGEF3"				1884,"NUDT4"
1885,"Cep170"						1885,"VPS8"			1885,"PIGX"				1885,"NUDT9"
1886,"Cep170b"						1886,"SLC15A4"			1886,"ABLIM2"				1886,"NUFIP1"
1887,"Cep19"						1887,"UBE4B"			1887,"EXO5"				1887,"NUMA1"
1888,"Cep192"						1888,"NDUFB6"			1888,"SHISA5"				1888,"NUMB"
1889,"Cep250"						1889,"CNOT10"			1889,"SPRY1"				1889,"NUP133"
1890,"Cep290"						1890,"ILDR2"			1890,"BSN"				1890,"NUP210"
1891,"Cep295"						1891,"YPEL5"			1891,"INTU"				1891,"NUP54"
1892,"Cep350"						1892,"WNT7B"			1892,"RNF123"				1892,"NUP88"
1893,"Cep41"						1893,"JAK1"			1893,"CAMKV"				1893,"NUP98"
1894,"Cep44"						1894,"NDUFAF4"			1894,"GRM2"				1894,"NUS1"
1895,"Cep57"						1895,"MAN1A1"			1895,"ETNPPL"				1895,"NVL"
1896,"Cep63"						1896,"MRRF"			1896,"FBXO8"				1896,"NWD1"
1897,"Cep68"						1897,"CEP76"			1897,"HHIP"				1897,"NXF1"
1898,"Cep70"						1898,"EIF3L"			1898,"OTUD4"				1898,"NXPH1"
1899,"Cep76"						1899,"FAM13B"			1899,"LSM6"				1899,"NXT1"
1900,"Cep78"						1900,"KCTD18"			1900,"EDIL3"				1900,"NYAP2"
1901,"Cep83"						1901,"NCBP1"			1901,"RANBP3L"				1901,"OAT"
1902,"Cep83os"						1902,"SMC3"			1902,"SLC25A46"				1902,"OAZ1"
1903,"Cep85"						1903,"GSN"			1903,"CMBL"				1903,"OBSL1"
1904,"Cep85l"						1904,"PARN"			1904,"PRRC1"				1904,"OGDHL"
1905,"Cep89"						1905,"SLC39A10"			1905,"GRPEL2"				1905,"OLFM2"
1906,"Cep95"						1906,"ME1"			1906,"RHOBTB3"				1906,"OLFM3"
1907,"Cep97"						1907,"SGPL1"			1907,"ENPP6"				1907,"OLFML3"
1908,"Cept1"						1908,"RBM7"			1908,"CMYA5"				1908,"ONECUT2"
1909,"Cerk"						1909,"EIF2S1"			1909,"EBF1"				1909,"OPA1"
1910,"Cerox1"						1910,"LRP1"			1910,"UBLCP1"				1910,"OPCML"
1911,"Cers1"						1911,"ITCH"			1911,"CCDC127"				1911,"OPRL1"
1912,"Cers1"						1912,"CDADC1"			1912,"SHROOM1"				1912,"ORC2"
1913,"Cers2"						1913,"POLR3F"			1913,"UQCRQ"				1913,"ORC6"
1914,"Cers4"						1914,"ERH"			1914,"FABP7"				1914,"OSBP2"
1915,"Cers5"						1915,"GGCT"			1915,"DCBLD1"				1915,"OSBPL10"
1916,"Cers6"						1916,"INTS9"			1916,"SFXN1"				1916,"OSBPL11"
1917,"Cetn2"						1917,"CLPX"			1917,"STXBP5"				1917,"OSBPL1A"
1918,"Cetn3"						1918,"TMCC3"			1918,"DAGLB"				1918,"OSBPL3"
1919,"Cetn4"						1919,"SEPSECS"			1919,"GALNT10"				1919,"OSBPL5"
1920,"Cfap20"						1920,"VLDLR"			1920,"COG5"				1920,"OSBPL7"
1921,"Cfap298"						1921,"PRPF4"			1921,"NEUROD6"				1921,"OSBPL9"
1922,"Cfap300"						1922,"GCLC"			1922,"GPR85"				1922,"OSTF1"
1923,"Cfap36"						1923,"TBC1D1"			1923,"CAMLG"				1923,"OSTM1"
1924,"Cfap410"						1924,"CSNK1A1"			1924,"RELL2"				1924,"OTOF"
1925,"Cfap46"						1925,"CBX3"			1925,"FABP5"				1925,"OTUB1"
1926,"Cfap54"						1926,"SPPL3"			1926,"TAGAP"				1926,"OTUD1"
1927,"Cfap69"						1927,"EXT2"			1927,"SOX17"				1927,"OTUD4"
1928,"Cfap74"						1928,"TRAPPC2"			1928,"DLC1"				1928,"OTUD7A"
1929,"Cfap97"						1929,"DNAH6"			1929,"GPR146"				1929,"OXA1L"
1930,"Cfdp1"						1930,"SERPINI1"			1930,"SLC4A2"				1930,"OXSR1"
1931,"Cfh"						1931,"TUSC3"			1931,"FASTK"				1931,"OXTR"
1932,"Cfl1"						1932,"CCNY"			1932,"ALDH7A1"				1932,"P4HB"
1933,"Cfl2"						1933,"PNPT1"			1933,"GEM"				1933,"PACRG"
1934,"Cflar"						1934,"MAP4K5"			1934,"PDP1"				1934,"PACRGL"
1935,"Cfp"						1935,"HAX1"			1935,"FAM219A"				1935,"PACS1"
1936,"Cggbp1"						1936,"SPARCL1"			1936,"DIRAS2"				1936,"PACS2"
1937,"Cgnl1"						1937,"SKIL"			1937,"NFIL3"				1937,"PACSIN2"
1938,"Cgref1"						1938,"SCAMP1"			1938,"ALDH1A1"				1938,"PACSIN3"
1939,"Cgrrf1"						1939,"MRPL50"			1939,"KDM1B"				1939,"PAFAH1B2"
1940,"Chac1"						1940,"TMEM59"			1940,"HGSNAT"				1940,"PAFAH1B3"
1941,"Chac2"						1941,"NFATC3"			1941,"PCDH19"				1941,"PAICS"
1942,"Chadl"						1942,"PGGT1B"			1942,"PIGA"				1942,"PAIP2"
1943,"Chaf1a"						1943,"EDIL3"			1943,"NDUFB6"				1943,"PAK2"
1944,"Champ1"						1944,"EI24"			1944,"SLC7A3"				1944,"PAK6"
1945,"Chchd1"						1945,"TRIM24"			1945,"SPTSSA"				1945,"PAMR1"
1946,"Chchd10"						1946,"KLHL9"			1946,"CFL2"				1946,"PAN3"
1947,"Chchd2"						1947,"NDUFB4"			1947,"GTF2A1"				1947,"PANK2"
1948,"Chchd3"						1948,"DDB1"			1948,"PHYHIPL"				1948,"PAPOLA"
1949,"Chchd4"						1949,"LRRC42"			1949,"INPPL1"				1949,"PAPPA2"
1950,"Chchd5"						1950,"SESTD1"			1950,"CRYL1"				1950,"PAPSS1"
1951,"Chchd6"						1951,"GPR63"			1951,"REEP3"				1951,"PAQR8"
1952,"Chchd7"						1952,"IDE"			1952,"MICU2"				1952,"PARL"
1953,"Chd1"						1953,"EEA1"			1953,"ZNF22"				1953,"PARN"
1954,"Chd1l"						1954,"TIGD2"			1954,"NGB"				1954,"PARVB"
1955,"Chd2"						1955,"USP1"			1955,"COMTD1"				1955,"PARVG"
1956,"Chd3"						1956,"TNFRSF21"			1956,"PMPCA"				1956,"PAX6"
1957,"Chd4"						1957,"SPTLC2"			1957,"METTL3"				1957,"PBX3"
1958,"Chd5"						1958,"SLAIN1"			1958,"ZFYVE1"				1958,"PC"
1959,"Chd6"						1959,"TRAPPC6B"			1959,"UBTD1"				1959,"PCBD1"
1960,"Chd7"						1960,"PMS2"			1960,"PTER"				1960,"PCBP2"
1961,"Chd8"						1961,"MAP2K4"			1961,"CACNB2"				1961,"PCBP3"
1962,"Chd9"						1962,"FAT3"			1962,"ABTB2"				1962,"PCCA"
1963,"Cherp"						1963,"MFSD2A"			1963,"CEP57"				1963,"PCDH1"
1964,"Chfr"						1964,"RAD17"			1964,"JAM3"				1964,"PCDH20"
1965,"Chga"						1965,"TOR1B"			1965,"CMTM5"				1965,"PCDH8"
1966,"Chgb"						1966,"VPS35"			1966,"GPT2"				1966,"PCDHB15"
1967,"Chic1"						1967,"PTPRR"			1967,"LRTM2"				1967,"PCED1A"
1968,"Chic2"						1968,"GCA"			1968,"BRD7"				1968,"PCF11"
1969,"Chid1"						1969,"ATP6AP1L"			1969,"TRMT61A"				1969,"PCGF3"
1970,"Chil1"						1970,"KIAA1841"			1970,"LARP6"				1970,"PCGF5"
1971,"Chka"						1971,"COG3"			1971,"API5"				1971,"PCLO"
1972,"Chkb"						1972,"NR3C2"			1972,"GABRB3"				1972,"PCMTD2"
1973,"Chl1"						1973,"UGCG"			1973,"PCBD1"				1973,"PCNA"
1974,"Chm"						1974,"COQ10B"			1974,"CLMP"				1974,"PCP4"
1975,"Chml"						1975,"DUSP18"			1975,"CYYR1"				1975,"PCSK2"
1976,"Chmp1a"						1976,"PRDX3"			1976,"TMEM100"				1976,"PCSK5"
1977,"Chmp1b"						1977,"UBE4A"			1977,"ANAPC16"				1977,"PCSK6"
1978,"Chmp2a"						1978,"L3MBTL3"			1978,"TRIM44"				1978,"PDCL3"
1979,"Chmp2b"						1979,"HAUS6"			1979,"TAF10"				1979,"PDE10A"
1980,"Chmp3"						1980,"LAMA3"			1980,"TPP1"				1980,"PDE11A"
1981,"Chmp4b"						1981,"BCLAF1"			1981,"NETO1"				1981,"PDE12"
1982,"Chmp5"						1982,"CYP1B1"			1982,"ATP9B"				1982,"PDE1A"
1983,"Chmp6"						1983,"ICMT"			1983,"PLD4"				1983,"PDE1B"
1984,"Chmp7"						1984,"HEY1"			1984,"CDYL2"				1984,"PDE1C"
1985,"Chn1"						1985,"C2orf69"			1985,"TMEM130"				1985,"PDE2A"
1986,"Chn1os1"						1986,"PPP2R3C"			1986,"ATMIN"				1986,"PDE4B"
1987,"Chn1os3"						1987,"SUMO2"			1987,"MAPK7"				1987,"PDE4D"
1988,"Chn2"						1988,"C12orf4"			1988,"MCM7"				1988,"PDE4DIP"
1989,"Chordc1"						1989,"PCCB"			1989,"HSP90B1"				1989,"PDE8A"
1990,"Chp1"						1990,"CD63"			1990,"ZCCHC18"				1990,"PDE8B"
1991,"Chpf"						1991,"CRNKL1"			1991,"ZNF592"				1991,"PDGFB"
1992,"Chpf2"						1992,"PTCHD1"			1992,"YPEL4"				1992,"PDGFRA"
1993,"Chpt1"						1993,"OXCT1"			1993,"LDHD"				1993,"PDGFRB"
1994,"Chrac1"						1994,"TSPAN3"			1994,"PEX11A"				1994,"PDHB"
1995,"Chrd"						1995,"NECAP1"			1995,"DCTN5"				1995,"PDHX"
1996,"Chrdl1"						1996,"NCOR1"			1996,"CACNG2"				1996,"PDLIM1"
1997,"Chrm1"						1997,"SYT4"			1997,"MTMR10"				1997,"PDLIM2"
1998,"Chrm2"						1998,"GNB4"			1998,"DIS3L"				1998,"PDLIM5"
1999,"Chrm3"						1999,"SNX7"			1999,"MBD6"				1999,"PDLIM7"
[truncated: 10,316 more rows]

## Sheet: semplified format
Background List		SFARI		ptLGD		dup15q DE-		dup15q DE+		AS iPSC		dup15q iPSC		ASD DE-		ASD DE+		SCZ DE		BD DE		DHT DE+		DHT DE-		AR Targets		EST DE-		EST DE+		ER Targets		Male DT		Female DT		SexDiv DT
1	0610009B22Rik	1	ABAT	1	AHCTF1	1	PPP1R14C	1	ZNF778	1	RNASEK	1	RNASEK	1	HECW1	1	LAP3	1	TSPAN6	1	MAD1L1	1	RGCC	1	SLC15A3	1	AACS	1	GAD1	1	GAD1	1	C12orf75	1	KDM5D	1	TRIM37	1	FAM189B
2	0610010F05Rik	2	ABCA7	2	AHCYL1	2	SERTAD4	2	UBR5	2	MRPL53	2	MRPL53	2	CYP26B1	2	TMEM176A	2	NIPAL3	2	CYP26B1	2	RNF144B	2	PGM1	2	AAK1	2	CD59	2	MAP4K4	2	C1orf21	2	DDX3Y	2	BCL2L2	2	RNPEP
3	0610010K14Rik	3	ACE	3	ANKRD13C	3	SERP2	3	PDGFC	3	MMAA	3	MMAA	3	ICA1	3	CFLAR	3	CYP51A1	3	KDM1A	3	NRCAM	3	YPEL4	3	AARS2	3	DHPS	3	CD59	3	C16orf72	3	ZFY	3	ARL10	3	SHANK3
4	0610012G03Rik	4	ACHE	4	CEPT1	4	ADRA1D	4	PDK4	4	DDA1	4	DDA1	4	ARF5	4	UPF1	4	BAD	4	UPF1	4	RASSF4	4	SYNDIG1	4	AASDHPPT	4	PDAP1	4	GABRB3	4	KIAA0825	4	TBL1Y	4	MEMO1	4	ATP9A
5	0610030E20Rik	5	ACTB	5	COPA	5	RASSF5	5	ZNF800	5	MOCS2	5	MOCS2	5	SPPL2B	5	FYN	5	HS3ST1	5	DHX33	5	CHST15	5	PGM5	5	AASS	5	IGF1R	5	DHPS	5	KIAA1109	5	PCDH11Y	5	NPM1	5	NIPA1
6	1110002E22Rik	6	ACTL6B	6	CRTC2	6	C18orf25	6	ARID4B	6	HMGN1	6	AGPAT1	6	PRKAR2B	6	PTBP1	6	TMEM176A	6	GTF2IRD1	6	WEE1	6	POLR3B	6	AATF	6	MRPS14	6	PDAP1	6	IDH3G	6	PRKY	6	GPM6B	6	CXXC4
7	1110002L01Rik	7	ACTN4	7	IPO13	7	HCCS	7	TNRC6C	7	ZNF454	7	HMGN1	7	WDR54	7	TMEM159	7	CYP26B1	7	MARK4	7	IGFBP5	7	MAT2A	7	AATK	7	MRPL33	7	IGF1R	7	ABAT	7	UTY	7	LRRTM4	7	SLC35A4
8	1110004F10Rik	8	ACY1	8	KIF1B	8	HIVEP2	8	CHPT1	8	NOS3	8	ZNF454	8	ARHGAP44	8	SLC25A39	8	DBNDD1	8	BAIAP3	8	FAM107A	8	NUAK1	8	ABCA5	8	CTBP2	8	MRPS14	8	ABCD2	8	DAZ1	8	RPL35A	8	GUCY1A2
9	1110008P14Rik	9	ADCY3	9	KIF26B	9	TSPAN9	9	LIFR	9	SYNGAP1	9	NOS3	9	CACNA2D2	9	WWTR1	9	SLC7A2	9	SYPL1	9	EDNRB	9	CDKN1C	9	ABCA7	9	DICER1	9	MRPL33	9	ABHD17B	9	EIF1AY	9	SLC4A8	9	YPEL4
10	1110012L19Rik	10	ADCY5	10	PIK3CD	10	TRAPPC3	10	MRPS14	10	SKA2	10	SYNGAP1	10	ADAM22	10	HGF	10	SARM1	10	CYB561	10	ZHX3	10	SOX12	10	ABCB10	10	CDC42	10	IGFBP7	10	ABLIM2	10	DAZ4	10	PDE1A	10	YIF1A
11	1110018N20Rik	11	ADK	11	PKN2	11	CBLN4	11	HERC2	11	TGFBR3	11	IER3	11	RHOBTB2	11	SAMD4A	11	KDM1A	11	SEMA3G	11	LYPD1	11	HES6	11	ABCB9	11	MAPT	11	CTBP2	11	ABR	11	DAZ2	11	ZIC1	11	ELAVL3
12	1110032A03Rik	12	ADNP	12	SH3GLB1	12	ATG5	12	LCA5	12	SLC24A5	12	ITGA1	12	HEATR5B	12	RRAGD	12	PDK4	12	NISCH	12	CPNE4	12	DHX37	12	ABCC4	12	DLC1	12	DICER1	12	ACOT9	12	RBM14	12	HHIP	12	ZNF667
13	1110032F04Rik	13	ADSL	13	SWT1	13	TMEM38A	13	RERE	13	IRF9	13	SKA2	13	UQCRC1	13	VIM	13	ST7	13	ANLN	13	DAB1	13	BCAM	13	ABCC8	13	CFL1	13	DDX17	13	ACVR2A	13	NOL12	13	SNX27	13	FPGT
14	1110038B12Rik	14	AFF2	14	TMEM201	14	ATG16L1	14	ZC3H12C	14	SLC35A3	14	TGFBR3	14	HIVEP2	14	CD44	14	UPF1	14	CCDC28A	14	KITLG	14	WWC1	14	ABCD4	14	NCK1	14	CDC42	14	ADAMTS17	14	NCOA5	14	NLGN1	14	SAMD12
15	1110038F14Rik	15	AGAP1	15	TXLNA	15	MRPL28	15	HNRNPU	15	BICC1	15	SLC24A5	15	SLC6A7	15	MAP2K3	15	SPPL2B	15	HSF2	15	TRIB2	15	GADD45G	15	ABCG1	15	CKAP4	15	MAPT	15	ADD2	15	CNPY4	15	GLIS3	15	RRP8
16	1110046J04Rik	16	AGAP2	16	ZYG11B	16	TESC	16	AHCTF1	16	AGFG2	16	IRF9	16	MBTPS2	16	TIMP2	16	PRKAR2B	16	NCAPH2	16	TTYH2	16	FLT4	16	ABHD13	16	CALD1	16	DLC1	16	ADGRD1	16	MAPKBP1	16	AK5	16	FAM171A1
17	1110051M20Rik	17	AGBL4	17	CCAR1	17	NDRG3	17	KLF15	17	ALG10B	17	TXN	17	CLDN11	17	MYO16	17	MSL3	17	MAP2K3	17	NEDD9	17	SYT17	17	ABHD17B	17	TPM1	17	CFL1	17	ADGRL2	17	SLC52A2	17	TRAPPC11	17	SCD
18	1110059E24Rik	18	AGMO	18	CCNJ	18	ATRNL1	18	PCF11	18	ITM2A	18	SLC35A3	18	MDH1	18	ARHGAP6	18	WDR54	18	TMSB10	18	CPNE8	18	ADCY2	18	ABHD2	18	COL1A1	18	NCK1	18	AFAP1	18	SAMD11	18	ANGPT1	18	HTR2A
19	1110059G10Rik	19	AGO1	19	CELF2	19	MAPK8	19	NEMF	19	IPMK	19	BICC1	19	SYT13	19	LTBP1	19	GGNBP2	19	CYP46A1	19	BAALC	19	RPL36A	19	ABI2	19	G3BP2	19	CKAP4	19	AGBL4	19	ZMYM3	19	PLVAP	19	ELOVL4
20	1110065P20Rik	20	AGO3	20	CUL2	20	LRRC59	20	TMEM100	20	GNAS	20	AGFG2	20	NRXN3	20	EIF2AK2	20	GDE1	20	ATP6V1H	20	METTL7A	20	ARHGAP39	20	ABI3BP	20	FN1	20	CALD1	20	AGK	20	CDAN1	20	NOC3L	20	DLGAP1
21	1500004A13Rik	21	AGO4	21	DLG5	21	CUTA	21	GOLGB1	21	ITPA	21	ALG10B	21	GABRA1	21	ZFR	21	TMEM132A	21	ARAP2	21	NEFL	21	RPL13	21	ABL1	21	COL4A1	21	TPM1	21	AGPAT4	21	PHC1	21	TUBA1A	21	AQP4
22	1500009C09Rik	22	AHDC1	22	HECTD2	22	DUSP22	22	MAOA	22	USP45	22	ITM2A	22	NDUFS1	22	PHF21B	22	CX3CL1	22	XK	22	CDC42EP3	22	ASIC1	22	ABLIM1	22	UGCG	22	FBN1	22	AGTPBP1	22	SUGP2	22	GTF2IRD2B	22	FIZ1
23	1500009L16Rik	23	AHI1	23	TAF5	23	NR3C1	23	LGR4	23	STK17B	23	IPMK	23	ANK1	23	SOAT1	23	CACNA1G	23	JKAMP	23	LAMA2	23	PLAGL1	23	ABLIM2	23	P4HA1	23	RELN	23	C11orf87	23	ACOT8	23	MFAP3L	23	AATK
24	1500011B03Rik	24	ADSS2	24	AP2A2	24	FHL2	24	ZNF226	24	MRPL1	24	PLEKHM1	24	FUT8	24	SEC61A1	24	ETV1	24	DKK3	24	DTNA	24	CITED2	24	ABR	24	GLA	24	COL1A1	24	AJAP1	24	GAL3ST4	24	ETFA	24	MYPOP
25	1600012H06Rik	25	AKAP9	25	FADS2	25	SLC25A12	25	GIGYF2	25	IMMP1L	25	LIN28B	25	TUBG2	25	ATP2B4	25	GTF2IRD1	25	NFE2L3	25	KCND3	25	N4BP3	25	ABTB2	25	USP6	25	ITGB5	25	AK5	25	RUSC1	25	DGKB	25	RAB3A
26	1600014C10Rik	26	ALDH1A3	26	GAB2	26	UCHL5	26	COG5	26	B3GALNT1	26	GNAS	26	PSMA4	26	ALDH18A1	26	VPS41	26	LETMD1	26	PDZD2	26	DNAJC17	26	ACACB	26	NDUFB5	26	COL4A2	26	ALG10	26	DNAJC28	26	KLHL3	26	HSDL2
27	1600020E01Rik	27	ALDH5A1	27	GRAMD1B	27	RGS4	27	SGSH	27	PRRX1	27	ITPA	27	SLC4A8	27	RPL18	27	MARK4	27	CROCC	27	SPRED1	27	MOV10	27	ACAD11	27	NUP50	27	G3BP2	27	ALG10B	27	CCS	27	SPATS2L	27	HMGCS2
28	1700001L05Rik	28	AMT	28	TENM4	28	RAB3GAP2	28	CEP128	28	REL	28	USP45	28	MAPK9	28	U2AF2	28	PROM1	28	ZC3H11A	28	ITGA8	28	INSIG1	28	ACADL	28	CYP1B1	28	RASA1	28	AMER2	28	BRAT1	28	DOK5	28	SNCA
29	1700001L19Rik	29	ANK2	29	BTBD11	29	RBM18	29	INTS4	29	OGN	29	STK17B	29	PIK3CB	29	SBNO2	29	PAFAH1B1	29	DGKG	29	MYO5B	29	SNX25	29	ACADM			29	ARHGAP1	29	ANGPT1	29	PKD1	29	EGR1	29	CDK5
30	1700001O22Rik	30	ANK3	30	DCTN2	30	PCDHB10	30	RIMKLB	30	TFPI	30	MRPL1	30	FSTL4	30	HMG20B	30	KIAA0100	30	FLYWCH1	30	ETV1	30	MAPKAPK2	30	ACAP2			30	FN1	30	ANKS1B	30	GPR137	30	R3HCC1L	30	P4HB
31	1700003E16Rik	31	ANKRD11	31	LRP1	31	COIL	31	MAGI2	31	TMEM38B	31	IMMP1L	31	OPN3	31	GNAI3	31	PAX6	31	DGAT2	31	KCNQ3	31	SLC29A1	31	ACBD3			31	COL4A1	31	ANP32D	31	ZNF316	31	MANEA	31	LRRTM3
32	1700010K23Rik	32	ANKS1B	32	TMEM132D	32	TSFM	32	UBXN4	32	RNFT1	32	B3GALNT1	32	PLEKHH1	32	NTN1	32	RHBDF1	32	RPL18	32	SEC14L1	32	NR2F6	32	ACBD4			32	CUL3	32	ANP32A	32	MANSC1	32	FAP	32	TPP2
33	1700016P03Rik	33	AP1S2	33	ARID4A	33	CDKN2D	33	NELFCD	33	EDNRA	33	PRRX1	33	CDK14	33	ME1	33	BAIAP3	33	EPN1	33	ITGAV	33	BOK	33	ACBD6			33	COMT	33	ANP32B	33	ZNF445	33	USP6	33	PPP1R10
34	1700017B05Rik	34	APBA2	34	CCNK	34	EIF2S3	34	UBE3A	34	SPAG6	34	REL	34	RASGRF1	34	PPP2R5A	34	SYN1	34	ST3GAL6	34	ATXN1	34	CENPV	34	ACE			34	UBE4B	34	APBA2	34	HCN3	34	SNX30	34	C14orf93
35	1700019D03Rik	35	APBB1	35	DAAM1	35	TMEM160	35	PEA15	35	TRUB1	35	OGN	35	POLR3E	35	TNFRSF1A	35	JARID2	35	SLC12A2	35	TENM1	35	LTV1	35	ACER3			35	UGCG	35	APP	35	ABHD8	35	SERPINI1	35	PCDHGA7
36	1700022I11Rik	36	APH1A	36	MMP14	36	RFTN1	36	DPY19L3	36	DNAJC15	36	TFPI	36	LZTS1	36	CBFB	36	CDKL5	36	ANKRD44	36	SCRG1	36	SFPQ	36	ACIN1			36	P4HA1	36	ARFGEF2	36	MAPK8IP3	36	PEG3	36	RAB6B
37	1700025G04Rik	37	ARHGAP32	37	PRMT5	37	BTBD3	37	SGK1	37	C1GALT1C1	37	TMEM38B	37	MON2	37	CYFIP1	37	CAMK1G	37	SMARCD1	37	PLCB4	37	ASRGL1	37	ACKR2			37	GLA	37	ARL5A	37	C11orf95	37	NFYB	37	ZMAT1
38	1700030J22Rik	38	2002-08-01	38	SIPA1L1	38	MFSD9	38	DGKG	38	RAB28	38	LIPA	38	APPBP2	38	MAOB	38	CYTH3	38	ZBTB11	38	NPAS3	38	RFXAP	38	ACLY			38	USP6	38	ARL6IP5	38	PARD6A	38	KPNB1	38	DNAJC17
39	1700034H15Rik	39	AHNAK	39	SOS2	39	SUCLA2	39	PPP2R3A	39	ABHD3	39	MGP	39	ADCK1	39	TGFBR3	39	SYPL1	39	TNFRSF1A	39	TMX4	39	POSTN	39	ACO2			39	NDUFB5	39	ARL6IP6	39	MPG	39	DLG2	39	ATMIN
40	1700037H04Rik	40	AP2S1	40	SPTB	40	TM6SF1	40	FERMT2	40	APOLD1	40	RNFT1	40	CDON	40	NEDD4	40	SPAG9	40	METTL22	40	SCG2	40	SNTB1	40	ACOT4			40	NDUFA9	40	ARMH4	40	AGRN	40	TTC7B	40	DCLK2
41	1700040L08Rik	41	ARHGAP5	41	ZBTB1	41	GABARAPL1	41	OPHN1	41	ABCA8	41	TM2D1	41	SLC12A2	41	SMG6	41	PKD1	41	SMG6	41	PTPN5	41	BYSL	41	ACOT7			41	SDHB	41	ARRDC3	41	TEX264	41	CTNNBL1	41	BLOC1S4
42	1700048O20Rik	42	ARHGEF10	42	DPP8	42	RNF157	42	EZR	42	OXSM	42	PAM	42	ERBB3	42	WDR1	42	VTA1	42	OSBPL3	42	ERBB3	42	RASL11B	42	ACSBG1			42	NUP50	42	ARRDC4	42	CCDC61	42	ETFDH	42	DHRS1
43	1700052K11Rik	43	ARHGEF9	43	FRMD5	43	PRKACB	43	HPS4	43	ZMAT4	43	IGSF10	43	CYB5R4	43	AFF4	43	SEMA3G	43	EPHA8	43	SKIL	43	SMARCD3	43	ACSF3			43	CYP1B1	43	ATP2B1	43	ATN1	43	SALL1	43	GNB1
44	1700066M21Rik	44	ARID1B	44	TP53BP1	44	MPC2	44	CDH20	44	TCEA1	44	EDNRA	44	TIE1	44	P4HA2	44	NISCH	44	NCK2	44	ELK3	44	CDC34	44	ACSL1			44	SCAMP1	44	ATP6V0A4	44	GIT1	44	SLAIN1	44	AMPD2
45	1700086L19Rik	45	ARID2	45	CASKIN1	45	CALM2	45	MID1	45	DNAJC28	45	SPAG6	45	NGEF	45	ALPK1	45	SLC6A13	45	MGAT4A	45	PEG10	45	PRSS35	45	ACSL3			45	BCLAF1	45	ATRNL1	45	CBX7	45	IGSF11	45	GRID1
46	1700087I21Rik	46	ARNT2	46	GLG1	46	RALB	46	SLC1A4	46	TMEM100	46	TRUB1	46	ELOVL1	46	FERMT2	46	HIVEP2	46	RPS6KA2	46	AHI1	46	PAX6	46	ACSL6					46	IFTAP	46	NUDT22	46	KIF3A	46	DHRS4L2
47	1700094D03Rik	47	ARX	47	GLYR1	47	CISD2	47	PLEKHG1	47	C3orf33	47	DNAJC15	47	MPPED2	47	CA12	47	AKAP8L	47	VASH1	47	ATP10D	47	SH3GL1	47	ACTL6B					47	B3GAT1	47	VPS26B	47	CDH20	47	CROT
48	1700101I11Rik	48	ASAP2	48	NFATC3	48	N4BP3	48	PKN1	48	CYB5R4	48	C1GALT1C1	48	EML1	48	LMAN1	48	ANLN	48	TRIB2	48	ALCAM	48	MYL9	48	ACTN1					48	BASP1	48	CD320	48	RTN2	48	PRR7
49	1700123O20Rik	49	ASH1L	49	PLCG2	49	TPBG	49	UPF3B	49	ARHGAP29	49	RAB28	49	ATG2B	49	ENO1	49	GABRA3	49	TFRC	49	TFPI	49	HS6ST1	49	ACTN4					49	BCKDHB	49	CNOT10	49	ST18	49	CAMK2N1
50	1700126G02Rik	50	ASTN2	50	RBL2	50	UGCG	50	CYP2J2	50	C3orf14	50	ABHD3	50	CACNB1	50	FNDC3B	50	ERCC1	50	RHOBTB1	50	CALB1	50	LAMP5	50	ADAM11					50	BEND5	50	ABR	50	ACACA	50	FRMPD4
51	1810009A15Rik	51	ASXL3	51	SF3B3	51	POLE3	51	CIB2	51	CALCRL	51	APOLD1	51	FTSJ1	51	SPAG5	51	MAN2B2	51	AP1M1	51	HS3ST1	51	IGFBP3	51	ADAMTS1					51	BICC1	51	SOX4	51	PLRG1	51	SMOC2
52	1810013L24Rik	52	ATP10A	52	ZNF423	52	MKX	52	FGD4	52	LSM12	52	PPP4C	52	ERLEC1	52	NFKB2	52	CLDN11	52	IKBKG	52	OSMR	52	PLCG2	52	ADAMTS15					52	BLCAP	52	HR	52	CA2	52	DAB2IP
53	1810014B01Rik	53	ATP1A1	53	ACACA	53	EIF4E	53	USP3	53	AJAP1	53	ABCA8	53	NUP133	53	GPR137B	53	MVP	53	SDHA	53	TMEM132C	53	HEXIM1	53	ADAMTS17					53	BMP2	53	WDR45	53	BIN1	53	TCN2
54	1810026B05Rik	54	ATP1A3	54	APPBP2	54	CAMK4	54	TP53BP2	54	ANAPC10	54	OXSM	54	GNB5	54	FGFR1	54	RWDD2A	54	SNCB	54	LRRTM2	54	SRF	54	ADAMTS2					54	BMPR1B	54	NUP155	54	TAGAP	54	KHDRBS1
55	1810030O07Rik	55	ATP2B2	55	ATP6V0A1	55	DCK	55	EPHX1	55	LIAS	55	NME7	55	PFN2	55	ADCYAP1R1	55	RNF14	55	CELSR1	55	SORBS2	55	SRRT	55	ADAMTS20					55	BOK	55	IFT140	55	TLN2	55	HSD17B10
56	1810037I17Rik	56	ATP6V0A2	56	GPATCH8	56	ZDHHC5	56	TMEM47	56	USP6	56	ZMAT4	56	ATP2B1	56	OPHN1	56	HEBP1	56	PLD1	56	NRIP1	56	VPS37B	56	ADAMTS3					56	BRINP2	56	RCCD1	56	SAR1A	56	HPCAL4
57	1810055G02Rik	57	ATRX	57	PHLPP1	57	TATDN2	57	NPAS3	57	POMP	57	TCEA1	57	HLTF	57	STK17B	57	MAMLD1	57	MKRN2	57	DTX3L	57	MVK	57	ADAMTSL4					57	BRINP3	57	ZNF764	57	PREX1	57	CPSF7
58	1810058I24Rik	58	AUTS2	58	PPP4R1	58	ATP2B2	58	LGI4	58	ZDHHC20	58	ALG10	58	RHOBTB1	58	SMARCD3	58	ZMYND11	58	REXO2	58	GRIA2	58	PDXP	58	ADAMTSL5					58	BTBD11	58	PFN4	58	KIF21A	58	SV2A
59	2010204K13Rik	59	BAZ2B	59	TRAPPC8	59	VMA21	59	PDE6D	59	SERINC5	59	DNAJC28	59	TMEM38A	59	XPO1	59	XYLT2	59	XAB2	59	MYO1D	59	ANKRD9	59	ADAP1					59	BTG1	59	SOGA1	59	KCNMB2	59	DLEU7
60	2010300C02Rik	60	BBS4	60	CIC	60	PLXDC1	60	CACHD1	60	ZC3HAV1L	60	TMEM100	60	PANX2	60	PLOD1	60	SRCIN1	60	GTF2I	60	ABCA1	60	RAI14	60	ADAP2					60	C2CD5	60	UMPS	60	PCDHB12	60	FKBP1B
61	2010315B03Rik	61	BCAS1	61	EPS15L1	61	EXTL2	61	BCL2	61	ESD	61	C3orf33	61	CLCN4	61	TXLNA	61	WWTR1	61	N4BP2	61	ARHGAP31	61	RFTN1	61	ADARB2					61	CRACD	61	NME1-NME2	61	CHST2	61	MAP1A
62	2210016F16Rik	62	BCKDK	62	FZR1	62	TMEM183A	62	SH3PXD2B	62	DDR2	62	CYB5R4	62	NTN4	62	CD59	62	ATP1A2	62	ITM2A	62	RGL1	62	FAM181B	62	ADCK1					62	CABIN1	62	MTHFSD	62	ERBB4	62	RAPGEF1
63	2210016L21Rik	63	BCL11A	63	GRIN2D	63	METAP1	63	ZBTB37	63	RBMS1	63	PSMA1	63	NUAK1	63	CPNE3	63	HGF	63	MKNK1	63	IGDCC4	63	SRRM3	63	ADCY6					63	CACNA1E	63	RNASEH2C	63	RBM11	63	DUSP7
64	2210408F21Rik	64	BCORL1	64	GSK3A	64	MAD2L1	64	ATP13A5	64	ADAT3	64	ARHGAP29	64	DPP8	64	RRN3	64	SPAST	64	PAFAH1B3	64	IL6ST	64	HCN1	64	ADCY8					64	CACNA1H	64	EFEMP1	64	FRAT2	64	DGKQ
65	2210408I21Rik	65	BIRC6	65	LMTK3	65	TRUB1	65	SRGAP1	65	TM4SF1	65	ASPHD1	65	IPCEF1	65	ZFAND6	65	NRXN3	65	STX7	65	STOM	65	PCSK2	65	ADCY9					65	CACNB2	65	TDRP	65	C20orf194	65	MCCC1
66	2300009A05Rik	66	ALG6	66	NPAS1	66	MMADHC	66	ZNF345	66	TMEM126B	66	C3orf14	66	SLC25A40	66	FTL	66	FHL1	66	SESN1	66	PER3	66	IER5	66	ADD2					66	CALN1	66	RNFT1	66	NALCN	66	TBC1D22A
67	2310011J03Rik	67	AR	67	PIAS4	67	NETO2	67	FAM118A	67	MOSPD1	67	CALCRL	67	SLC25A3	67	RPL6	67	RB1CC1	67	MEF2C	67	PRUNE2	67	CTXN1	67	ADI1					67	CAMTA1	67	ACSF3	67	TRIM9	67	AGBL5
68	2310015A10Rik	68	BRAF	68	PPFIA3	68	CAMTA1	68	MAML1	68	OSTC	68	LSM12	68	FRYL	68	PXN	68	STRAP	68	PCDHGA2	68	PPP3CA	68	FAM171A2	68	ADIPOR2					68	CBLN1	68	B4GALT3	68	MRO	68	GALNT16
69	2310022A10Rik	69	BRCA2	69	RANBP3	69	RCAN2	69	ANP32E	69	ERI2	69	AJAP1	69	KIFAP3	69	BLVRB	69	EHD2	69	PGR	69	SORBS1	69	RBM14	69	ADK					69	CBLN2	69	DDX56	69	GDAP1	69	RPS3
70	2310022B05Rik	70	BRD4	70	RASIP1	70	FAM174A	70	TNIK	70	COL1A2	70	ANAPC10	70	PLXNA2	70	CCNK	70	CCDC28A	70	COBLL1	70	TCN2	70	PLEKHG3	70	ADNP					70	CBLN4	70	EVI5L	70	ASAH1	70	PHYKPL
71	2310033P09Rik	71	BRSK2	71	SCAF1	71	TMEM70	71	ALDH7A1	71	PRKX	71	LIAS	71	MCAM	71	GOLGA3	71	HSF2	71	KCNK2	71	DOCK11	71	TSPAN15	71	ADORA1					71	CCDC138	71	STT3B	71	PHB2	71	KCNQ3
72	2310057M21Rik	72	BRWD3	72	AGPS	72	DIRAS1	72	BPTF	72	KBTBD8	72	USP6	72	MAP2K7	72	PABPC4	72	PHF20	72	SERTAD4	72	RAP1GAP2	72	PRDM8	72	ADORA2B					72	CCDC50	72	DACT2	72	LRRC3B	72	ZNF18
73	2310058D17Rik	73	BICRA	73	CAD	73	UBE2N	73	FGGY	73	SV2C	73	POMP	73	CTTNBP2	73	EZR	73	TYMP	73	ZMPSTE24	73	TGFBR2	73	NRIP2	73	ADPRM					73	CCDC59	73	CEP170B	73	LUZP2	73	CDC16
74	2310061I04Rik	74	BICDL1	74	INO80D	74	PLCB1	74	DDAH2	74	RAB43	74	ZDHHC20	74	USP33	74	TGFB2	74	TOMM34	74	NKAIN1	74	FAM210B	74	DDX31	74	ADRA1D					74	CCDC85A	74	SLC4A3	74	SALL3	74	RPIA
75	2410002F23Rik	75	BRINP3	75	OSBPL6	75	COL25A1	75	CEP70	75	DIAPH3	75	SERINC5	75	SPAG6	75	CREM	75	SEC63	75	ABCB1	75	TLE1	75	WFS1	75	ADRA2C					75	CCPG1	75	CDS1	75	MREG	75	PGP
76	2410004B18Rik	76	BTAF1	76	POLR1A	76	SGTB	76	PRSS35	76	SLC9A7	76	ZC3HAV1L	76	EXOSC5	76	PCSK5	76	VIM	76	EPS15	76	WSCD1	76	JUND	76	AEN					76	CCSER2	76	TMUB2	76	PCDH10	76	MGP
77	2410006H16Rik	77	BTRC	77	PSME4	77	CHIC1	77	KAT6B	77	TMEM70	77	ESD	77	PIK3C3	77	CRKL	77	CD44	77	ITPKC	77	SMC6	77	CABP7	77	AFAP1L2					77	CDH11	77	NAA10	77	LARP6	77	THOC2
78	2410131K14Rik	78	C12orf57	78	RIF1	78	DOK6	78	TNRC6A	78	NDUFB2	78	DDR2	78	RBFOX1	78	LZTR1	78	KCNG1	78	ADAMTS2	78	NBR1	78	PRELID1	78	AFF3					78	CDH13	78	PSMG2	78	DOCK4	78	VSTM2B
79	2500004C02Rik	79	C4B	79	SEMA4C	79	BRK1	79	DDTL	79	CXorf56	79	ATM	79	GNB1	79	MAPK1	79	AGPAT4	79	LZTS3	79	KREMEN1	79	PGP	79	AFF4					79	CDH20	79	SOX12	79	UBE2L6	79	CACNA1E
80	2510002D24Rik	80	CACNA1A	80	SESTD1	80	TRBC2	80	FAM184A	80	TMEM161B	80	RBMS1	80	ITM2A	80	PACSIN2	80	MIPEP	80	GRAMD1A	80	SH3KBP1	80	NES	80	AFG3L2					80	CDH4	80	FBXL19	80	POU6F1	80	SEMA7A
81	2510009E07Rik	81	CACNA1B	81	SLC40A1	81	RIMKLA	81	TPD52L1	81	TMBIM4	81	ADAT3	81	VDAC3	81	HMOX1	81	VEZT	81	MLF2	81	TMEM86A	81	GDPD2	81	AGAP1					81	CDS1	81	TRIM17	81	NRXN3	81	GNAL
82	2510039O18Rik	82	CACNA1C	82	SOS1	82	ITFG1	82	KIF13A	82	SIRPB1	82	TM4SF1	82	MYH7B	82	MTMR3	82	SNX1	82	BLVRB	82	KANK1	82	JMJD6	82	AGAP3					82	CDYL	82	IRAK1	82	NYAP2	82	RGS6
83	2610001J05Rik	83	CACNA1D	83	ZNF638	83	VTA1	83	SLC14A1	83	AP1S2	83	TMEM126B	83	LIPE	83	ST13	83	ANK1	83	SPTLC1	83	NRP1	83	CALY	83	AGBL4					83	CELF2	83	GRM4	83	PPP1R9A	83	POLR3E
84	2610002M06Rik	84	CACNA1E	84	ITCH	84	COX5A	84	SLC30A7	84	TMEM14C	84	MOSPD1	84	DDX1	84	ABHD4	84	RABEP1	84	MYH7	84	RASSF2	84	LGI1	84	AGFG1					84	CELF4	84	UNC45A	84	WDR45B	84	AKR1B1
85	2610005L07Rik	85	CACNA1G	85	NCOA6	85	SLC38A1	85	EFEMP2	85	DDIT4L	85	OSTC	85	SLC35C2	85	ARHGAP5	85	FAM13B	85	SLC22A17	85	UNC5C	85	VSTM2L	85	AGL					85	AC004593.2	85	C16orf46	85	ST3GAL5	85	SFPQ
86	2610008E11Rik	86	CACNA1H	86	RAE1	86	RNMT	86	REXO2	86	RAMP1	86	ERI2	86	CADPS2	86	PSME2	86	CHPF2	86	G2E3	86	RHOBTB3	86	C7orf26	86	AGMO					86	CHN2	86	DAGLA	86	HTR1B	86	MAPK10
87	2610021A01Rik	87	CACNA1I	87	HUNK	87	DYRK2	87	SLC25A16	87	HMOX1	87	COL1A2	87	WDR70	87	PLTP	87	FUT8	87	MAP3K1	87	STAT2	87	AMOTL2	87	AGO2					87	CHRM3	87	GPR161	87	IL1RAPL1	87	ABHD6
88	2610035D17Rik	88	CACNA2D1	88	MORC3	88	CHN1	88	NTSR2	88	SOAT1	88	PRKX	88	SERTAD4	88	TPD52L2	88	APBA2	88	NANS	88	PRICKLE1	88	JDP2	88	AGPAT1					88	CHST1	88	CRELD2	88	CELA1	88	HIBADH
89	2610044O15Rik8	89	CACNA2D3	89	PKNOX1	89	GABRD	89	RGCC	89	TIFA	89	OMA1	89	GSK3B	89	CTSZ	89	MAP2K3	89	CWF19L1	89	HIF3A	89	E2F4	89	AGPAT3					89	CLDN5	89	NTN3	89	PEX5L	89	ACADS
90	2610203C22Rik	90	CACNB2	90	SCAF4	90	PVALB	90	ARHGEF26	90	XPOT	90	KBTBD8	90	SCAMP1	90	PDYN	90	RNF19A	90	BLNK	90	MTUS1	90	TSPYL2	90	AGPAT4					90	CNTN6	90	CLSTN1	90	PAIP2	90	FAM131B
91	2610301B20Rik	91	CADM1	91	BRD1	91	NDUFAB1	91	THOC2	91	C1D	91	OVCA2	91	PREP	91	ZNF516	91	VCL	91	FKBP5	91	HERC6	91	KHDRBS2	91	AGRN					91	CNTNAP2	91	NOC4L	91	MYRIP	91	OLIG1
92	2610306M01Rik	92	CADM2	92	MN1	92	GGCT	92	FER	92	ELMOD2	92	TBCK	92	ABCB1	92	TBL1X	92	TIMP2	92	GADD45B	92	SEMA3C	92	C4orf48	92	AHCTF1					92	COBL	92	SCYL1	92	NRIP2	92	DDRGK1
93	2610507B11Rik	93	CADPS2	93	ANKRD28	93	SNX10	93	GKAP1	93	NDUFV2	93	SV2C	93	DDHD2	93	MID1	93	CYP46A1	93	SH3BP1	93	TACC1	93	ID4	93	AHCY					93	COL1A1	93	TEX261	93	DTX4	93	TUSC1
94	2700049A03Rik	94	CAMK2A	94	ARHGAP31	94	ZBTB24	94	MTMR10	94	PEX7	94	RAB43	94	EPS15	94	SMARCA1	94	MAT2B	94	GCAT	94	KCNIP4	94	BASP1	94	AHCYL1					94	COL25A1	94	COG4	94	PCDHB15	94	CSMD2
95	2700054A10Rik	95	CAMK2B	95	ATP2C1	95	ICMT	95	STON2	95	SFT2D2	95	SPPL2A	95	ATG16L1	95	RP2	95	RAI14	95	EIF3L	95	FMNL2	95	RBM20	95	AHCYL2					95	COLEC12	95	ZNF512B	95	DYNC1I1	95	C14orf119
96	2700062C07Rik	96	CAPRIN1	96	COPB2	96	NECAB1	96	LPIN1	96	ETS1	96	DIAPH3	96	MTMR2	96	FNDC3A	96	PNKP	96	TTC28	96	ASXL3	96	PSPC1	96	AHDC1					96	COMMD8	96	AUP1	96	GPR137C	96	AHCY
97	2700081O15Rik	97	CASK	97	DOCK3	97	NDUFAF4	97	CLNS1A	97	CXCL12	97	SLC9A7	97	NLK	97	KLF5	97	STAU2	97	GTPBP1	97	EPS8	97	RAB15	97	AHNAK					97	CORO2B	97	DESI2	97	KCNIP4	97	ADAM23
98	2810001G20Rik	98	CC2D1A	98	DYNC1LI1	98	PEX11B	98	GABRB1	98	CMC1	98	CSMD3	98	TXNDC16	98	KPNA3	98	CTNS	98	TOM1	98	LRRC55	98	HABP4	98	AHSA1					98	COX7C	98	RAC3	98	PDCD2	98	EEF1A1
99	2810004N23Rik	99	CCDC88C	99	FXR1	99	FLOT2	99	AHCYL1	99	KCTD8	99	TMEM70	99	DNM1L	99	MAPK3	99	RTN4R	99	TAB1	99	HS2ST1	99	PODXL	99	AIG1					99	CPEB4	99	CLU	99	FKBP3	99	CTNND2
100	2810006K23Rik	100	CCDC91	100	GMPS	100	CAB39	100	SIMC1	100	FDXACB1	100	NDUFB2	100	C3orf18	100	SLC7A6OS	100	PHF23	100	LGMN	100	ABHD4	100	PDF	100	AJAP1					100	CRIM1	100	FBXO27	100	FSD1L	100	TAF12
101	2810013P06Rik	101	CCNG1	101	KALRN	101	LYSMD2	101	KMT2C	101	HAPLN1	101	TNPO1	101	ATRN	101	PLA2G15	101	PSMA4	101	DHRS7	101	SLC7A11	101	EFNA3	101	AK1					101	CSMD1	101	DNAJC4	101	COQ2	101	RPUSD1
102	2810021J22Rik	102	CCNK	102	OPA1	102	BMP3	102	RHOBTB3	102	NME5	102	CXorf56	102	TESC	102	TOX3	102	MYO16	102	GALNT16	102	LIFR	102	METRNL	102	AK3					102	CSMD3	102	TPRA1	102	EPDR1	102	POLD4
103	2810025M15Rik	103	CCSER1	103	PLXNA1	103	USP32	103	PCBP3	103	PHOSPHO2	103	TMEM161B	103	ANAPC5	103	SYT17	103	AIFM2	103	SLC8A3	103	AK4	103	VCAM1	103	AK4					103	CTNNA2	103	SMPD1	103	DHRS7	103	MIPEP
104	2810029C07Rik	104	CCT4	104	PODXL2	104	HS6ST2	104	ELMO2	104	C18orf32	104	PGM3	104	KDM2B	104	LACTB	104	DCUN1D1	104	TELO2	104	NPY1R	104	TIMP3	104	AKAP1					104	CTNNBL1	104	RAB11FIP5	104	PTBP2	104	IRAK1BP1
105	2810032G03Rik	105	CD276	105	RAD54L2	105	ARL4D	105	C14orf93	105	HIGD1A	105	TMBIM4	105	RPH3A	105	IGDCC4	105	ZIC2	105	PYGB	105	FKBP5	105	DHCR7	105	AKAP10					105	CWC22	105	CMTM4	105	SGIP1	105	ELMOD1
106	2810049E08Rik	106	CD38	106	RBM15B	106	PENK	106	ZC3H13	106	CTAGE1	106	UBE2W	106	MCOLN1	106	FAH	106	ATP6V1H	106	ZMYND8	106	SLC24A5	106	EPB41L3	106	AKAP11					106	CYB561	106	CACNB3	106	TMEM74	106	SLITRK2
107	2810455O05Rik	107	CDC42BPB	107	RBM6	107	GPAA1	107	SMURF2	107	INPP4B	107	TRPC1	107	LAMB1	107	EHD4	107	ARAP2	107	RAE1	107	SLC1A4	107	C1QTNF4	107	AKAP12					107	CYP51A1	107	ABCA3	107	INPP5F	107	MYT1L
108	2810459M11Rik	108	CDH10	108	SENP5	108	TIMM17A	108	SMAD1	108	PLS3	108	SIRPB1	108	FH	108	TRPS1	108	CP	108	MTG2	108	RYR3	108	BMP7	108	AKAP5					108	CYYR1	108	BEGAIN	108	PRKX	108	ACP6
109	2900026A02Rik	109	CDH11	109	SMARCC1	109	COPS3			109	CLDN11	109	EIF3E	109	TF	109	RPS19	109	DTNBP1	109	DHX35	109	MCHR1	109	CNTN6	109	AKAP7					109	DAAM1	109	DRG2	109	TSPAN5	109	IRGM
110	2900052N01Rik	110	CDH13	110	STT3B	110	PSMG3			110	RWDD1	110	NR6A1	110	CRTAC1	110	MPP6	110	XK	110	LIPG	110	GAS7	110	PKP4	110	AKAP8					110	DAB2IP	110	CERS4	110	ACVR1C	110	ARHGAP35
111	2900064F13Rik	111	CDH8	111	STXBP5L	111	MTPN			111	GSTO1	111	SLC16A7	111	STX1B	111	FKBP14	111	ARHGAP6	111	CHRDL1	111	FYN	111	PRODH	111	AKAP8L					111	DCLK1	111	COPRS	111	C1QA	111	ARL6
112	2900076A07Rik	112	CDH9	112	BMPR1B	112	FGF10			112	SUMO1	112	AP1S2	112	DEPDC5	112	PTPRZ1	112	GOPC	112	UBL4A	112	MAML2	112	FAM124A	112	AKAP9					112	DCLK3	112	RUVBL1	112	RPLP2	112	PDXP
113	2900097C17Rik	113	CDK13	113	KLHL2	113	PSMD7			113	FAH	113	TMEM14C	113	SAMM50	113	TMEM176B	113	TSPAN17	113	USP11	113	RPS6KA5	113	ID2	113	AKNA					113	DDHD1	113	AC068831.6	113	RILPL1	113	RPS7
114	3110001I22Rik	114	CDK8	114	MAML3	114	NGEF			114	FAM3C	114	DDIT4L	114	PVALB	114	YKT6	114	ERCC8	114	PORCN	114	TMEM43	114	RPRML	114	AKR1B10					114	RSC1A1	114	TBL2	114	PFN2	114	TTC3
115	3110039M20Rik	115	CDKL5	115	SMARCAD1	115	DNAJA2			115	IL13RA1	115	RAMP1	115	CHADL	115	LHX2	115	LTBP1	115	ZNF821	115	NCALD	115	MEX3D	115	AKT1					115	DDX20	115	CA4	115	AMPH	115	PCDHGA1
116	3110082I17Rik	116	CELF4	116	FAM169A	116	RARB			116	HECTD2	116	HMOX1	116	CHGA	116	AKNA	116	RCN1	116	PLA2G15	116	ANKRD44	116	FZD2	116	AKT1S1					116	DDX27	116	GALT	116	RPL22	116	ITPKB
117	3300002P13Rik	117	CELF6	117	JMY	117	GNB1			117	GNG12	117	TBC1D15	117	ITPK1	117	GLIS3	117	JKAMP	117	MPG	117	SPON1	117	ALPL	117	AKT3					117	DEPDC5	117	KCNH2	117	FAF1	117	RAB3C
118	3830406C13Rik	118	CEP135	118	LARP1	118	NLK			118	GHR	118	SOAT1	118	SEC23A	118	ERLIN1	118	DKK3	118	RHBDL1	118	CCND1	118	ADAMTS1	118	AKTIP					118	Z82190.2	118	GRIK5	118	PRDM8	118	GRIA1
119	4430402I18Rik	119	CEP290	119	PIK3R1	119	MCAT			119	GABRB1	119	TIFA	119	ABHD12	119	BCCIP	119	LIMA1	119	EEF2K	119	GAS2L3	119	NRARP	119	AL358113.1					119	DGKB	119	SPATA2	119	PTCD3	119	SEMA6B
120	4632404H12Rik	120	CEP41	120	TENM2	120	KCNA1			120	HSD17B7	120	XPOT	120	IFT52	120	RPL28	120	LETMD1	120	IGDCC4	120	SLC7A2	120	FJX1	120	ALCAM					120	DIAPH3	120	ABCA7	120	WDR47	120	ZNF280B
121	4632415L05Rik	121	CGNL1	121	UNC5A	121	DR1			121	NDUFA9	121	C1D	121	NDRG3	121	NUFIP2	121	SLC4A8	121	BRF2	121	RAD18	121	SORCS3	121	ALDH1A1					121	DIPK2A	121	MINK1	121	PMS1	121	POU3F3
122	4732471J01Rik	122	CHAMP1	122	BRPF3	122	AFTPH			122	POSTN	122	HIBCH	122	NDUFAF5	122	MMD	122	MAPK9	122	CA2	122	GRIK2	122	JUN	122	ALDH1A2					122	DISP3	122	PARVA	122	XPO7	122	SUCLG1
123	4833413G10Rik	123	CHD1	123	CMTR1	123	RFK			123	TRAM1	123	ELMOD2	123	PIGU	123	UNC119	123	COL23A1	123	JPH1	123	SPRED2	123	DOK5	123	ALDH1B1					123	DLG2	123	RNASEH2A	123	CSRNP3	123	MEGF9
124	4833420G17Rik	124	CACNB1	124	GMDS	124	RNF165			124	CBLN1	124	NDUFV2	124	ST8SIA5	124	USP46	124	SIKE1	124	EEF1D	124	ST6GAL2	124	CDH11	124	ALDH1L1					124	DLGAP1	124	NELFE	124	NAA50	124	MRPS15
125	4833439L19Rik	125	CDON	125	PNISR	125	ENSA			125	DTWD1	125	PEX7	125	RNMT	125	UGDH	125	FNIP2	125	INTS10	125	VWA5A	125	PKDCC	125	ALDH2					125	DNAH5	125	SF1	125	RNF11	125	ENDOG
126	4921516A02Rik	126	CHD2	126	PRRC2A	126	SLC25A4			126	PRND	126	SFT2D2	126	MCF2	126	CTSC	126	FSTL4	126	ARHGEF10	126	LIX1	126	TPM1	126	ALDH3A1					126	DNAJC6	126	MEPCE	126	CDC7	126	SYNDIG1
127	4921524J17Rik	127	CHD3	127	SENP6	127	EIF5A2			127	TDRD7	127	RSPO3	127	CD99L2	127	UNC93B1	127	USE1	127	LIN7B	127	KIF26B	127	ID1	127	ALDH4A1					127	DOCK10	127	ISG20L2	127	GUSB	127	OXTR
128	4930402H24Rik	128	CHD7	128	COL1A2	128	UQCRH			128	OPRK1	128	ETS1	128	FGF14	128	CHORDC1	128	NRIP2	128	SGTA	128	ETV6	128	VAT1L	128	ALG1					128	DTNBP1	128	CLPTM1L	128	TXLNG	128	CAP2
129	4930430F08Rik	129	CHD8	129	HDAC9	129	PDIK1L			129	C10orf88	129	CXCL12	129	SLC25A15	129	CBL	129	ENTPD2	129	PLD3	129	NEUROD1			129	ALG14					129	DUSP10	129	TSEN34	129	MBP	129	SNAP25
130	4930447C04Rik	130	CHKB	130	NCAPG2	130	RAB6A			130	UBE3A	130	CMC1	130	NUP93	130	SLC15A3	130	KIF1B	130	ZFR2	130	SPRY1			130	ALG9					130	DUSP6	130	IGLON5	130	GLRB	130	LIX1
131	4930447M23Rik	131	CHRM3	131	PRKAG2	131	MYO1B			131	SPOPL	131	CXADR	131	PLLP	131	CD81	131	TAB2	131	CACTIN	131	WLS			131	ALK					131	EFNA5	131	DHRS7B	131	KLHL4	131	YDJC
132	4930452B06Rik	132	CHRNA7	132	TNRC18	132	ATP1B1			132	CYP4X1	132	KCTD8	132	PARD6A	132	SOX6	132	EIF2AK2	132	ICAM5	132	SST			132	ALKBH4					132	EGR3	132	ADAM11	132	EIF3H	132	NUDT3
133	4930453N24Rik	133	CIB2	133	USP42	133	TMEM169			133	MAL2	133	MED12L	133	NDRG4	133	LTBR	133	PHF21B	133	CD33	133	SORT1			133	ALMS1					133	EIF3E	133	MRM1	133	ELMO1	133	DDR2
134	4930470G03Rik	134	CIC	134	ARFGEF1	134	PLCL2			134	PPP6C	134	CTSC	134	PSMD7	134	STX2	134	TMCC3	134	RAB3D	134	NGEF			134	ALPL					134	ELMO1	134	CPT1C	134	GEMIN8	134	CNPY3
135	4930473A02Rik	135	CLASP1	135	ASAP1	135	GPR26			135	RAB4A	135	XYLB	135	CMC2	135	CHPT1	135	CDK14	135	TNPO2	135	NPTX2			135	ALS2CL					135	EPB41L3	135	KLC2	135	ABCC9	135	CDH10
136	4930488L21Rik	136	CLCN4	136	EYA1	136	DNAJC27			136	TMEM126A	136	FREM1	136	SEC14L5	136	DSE	136	RASGRF1	136	JAK3	136	NPAT			136	AMD1					136	EPHA6	136	WDR73	136	ANO4	136	KCNMA1
137	4930503L19Rik	137	CLN8	137	INTS10	137	ARPC5L			137	DLD	137	FDXACB1	137	RPGRIP1L	137	SOD2	137	CAMK2B	137	ELL	137	IFT74			137	AMER3					137	EPM2A	137	TMEM240	137	PPP1R21	137	CORO2B
138	4930506C21Rik	138	CMIP	138	LRP12	138	SYT13			138	BACE2	138	HAPLN1	138	MTFMT	138	CD83	138	CROCC	138	TMEM59L	138	VAMP4			138	AMIGO2					138	ERBB4	138	DERL2	138	NECAB1	138	IER2
139	4930524O07Rik	139	CMPK2	139	ZFPM2	139	MAT2B			139	PLAU	139	NME5	139	RAB11A	139	NR2E1	139	ATP2B4	139	LSR	139	ELMOD1			139	AMOTL1					139	ERCC4	139	ABHD11	139	CLCN4	139	LMO4
140	4930570G19Rik	140	CNKSR2	140	DAB2IP	140	SLC4A8			140	CHUK	140	PHOSPHO2	140	NIPAL2	140	CNOT6	140	RIOK2	140	FKBP8	140	OSBPL10			140	AMOTL2					140	ERICH3	140	METTL1	140	SPNS2	140	ZDHHC15
141	4931403E22Rik	141	CNOT3	141	GAPVD1	141	TAF11			141	PYROXD1	141	C18orf32	141	NCALD	141	CCNG1	141	YIPF1	141	WDR91	141	CYP1B1			141	AMPD3					141	EVA1A	141	POLD2	141	NR1D2	141	ARHGAP25
142	4931406C07Rik	142	CNR1	142	MAPKAP1	142	KDM4A			142	BMPER	142	TMX2	142	LEPROTL1	142	ARRDC3	142	NDC1	142	FKBP14	142	CRISPLD1			142	ANAPC15					142	EXT2	142	LAPTM4A	142	EIF3E	142	TMEFF1
143	4931406P16Rik	143	CNTN3	143	NOL6	143	TOX4			143	PGM2	143	NAP1L1	143	DCTN6	143	DPYSL3	143	DGKG	143	ANKMY2	143	KLHL4			143	ANAPC2					143	FAM114A2	143	SETX	143	CAMSAP1	143	OLFML3
144	4931414P19Rik	144	CNTN4	144	RABL6	144	TMEM14A			144	GMFB	144	LAMA2	144	NEFL	144	ATP6V0E1	144	MXD1	144	BLVRA	144	PHTF2			144	ANAPC4					144	PSME3IP1	144	SPTBN4	144	DYNC1H1	144	FRMPD3
145	4931428F04Rik	145	CNTN5	145	RALGPS1	145	PRPS2			145	FAIM	145	HIGD1A	145	SARS2	145	UBE3A	145	YBX3	145	URGCP	145	PPP1R9A			145	ANK1					145	FAM210B	145	KCNA2	145	CHI3L1	145	ALG8
146	4932438A13Rik	146	CNTN6	146	RUSC2	146	ARMCX3			146	SLC13A4	146	CTAGE1	146	SHD	146	ARHGEF26	146	MPC1	146	CXCL12	146	RPRM			146	ANK3					146	FAM3C	146	DTL	146	DNAJC6	146	COPZ1
147	4932441J04Rik	147	CNTNAP2	147	SCAI	147	STK24			147	SLC25A14	147	INPP4B	147	CACNG7	147	MOB1A	147	LZTS1	147	ACBD5	147	APOLD1			147	ANKFY1					147	FAM78B	147	ADAMTSL5	147	RPH3A	147	ZNF433
148	4933404O12Rik	148	CAMK4	148	SMC2	148	PIH1D1			148	SAR1B	148	NDUFA4	148	MAG	148	GPD2	148	SFSWAP	148	GALK1	148	ABI1			148	ANKH					148	FAM81A	148	SCARA3	148	PHKB	148	BEND6
149	4933427D14Rik	149	CD99L2	149	SPTAN1	149	EPHB6			149	SVIP	149	PLS3	149	LSR	149	IFIH1	149	GPBP1	149	DPH1	149	C5orf22			149	ANKHD1					149	FAT1	149	LMAN2	149	TRPC3	149	C14orf132
150	4933429H19Rik	150	CDH22	150	TEX10	150	PRKAR1A			150	SACM1L	150	DMD	150	SCN1B	150	IGFBP5	150	DGAT2	150	RAB34	150	RIMS2			150	ANKRD10					150	FAT4	150	STX5	150	ZNF704	150	DRP2
151	4933431E20Rik	151	CHM	151	TLN1	151	TBC1D9			151	NDUFA5	151	EIF2AK2	151	EPHB6	151	GGCX	151	ZNF112	151	WFS1	151	OSBPL3			151	ANKRD11					151	FBXO2	151	CDC42BPB	151	TLR3	151	ACOX1
152	4933433G19Rik	152	CNOT1			152	CAMKK2			152	FECH	152	CLDN11	152	BLVRA	152	SLC1A4	152	ELMO2	152	GALNT7	152	TNFRSF21			152	ANKRD13D					152	FBXO33	152	RIMS4	152	VCAM1	152	FAM169A
153	4933434E20Rik	153	CNTNAP3			153	E2F3			153	NDUFB5	153	TUBA1C	153	CORO2A	153	NFE2L2	153	APPBP2	153	DDX25	153	ZEB1			153	ANKRD24					153	FEM1B	153	KPTN	153	RFX4	153	DUSP5
154	4933434E20Rik	154	CNTNAP4			154	HMGXB3			154	SLC25A16	154	RWDD1	154	ATRNL1	154	SPR	154	SPHK2	154	DTX4	154	VPS41			154	ANKRD27					154	FGF12	154	RAB1B	154	CTSZ	154	PCDHGA2
155	4933439C10Rik	155	CORO1A			155	IGFBP2			155	BTF3L4	155	RASA4	155	PPP3CB	155	PRRX1	155	EPN1	155	FOXRED1	155	IGSF3			155	ANKRD28					155	FRMD5	155	RAB11FIP3	155	ENOX1	155	OST4
156	5031425E22Rik	156	CPT2			156	SLC16A7			156	RWDD2B	156	GSTO1	156	TADA2A	156	HDAC1	156	MTMR1	156	CCND1	156	ATP6V1C1			156	ANKRD34B					156	FRY	156	NCLN	156	TGFBR1	156	ABCD1
157	5031439G07Rik	157	CREBBP			157	CCNI			157	GPN3	157	SUMO1	157	TRIM37	157	MYCL	157	TM7SF3	157	EIF4G2	157	DOCK6			157	ANKRD40					157	FUT8	157	STXBP4	157	STX6	157	PLCH2
158	5033430I15Rik	158	CLIP2			158	KLF9			158	SLC22A3	158	FAH	158	C17orf75	158	PRDX1	158	ST3GAL6	158	SELPLG	158	RAPGEF5			158	ANKRD49					158	FUT9	158	GPSM1	158	COLGALT2	158	GABRA3
159	5330413P13Rik	159	CPEB4			159	PCMT1			159	IL4R	159	GOLT1B	159	PRKAR1A	159	TMED5	159	TNPO3	159	BCL7A	159	TYRO3			159	ANKRD50					159	GABRA2	159	RASGRP2	159	AGAP1	159	QSER1
160	5330416C01Rik	160	CSDE1			160	GTF3A			160	GAN	160	FAM3C	160	OCIAD1	160	CNN3	160	RFXANK	160	LIN7A	160	AP1S3			160	ANKS1B					160	GABRB3	160	TPCN1	160	ANKRD46	160	EGR2
161	5330417C22Rik	161	CSMD1			161	NRN1			161	UBE2B	161	SLC39A8	161	FRG1	161	RPN2	161	CTSA	161	METAP2	161	FRMD4A			161	ANKZF1					161	GABRG3	161	CHCHD5	161	VAMP1	161	FCHO1
162	5330434G04Rik	162	CSNK1E			162	TOMM40			162	TMX1	162	IL13RA1	162	CLCN3	162	PTBP3	162	SUGP2	162	PRKAB1	162	DDX25			162	ANLN					162	GALC	162	CELSR2	162	CNTNAP3B	162	LHFPL3
163	5530601H04Rik	163	CSNK1G1			163	ACTR3B			163	SNX16	163	TSPAN6	163	FBXW7	163	NEK6	163	SLC12A2	163	HDDC2	163	FREM1			163	ANO10					163	GALK2	163	EVC2	163	PTPRD	163	ZFYVE9
164	5730409E04Rik	164	CSNK2A1			164	EIF2S1			164	MRPL3	164	HECTD2	164	PPARGC1A	164	GNA13	164	SNX24	164	FBXO9	164	SMIM13			164	ANO3					164	GALNT16	164	GMPPA	164	ANKH	164	PCDHA11
165	5730455P16Rik	165	CTCF			165	WDR36			165	TCIRG1	165	GNG12	165	DDX25	165	SERP1	165	BCAS1	165	HECA	165	ZSWIM6			165	ANO4					165	GALNT17	165	POP5	165	ATXN7L3B	165	WBP2
166	5730480H06Rik	166	CTNNA2			166	RANBP6			166	PRTG	166	GHR	166	ANAPC15	166	CLU	166	SBNO2	166	RASGRF2	166	ST8SIA5			166	ANP32A					166	GALNT18	166	VPS37D	166	NAGK	166	ADCY5
167	5930409G06Rik	167	CTNNB1			167	SORL1			167	NIPA2	167	GABRB1	167	NAA40	167	ZNF706	167	TAF11	167	ARRDC3	167	PTEN			167	ANP32E					167	GAREM1	167	PALM3	167	SAMD9L	167	MYRF
168	6030458C11Rik	168	CTNND2			168	ARHGAP20			168	ISCA1	168	LARP4	168	PTPN5	168	RDH10	168	ANKS1A	168	HMGXB3	168	SCN1A			168	ANXA11					168	GATB	168	ATG4D	168	MED12L	168	IGIP
169	6330403K07Rik	169	CTTNBP2			169	SYT16			169	DLC1	169	HSD17B7	169	ITFG2	169	TRIM25	169	GNAI3	169	DBN1	169	APP			169	ANXA5					169	GCNT1	169	VWA5B2	169	DSTYK	169	CSMD1
170	6330403L08Rik	170	CUL3			170	XPR1			170	MET	170	NDUFA9	170	MANSC1	170	ZSCAN18	170	ERBB3	170	NPRL2	170	DOCK5			170	ANXA7					170	BRCC3	170	FBXO41	170	PAICS	170	RORB
171	6430548M08Rik	171	CUL7			171	OSBPL10			171	HTR2A	171	POSTN	171	KCNA1	171	P4HA1	171	ANKRD44	171	SLC41A3	171	N4BP2L1			171	AOX1					171	GNAI1	171	PSTK	171	RPS5	171	HERC2
172	6430571L13Rik	172	CUX1			172	NCEH1			172	OSCP1	172	TRAM1	172	SLC38A1	172	RASSF8	172	MAP2K4	172	CISH	172	C18orf54			172	AP1G1					172	GNAZ	172	SERF2	172	TNFRSF21	172	FXR2
173	6430584L05Rik	173	CUX2			173	PPIP5K2			173	CCND1	173	MMD	173	CAND1	173	DNPEP	173	CYB5R4	173	PLCH1	173	FAM171B			173	AP1S3					173	GNPDA2	173	LSR	173	AIFM1	173	SREBF2
174	6530402F18Rik	174	CX3CR1			174	NHP2			174	LYPLAL1	174	CBLN1	174	COPS7A	174	RNF114	174	PRKCQ	174	DGUOK	174	FAM107B			174	AP2S1					174	GNPTAB	174	PPP4C	174	CHCHD7	174	TENM4
175	6820431F20Rik	175	CYFIP1			175	TNFRSF21			175	TXNDC17	175	DTWD1	175	ENO2	175	RPS10	175	FAM107B	175	FAHD2A	175	DHX40			175	AP3B2					175	GOT2	175	CBY1	175	SFRP1	175	ALPL
176	8030453O22Rik	176	DAGLA			176	ABRACL			176	RMND1	176	PRND	176	ST8SIA1	176	CDKN1A	176	ME1	176	ACVR1	176	RGMB			176	AP3D1					176	GPAM	176	RHPN1	176	RTN4	176	NTSR2
177	8030462N17Rik	177	DAPP1			177	SHROOM2			177	AP4S1	177	ANXA7	177	C2CD5	177	SOX4	177	TIE1	177	REEP6	177	BMP6			177	AP3M2					177	GPD2	177	TRIM46	177	FMNL2	177	SF3A3
178	8430429K09Rik	178	DDX3X			178	LRP12			178	SLC39A12	178	CASD1	178	FBXO9	178	RREB1	178	SMARCD1	178	INO80B	178	RIN2			178	AP3S2					178	GPR12	178	MAP4K2	178	FSTL5	178	ADHFE1
179	9030407P20Rik	179	DEAF1			179	MAL2			179	LSM5	179	TDRD7	179	GPLD1	179	AHNAK	179	ELOVL1	179	GRB14	179	SPRY2			179	AP4E1					179	GPRIN3	179	GFOD2	179	GMFB	179	MPRIP
180	9130024F11Rik	180	DENR			180	NRBF2			180	FBN1	180	OPRK1	180	CUTA	180	TMEM255A	180	MPPED2	180	HPCAL1	180	UBE4B			180	AP4S1					180	GRAMD2B	180	ZFP41	180	TMEM126B	180	TMEM119
181	9130221H12Rik	181	DEPDC5			181	AASDHPPT			181	UGP2	181	ZMAT3	181	PDE10A	181	VASP	181	ATXN3	181	QPCT	181	SLIT3			181	APAF1					181	GRIA1	181	SF3B5	181	GPR88	181	BAK1
182	9130401M01Rik	182	DHCR7			182	KCNB1			182	TSPAN31	182	DPP10	182	MRPL2	182	ELK1	182	MSANTD3	182	CEP104	182	STAG2			182	APBA2					182	GRIA3	182	RAI1	182	SNRPE	182	HSPA12A
183	9230112E08Rik	183	DHX30			183	PEF1			183	GNPDA2	183	C10orf88	183	SLC29A1	183	RAP1B	183	MYO9A	183	STXBP3	183	INPP5F			183	APBB2					183	GRIK1	183	ARSA	183	RUFY2	183	B3GAT2
184	9330102E08Rik	184	DIP2A			184	PRKCB			184	RUNX2	184	LPCAT2	184	NME5	184	LRRC61	184	IDI1	184	FBXO6	184	DOCK1			184	APC					184	GRIN2A	184	FBXO2	184	PNMA2	184	RCBTB2
185	9330104G04Rik	185	DIP2C			185	HOOK3			185	MERTK	185	UBE3A	185	PFDN1	185	POR	185	TNFRSF1A	185	IVNS1ABP	185	CREBL2			185	APC2					185	GRIN3A	185	KCNC1	185	GPR34	185	KCNK9
186	9330121K16Rik	186	DIPK2A			186	CDC40			186	COL6A3	186	SPOPL	186	UNC5A	186	SMO	186	CACNB1	186	SLC35D1	186	RBMS3			186	APEH					186	GRM3	186	CRB2	186	LRRC4C	186	UBE2E2
187	9330151L19Rik	187	DDHD2			187	UBE2V2			187	SHROOM4	187	CYP4X1	187	ARL6	187	HERC2	187	PKM	187	KIF21B	187	TBC1D5			187	APMAP					187	GRM7	187	METTL2B	187	PCDHA5	187	ACAT1
188	9330159F19Rik	188	DIXDC1			188	HINT1			188	COL12A1	188	MAL2	188	SLC25A36	188	ARHGEF6	188	IARS2	188	TMEM9	188	NRXN3			188	APP					188	GSTCD	188	PRKAR1B	188	DDIT4L	188	GTPBP6
189	9330162G02Rik	189	DLG1			189	YWHAG			189	CHADL	189	EPHA7	189	FGF12	189	SAT1	189	NAV3	189	MYCL	189	SS18			189	APPBP2					189	HCN1	189	VRK3	189	ZC3H7B	189	C1orf216
190	9330182L06Rik	190	DLG2			190	SOCS5			190	ST6GALNAC3	190	PPP6C	190	ATP6V1A	190	APOE	190	ROGDI	190	RLF	190	LPL			190	APPL1					190	HDAC11	190	BCKDK	190	RASGRF2	190	RNF144A
191	9430015G10Rik	191	DLG4			191	POP7			191	SKAP2	191	FLT1	191	ABTB1	191	GADD45G	191	CBFB	191	HSD11B1	191	IFITM1			191	APRT					191	HDDC2	191	CPLX1	191	CDH8	191	MRPS16
192	9430085M18Rik	192	DLGAP1			192	ABLIM3			192	GPR176	192	RAP1A	192	PEX5L	192	LRCH2	192	COASY	192	MAN1C1	192	MFSD1			192	APTX					192	HERC1	192	ATPAF2	192	ARF3	192	RPL3
193	9530068E07Rik	193	DLGAP2			193	NAA20			193	SS18L2	193	RB1	193	ADAM23	193	SAFB2	193	PLEKHH3	193	CREB1	193	ROCK1			193	AQP4					193	HERC2	193	KIFC2	193	MAPK9	193	MYO16
194	9530077C05Rik	194	DLGAP3			194	RPS6KA3			194	SAMD5	194	RAB4A	194	ACTR1B	194	RPL36	194	REEP1	194	USP35	194	ST3GAL1			194	ARAP2					194	HIGD1A	194	MED17	194	RAP2A	194	MAGEE1
195	9530082P21Rik	195	DLX6			195	CACNB4			195	SLC6A13	195	CHORDC1	195	RTN4	195	COLGALT1	195	LAPTM4A	195	PCDH17	195	ATP6V1A			195	ARF1					195	HMCN1	195	SYNGR1	195	CDC42SE2	195	PCDHB10
196	9830144P21Rik	196	DMD			196	FAM43B			196	FAM133B	196	TMEM126A	196	LANCL1	196	HELZ2	196	IP6K2	196	C19orf25	196	TANC1			196	ARF3					196	HPF1	196	CNNM1	196	ADSL	196	NBEA
197	9930021J03Rik	197	DMWD			197	GRIN2A			197	ULK4	197	ABCC4	197	WDR75	197	SESN2	197	KIF2A	197	DCAF4	197	TIMP4			197	ARFGAP3					197	HPS1	197	DLG4	197	CREG1	197	SYAP1
198	9930104L06Rik	198	DMXL2			198	SUMO3			198	STK38L	198	NUDCD1	198	IGFBP2	198	AKAP12	198	PSME4	198	IRF2BPL	198	PARD3			198	ARFGEF2					198	HS6ST1	198	MANF	198	SLC19A2	198	KIF3C
199	A030001D20Rik	199	DNER			199	PPP1CB			199	PPP4R4	199	DLD	199	CHMP3	199	NFATC1	199	IFT80	199	YPEL5	199	IPO7			199	ARFIP2					199	HTR1A	199	SLC25A39	199	PA2G4	199	LGI1
200	A130010J15Rik	200	DNMT3A			200	SMIM13			200	AP1S3	200	TRHDE	200	PLEKHB2	200	GFPT2	200	SIRT2	200	YIPF4	200	POU2F1			200	ARFRP1					200	ID4	200	DHCR24	200	RAB6A	200	ISCA1
201	A230004M16Rik	201	DOCK1			201	ZNF324B			201	SLC17A6	201	TMEM47	201	SLC25A12	201	PRKAB2	201	NUP133	201	AVPI1	201	PIK3C2A			201	ARHGAP10					201	IDNK	201	SGSM3	201	SGPP2	201	DNER
202	A230056P14Rik	202	DOCK4			202	UBFD1			202	ZMPSTE24	202	BACE2	202	ORC2	202	TRIM5	202	ABCC9	202	RCL1	202	ABLIM1			202	ARHGAP15					202	IL1RAP	202	RHBDL3	202	METTL22	202	NKIRAS1
203	A230057D06Rik	203	DOCK8			203	ELOVL4			203	SLC30A5	203	PLAU	203	FARSB	203	RAMP1	203	MAOB	203	LRP11	203	TAPT1			203	ARHGAP21					203	IL1RAPL1	203	CASKIN1	203	AGAP2	203	CCP110
204	A230072C01Rik	204	DOLK			204	SEC23A			204	TBCCD1	204	CHUK	204	PRDM2	204	TBC1D14	204	RORA	204	ARAP3	204	RAB31			204	ARHGAP23					204	IL6ST	204	RFXANK	204	ANP32A	204	TMEFF2
205	A230087F16Rik	205	DPP10			205	CLTA			205	DEGS1	205	PYROXD1	205	UCHL5	205	MATN2	205	TGFBR3	205	DNAJC15	205	STXBP5L			205	ARHGAP33					205	BPNT2	205	ADCK1	205	ADAP2	205	ABLIM2
206	A230103L15Rik	206	DPP3			206	MEAF6			206	LRRC24	206	BMPER	206	TSNAX	206	SLC41A1	206	NEDD4	206	PTK2B	206	QKI			206	ARHGAP39					206	INF2	206	FAM171A2	206	PCDHGB1	206	MSANTD4
207	A2ml1	207	DPP4			207	CLMP			207	GAS2	207	DCAF13	207	RGS4	207	BTG1	207	SLC44A1	207	CRISPLD1	207	NR1D2			207	ARHGAP42					207	ING4	207	MAST1	207	ARPP19	207	KBTBD11
208	A330008L17Rik	208	DPP6			208	CCND2			208	TMEM9B	208	PGM2	208	IGSF21	208	SWAP70	208	SMG6	208	CRY2	208	PGBD5			208	ARHGAP44					208	INPP4B	208	PNCK	208	CCM2	208	GRM3
209	A330009N23Rik	209	DPYSL2			209	PMEPA1			209	KLHL28	209	ACTL6A	209	KIF17	209	SBF2	209	MNT	209	PEX16	209	UST			209	ARHGDIA					209	IQSEC3	209	FRS3	209	RANBP6	209	PTPRCAP
210	A330023F24Rik	210	DPYSL3			210	PAK1			210	MAGT1	210	RRM2B	210	EBNA1BP2	210	IRAK2	210	NDST1	210	TNFSF10	210	SAMD8			210	ARHGEF10					210	ITGA1	210	CCDC74A	210	ESRRG	210	GSTK1
211	A330074K22Rik	211	DSCAM			211	C2CD2L			211	UBL5	211	C7orf25	211	FAAH	211	LPIN1	211	CSNK2A2	211	PDS5A	211	CEP135			211	ARHGEF10L					211	ITGA4	211	INPP5K	211	PCDHGC4	211	NR2E1
212	A330076H08Rik	212	DST			212	VAMP4			212	ACAP2	212	DCUN1D1	212	HSD11B1	212	IL6ST	212	PTPN21	212	ZRANB3	212	CALCRL			212	ARHGEF12					212	ITPR2	212	CELSR3	212	HPGDS	212	DCUN1D2
213	A330084C13Rik	213	DUSP15			213	YIPF5			213	HSPA12B	213	GMFB	213	RCOR3	213	FST	213	CDC42	213	FYTTD1	213	TXNRD1			213	ARHGEF17					213	ITSN1	213	ACAD9	213	WDR7	213	KCTD16
214	A430005L14Rik	214	DVL3			214	MAPK9			214	SEC22C	214	FAIM	214	TNNT2	214	DHX34	214	OSBPL3	214	RPL5	214	IFITM3			214	ARHGEF19					214	JAM3	214	MTX1	214	FGF1	214	CTNNA2
215	A430018G15Rik	215	DYNC1H1			215	CORO2B			215	RAP1B	215	NUS1	215	SGIP1	215	CARS2	215	EPHA8	215	WIPF3	215	HPS5			215	ARHGEF28					215	KAZN	215	TUG1	215	PDE1C	215	PCSK5
216	A430033K04Rik	216	DYRK1A			216	SCN1B			216	RPA3	216	SRP9	216	RAB3GAP2	216	GOLM1	216	RAD18	216	ACO1	216	MYLIP			216	ARHGEF3					216	KCNAB1	216	FAM160A2	216	SLCO1A2	216	CDO1
217	A430103D13Rik	217	EEF1A2			217	MRPL17			217	RNF2	217	SRBD1	217	WDR35	217	ANKRD6	217	NCK2	217	KIAA1549	217	ANO6			217	ARHGEF40					217	KCNC1	217	SMPD2	217	PPFIA2	217	GFAP
218	A530017D24Rik	218	EFR3A			218	TMEM215			218	C1orf50	218	SLC13A4	218	KLF9	218	CD63	218	WDR1	218	ACADS	218	AGPAT5			218	ARHGEF7					218	KCND2	218	SSR4	218	PEX3	218	KCNJ3
219	A630072M18Rik	219	EGR3			219	NDUFC1			219	ZNF385B	219	VDAC2	219	CPSF3	219	SCYL2	219	ARHGAP10	219	ACOT9	219	CNTN2			219	ARID1B					219	KCNF1	219	TP53BP1	219	C2orf69	219	NEU2
220	A730020E08Rik	220	EHMT1			220	MAGI1			220	MTFMT	220	COX7C	220	VPS4B	220	TOR1B	220	VASH1	220	CHPF	220	IFNAR1			220	ARID5A					220	KCNH1	220	RCOR2	220	TPD52	220	VASH1
221	A730060N03Rik	221	DCC			221	SUB1			221	CHM	221	TBL1XR1	221	BCL11A	221	DERL1	221	TRIB2	221	SDC4	221	CUL4B			221	ARID5B					221	KCNIP1	221	PGBD5	221	DYNC2LI1	221	CNN3
222	A730081D07Rik	222	DRD1			222	RTN3			222	NDUFB1	222	SLC25A14	222	GOT1	222	IL33	222	PDCD2	222	NCOA5	222	B4GALT5			222	ARIH2					222	KCNIP4	222	TCTN3	222	DCLK1	222	ARHGEF9
223	A830009L08Rik	223	EIF3G			223	FGF12			223	CDC42SE2	223	NUP155	223	MOB3B	223	TLN1	223	RDH11	223	SRSF6	223	UACA			223	ARL15					223	KCNJ2	223	TESK1	223	PLD4	223	TMEM170B
224	A830018L16Rik	224	EIF4E			224	NIF3L1			224	NR3C1	224	SAR1B	224	PCMT1	224	TUBB2B	224	ACTN1	224	ZNF831	224	ODF2L			224	ARL4C					224	KCNK2	224	SCAMP3	224	RPS27A	224	MRGBP
225	A830082K12Rik	225	EIF4G1			225	PAFAH1B1			225	C21orf91	225	EIF3M	225	ENY2	225	SDCBP	225	EPN2	225	CDKN1A	225	BRCA2			225	ARL6IP5					225	KCNQ3	225	HYAL2	225	MFSD1	225	FGGY
226	A830082N09Rik	226	ELAVL2			226	GAS7			226	MTMR6	226	RANBP17	226	IQSEC3	226	YAP1	226	ALDH3A2	226	RIOK1	226	C5orf51			226	ARMC2					226	KCNQ5	226	PGLS	226	CHD9	226	B3GALT6
227	A930001C03Rik	227	ELAVL3			227	GABRA1			227	EYA1	227	SVIP	227	NR2C1	227	BCAR3	227	TFRC	227	OPRL1	227	TSHZ1			227	ARMC6					227	KIF13A	227	EIF6	227	ADAM15	227	GABRB1
228	A930005H10Rik	228	ELP4			228	RASGRF1			228	PPP2R5A	228	SACM1L	228	PTK2B	228	FNBP1L	228	RHOBTB1	228	ATG4C	228	C1GALT1			228	ARMC9					228	KLF12	228	ZNF821	228	CCDC149	228	CPEB1
229	A930015D03Rik	229	EP300			229	PIP5K1B			229	COMMD8	229	ALG8	229	NECAB1	229	PREB	229	MARK2	229	TRIP10	229	EOGT			229	ARNT2					229	KLF2	229	SH3BP5L	229	AAMDC	229	MTA3
230	A930017M01Rik	230	EMSY			230	EXPH5			230	PSAT1	230	ZNF747	230	SPRYD7	230	PLCE1	230	P4HA2	230	OPA3	230	CHL1			230	ARNTL					230	KLF6	230	DOC2B	230	VAPB	230	CHL1
231	AA414768	231	EP400			231	RAD1			231	SMS	231	NDUFA5	231	OPTN	231	ITGAV	231	TRNT1	231	SYMPK	231	HLTF			231	ARPC2					231	KLHL2	231	ENTPD2	231	RPL34	231	GMPR2
232	Aaas	232	EPC2			232	RTN4			232	BRI3	232	FECH	232	ITIH5	232	TMOD3	232	TMEM38A	232	SNRPB	232	PON2			232	ARPC5L					232	LAMA3	232	CFP	232	ANK2	232	BEAN1
233	Aacs	233	EPHB2			233	OPRD1			233	BRCA2	233	NDUFB5	233	KBTBD4	233	HCN4	233	PANX2	233	ERGIC3	233	RAD50			233	ARPP21					233	LAMB1	233	FARP1	233	CYP7B1	233	PLCXD1
234	Aagab	234	ERMN			234	ATP6V0B			234	SLC35F5	234	ZNF280C	234	PLP1	234	FGF2	234	ALPK1	234	NR1D1	234	ZNF704			234	ARRB1					234	LAMP5	234	YIPF3	234	PCDHGA9	234	LIMS2
235	Aak1	235	ETFB			235	B4GALT6			235	PARP11	235	IL6ST	235	SLC36A1	235	BMP2K	235	PDE8A	235	TRAP1	235	SIPA1L1			235	ARRDC3					235	LDB2	235	ST6GALNAC4	235	FUT8	235	CLCN6
236	Aamdc	236	EXOC3			236	DYNLL2			236	METTL8	236	SLC25A16	236	KCNS1	236	PARVG	236	SDHA	236	ELK1	236	ZNF518A			236	ARSB					236	LPIN1	236	ARHGAP44	236	LNPEP	236	PSMB10
237	Aamp	237	EXOC5			237	OPTN			237	EDEM1	237	SNRPG	237	ARFGEF2	237	FGD4	237	KDM5A	237	TIMM17B	237	IL13RA1			237	AS3MT					237	LRRC1	237	KCNK10	237	PRKAR2A	237	SWSAP1
238	Aar2	238	EXOC6			238	NREP			238	PEAR1	238	BTF3L4	238	EDN3	238	PELI2	238	ADAM11	238	MAP2K2	238	CORO2B			238	ASAH1					238	LRRC40	238	MAPK8IP2	238	IDE	238	NUP54
239	Aars	239	EXOC6B			239	RSL24D1			239	ZNF383	239	RWDD2B	239	PEPD	239	STON2	239	FERMT2	239	SIN3B	239	FANCM			239	ASAP1					239	LRRC4C	239	AGAP3	239	FAM168B	239	SCN8A
240	Aars2	240	EXT1			240	OLA1			240	MRM1	240	ATP11C	240	KLHDC3	240	NIPA2	240	ST6GAL1	240	TICAM1	240	FAR2			240	ASAP2					240	LRRC7	240	SLIT2	240	MAP1B	240	QSOX1
241	Aarsd1	241	ERBIN			241	ABI2			241	PRKG2	241	GPN3	241	RIOK1	241	BNIP2	241	GLI2	241	HIP1	241	DTX4			241	ASB13					241	LRRC8B	241	CDYL2	241	AASDHPPT	241	NRSN1
242	Aasdh	242	FABP5			242	AP1AR			242	SLC25A32	242	SLC22A3	242	NRN1	242	DNAJA4	242	NOTCH3	242	PEX1	242	ETV5			242	ASB6					242	LRRN1	242	SCRT1	242	WDR17	242	LRFN5
243	Aasdhppt	243	FAM98C			243	CPNE8			243	THSD4	243	IL4R	243	TMTC4	243	PML	243	ATP2A3	243	PPAT	243	MANEA			243	ASCC1					243	LRRTM4	243	PURG	243	CREBL2	243	AP4M1
244	Aass	244	FAN1			244	NXPH2			244	GMPR	244	MSH2	244	GPCPD1	244	ABHD2	244	CA12	244	ATP6V1F	244	MAP9			244	ASCC2					244	LRSAM1	244	BRSK2	244	ZFP1	244	CNTN1
245	Aatf	245	FAT1			245	INA			245	SNRPE	245	PCDH18	245	DTD1	245	ZCCHC2	245	NTN4	245	WDFY4	245	PEX1			245	ASCC3					245	LSAMP	245	TMEM74B	245	ADAP1	245	SYT1
246	Aatk	246	FBN1			246	GPR158			246	CRYZ	246	GAN	246	TMX4	246	FKBP10	246	NUAK1	246	MOSPD2	246	SERPING1			246	ASIC1					246	LSM14A	246	JPH3	246	AAR2	246	KLF5
247	Abat	247	FBXO11			247	LGI2			247	ATP13A4	247	UBE2B	247	NRSN2	247	DPP9	247	ZNF532	247	GADD45G	247	IQGAP1			247	ASIC2					247	LUZP2	247	NYAP1	247	SLC1A1	247	ABCC1
248	Abca1	248	FEZF2			248	VOPP1			248	SLC25A29	248	TMX1	248	PCSK2	248	RPS11	248	ENO1	248	CALY	248	PPP1R16B			248	ASL					248	LY6H	248	ZNF219	248	MAGI2	248	SHC3
249	Abca2	249	FMR1			249	NPTN			249	COMMD1	249	PIGN	249	ARMCX5	249	SH3BGRL3	249	KCNQ2	249	ZNF317	249	NNT			249	ASNSD1					249	LYPD1	249	DPF1	249	EDIL3	249	JAKMIP2
250	Abca3	250	FOXG1			250	TOPBP1			250	PTPN4	250	SNX16	250	PSMB2	250	MCL1	250	SRI	250	PNCK	250	SEC63			250	ASPHD2					250	LYPD6B	250	LZTS3	250	ARPP21	250	GNAZ
251	Abca5	251	FOXP2			251	KCNV1			251	TLE6	251	MRPL3	251	BECN1	251	PIP5K1A	251	EIF4G3	251	PLXNA3	251	TNC			251	ASPSCR1					251	LYPLAL1	251	UNC13A	251	GSAP	251	SFMBT2
252	Abca7	252	FRMPD4			252	SCG5			252	GLO1	252	TCIRG1	252	PLEKHG3	252	DYRK3	252	GRAMD4	252	AKAP12	252	DUSP4			252	ASTN1					252	MAGED1	252	FKBP10	252	RCAN2	252	SYN3
253	Abca8a	253	GABBR2			253	IGFBP6			253	SNX24	253	PRTG	253	YEATS4	253	RAB13	253	CELSR1	253	GGT7	253	BROX			253	ASXL1					253	MAGI1	253	GPR26	253	MYO5A	253	OLIG2
254	Abca8b	254	GABRA3			254	ARF4			254	RAB3C	254	TATDN3	254	TUBA4A	254	RIT1	254	FNDC3B	254	GINS2	254	SLC38A1			254	ATF1					254	MAGI2	254	ZNF775	254	CLCN3	254	UTRN
255	Abca9	255	GABRA4			255	TM2D2			255	SUGT1	255	NIPA2	255	CCDC136	255	EPHX1	255	FOSL2	255	RLIM	255	CHSY1			255	ATF2					255	MAP2	255	NCK2	255	UNC13C	255	CHN1
256	Abcb10	256	GABRB3			256	MRPL14			256	ZNF345	256	B9D2	256	ITFG1	256	HSPD1	256	CACNG4	256	NPHP4	256	EXOC1			256	ATG14					256	MAP9	256	MTPAP	256	FTO	256	SOX10
257	Abcb1a	257	GABRG3			257	RGS7			257	FRAT2	257	GDAP2	257	ASH2L	257	VGLL4	257	FSCN1	257	PRKAB2	257	COL25A1			257	ATG16L1					257	MARCHF4	257	TMEM115	257	TDRD3	257	MVK
258	Abcb6	258	GALNT13			258	SLC8A1			258	SLITRK2	258	ISCA1	258	MAS1	258	LIMD1	258	PLD1	258	THAP1	258	ARID5A			258	ATG16L2					258	MBNL2	258	GPAA1	258	RAB7A	258	TMEM204
259	Abcb7	259	GALNT14			259	NKRF			259	CLIC4	259	FANCL	259	FCHO1	259	LPP	259	BCAP29	259	PPARG	259	PIK3R1			259	ATG4D					259	MCCC2	259	KDELR1	259	ARHGDIB	259	GRM7
260	Abcb8	260	GATM			260	CALM1			260	PTGS1	260	APOD	260	ATG4D	260	DDIT4L	260	SART3	260	CLUH	260	PRNP			260	ATG5					260	MCEE	260	ATP8A2	260	RPL13A	260	CACNB4
261	Abcb9	261	GDA			261	UBE2QL1			261	TRIAP1	261	DLC1	261	PRRG1	261	PDGFC	261	EXOSC7	261	CHI3L1	261	SEZ6L			261	ATL2					261	MCPH1	261	CA10	261	LAP3	261	PHYHIPL
262	Abcc1	262	GGNBP2			262	MCTS1			262	LSM8	262	MET	262	ARHGEF9	262	TNIP1	262	MKRN2	262	BEX2	262	ZMAT1			262	ATN1					262	MCRIP2	262	KSR2	262	SLC9B2	262	CAB39L
263	Abcc10	263	ELOVL2			263	ANKRD34C			263	CRIPT	263	MTM1	263	RFTN1	263	PPP1R18	263	REXO2	263	MACROD1	263	PACSIN2			263	ATP10A					263	MED10	263	SNX32	263	CALU	263	ST7L
264	Abcc4	264	ERG			264	FMN1			264	PSTK	264	HTR2A	264	SLC6A6	264	ARHGAP18	264	PLXNA2	264	BTG1	264	RHOBTB1			264	ATP1A1					264	MGLL	264	PTPRT	264	ERN1	264	EFR3B
265	Abcc5	265	FBRSL1			265	HDAC9			265	KCNJ16	265	OSCP1	265	KCNC3	265	GNA12	265	MCAM	265	DUSP26	265	RNF213			265	ATP1B2					265	MPP5	265	ANAPC7	265	PCDHA8	265	UBL4A
266	Abcc8	266	FBXO33			266	HSPBP1			266	GLMN	266	CCND1	266	TUBG1	266	TMEM47	266	GPC4	266	CNTN6	266	DOCK4			266	ATP2A3					266	MRPS10	266	CCDC136	266	KIF1B	266	RPS6
267	Abcc9	267	FGF14			267	PHYHIPL			267	RPL22L1	267	ANGEL2	267	ACLY	267	MSN	267	XAB2	267	LPIN1	267	LRRIQ1			267	ATP2B1					267	MRPS30	267	LHFPL4	267	SLC36A4	267	FAXC
268	Abcd1	268	GABRB2			268	KLHL26			268	WDSUB1	268	RFC3	268	TMEM204	268	DIAPH2	268	MAP2K7	268	ANKRD16	268	PIK3CA			268	ATP2B2					268	MRTFA	268	SLC38A10	268	TTLL7	268	CDKL2
269	Abcd2	269	GALNT2			269	PGAM1			269	QPCT	269	PHLDB2	269	HSPA12B	269	AK3	269	CTTNBP2	269	DZIP1	269	C14orf93			269	ATP6V0A2					269	MSL3	269	IPO11	269	FOSB	269	FLVCR1
270	Abcd3	270	GAS2			270	SNAPC5			270	HTR2C	270	MLH1	270	SNAP25	270	PARD3	270	NFKB2	270	NAA35	270	DZIP3			270	ATP6V0E2					270	MT1X	270	COL11A2	270	ADIPOR1	270	SMIM13
271	Abcd4	271	GFAP			271	RDH14			271	CCNE2	271	MRPL19	271	DCAF8	271	GLUD1	271	IL4R	271	FBXO21	271	C2CD3			271	ATP8A2					271	MYO16	271	CACNA1I	271	LRP1B	271	NUP107
272	Abce1	272	GIGYF1			272	PCP4L1			272	ACAT1	272	ODC1	272	SERINC3	272	SERPING1	272	USP33	272	TMEM243	272	SCN3A			272	ATRNL1					272	MYO1E	272	IQSEC3	272	TSC22D1	272	ORAI2
273	Abcf1	273	GIGYF2			273	SPINT2			273	USP46	273	FER	273	GPR12	273	RPS3	273	SNRPA	273	HILPDA	273	IPO8			273	ATXN2					273	NAF1	273	ZNF736	273	TCHH	273	SPCS1
274	Abcf2	274	GLO1			274	PKIG			274	ANXA5	274	RPL24	274	DCLK1	274	ROM1	274	DYNC1I2	274	PRR5L	274	FRAT1			274	ATXN7					274	NAPB	274	SLC35C2	274	GPRC5B	274	IGHM
275	Abcf3	275	GLRA2			275	NTN4			275	ARSB	275	VPS33A	275	KRBA1	275	PLCB3	275	APBB1IP	275	LMO2	275	MDGA2			275	ATXN7L1					275	NCAM1	275	POLL	275	NAPEPLD	275	HNRNPU
276	Abcg1	276	GNAI1			276	MCF2			276	COQ10A	276	MAK16	276	SORT1	276	PCDH15	276	FAM76B	276	ACVR1B	276	MYBL1			276	AURKAIP1					276	NCAM2	276	AKAP12	276	TNIK	276	KXD1
277	Abcg2	277	GNAS			277	BEX2			277	KIAA0408	277	MOSPD2	277	NAPG	277	KLHL1	277	FGFR1	277	SLC9A5	277	RDX			277	AUTS2					277	NDEL1	277	CTPS1	277	GPC5	277	CCNE1
278	Abcg4	278	GPC4			278	TRPC3			278	NEK7	278	GALK2	278	TIMM17A	278	RILPL2	278	GTF2I	278	KCNK1	278	PNPLA8			278	AVEN					278	NEDD4L	278	PPP4R4	278	STOX2	278	SH3GLB2
279	Abhd1	279	GPC6			279	ZNF736			279	DDT	279	LYPLAL1	279	BTF3L4	279	SLC7A11	279	MAP2	279	DOCK10	279	ECE1			279	AXIN1					279	NEGR1	279	MGAT3	279	RPS6KC1	279	CXCL12
280	Abhd10	280	GPD2			280	SKP1			280	C19orf12	280	CNTNAP3	280	DAGLA	280	EPS8	280	PIAS2	280	RCBTB2	280	STIM2			280	AXIN2					280	NEK7	280	SLC9A5	280	EPB41L3	280	ERMARD
281	Abhd11	281	GPHN			281	SLC25A46			281	SOCS5	281	HMCN1	281	TPP2	281	BAG3	281	ACER3	281	VEZF1	281	SMC2			281	AXL					281	NELL2	281	SLC22A17	281	ZHX3	281	NOVA1
282	Abhd12	282	GPR37			282	MRPS26			282	TRA2B	282	TXNDC17	282	NREP	282	HSPB8	282	N4BP2	282	MRPL47	282	FZD6			282	AZIN1					282	NEO1	282	DZIP1L	282	OMG	282	GNL1
283	Abhd13	283	GPR85			283	STRBP			283	PDGFC	283	CDC27	283	ISCA1	283	GRID2	283	TULP3	283	RASSF5	283	RABL3			283	B3GAT2					283	NETO1	283	CBS	283	MTUS2	283	PCDHA6
284	Abhd14a	284	GPX1			284	ENC1			284	TMEM161A	284	OLFM3	284	SNX14	284	NADK2	284	SYNJ2	284	TMOD1	284	COBLL1			284	B4GALT1					284	NEUROD6	284	PIGX	284	GTF2IRD2	284	KCTD8
285	Abhd14b	285	GRIA1			285	TM2D3			285	CYYR1	285	CDC40	285	GLS2	285	FARP1	285	ADCY2	285	ZNF189	285	IDS			285	B4GALT6					285	NMD3	285	MLST8	285	ABHD14B	285	SPECC1
286	Abhd16a	286	GRIA2			286	FBXW5			286	TYW1	286	ZFAND1	286	MRPS9	286	MR1	286	PPP2R5C	286	USP20	286	ITPR2			286	B4GALT7					286	NOVA1	286	ALG3	286	MTMR7	286	SFMBT1
287	Abhd17a	287	GRID1			287	MAP2K4			287	SLFN5	287	GTPBP10	287	VPS36	287	ING1	287	ADCYAP1R1	287	RPL35	287	LMLN			287	BACE1					287	NPAS1	287	SPHK2	287	INIP	287	HECW1
288	Abhd17b	288	GRID2			288	AKR1B1			288	YIPF4	288	CPD	288	SUCLA2	288	PID1	288	ITM2A	288	POLR1E	288	RFX3			288	BAG3					288	NPSR1	288	BCS1L	288	RBFA	288	PAX6
289	Abhd17c	289	GRIK2			289	ATP6V1D			289	FAM126A	289	RMND1	289	SCN2A	289	MSI2	289	TP53INP2	289	NARS2	289	TTC30B			289	BAG6					289	NPY2R	289	BRSK1	289	MEGF10	289	COQ6
290	Abhd18	290	GRIK3			290	PSMA5			290	SUCLG2	290	XK	290	GAD2	290	ENAH	290	SDF4	290	ARHGAP20	290	STAT3			290	BAIAP2					290	NR2F1	290	DTX3	290	CCDC25	290	GUCD1
291	Abhd2	291	GRIK4			291	IFFO1			291	VGLL3	291	ACY1	291	TOR1A	291	CCSAP	291	OSBPL6	291	SLTM	291	GALC			291	BANP					291	NR2F2	291	MUL1	291	GALNT13	291	POU3F2
292	Abhd3	292	GRIK5			292	CAND1			292	PARD6B	292	HUS1	292	GARNL3	292	GTF3C6	292	SLC1A3	292	RABGGTB	292	AHCY			292	BASP1					292	NRN1	292	FASN	292	CRKL	292	CNRIP1
293	Abhd4	293	GRIN1			293	SIPA1L2			293	SULF1	293	NR2C1	293	RABEPK	293	MOV10	293	LXN	293	RBP4	293	TPR			293	BAX					293	NRP2	293	METTL23	293	MOBP	293	PPP3CC
294	Abhd5	294	GRIN2A			294	RAD23B			294	TPM1	294	CTBS	294	ENPP2	294	RHOC	294	OPHN1	294	ANXA7	294	GRIA1			294	BAZ1A					294	NRSN1	294	PPP1R26	294	GATM	294	RPL7
295	Abhd6	295	GRIN2B			295	GOT1			295	RNF180	295	PLD1	295	TMEM63B	295	SLA	295	PGM1	295	PDE5A	295	ERI2			295	BBS9					295	NRSN2	295	NDRG3	295	DYNLT3	295	CALM1
296	Abhd8	296	GRIP1			296	KLHDC3			296	CXorf38	296	CRHR1	296	TTLL7	296	UBE2L6	296	RIMS1	296	TRPC3	296	GAB1			296	BCAM					296	NRXN1	296	IVD	296	AKTIP	296	TOX3
297	Abi1	297	GRM5			297	TMEM60			297	PDE11A	297	TSPAN13	297	ZNF365	297	BRPF1	297	STX7	297	LEF1	297	REV3L			297	BCAN					297	NRXN3	297	FAIM2	297	MTHFD1	297	SYT4
298	Abi2	298	GRM7			298	PAM			298	FZD3	298	SCOC	298	WDR12	298	SMG1	298	EPHA6	298	TMEM19	298	RNF13			298	BCAP29					298	NSG2	298	SCAMP5	298	ST6GAL1	298	RGS7
299	Abi3bp	299	GSTM1			299	CCDC25			299	KCNK6	299	AP4S1	299	GLCE	299	NECAP2	299	RFX3	299	GAS2L3	299	LRP1B			299	BCAR1					299	NSUN3	299	COMMD4	299	INHBA	299	TMEM169
300	Abitram	300	GTF2I			300	ARHGEF3			300	SLC35A5	300	SLC39A12	300	SEMA7A	300	MMP14	300	RAB21	300	GLTP	300	SCAMP1			300	BCAR3					300	NTM	300	FAM114A2	300	PCDHA1	300	MOCS2
301	Abl1	301	GUCY1A2			301	VDAC2			301	HPRT1	301	SLC44A5	301	UBL7	301	FZD1	301	SESN1	301	N4BP2L1	301	LNPEP			301	BCAS3					301	NTRK2	301	ACTA2	301	ESD	301	SVOP
302	Abl2	302	HCFC1			302	RAB2A			302	SLC6A11	302	GPSM2	302	BBS7	302	DZIP1L	302	SRCAP	302	LMBR1L	302	MFSD8			302	BCKDHA					302	NTRK3	302	TAF11	302	RPL18	302	KIF5C
303	Ablim1	303	HCN1			303	ENOPH1			303	TIMM23	303	ATP10D	303	TRPC3	303	ABHD3	303	CNOT4	303	RAB15	303	XPNPEP1			303	BCL11A					303	NUP210	303	ZNF44	303	HINT3	303	HS6ST2
304	Ablim2	304	HDAC4			304	HR			304	ACVRL1	304	SESN3	304	PPP3CA	304	CACHD1	304	PSEN1	304	SORD	304	SOX21			304	BCL2L1					304	NUP214	304	CYB561D2	304	GOLM1	304	CADM2
305	Ablim3	305	HDAC8			305	KCNK9			305	CP	305	SLC30A7	305	PRICKLE1	305	ALDH4A1	305	IGSF9B	305	ZSCAN29	305	CTDSP2			305	BCL2L11					305	NYAP2	305	BTBD6	305	GRIK2	305	XPNPEP3
306	Abr	306	HDLBP			306	PPP3R1			306	GABRA4	306	SMC4	306	VAMP1	306	PKNOX1	306	RSBN1	306	UNC45A	306	TTC30A			306	BCL7B					306	NYNRIN	306	EEFSEC	306	CTHRC1	306	TUBGCP4
307	Abracl	307	HECTD4			307	INPP5F			307	ZFP90	307	CHIC1	307	LGR5	307	CSTB	307	CDH7	307	KATNB1	307	DNAJB14			307	BCL7C					307	ODC1	307	CYP46A1	307	PFN1	307	DACT3
308	Abraxas2	308	FGFR1			308	RNF10			308	ANGPT1	308	LSM5	308	NABP2	308	SHC1	308	MEF2C	308	MED9	308	NPY5R			308	BCL9L					308	OPCML	308	NRSN2	308	SMIM17	308	ID1
309	Abt1	309	GALNT10			309	LZTS1			309	TIMM17A	309	GTF2IRD2	309	GALNT6	309	SQSTM1	309	STK17B	309	ABCA8	309	NRG3			309	BCLAF1					309	OPHN1	309	OLFM1	309	FCGR2B	309	C19orf12
310	Abtb1	310	HECW2			310	FTSJ1			310	GLRB	310	FBN1	310	VPS33A	310	AK4	310	PCDHB4	310	PELP1	310	KLF3			310	BCR					310	OSBPL11	310	NUP35	310	NAV3	310	STARD4
311	Abtb2	311	HEPACAM			311	PLXNA2			311	SAMHD1	311	NOL11	311	NOVA1	311	RAVER2	311	PCDHGA2	311	DYM	311	ALDH6A1			311	BDH1					311	OSTF1	311	APRT	311	RAPGEF5	311	ZRSR2
312	Acaa1a	312	HERC2			312	TTI1			312	PRRG1	312	RFK	312	HMG20A	312	DHRS3	312	SMARCD3	312	IGFBP4	312	ICA1			312	BDNF					312	OTULINL	312	JPH4	312	ANK3	312	MAOB
313	Acaa2	313	HIVEP2			313	NCALD			313	ZNF200	313	UGP2	313	KATNB1	313	DDR2	313	BZW1	313	AKT1	313	RFC1			313	BEGAIN					313	PACSIN1	313	MRPL11	313	AKIRIN2	313	MGAT4A
314	Acaca	314	HIVEP3			314	TRIM37			314	MKX	314	LRP1B	314	COPS3	314	PEA15	314	PGR	314	RERE	314	TMEM170B			314	BEND4					314	PAK3	314	PTCHD1	314	SPIN1	314	SERBP1
315	Acacb	315	HNRNPH2			315	PRDM4			315	LPAR1	315	TP53RK	315	RHBDL3	315	MAPKAPK2	315	COL19A1	315	PEX14	315	CTSO			315	BEND5					315	PAK5	315	PELI3	315	RPS9	315	SNAP91
316	Acad11	316	HNRNPU			316	SLC39A7			316	HSPA4L	316	MED23	316	AFG3L2	316	TYW5	316	EPB41L3	316	KIAA0319L	316	HACE1			316	BICC1					316	PAPOLA	316	PANK4	316	PRKACB	316	GSTP1
317	Acad8	317	HOMER1			317	COQ10B			317	COLEC12	317	WDR17	317	TTYH2	317	PDLIM5	317	COBLL1	317	RPS8	317	IBTK			317	BICD2					317	PARD3	317	CSNK2B	317	NAPG	317	SRPK2
318	Acad9	318	HRAS			318	FAM20B			318	TPMT	318	PRKRA	318	RNF157	318	PBXIP1	318	KCNK2	318	IGSF3	318	RAMP1			318	BIN1					318	PCDH15	318	PAM16	318	SPOCK1	318	CNOT11
319	Acadl	319	HTR1B			319	PIN1			319	RASGRP1	319	UBA6	319	RNF165	319	PTPN13	319	SERTAD4	319	ZNF697	319	SLC41A2			319	BIN3					319	PCDH18	319	CHRNA5	319	NCKAP1	319	SCG5
320	Acadm	320	HTR3A			320	KCNK1			320	GARNL3	320	TSPAN31	320	STAC2	320	FYCO1	320	OPRK1	320	HMCN1	320	SCG3			320	BLMH					320	PCDH20	320	PLAG1	320	UCP2	320	MAG
321	Acads	321	HUWE1			321	SEMA7A			321	TFB2M	321	ALPK1	321	ZFP14	321	DTX3L	321	SEMA5B	321	ZNF687	321	LAMC1			321	BLNK					321	AL592490.1	321	HMOX2	321	PCDHA3	321	CNTNAP4
322	Acadsb	322	ICA1			322	NIPSNAP1			322	NMD3	322	LYPLA1	322	SAE1	322	TKT	322	RNF13	322	SMYD2	322	C8orf37			322	BLOC1S3					322	PCGF5	322	POFUT1	322	CSNK2A1	322	JMJD8
323	Acadvl	323	IL1RAPL1			323	PJA2			323	ZNF443	323	KBTBD3	323	PRKACB	323	SPRY1	323	BCKDHB	323	SNAP47	323	PTPRG			323	BLOC1S4					323	PCLO	323	TFG	323	CNP	323	TRO
324	Acap2	324	IL1RAPL2			324	OSTM1			324	LHFPL2	324	GNPDA2	324	PIGK	324	INTU	324	PLOD1	324	ARF1	324	CPEB2			324	BLVRA					324	PCP4	324	B4GALNT4	324	WSB2	324	HM13
325	Acap3	325	ILF2			325	ACSL4			325	TAF13	325	ABCA5	325	PSMA5	325	FBXO8	325	DIS3	325	ST6GAL2	325	WDFY1			325	BMP2					325	PDCL3	325	SPTBN1	325	OSBPL11	325	PGM5
326	Acat1	326	INPP1			326	PFN2			326	PKIB	326	RUNX2	326	CELSR2	326	LSM6	326	OXCT1	326	GPR17	326	PARP4			326	BMP7					326	PDE10A	326	GLE1	326	PCDHA10	326	ELAVL4
327	Acat2	327	INTS1			327	WASL			327	PIGA	327	RSL24D1	327	ATP1B1	327	RHOBTB3	327	ZNF324	327	TMEFF2	327	RUFY2			327	BMPER					327	PDE11A	327	TCERG1L	327	CSTF1	327	YWHAG
328	Acat3	328	INTS6			328	ATF2			328	PRG4	328	TUBA8	328	HMCN1	328	GALNT10	328	CHMP2B	328	POMGNT2	328	MEF2C			328	BMPR1A					328	PDE1C	328	SYP	328	CHIC1	328	GPR22
329	Acbd3	329	IQSEC2			329	POSTN			329	PLAG1	329	CCDC138	329	SYT2	329	COG5	329	ZMPSTE24	329	CSRNP1	329	POFUT1			329	BMPR1B					329	PDE4B	329	ZNF672	329	RBMX	329	PCDHAC2
330	Acbd4	330	IRF2BPL			330	INCENP			330	CNIH4	330	ZDHHC9	330	CALM2	330	FABP5	330	SLCO1A2	330	SLC25A26	330	RBBP9			330	BNIP1					330	PDE9A	330	C4orf50	330	DIP2C	330	DCX
331	Acbd5	331	ITGB3			331	CERS6			331	GTF2A2	331	TMEM106B	331	WDPCP	331	GEM	331	COL16A1	331	TAGLN3	331	CAV2			331	BOLA1					331	PDGFB	331	FRRS1L	331	IFIH1	331	CDKN2AIPNL
332	Acbd6	332	ITPR1			332	ARL6			332	AHNAK	332	ITGA10	332	SCN1A	332	ABCA1	332	NCOA1	332	AMT	332	LPIN2			332	BOLA3					332	PDGFC	332	SOCS7	332	RPL36	332	RIMBP2
333	Acd	333	ITSN1			333	TTBK2			333	RYR2	333	LAMC3	333	ZNF385B	333	NFIL3	333	HADHA	333	DGKQ	333	NLN			333	BPHL					333	PDK1	333	ZDHHC8	333	CLNS1A	333	SSR1
334	Ace	334	JARID2			334	TIPRL			334	TET1	334	MERTK	334	DYNC1LI1	334	KDM1B	334	CD59	334	CDH18	334	MAP4K3			334	BRAF					334	PDPK1	334	UBA1	334	CDR1	334	DLD
335	Acer2	335	JMJD1C			335	CPLX2			335	RNF149	335	DENR	335	UBA3	335	PTCHD1	335	PREP	335	SLC30A5	335	AMN1			335	BRD1					335	PDZRN4	335	CARS2	335	PROX1	335	AVEN
336	Acer3	336	KANK1			336	LSM11			336	PHACTR2	336	VKORC1L1	336	STXBP5L	336	ARHGEF40	336	ABCB1	336	TENM2	336	RAB13			336	BRD4					336	PELI1	336	CEP19	336	EIF3F	336	GYS1
337	Ache	337	KANSL1			337	OXR1			337	COL15A1	337	STAG2	337	PIK3R1	337	UBTD1	337	CPNE3	337	DCDC2	337	FMN2			337	BRD9					337	PFKP	337	OCLN	337	PTPRK	337	SMARCC2
338	Acin1	338	KAT2B			338	PIP4K2C			338	S1PR5	338	TIAL1	338	PPIP5K2	338	ARHGAP42	338	RRN3	338	LANCL3	338	ABTB2			338	BRDT					338	PHACTR1	338	APC2	338	DNM1L	338	HEY1
339	Ackr1	339	KAT6A			339	SERPINI1			339	SEMA3C	339	TOR1AIP2	339	GABRB2	339	GPR176	339	DDHD2	339	FRMPD3	339	NIPAL3			339	BRF1					339	PHACTR2	339	NRXN2	339	HS6ST3	339	TBC1D9B
340	Ackr2	340	KATNAL1			340	SLC36A1			340	SERPINB8	340	COL6A3	340	N4BP3	340	RAB8B	340	CHERP	340	ARHGAP39	340	PLEKHH2			340	BRI3BP					340	PHF6	340	PM20D1	340	AKT3	340	ADO
341	Ackr3	341	KATNAL2			341	ARPP19			341	RAI2	341	TIPRL	341	RMND5B	341	IKBIP	341	ATG16L1	341	IDNK	341	TMEM63B			341	BRINP1					341	PHYKPL	341	NEU1	341	ULK2	341	ANXA3
342	Acly	342	KCNB1			342	TMEM65			342	PIP5K1B	342	SHROOM4	342	CPLX2	342	GABRB3	342	POMGNT1	342	ASB6	342	CHD2			342	BRSK2					342	PID1	342	BLVRB	342	RGS7BP	342	NFASC
343	Aco1	343	KCNC1			343	KCNC2			343	HIBADH	343	SNX5	343	TBC1D7	343	PCBD1	343	FOLH1	343	USP6NL					343	BTAF1					343	PIM2	343	NTRK3	343	TSPYL5	343	HAGH
344	Aco2	344	KCND2			344	ANKS1A			344	TMEM14A	344	COL12A1	344	AGBL3	344	WBP1L	344	EPDR1	344	MSRB2					344	BTBD10					344	PLCE1	344	SMG5	344	FASTKD2	344	SIK3
345	Acot11	345	KCND3							345	ATG10	345	AKTIP	345	ZNF711	345	TMEM100	345	SEPHS1	345	HTR7					345	BTBD11					345	PLCH1	345	ULK1	345	PLEKHA5	345	NTM
346	Acot13	346	IGF1							346	PAQR9	346	CHADL	346	FBXO25	346	TPP1	346	ITPKC	346	SERPING1					346	BTBD17					346	PLEKHA3	346	GPR173	346	PDE8B	346	LRRC55
347	Acot4	347	KAT6B							347	TMEM19	347	OSGIN2	347	CCDC25	347	WEE1	347	TMED2	347	CAPN5					347	BTBD3					347	PNOC	347	DYRK3	347	GTPBP1	347	RPS19
348	Acot6	348	KCNJ10							348	TSFM	348	TGFBR1	348	INIP	348	ZCCHC18	348	ZFAND6	348	ATM					348	BTD					348	POU2F1	348	ERLIN2	348	GLA	348	LSAMP
349	Acot7	349	KCNMA1							349	SYT14	349	ST6GALNAC3	349	CAMK2G	349	SMAD3	349	TXLNG	349	EI24					349	BTG2					349	PPIB	349	ZNF7	349	PPT1	349	ITSN1
350	Acot8	350	KCNQ2							350	BTBD11	350	MYO9A	350	INA	350	ACSF2	350	ZW10	350	ESAM					350	C11orf49					350	PPIE	350	ETV4	350	FBXW11	350	PCDHB14
351	Acot9	351	KCNQ3							351	ESRRG	351	SNX6	351	AASDHPPT	351	CDK12	351	ADAMTS2	351	KIRREL3					351	C11orf58					351	PPP1R16B	351	PITPNM3	351	ME2	351	TMOD1
352	Acox1	352	KCNS3							352	RGS4	352	SKAP2	352	FEZ1	352	ACAA2	352	MT3	352	DCUN1D2					352	C12orf57					352	PPP6C	352	FARS2	352	SPRTN	352	CDH6
353	Acox3	353	KCTD13							353	RALA	353	GPR176	353	ESAM	353	RAB3IL1	353	LPCAT2	353	PDK1					353	C16orf72					353	PRAG1	353	FLAD1	353	TRPM3	353	FGF12
354	Acp1	354	KDM1B							354	NUDT19	354	ARFIP1	354	TM7SF2	354	SLC3A2	354	L2HGDH	354	RPP38					354	C17orf49					354	PRICKLE1	354	ORAI3	354	ATP1B1	354	SPHKAP
355	Acp2	355	KDM3B							355	NADK	355	LAMA4	355	DCUN1D2	355	KCTD6	355	SF3B2	355	TMEM123					355	C18orf25					355	PRICKLE2	355	ZNF853	355	CDKN2D	355	ANO10
356	Acp6	356	KDM4B							356	CRYM	356	SS18L2	356	DLAT	356	FAM107A	356	DNM1L	356	UTRN					356	C19orf12					356	PRKAR2A	356	TRAF3	356	B2M	356	RASGRF1
357	Acp7	357	KDM4C							357	SPEF1	357	RCBTB1	357	ABCB9	357	STIP1	357	ERGIC2	357	GGPS1					357	C19orf54					357	PRKCA	357	TMED9	357	P2RY12	357	SCN2A
358	Acsbg1	358	KDM5B							358	ABHD5	358	FBXO33	358	GPR158	358	RAB31	358	KHSRP	358	MED21					358	C1GALT1					358	PROS1	358	SLC38A2	358	RBM27	358	GRM5
359	Acsf2	359	KDM5C							359	MRPS10	359	SAMD5	359	ANK3	359	STAT3	359	SMOX	359	MR1					359	C1orf21					359	PROX1	359	MFSD5	359	PCDHA2	359	SERTAD1
360	Acsf3	360	KDM6B							360	THOC3	360	NXPH2	360	EIF4E	360	CXXC4	360	NSFL1C	360	CDYL					360	C1orf216					360	PRRC2B	360	CHKB	360	RUFY3	360	PKNOX2
361	Acsl1	361	KHDRBS2							361	MRPS18C	361	TMEM64	361	AKAP6	361	TNIP2	361	ANAPC5	361	CLGN					361	C1QB					361	PRRC2C	361	ZNF423	361	BID	361	SORBS1
362	Acsl3	362	KIF13B							362	TTPAL	362	TTC21B	362	SLC25A4	362	NTSR2	362	TMEM230	362	RASSF3					362	C1QBP					362	PSAT1	362	SBF1	362	NASP	362	EEF1A2
363	Acsl4	363	KIF5C							363	LRRC8C	363	SLC6A13	363	SCHIP1	363	SDC2	363	KDM2B	363	NMRAL1					363	C1QL3					363	PSMD1	363	PRRC1	363	NPAS3	363	HRH2
364	Acsl5	364	KIRREL3							364	TTC26	364	FAM133B	364	TADA1	364	LIMS1	364	PXN	364	ING1					364	C1QTNF4					364	PTBP2	364	HYAL1	364	MSI2	364	PRKG2
365	Acsl6	365	KLF16							365	SNTG1	365	ULK4	365	CAMK4	365	TRIM56	365	GRAMD1A	365	KCNJ16					365	C20orf194					365	PTK2	365	TRIB1	365	RGL1	365	PDE5A
366	Acss1	366	KMT2A							366	DERL2	366	STK38L	366	ANAPC1	366	TOR1AIP2	366	CDIP1	366	TBCEL					366	C20orf27					366	PTN	366	KLF2	366	PIN4	366	DIRAS2
367	Acss2	367	KMT2C							367	DNAJB9	367	FAM13C	367	PTPRD	367	CHD3	367	DDX24	367	ROBO3					367	C22orf39					367	PTPRD	367	NCS1	367	RPL24	367	HMGN1
368	Acta1	368	KMT2E							368	RAPGEF6	368	PPP4R4	368	GDPD1	368	SMAD1	368	RCOR1	368	PGM5					368	C2CD5					368	PTPRG	368	KDELR2	368	NAGA	368	EIF1AX
369	Acta2	369	KPTN							369	AHCTF1	369	AP1S3	369	ROBO4	369	AKAP13	369	BLVRB	369	RABGEF1					369	C3orf18					369	PTPRO	369	ATP2B2	369	DCC	369	CNTNAP1
370	Actb	370	KMT5B							370	POLR2F	370	SLC17A6	370	ATP6V1C1	370	CHST11	370	SPTLC1	370	DPH3					370	C3orf70					370	PXDN	370	CTDNEP1	370	BTBD3	370	TMCC2
371	Actg1	371	KRR1							371	PDGFRA	371	LANCL1	371	DEPTOR	371	GNG12	371	CCNK	371	OXNAD1					371	C5orf22					371	QTRT2	371	TMEM132C	371	SLC24A5	371	CSMD3
372	Actl6a	372	LAMA1							372	LCMT2	372	ZMPSTE24	372	RRAGA	372	AFF1	372	PCBP4	372	VPS37A					372	C6orf62					372	RAB40B	372	RNF220	372	RPS11	372	CMTM5
373	Actl6b	373	LAMB1							373	BGN	373	GPR89A	373	SLC24A2	373	RELA	373	MRPS33	373	USP16					373	C7orf26					373	RACK1	373	CRLF2	373	SCHIP1	373	SOX11
374	Actn1	374	LEO1							374	ENOX2	374	SLC30A5	374	GPR61	374	EVC2	374	NDUFB2	374	CDK20					374	C7orf50					374	RAP1GAP	374	SHANK1	374	PSIP1	374	RIMS1
375	Actn2	375	LIN7B							375	HS3ST2	375	TBCCD1	375	NDUFAF6	375	THAP2	375	NUDC	375	SAMD8					375	C8orf33					375	RAP1GDS1	375	ZNF653	375	COQ5	375	KCNN2
376	Actn4	376	LRBA							376	RBM3	376	IPP	376	USP16	376	PPP1R14B	376	STRN4	376	BAG4					376	C8orf34					376	RAP2B	376	MTMR14	376	RPRD1A	376	TUBB2B
377	Actr10	377	LRFN2							377	PIK3C2A	377	REEP3	377	KCNS2	377	MOB1B	377	GNPTG	377	HTR5A					377	C8orf37					377	RAPGEF2	377	MAZ	377	PCDHB4	377	NTRK2
378	Actr1a	378	LRFN5							378	KANK4	378	DEGS1	378	TYSND1	378	NABP1	378	CERS4	378	DHRS4					378	CA5B					378	RAPGEF4	378	RND2	378	ARHGAP15	378	AGPAT5
379	Actr1b	379	LRP1							379	C12orf29	379	LRRC24	379	NSMCE2	379	HAP1	379	MCOLN1	379	CACNA2D3					379	CA8					379	RASGEF1B	379	ZBTB4	379	RPL35	379	RPL23
380	Actr2	380	LRRC1							380	LXN	380	GAS2	380	MPV17L	380	AMZ1	380	EXOC1	380	PANK4					380	CAB39					380	RASSF8	380	TST	380	MRFAP1L1	380	ENTPD1
381	Actr3	381	LNPK							381	BEND6	381	NHSL2	381	TATDN2	381	CTBP2	381	RBM27	381	RADIL					381	CABIN1					381	RBFOX1	381	FAM155A	381	PACRGL	381	SLC48A1
382	Actr3b	382	HMGN1							382	PCMTD1	382	RARS2	382	ATP2B2	382	NUPR1	382	SLC26A4	382	PAFAH2					382	CABLES1					382	RBFOX3	382	AQR	382	SNX10	382	FAM168A
383	Actr5	383	HS3ST5							383	UBE2D2	383	MORF4L1	383	LRP8	383	VPS37D	383	ITGA6	383	UBXN11					383	CABLES2					383	RBMS3	383	DECR2	383	TMEM144	383	ST8SIA1
384	Actr6	384	HSD11B1							384	THBS2	384	TMEM9B	384	CACNA2D3	384	MAP3K19	384	TF	384	ZSCAN12					384	CABP1					384	RCN1	384	TPR	384	PKIA	384	RWDD2B
385	Actr8	385	KIAA0232							385	EFHD1	385	XPO4	385	FAM81A	385	METRNL	385	ALKBH5	385	AMFR					385	CABYR					385	AL035078.4	385	GNAO1	385	DTNA	385	FYN
386	Acvr1	386	LAS1L							386	IFITM3	386	KLHL28	386	DGKI	386	ANO6	386	ZC3HC1	386	GPBP1L1					386	CACHD1					386	RDH10	386	IL11RA	386	CAMSAP2	386	NTNG1
387	Acvr1b	387	LDB1							387	ABCB1	387	MAGT1	387	BRAF	387	SAMD9L	387	MYH7	387	ACE					387	CACNA1A					387	RGS17	387	KIAA0319	387	PDE4B	387	SPTB
388	Acvr1c	388	LDLR							388	NELL1	388	SEC22B	388	PSMG3	388	AGTRAP	388	SLC7A8	388	CHCHD6					388	CACNA1B					388	RGS7	388	ORAI1	388	UFSP2	388	ERC2
389	Acvr2a	389	LRRC4							389	GPR180	389	UBL5	389	CABP1	389	RIC8A	389	SLC22A17	389	ZFYVE28					389	CACNA1E					389	RIN2	389	ZC3H12B	389	RIC8B	389	ACAT2
390	Acvrl1	390	LRRC4C							390	GSTM1	390	SDHD	390	EXTL1	390	PDE4DIP	390	CAPN3	390	ZER1					390	CACNA1G					390	RIT2	390	PCDHAC1	390	STAT1	390	CLVS1
391	Acy1	391	LZTR1							391	DAB2	391	RHOBTB3	391	PTPDC1	391	PARD6G	391	EZR	391	RPL8					391	CACNA2D1					391	RNF112	391	MAPK8IP1	391	NUP88	391	PCYT1B
392	Acyp1	392	MACROD2							392	PSENEN	392	ACAP2	392	KCNB1	392	WDR6	392	RFFL	392	MPP3					392	CACNA2D2					392	RNF217	392	KCNA1	392	GNAI1	392	ZNF394
393	Acyp2	393	LZTS2							393	JAK2	393	SEC22A	393	SV2A	393	GLDC	393	DPYSL2	393	CCNF					393	CACNG2					393	RPL38	393	THRA	393	SYNM	393	LDLRAD4
394	Adal	394	MAOA							394	ACER2	394	JMJD1C	394	NAE1	394	CA8	394	TGFB2	394	NXF1					394	CACNG7					394	RPS14	394	HS6ST1	394	NCOA1	394	DPP10
395	Adam10	395	MAOB							395	SLC16A2	395	EIF1AX	395	FAM131B	395	SPTY2D1	395	GPATCH2	395	STX5					395	CACUL1					395	RPS15A	395	PRKCZ	395	FAM13C	395	PSME2
396	Adam11	396	MAP1A							396	CEPT1	396	DCLRE1A	396	IQCC	396	WSCD1	396	XYLB	396	ALPL					396	CACYBP					396	RREB1	396	HLF	396	STAU2	396	SLC1A3
397	Adam15	397	MAPK3							397	SLC35B3	397	RCN2	397	FNDC5	397	GREM2	397	UPRT	397	IGSF8					397	CADM1					397	RSL24D1	397	JAKMIP1	397	UBE2A	397	TMEM178A
398	Adam17	398	MARK1							398	PRRG3	398	STT3B	398	KALRN	398	SCRIB	398	MAP3K1	398	PEX19					398	CADM2					398	RWDD2A	398	ANPEP	398	CNN2	398	HMGCL
399	Adam19	399	MBD1							399	NETO1	399	ALDH6A1	399	BRSK1	399	SOX2	399	PTGS1	399	BROX					399	CADM3					399	RWDD4	399	WIPF2	399	NSMCE4A	399	DNAJB11
400	Adam1a	400	MBD3							400	GCLM	400	LMBRD2	400	VPS11	400	RAP2B	400	CRAT	400	CNST					400	CALD1					400	RYR2	400	ZNF518A	400	EEF1B2	400	GPM6A
401	Adam22	401	MBD4							401	ABCA1	401	HCFC2	401	FDPS	401	SGSH	401	NANS	401	CCDC74A					401	CALM2					401	SAMD4A	401	BOD1L2	401	U2SURP	401	DAB1
402	Adam23	402	MBD5							402	FBXO32	402	FOXN2	402	PLXDC1	402	YIPF6	402	IKZF5	402	HPGDS					402	CALN1					402	SAP130	402	KIAA2013	402	SCAF11	402	LRFN1
403	Adam9	403	MBD6							403	ERBB4	403	TM9SF3	403	PAQR4	403	HHIPL1	403	BLNK	403	CDC42EP3					403	CALU					403	SCN2A	403	PPCDC	403	SUCLG2	403	PEX5
404	Adamts1	404	MBOAT7							404	MEMO1	404	ARL6	404	GNG3	404	BACE2	404	SORBS1	404	TMEM169					404	CALY					404	SDK1	404	SHROOM2	404	TRIM23	404	PPP1R15A
405	Adamts10	405	MCM4							405	GUCY1A2	405	MAD2L1	405	SLC45A1	405	LIMK2	405	TREM2	405	SRGAP2					405	CAMK2A					405	SEC23A	405	CTAGE9	405	MAGI1	405	SRGAP2
406	Adamts15	406	MCPH1							406	PENK	406	ILVBL	406	MYSM1	406	CADM1	406	FKBP5	406	TGFBR2					406	CAMK2B					406	SEL1L	406	SLC25A38	406	CDC42BPA	406	DUSP1
407	Adamts17	407	MDGA2							407	PRKCQ	407	KITLG	407	EXTL2	407	PTTG1IP	407	SRPK1	407	GTPBP8					407	CAMKK2					407	SEMA4D	407	NLGN2	407	ZNF442	407	DNAJC18
408	Adamts2	408	MECP2							408	SV2B	408	HSPA12B	408	VSNL1	408	CCBE1	408	HSP90AB1	408	PPM1K					408	CAMKV					408	SENP7	408	TRAPPC12	408	AKAP11	408	TNC
409	Adamts20	409	MED12L							409	RNF121	409	PAQR3	409	NOSTRIN	409	TNFAIP8L3	409	CDC5L	409	TIPARP					409	CAMSAP1					409	SERGEF	409	TMEM138	409	MYEF2	409	UNC5C
410	Adamts3	410	MED13							410	DDX3X	410	HS2ST1	410	DHX57	410	RBM12B	410	HNRNPH3	410	EXO5					410	CAMSAP3					410	SFSWAP	410	SAMM50	410	ANXA7	410	OLFM3
411	Adamts4	411	MED13L							411	YIPF6	411	CTNNAL1	411	SLC22A15	411	CSF1	411	IFT74	411	CAMKV					411	CAMTA2					411	SFXN1	411	AP4B1	411	ERP44	411	WASF3
412	Adamts8	412	MEF2C							412	CLK4	412	LBR	412	ATP1A1	412	MAML2	412	PCSK5	412	EBF1					412	CAPN2					412	SGCZ	412	STAM2	412	LGMN	412	PCDHGA6
413	Adamtsl1	413	MEGF10							413	SLC20A1	413	ARF4	413	TMEM169	413	TMED9	413	SCD	413	CCDC127					413	CAPN3					413	SHANK2	413	TTC27	413	P2RY13	413	PCDHGA10
414	Adamtsl2	414	MEGF11							414	CDK7	414	DGKB	414	ADORA1	414	GPRIN3	414	HSD3B7	414	GRIK2					414	CAPNS1					414	SLC14A1	414	GABPB2	414	NUAK1	414	ATP2A3
415	Adamtsl4	415	MEIS2							415	P2RX4	415	SEC22C	415	CLASP2	415	ZFP36L1	415	BCL7C	415	DCBLD1					415	CAPRIN1					415	SLC6A15	415	SRCIN1	415	ARHGAP20	415	ODC1
416	Adamtsl5	416	MEMO1							416	GTDC1	416	RAP1B	416	EIF5A2	416	KLHDC8B	416	HNRNPM	416	TMEM200A					416	CAPZB					416	SLC7A11	416	FTSJ1	416	STXBP6	416	GPCPD1
417	Adap1	417	MET							417	EFNB1	417	SSR3	417	GMPS	417	AIDA	417	GADD45B	417	DAGLB					417	CARHSP1					417	SLC7A3	417	KIF21B	417	ARHGAP21	417	TMOD2
418	Adap2	418	MFRP							418	EPHA3	418	RPA3	418	SMIM14	418	GABRA5	418	MKNK2	418	COG5					418	CASKIN2					418	SLCO3A1	418	ZSCAN18	418	DIXDC1	418	ARRB2
419	Adar	419	MIB1							419	FHL2	419	RNF2	419	PRRT3	419	PLCD1	419	ZDHHC8	419	GPR85					419	CASP1					419	SLIT1	419	RASGEF1A	419	CLASP2	419	ENOPH1
420	Adarb1	420	MNT							420	PDE5A	420	C1orf50	420	TOPBP1	420	LUZP2	420	SMARCB1	420	TAGAP					420	CBFA2T3					420	SLIT3	420	C1orf52	420	TYROBP	420	XDH
421	Adarb2	421	MPP6							421	MTHFD1L	421	BRWD1	421	PIGX	421	TCEA1	421	YPEL1	421	SOX17					421	CBL					421	SLITRK1	421	ARHGEF19	421	TAF1B	421	KIF26B
422	Adat2	422	MSANTD2							422	FUT9	422	ZNF385B	422	ABLIM2	422	PALM3	422	PRODH	422	SLC7A3					422	CBLB					422	SMAD3	422	SH3BGRL2	422	C1QB	422	PAFAH1B2
423	Adat3	423	MTF1							423	TGFBR2	423	HEXA	423	METAP1	423	S100A16	423	CYTH4	423	CRYL1					423	CBLN2					423	SMYD3	423	PCDHB13	423	FGFR1OP2	423	TOR3A
424	Adck1	424	MTHFR							424	NUFIP2	424	AKR1B1	424	PRSS12	424	PNRC2	424	HIRA	424	UBTD1					424	CBLN4					424	SND1	424	FHOD3	424	LHFPL2	424	IMMT
425	Adck2	425	METTL26							425	KIAA1109	425	MTFMT	425	MAP9	425	SPATS2L	425	SH3BP1	425	TAF1D					425	CBS					425	SNTG1	425	ELAC1	425	CTTNBP2	425	XPO1
426	Adck5	426	MRTFB							426	N4BP2	426	UNC50	426	HHIP	426	NUDT11	426	GCAT	426	CEP57					426	CBX3					426	SNX16	426	NANS	426	SPIRE1	426	TAPBPL
427	Adcy1	427	MKX							427	ATL2	427	RPS6	427	ENPP6	427	TLE1	427	MICALL1	427	POLL					427	CBX4					427	SNX19	427	LRRC4B	427	LAMTOR5	427	DPYSL3
428	Adcy2	428	MSL3							428	NOL9	428	CHM	428	UBLCP1	428	FLNA	428	TTC28	428	CYYR1					428	CBX5					428	SOBP	428	TMEM132B	428	PTP4A1	428	TPPP
429	Adcy3	429	MTOR							429	COL4A1	429	TMEM168	429	SHROOM1	429	SRGAP1	429	GTPBP1	429	TMEM130					429	CBX6					429	SOCS6	429	COQ9	429	RSPRY1	429	EPB41L1
430	Adcy5	430	MYH10							430	SLCO3A1	430	NDUFB1	430	DACT2	430	METTL9	430	TIMP3	430	BLCAP					430	CBX8					430	SOCS7	430	PALM	430	PSMD6	430	SNRPN
431	Adcy6	431	MYH9							431	GREB1L	431	CDC42SE2	431	SAP30L	431	ZMYM1	431	CYB5R3	431	ZCCHC18					431	CCAR1					431	SORBS2	431	POU6F2	431	RSL1D1	431	LONRF2
432	Adcy7	432	MYLK							432	KCNK9	432	PIGK	432	HCN1	432	PGAP1	432	PACSIN2	432	TEF					432	CCDC124					432	SORCS1	432	PDE10A	432	ATL1	432	USP30
433	Adcy8	433	MYO16							433	IGFBP4	433	SMARCA1	433	NEUROD6	433	LRP10	433	RASL10A	433	COQ7					433	CCDC130					433	SORCS3	433	MRPS26	433	EIF4E3	433	OFD1
434	Adcy9	434	MYO1E							434	FANCM	434	MANEA	434	GPR85	434	S100A10	434	TOM1	434	RRM1					434	CCDC136					434	SPATS2L	434	RALGPS1	434	MRFAP1	434	PPM1H
435	Adcyap1	435	MYO5A							435	TESC	435	ATP6AP2	435	RELL2	435	ADH5	435	CHKB	435	DAPK3					435	CCDC138					435	SPHKAP	435	MAPK4	435	YEATS2	435	PLP1
436	Adcyap1r1	436	MYO9B							436	INTU	436	C1GALT1	436	ADCY1	436	MPZL1	436	PDGFB	436	CYB5D2					436	CCDC141					436	SPOCK1	436	TYW3	436	CDK17	436	GRID2
437	Add1	437	MYT1L							437	DMXL2	437	NR3C1	437	OXR1	437	PCDH20	437	ZMAT5	437	OTUB1					437	CCDC142					437	SRP19	437	EPHA10	437	CHCHD3	437	CADM3
438	Add2	438	NAA15							438	EML6	438	PMS1	438	PDP1	438	TXNRD1	438	SYNGR1	438	TMEM68					438	CCDC157					438	SSX2IP	438	DYNLL2	438	MRPL39	438	LTV1
439	Add3	439	NACC1							439	MFSD1	439	LIFR	439	NUDT2	439	BAZ1A	439	MTMR3	439	DDB1					439	CCDC25					439	ST3GAL3	439	ASPHD2	439	NOTUM	439	PSD3
440	Adgra1	440	NAV2							440	ADAMTS17	440	DAD1	440	DIRAS2	440	PNP	440	EIF3D	440	RPSA					440	CCDC57					440	ST3GAL6	440	DENND2A	440	CWF19L2	440	SPTAN1
441	Adgra2	441	NBEA							441	DUSP19	441	KBTBD6	441	ANKS6	441	SFMBT2	441	TNRC6B	441	VASN					441	CCDC58					441	STARD4	441	IGSF8	441	BOD1L1	441	GABRA2
442	Adgra3	442	NCKAP1							442	ZNF280D	442	C21orf91	442	STRBP	442	TOP1	442	SLC25A17	442	DDIT4					442	CCDC66					442	STC1	442	SOBP	442	PLCL1	442	BRINP3
443	Adgrb1	443	NCKAP5							443	CD59	443	MTMR6	443	CFL2	443	TRIM27	443	RBX1	443	CX3CR1					443	CCDC85B					443	STUM	443	ADCY1	443	CHKA	443	PRDX6
444	Adgrb2	444	NCOR1							444	RICTOR	444	PLRG1	444	PHYHIPL	444	ZBTB10	444	PMM1	444	HR					444	CCDC85C					444	SUCLG2	444	ECH1	444	MAPRE2	444	HSD17B8
445	Adgrb3	445	NEGR1							445	PCDHB16	445	EYA1	445	PKNOX2	445	LGR4	445	MLC1	445	FNTA					445	CCDC88C					445	SUMO1	445	DUSP28	445	NEDD9	445	AFF3
446	Adgrd1	446	NEO1							446	EXT1	446	C3orf38	446	KLHDC2	446	HMGN1	446	ABHD4	446	DNAJC21					446	CCDC91					446	SYNDIG1	446	FAM135B	446	NMD3	446	CCDC50
447	Adgre1	447	NF1							447	CYS1	447	ABCE1	447	VDAC2	447	ITPRIPL2	447	SDR39U1	447	USP39					447	CCDC92					447	SYNRG	447	PITPNM1	447	FBXL5	447	PLEKHH1
448	Adgre5	448	NFE2L3							448	IREB2	448	SYN3	448	LRTM2	448	CLIC1	448	PRMT5	448	TNIP2					448	CCDC97					448	SYT1	448	NUDT14	448	PRUNE2	448	LAMA4
449	Adgrf5	449	NFIA							449	CD34	449	KIT	449	LARP6	449	DDAH2	449	AP4S1	449	PARM1					449	CCK					449	TAF4	449	SLC35F6	449	RBFOX1	449	NKAIN2
450	Adgrg1	450	NFIB							450	ZBTB41	450	METTL5	450	CLMP	450	IRF9	450	SOS2	450	RGS14					450	CCL28					450	TAFA5	450	MSRB1	450	TNFAIP3	450	PEX7
451	Adgrg6	451	NFIX							451	LSM1	451	FBXW11	451	APBB1	451	ARHGEF28	451	GSTZ1	451	NMD3					451	CCNC					451	TAX1BP1	451	ANKRD13B	451	GLDC	451	DDX3X
452	Adgrl1	452	NINL							452	MPP3	452	ARL5B	452	IDH3A	452	TMEM167B	452	TMED8	452	P2RY12					452	CCND2					452	TBC1D19	452	WASF1	452	SMC1A	452	CYFIP2
453	Adgrl2	453	NEXMIF							453	RASGRP3	453	MAP2K6	453	PRKCB	453	C4B	453	AHSA1	453	CNBP					453	CCND3					453	TBC1D22A	453	ZW10	453	AKAP6	453	RTN3
454	Adgrl3	454	NIPA1							454	SCPEP1	454	FGD5	454	CLPX	454	PLEKHO2	454	DAAM1	454	RAC3					454	CCNF					454	TBC1D2B	454	CDH18	454	CX3CR1	454	SORL1
455	Adgrl4	455	NIPA2							455	NUP205	455	PPP2R5A	455	CACNG2	455	PEG10	455	SNW1	455	TPST1					455	CCNT1					455	TBK1	455	FAM81A	455	PCNA	455	OPALIN
456	Adh5	456	NIPBL							456	KCNA2	456	COMMD8	456	STX3	456	C4A	456	DHRS7	456	PKIA					456	CCNY					456	TBL1Y	456	TMEM178B	456	TIPIN	456	KCND2
457	Adhfe1	457	NLGN1							457	MTCH2	457	TM9SF2	457	SLC27A4	457	ANKHD1-EIF4EBP3	457	GALNT16	457	JAGN1					457	CCS					457	TBL1X	457	OPRL1	457	NVL	457	AKR1A1
458	Adi1	458	NLGN2							458	CHRNA7	458	IFT80	458	IRGQ	458	ITGB3	458	HIF1A	458	NETO2					458	CCSER1					458	TENM3	458	SERGEF	458	UBXN2B	458	RSPO2
459	Adipor1	459	NLGN3							459	SLC39A14	459	PSAT1	459	RAB4B	459	ZBTB8B	459	DICER1	459	KSR2					459	CCT3					459	TENM4	459	PIP4K2B	459	PGGT1B	459	ANXA5
460	Adipor2	460	NR1D1							460	KLHDC2	460	MRPL15	460	CHAF1A			460	ZFYVE21	460	LRRC8C					460	CD151					460	THOC3	460	ARHGAP39	460	SCLT1	460	SCRN1
461	Adk	461	NR2F1							461	PCSK7	461	SMS	461	OTUB1			461	MTHFD1	461	ZNF274					461	CD44					461	THSD7B	461	FAT3	461	IK	461	PPDPF
462	Adnp	462	NR3C2							462	FAM13B	462	PPA1	462	LMBRD1			462	CINP	462	GPR34					462	CD63					462	THUMPD2	462	CPNE1	462	BHLHE41	462	FRMD5
463	Adnp2	463	NR4A2							463	ME1	463	ZMYM1	463	PDHB			463	CPNE6	463	TCEA2					463	CD81					463	TIGD2	463	APBA1	463	PDP2	463	LMCD1
464	Ado	464	NRCAM							464	DNAH6	464	GALNT14	464	CDC40			464	NFKBIA	464	DCP2					464	CDAN1					464	TIPARP	464	PCDHB6	464	BACE1	464	SCN1B
465	Adora1	465	NRP2							465	NR3C2	465	BRI3	465	HR			465	EMC9	465	DCAKD					465	CDC16					465	TLE1	465	CSTB	465	CBX5	465	APC
466	Adora2b	466	NRXN1							466	ICMT	466	PHF6	466	LGI3			466	PLTP	466	LRRN3					466	CDC23					466	TMCC3	466	CSNK1G2	466	SGTB	466	VPS37B
467	Adpgk	467	NCAPH2							467	C12orf4	467	LRRN1	467	GFRA2			467	PYGB	467	GLRX					467	CDC42					467	TMEM100	467	C15orf39	467	DDX18	467	NUDT19
468	Adprh	468	NCOA1							468	SNX7	468	SCHIP1	468	SEMA4C			468	NDRG3	468	MZT2A					468	CDC42BPB					468	TMEM117	468	MAP6	468	NOP58	468	KCNMB4
469	Adprhl2	469	NDUFA5							469	NPC2	469	PIK3CA	469	NSG1			469	ADNP	469	RBM4B					469	CDC42EP3					469	TMEM121B	469	FOXK2	469	GDI2	469	RGS4
470	Adprm	470	NOVA2							470	SAMD8	470	YES1	470	CPLX1			470	RAE1	470	KLHL15					470	CDC42SE2					470	TMEM132D	470	JAKMIP3	470	PJA2	470	GRIA3
471	Adra1a	471	NPAS2							471	EMB	471	SNX15	471	KCNAB1			471	PRPF6	471	CD34					471	CDH11					471	TMEM161B	471	RGS11	471	EIF3M	471	RPS3A
472	Adra1b	472	NRXN2							472	GINS4	472	BRCA2	472	MRPL1			472	HRH3	472	CYB561D1					472	CDH12					472	TMEM163	472	ZMYM1	472	LYRM7	472	GRIA4
473	Adra1d	473	NRXN3							473	GCNT4	473	STARD4	473	KCNAB3			473	MRGBP	473	ZCCHC12					473	CDH13					473	TMEM167A	473	CPXM1	473	MCL1	473	NAV2
474	Adra2a	474	NSD1							474	EXOSC1	474	GPAA1	474	DNAJC18			474	GMEB2	474	CNTNAP2					474	CDH2					474	TMEM178B	474	TRIP11	474	PLA2G7	474	SRSF3
475	Adra2c	475	NTNG1							475	HRH1	475	SLC35F5	475	DLGAP1			475	CDC25B	475	LINGO2					475	CDH20					475	TMEM179	475	FAH	475	ZNF25	475	CD200
476	Adrb1	476	NTNG2							476	APIP	476	PARP11	476	SCRT1			476	RASSF2	476	UGT8					476	CDH22					476	TMEM209	476	ADRA1A	476	FMR1	476	SKIL
477	Adrm1	477	NTRK2							477	YEATS4	477	PPTC7	477	ACYP2			477	PDYN	477	TMEM167A					477	CDH4					477	TMEM215	477	PANX2	477	ETF1	477	FRA10AC1
478	Adsl	478	NTRK3							478	LRP10	478	METTL8	478	KCNS3			478	E2F1	478	RPL15					478	CDH7					478	TMEM38B	478	AJAP1	478	GNS	478	OGDH
479	Adss	479	NUAK1							479	OSTM1	479	NARS2	479	GPR37			479	ACTR5	479	CHST1					479	CDH9					479	TMX1	479	TSPAN17	479	DNAJC1	479	RTN1
480	Adssl1	480	NUDCD2							480	ALMS1	480	EDEM1	480	USP32			480	DNTTIP1	480	PHYHD1					480	CDK12					480	TNS3	480	CDK2AP1	480	TSN	480	CNTN5
481	Aebp1	481	NUP133							481	ANLN	481	RPL17	481	MFN1			481	SYNDIG1	481	ETV4					481	CDK13					481	TPRA1	481	PGAP2	481	ZNF532	481	EML2
482	Aebp2	482	NXPH1							482	FAM118B	482	PEAR1	482	PRKCE			482	PIGU	482	ARL4D					482	CDK14					482	TRHR	482	UBAC2	482	COQ10A	482	CDH2
483	Aen	483	OCRL							483	NIPAL2	483	ZNF383	483	DLK2			483	APMAP	483	LRRN1					483	CDK19					483	TRIM32	483	MARK1	483	N4BP2L2	483	DNM3
484	Afap1	484	OFD1							484	GCNT1	484	DHX32	484	LRRC8D			484	CELF4	484	EID2B					484	CDK8					484	TRIM44	484	CYB5R1	484	CPNE3	484	FMO1
485	Afap1l1	485	OPHN1							485	LRRK2	485	MRM1	485	CAMTA1			485	ZNF516	485	WDR25					485	CDK9					485	TRIM9	485	ANKHD1	485	ARL8A	485	FCGRT
486	Afap1l2	486	OTUD7A							486	FIGN	486	BEND4	486	CTPS1			486	CDH20	486	GRIN1					486	CDKAL1					486	TRIOBP	486	SLC30A4	486	FER	486	ANKRD39
487	Afdn	487	OTX1							487	BTAF1	487	RGMB	487	ADRA1D			487	ADNP2	487	DPP7					487	CDKN1A					487	TRIT1	487	CCDC85C	487	OSBPL1A	487	CAV1
488	Aff1	488	OXTR							488	COL5A1	488	NALCN	488	NEGR1			488	NOL4	488	MIEF2					488	CDKN2AIP					488	TP53I11	488	CTSD	488	PCDHA7	488	VAMP8
489	Aff2	489	P4HA2							489	TXNIP	489	RFX4	489	POP7			489	RIOK3	489	TBL1XR1					489	CDR2L					489	TRPM3	489	STARD10	489	DAP3	489	SNAPC1
490	Aff3	490	PACS1							490	RBPJ	490	RAPGEF4	490	RCAN2			490	TBL1X	490	JUN					490	CDS2					490	TSPAN17	490	SNAP47	490	NACA	490	KLHL32
491	Aff4	491	PACS2							491	PWP2	491	EIF4E	491	ABCG4			491	MID1	491	DNAJC28					491	CDYL					491	TSPAN5	491	SLC25A20	491	ZFR	491	SMARCA1
492	Afg1l	492	PAFAH1B2							492	RAB27B	492	AP4E1	492	C2CD2L			492	PRPS2	492	FAM20C					492	CELF1					492	TTLL7	492	RUSC2	492	METAP2	492	PRRX1
493	Afg3l1	493	PAK1							493	CFP	493	MMADHC	493	FIBP			493	CHRDL1	493	ALS2CL					493	CELF4					493	UBE2E2	493	TUB	493	VAMP4	493	ZNF365
494	Afg3l2	494	PAK2							494	RGS5	494	MFN1	494	EGFL7			494	CCDC22	494	CSRNP3					494	CELF6					494	UBP1	494	CGREF1	494	GRB2	494	KCTD4
495	Aftph	495	PAPOLG							495	TXNDC9	495	PSTPIP2	495	NBEA			495	PLP2	495	ZNF552					495	CELSR1					495	UGT8	495	UTP6	495	CD44	495	ZNF536
496	Agap1	496	PAX6							496	KIAA0319	496	INTS4	496	SYT12			496	PLS3	496	PER1					496	CELSR2					496	UNC13C	496	PRRG3	496	TMED5	496	GSK3A
497	Agap2	497	PBX1							497	UNC5C	497	PRKG2	497	SCAI			497	SMARCA1	497	LDLRAD3					497	CENPC					497	UNC5D	497	NACAD	497	RPS25	497	FEZ1
498	Agap3	498	PCCA							498	FABP5	498	SLC25A32	498	UQCRH			498	RBBP7	498	ALOX12B					498	CENPT					498	UPP2	498	PRKCA	498	ST13	498	MAP2
499	Agbl3	499	PCCB							499	CMTM6	499	THSD4	499	NET1			499	CDK16	499	ALOX15B					499	CENPU					499	USP6NL	499	SSTR2	499	SGCB	499	NRCAM
500	Agbl4	500	PATJ							500	SPARC	500	FAM91A1	500	CD34			500	USP11	500	MCFD2					500	CEP128					500	UST	500	CTAGE4	500	LANCL1	500	TMX1
501	Agbl5	501	PCDH10							501	DPP4	501	TAF4B	501	PITPNA			501	RBM3	501	ZFP3					501	CEP135					501	UXS1	501	PAFAH2	501	ACTN2	501	SCN1A
502	Agfg1	502	PCDH11X							502	B3GALT1	502	AASDH	502	RALGAPA1			502	ARMCX3	502	KCTD2					502	CEP164					502	VAV3	502	UBA52	502	LY86	502	SNTG1
503	Agfg2	503	PCDH15							503	RARG	503	NKD1	503	PELI3			503	CAB39L	503	GPR137C					503	CEP170B					503	VPS13D	503	ARHGEF25	503	PLEK	503	UCHL1
504	Aggf1	504	PCDH19							504	TSHZ2	504	SLU7	504	UGT8			504	KLF5	504	FKRP					504	CEP290					504	VWC2	504	ATXN7L3	504	ILF2	504	OTUD7A
505	Agk	505	PCDH9							505	PCCA	505	SPCS2	505	GLMN			505	ARHGEF7	505	SGSH					505	CEP350					505	DYNC2I1	505	EBF1	505	RPL30	505	PCDHB9
506	Agl	506	PCDHA1							506	TAF1B	506	ACAD9	506	SEZ6L2			506	SLC25A15	506	P2RY13					506	CEP70					506	WIPF2	506	EIF4EBP3	506	PDE4DIP	506	HADHA
507	Agmat	507	PCDHA10							507	MTPAP	507	SUZ12	507	DHX36			507	TSC22D1	507	RNF41					507	CEP85L					507	XKR4	507	WDR83	507	HIVEP2	507	GABRA1
508	Agmo	508	PCDHA11							508	SYAP1	508	IFT52	508	ATR			508	ZNF629	508	IBA57					508	CERS4					508	XPR1	508	PAQR7	508	TRIM44	508	CRTAC1
509	2001-08-01	509	PCDHA13							509	GCNT2	509	MMP16	509	PDIK1L			509	HSF4	509	LIMK2					509	CHADL					509	XYLT1	509	ZSWIM5	509	ARRDC3	509	DCTN1
510	2002-08-01	510	PCDHA2							510	PEG3	510	GMPR	510	FAM131A			510	CORO1A	510	RWDD4					510	CHAF1A					510	YAF2	510	B4GALNT1	510	DCTN4	510	ATP6V0E1
511	2003-08-01	511	PCDHA3							511	UNC13C	511	CNOT7	511	DCTN2			511	MAPK3	511	RESP18					511	CHCHD3					511	YWHAH	511	ACADL	511	CTDSP1	511	SCO1
512	2004-08-01	512	NUP155							512	WIPI1	512	ZDHHC21	512	ZNF25			512	PLLP	512	RABIF					512	CHD2					512	ZBTB10	512	WNT10A	512	FCGR1B	512	FUNDC2
513	Agpat1	513	NXF1							513	FNDC1	513	ATP8A1	513	PCSK1			513	PARD6A	513	TMEM50A					513	CHD4					513	ZBTB20	513	ZBTB7A	513	CCDC88A	513	IQCJ-SCHIP1
514	Agpat3	514	PCDHA4							514	ZNF2	514	UBR3	514	DPP10			514	ZNF821	514	OLFML1					514	CHD6					514	ZBTB46	514	SLC35F3	514	KCNJ2	514	DGKI
515	Agpat4	515	PCDHA5							515	NHS	515	INTS8	515	ZBTB8OS			515	NDRG4	515	ACTG1					515	CHERP					515	ZNF277	515	DENND4B	515	ZBTB41	515	ANKS1B
516	Agpat5	516	PCDHA6							516	SORT1	516	SNRPE	516	PRR18			516	SETD6	516	VPS33B					516	CHGA					516	ZNF462	516	ECHDC2	516	XPOT	516	PPM1K
517	Agps	517	PCDHA7							517	INPP5F	517	SRP72	517	EID2			517	SLC38A7	517	ADAP2					517	CHID1					517	ZNF850	517	SEZ6L2	517	HACE1	517	CCDC141
518	Agrn	518	PCDHA8							518	PLXNC1	518	SMCHD1	518	LPCAT4			518	SMPD3	518	NIPSNAP1					518	CHKB					518	ZNF831	518	RPL5	518	RAPGEF2	518	DNAJC12
519	Agtpbp1	519	PCDHA9							519	ST7L	519	RAB8B	519	DIRAS1			519	WDR59	519	CMSS1					519	CHL1					519	ZMAT4	519	FBXO45	519	SERINC1	519	RAB33A
520	Agtrap	520	PCDHAC1							520	PHKA2	520	CRYZ	520	RIMKLA			520	CMC2	520	FMNL1					520	CHMP7					520	ZMIZ1	520	PRKAB1	520	PLAA	520	CCDC74B
521	Ahctf1	521	PCM1							521	SEC23B	521	ATP13A4	521	KCNA2			521	SEC14L5	521	NOTUM					521	CHN1					521	ZMYND11	521	NFIX	521	RPS27	521	RETSAT
522	Ahcy	522	PDE1C							522	DGKH	522	SLC25A29	522	ARIH2			522	HAGHL	522	RBM11					522	CHP1					522	ZNRF1	522	LIMK1	522	PRKAG1	522	RPL11
523	Ahcyl1	523	PDK2							523	TTC39B	523	STXBP4	523	SAMD12			523	FBXO31	523	HGS					523	CHRM1					523	ZRANB3	523	NOP10	523	MRPL13	523	RALYL
524	Ahcyl2	524	PER1							524	RALGPS2	524	COMMD1	524	UBE2N			524	EEF2K	524	PRKG1					524	CHRM3							524	RAMP2	524	ASH1L	524	TREM2
525	Ahdc1	525	PER2							525	MRO	525	PTPN4	525	ASB8			525	UBFD1	525	KCNIP4					525	CHRNA4							525	NLK	525	ABI2	525	SLC6A15
526	Ahi1	526	PEX7							526	DHRS7B	526	TRPM7	526	ADAMTSL1			526	GGA2	526	RASA3					526	CHST10							526	ASCC2	526	ZNF608	526	ARHGAP4
527	Ahnak	527	PHF2							527	LUZP2	527	UHRF1BP1L	527	NDUFV2			527	CPPED1	527	F8A3					527	CHST11							527	TMEM101	527	THG1L	527	CCDC85A
528	Ahr	528	PHF21A							528	MTX2	528	SPG21	528	CSRNP3			528	DNAJA3	528	ZNRF1					528	CHSY1							528	TXNDC12	528	LIMS1	528	USP31
529	Ahsa1	529	PHF3							529	FSTL1	529	APPBP2	529	EIF3K			529	XYLT1	529	MAGEE2					529	CIC							529	GCDH	529	TRA2B	529	PLGRKT
530	Ahsa2	530	PHF8							530	MMAB	530	RPL37A	530	FARSA			530	SYT17	530	ZNF397					530	CISD2							530	RELL2	530	NBN	530	POLR2A
531	AI115009	531	PHIP							531	BMP1	531	TLE6	531	TMEM125			531	LACTB	531	MT1X					531	CIZ1							531	NEFH	531	YWHAE	531	RPS8
532	AI413582	532	NSD2							532	UBR5	532	TUBGCP5	532	ELMOD2			532	IGDCC4	532	DHRS4L2					532	CKB							532	MRPL37	532	MRPS9	532	GAP43
533	AI480526	533	PHRF1							533	CYP7B1	533	RAB18	533	ALOX12B			533	FAH	533	SPRY4					533	CLASP1							533	EIF3K	533	EIF2S3	533	CSF1R
534	AI504432	534	PIK3R2							534	GATM	534	EFR3A	534	R3HDM2			534	RPAP1	534	SRSF10					534	CLASRP							534	PNMA1	534	FCGR1A	534	MCCC2
535	AI593442	535	PLCB1							535	ZRANB3	535	CRYZL1	535	ZNF48			535	TMEM87A	535	ASAH2					535	CLDN10							535	TEN1	535	CKAP5	535	DENND5B
536	AI597479	536	PLCD4							536	LDHA	536	PON2	536	C3orf80			536	DTWD1	536	NELFB					536	CLEC2L							536	DKK3	536	HSPA2	536	SAP30L
537	AI837181	537	PLXNA3							537	GNG11	537	TPRKB	537	LYNX1			537	DMXL2	537	TSPYL1					537	CLGN							537	SSTR3	537	SAMD8	537	RPL28
538	AI854703	538	PLXNA4							538	HRK	538	PIKFYVE	538	HARBI1			538	ZFAND1	538	SH2D5					538	CLIC5							538	NCBP1	538	CTR9	538	CALM2
539	AI987944	539	PLXNB1							539	TMPPE	539	GLO1	539	MAP6D1			539	CA2	539	SERPINA3					539	CLIP1							539	PPP1R3F	539	MYBPH	539	RIT2
540	Aida	540	PNPLA7							540	GPRIN3	540	RNASEH2B	540	CUEDC1			540	DECR1	540	NUDT11					540	CLIP2							540	MPP2	540	ZNF552	540	FMN2
541	Aif1	541	POGZ							541	TRAPPC2L	541	TRIM23	541	AATK			541	CALB1	541	CACNA1H					541	CLIP3							541	BCAT2	541	C12orf45	541	ARNT2
542	Aif1l	542	POMGNT1							542	EPB41L5	542	SYPL1	542	ADO			542	JPH1	542	DAPK1					542	CLMN							542	DOCK3	542	HAT1	542	PPP1R16B
543	Aifm1	543	POMT1							543	IFT74	543	ITGB8	543	ZNF804B			543	STK3	543	ARID5A					543	CLP1							543	RBM48	543	PHAX	543	PHKG1
544	Aifm2	544	POU3F3							544	B2M	544	CCDC58	544	KBTBD3			544	EIF3E	544	MAFG					544	CLPTM1							544	BRI3	544	KIF2A	544	PTPRZ1
545	Aifm3	545	PPFIA1							545	RPS6KA5	545	CBWD3	545	CACNB4			545	TRPS1	545	GAL3ST4					545	CLSTN2							545	YPEL3	545	PBDC1	545	GPR158
546	Aig1	546	PPM1D							546	TPM3	546	UNC80	546	NXPH3			546	UBR5	546	OGDHL					546	CLTA							546	ATP1A3	546	SH2D1A	546	NCAM2
547	Aimp1	547	PPP2CA							547	GABRG1	547	IPO8	547	PLCB1			547	SQLE	547	ENTPD6					547	CLTC							547	LYSMD2	547	DDHD2	547	NR4A1
548	Aimp2	548	PPP2R1B							548	MAOA	548	GLT8D2	548	RGS7			548	SLC39A14	548	MPEG1					548	CLVS1							548	SFXN5	548	PDPN	548	NCAM1
549	Aip	549	PPP2R5D							549	ADAMTS1	549	DECR1	549	SLC8A1			549	LEPROTL1	549	ATAD3A					549	CLVS2							549	NMNAT2	549	PSME1	549	CNKSR2
550	Ajap1	550	PREX1							550	GALNT10	550	SNX24	550	PCP4			550	DCTN6	550	OCLN					550	CMC1							550	LIN52	550	EHBP1	550	HADH
551	Ajm1	551	PRICKLE1							551	CYB561D2	551	USP37	551	GRIN2A			551	R3HCC1	551	F8A1					551	CMC2							551	SENP3	551	RPS15A	551	STMN4
552	Ak1	552	PRICKLE2							552	MBTD1	552	GPR155	552	POU6F1			552	NUCB1	552	PLCG2					552	CMIP							552	AAAS	552	FAM120A	552	BHLHB9
553	Ak2	553	PRKAR1B							553	LAMC1	553	LYRM2	553	EFNA5			553	GYS1	553	FCHSD1					553	CMPK1							553	WARS2	553	AMFR	553	ADAM22
554	Ak3	554	PRKCA							554	NEK1	554	PCNP	554	NDUFA12			554	SNRNP70	554	S100A6					554	CMTM4							554	RASL10B	554	EIF2S1	554	MAPK1IP1L
555	Ak4	555	PRKCB							555	ZNF518A	555	RAB3C	555	ANKS1B			555	CLPTM1	555	TFDP1					555	CMTM5							555	KCND3	555	CCDC112	555	FGF14
556	Ak5	556	PRKD1							556	ADAMTS15	556	MAPK8	556	FAF1			556	SF3A2	556	ZNF442					556	CMTR1							556	FBXL18	556	C1QC	556	CA5B
557	Ak6	557	PRKDC							557	HOOK1	557	ZNF770	557	INPP5J			557	TRMT1	557	F8A2					557	CNNM2							557	ZNF160	557	ATF6	557	TBC1D13
558	Ak6	558	PRODH							558	GLB1L	558	MEGF10	558	NRBP2			558	NOVA2	558	TOX					558	CNOT1							558	NSMCE1	558	MLH1	558	GRIA2
559	Akain1	559	PRPF39							559	SLC39A11	559	ZFAND6	559	SV2B			559	SYDE1	559	SAMD5					559	CNOT11							559	KCNH1	559	PSMA3	559	ASCC3
560	Akap1	560	PRR12							560	CGRRF1	560	ARNT	560	KCNQ5			560	GPI	560	SPRN					560	CNOT3							560	WWC1	560	GNPDA2	560	SYBU
561	Akap10	561	PRUNE2							561	MED14	561	PIK3CB	561	SETD4			561	PIAS4	561	ZDHHC18					561	CNOT4							561	ZCCHC18	561	FEZ2	561	DECR1
562	Akap11	562	PSD3							562	CHAC2	562	SUGT1	562	NAP1L3			562	CACTIN	562	BAG6					562	CNOT8							562	PCGF2	562	UTP14A	562	TNFSF10
563	Akap12	563	PSMD12							563	WDR38	563	NAE1	563	NAP1L2			563	CCDC9	563	AKT1S1					563	CNPY3							563	NOL4	563	RPL32	563	HECW2
564	Akap13	564	PTBP2							564	TGM2	564	TGFB3	564	ZDHHC17			564	HNRNPUL1	564	TRIM27					564	CNR1							564	EIF2B4	564	XIAP	564	SSR3
565	Akap17b	565	PTCHD1							565	PTPN14	565	ZNF345	565	KCNJ11			565	PLIN3	565	TRIQK					565	CNRIP1							565	CHD3	565	BLOC1S2	565	USP9X
566	Akap5	566	PRKN							566	PMM2	566	GFM2	566	HAPLN4			566	ICAM5	566	SDHAF1					566	CNTFR							566	SERHL2	566	COMMD3	566	DPYSL2
567	Akap6	567	PHF12							567	PPCDC	567	CEP350	567	GABRD			567	CD33	567	MT1A					567	CNTN1							567	TAPBP	567	HNRNPD	567	TRIM2
568	Akap7	568	PJA1							568	PNRC1	568	WWP1	568	SECISBP2			568	MEIS3	568	TRIM59					568	CNTN4							568	GDPD1	568	ATF2	568	HPS1
569	Akap8	569	POLR3A							569	ETV4	569	ARL8B	569	MCRS1			569	PTPRS	569	HAUS7					569	CNTN6							569	MATK	569	EIF4A3	569	IQSEC1
570	Akap8l	570	PPP1R9B							570	GABRG3	570	NRAS	570	FANCM			570	RAB3D	570	ARL2					570	CNTNAP1							570	TNR	570	SERPINB9	570	DHRS3
571	Akap9	571	PPP5C							571	ARHGEF19	571	BAG4	571	PRKAR1B			571	BCAT2	571	HEXA					571	CNTNAP2							571	ARHGAP32	571	CCSER2	571	EXT1
572	Akirin1	572	PTEN							572	ZBTB34	572	DCN	572	SBK1			572	MIER2	572	NCKIPSD					572	COA7							572	TMEM132D	572	TNKS	572	SLC40A1
573	Akirin2	573	PTGS2							573	HSPG2	573	FRAT2	573	COL25A1			573	PPP2R1A	573	DDAH2					573	COASY							573	APH1A	573	YME1L1	573	PPP2R2B
574	Akna	574	PTK7							574	HMGB1	574	SLITRK2	574	VWC2			574	PRPF31	574	AP1G2					574	COBL							574	MAGEE2	574	ADAM9	574	SLC7A14
575	Akr1a1	575	PTPN11							575	IGFBP3	575	CLIC4	575	FAM78B			575	JAK3	575	FASTKD5					575	COG3							575	ATRNL1	575	PPIG	575	GPR176
576	Akr1b10	576	PTPRB							576	TAOK1	576	PTGS1	576	TMEM63A			576	KCNN1	576	TMEM167B					576	COG4							576	DCAF12L2	576	BZW1	576	HABP4
577	Akr1b3	577	PTPRT							577	RBM12B	577	G2E3	577	FAM217B			577	ELL	577	C14orf132					577	COG5							577	SENP3-EIF4A1	577	SNW1	577	APP
578	Akr1c14	578	PXDN							578	MICAL2	578	CCNG1	578	NIF3L1			578	LSR	578	TMEM229A					578	COL12A1							578	CTIF	578	ZEB1	578	KDM5C
579	Akr1e1	579	QRICH1							579	PIGF	579	EXTL2	579	ASB13			579	SCN1B	579	GET4					579	COL15A1							579	ARHGAP23	579	PSTPIP2	579	ZNF627
580	Akr7a5	580	RAB11FIP5							580	BAZ2B	580	PKN2	580	ESRRG			580	CBLL1	580	PPIL3					580	COL16A1							580	KLHL29	580	RHOT1	580	DZIP1
581	Akt1	581	RAB2A							581	PGPEP1	581	MYSM1	581	ANAPC7			581	MPP6	581	PNMA2					581	COL1A2							581	KCNK6	581	RPS13	581	PLD5
582	Akt1s1	582	RAB39B							582	SLC41A2	582	RPS13	582	SCN8A			582	CAV2	582	KRBOX1					582	COL23A1							582	CACNA1A	582	TNFAIP8	582	KIAA0895
583	Akt2	583	RAB43							583	ZDHHC17	583	RPS6KA3	583	ANXA6			583	MET	583	PISD					583	COL4A1							583	GART	583	RP2	583	RAB40B
584	Akt3	584	RAC1							584	ARRDC3	584	FDX1	584	LRRC8B			584	LMBR1	584	AMACR					584	COL4A2							584	LGI3	584	RNF149	584	EIF3L
585	Aktip	585	RAI1							585	TTC30B	585	SLC36A4	585	PSMD12			585	LFNG	585	PCDHGC4					585	COL5A1							585	ILKAP	585	ZNF441	585	PADI2
586	Alad	586	RALA							586	EBF1	586	MCM8	586	HYLS1			586	CHN2	586	PRAF2					586	COL6A1							586	TYRO3	586	TRIM26
587	Alas1	587	RALGAPB							587	CA2	587	RPS12	587	UVRAG			587	FKBP14	587	ATXN7L3B					587	COLGALT2							587	ENO2	587	TATDN3
588	Alas2	588	RANBP17							588	CEP290	588	FUCA1	588	ATL1			588	NPTX2	588	FPGT					588	COMMD2							588	SIL1	588	GPN3
589	Alcam	589	RAPGEF4							589	EMID1	589	NF1	589	TTC37			589	TAF6	589	TMEM179					589	COMTD1							589	TUFM	589	SH3KBP1
590	Aldh16a1	590	RASSF5							590	CTSA	590	SLC4A7	590	PPP1R14C			590	WASL	590	GAN					590	COPG2							590	APLP1	590	LARP7
591	Aldh18a1	591	RBFOX1							591	ZBTB16	591	BACH1	591	LRRTM3			591	AIMP2	591	LUC7L2					591	COPS5							591	FAM219A	591	CEP170
592	Aldh1a1	592	RBM27							592	MGAT4A	592	PIK3R4	592	SCAMP5			592	AGFG2							592	COPS7B							592	PICK1	592	AMD1
593	Aldh1a2	593	REEP3							593	LARP1B	593	MID1	593	INPP5F			593	GLCCI1							593	COQ4							593	VPS25	593	RB1
594	Aldh1a3	594	RELN							594	TPR	594	B9D1	594	OPA1			594	POU6F2							594	COQ5							594	PHYH	594	CCDC91
595	Aldh1b1	595	RERE							595	COL1A1	595	ARHGAP5	595	LTN1			595	TMEM176B							595	COQ9							595	SLC22A23	595	MBD5
596	Aldh1l1	596	RFX3							596	CCDC126	596	NUDT4	596	PJA2			596	BLVRA							596	CORO2B							596	SORCS1	596	RBM43
597	Aldh2	597	RGS7							597	RASA2	597	TMEM117	597	CHML			597	URGCP							597	CORO6							597	SMARCAL1	597	SMN1
598	Aldh3a1	598	RHEB							598	KLF12	598	TRIAP1	598	CHIC1			598	AEBP1							598	CORO7							598	KIN	598	SLFN5
599	Aldh3a2	599	RIMS1							599	NTRK2	599	LSM8	599	FAM216A			599	POLD2							599	COX6A1							599	KIF5A	599	GNB4
600	Aldh4a1	600	RIMS3							600	PCID2	600	RPL30	600	SLC35B4			600	LHX2							600	COX7C							600	GPR155	600	EIF5
601	Aldh5a1	601	RLIM							601	LIX1	601	SURF1	601	NT5M			601	CNTNAP3							601	CP							601	ACSL6	601	WNT5A
602	Aldh6a1	602	RNF25							602	ZBTB10	602	PHF10	602	SYT3			602	TMEM245							602	CPLX2							602	ABAT	602	ARPC3
603	Aldh7a1	603	RNF38							603	NT5C2	603	DNAJC3	603	KRT222			603	ECM2							603	CPNE3							603	RABIF	603	LYRM1
604	Aldh9a1	604	ROBO2							604	APOO	604	CRIPT	604	VSTM5			604	DOCK8							604	CPNE4							604	CIB1	604	BTBD1
605	Aldoa	605	RORA							605	ATPAF2	605	LIN7C	605	PPME1			605	ELAVL2							605	CPNE5							605	NPNT	605	ORC3
606	Aldoa	606	RORB							606	DHRS4	606	ACADM	606	UBE2QL1			606	RGP1							606	CPNE7							606	APBB1	606	RSRC2
607	Aldoc	607	RPS6KA2							607	MGA	607	FGF2	607	SCRT2			607	MPDZ							607	CPQ							607	CLIP3	607	RASSF8
608	Alg1	608	RPS6KA3							608	GIN1	608	KIAA0586	608	CLEC2L			608	PIP5K1B							608	CPSF1							608	GPR37	608	GALK2
609	Alg10b	609	SAE1							609	NCAM2	609	PSTK	609	ZNF487			609	GLIS3							609	CPSF2							609	SIRPA	609	CCNL1
610	Alg11	610	SAMD11							610	ZNF248	610	KCNJ16	610	TWF2			610	BAG1							610	CPT1A							610	E2F1	610	HSPBAP1
611	Alg12	611	SASH1							611	CA10	611	CFL2	611	FMN1			611	NPDC1							611	CRB2							611	TIAM1	611	RAB12
612	Alg13	612	SATB2							612	PAIP2B	612	RNF138	612	HS3ST5			612	ABHD17B							612	CRCP							612	TMEM176B	612	UHRF1BP1L
613	Alg14	613	SBF1							613	MYCBP2	613	EIF4E3	613	TMEM179			613	PDLIM1							613	CREB1							613	MEF2B	613	FYTTD1
614	Alg2	614	SCFD2							614	PPM1L	614	AMD1	614	STRADA			614	ATRNL1							614	CREB3							614	TRMT5	614	RPP38
615	Alg3	615	SCN1A							615	IRAK1	615	GLMN					615	DNMBP							615	CREBBP							615	COBL	615	DNAJC15
616	Alg5	616	PCDHAC2							616	ATF7IP	616	PTGES3					616	CXCL12							616	CREBZF							616	ALDOC	616	PRPF38A
617	Alg6	617	PHB							617	TBC1D9	617	TMEM135					617	ERLIN1							617	CREG1							617	STK38	617	IFNGR1
618	Alg8	618	PIK3CG							618	CNTN1	618	LEF1					618	MAPK8							618	CRELD1							618	EIF5A	618	UBE2H
619	Alg9	619	PPP1R1B							619	ADAT2	619	DMXL1					619	NSMCE4A							619	CRELD2							619	TMEM108	619	SLU7
620	Alk	620	RAD21							620	B4GALT1	620	MAP3K2					620	PALD1							620	CRHBP							620	FUT9	620	TAB2
621	Alkbh1	621	RIMS2							621	MME	621	RPL22L1					621	CCSER2							621	CRHR1							621	RPA1	621	RRM2B
622	Alkbh1	622	RIT2							622	RAPGEF5	622	KIAA0895					622	BMPR1A							622	CRK							622	MON1A	622	GPBP1
623	Alkbh3	623	RSRC1							623	LRRC49	623	PRKCI					623	LIPA							623	CRLF3							623	TMEM179B	623	CHMP5
624	Alkbh4	624	SATB1							624	NOTUM	624	COQ5					624	GBF1							624	CRMP1							624	CNPPD1	624	CDC5L
625	Alkbh5	625	SCAF4							625	UTP14A	625	FSD1L					625	SUFU							625	CRNKL1							625	PSMD13	625	BCL2L13
626	Alkbh6	626	SCN2A							626	TNR	626	SLC25A36					626	ACBD5							626	CRTAC1							626	STXBP1	626	INTS6
627	Alkbh7	627	SCN8A							627	IQCB1	627	SLC40A1					627	BCCIP							627	CRTAP							627	GRIK3	627	EXOC2
628	Alkbh8	628	SCP2							628	KCTD9	628	WDSUB1					628	SH3PXD2A							628	CRTC1							628	HCN1	628	PSMD14
629	Alms1	629	SDC2							629	GTF2IRD2B	629	DNAJC25					629	GLRX3							629	CRTC2							629	HEMK1	629	CEBPZ
630	Alox12b	630	SEMA5A							630	LIPT1	630	SF3B1					630	TBC1D12							630	CRYAB							630	FAM117B	630	NT5C3A
631	Alox8	631	SET							631	ANKRD29	631	WDR76					631	AATF							631	CRYZL1							631	INSM1	631	NLN
632	Alpk1	632	SETBP1							632	NFXL1	632	RGS7BP					632	DHRS11							632	CS							632	VPS9D1	632	MBD4
633	Alpl	633	SETD1B							633	ZFC3H1	633	AASDHPPT					633	ASPA							633	CSE1L							633	MAN1C1	633	RBM8A
634	Als2	634	SETD2							634	MTMR7	634	QPCT					634	GALK1							634	CSF1							634	CPSF4	634	SNRPA1
635	Als2cl	635	SETD5							635	AKR1A1	635	SNX13					635	RAI1							635	CSF3R							635	SUMO3	635	GTF2B
636	Alyref	636	SETDB1							636	NPAT	636	SNAPC1					636	MED31							636	CSGALNACT1							636	MLC1	636	CIR1
637	Amacr	637	SEZ6L2							637	SLC4A4	637	ATF6					637	SMARCD2							637	CSMD1							637	BEX4	637	TLK2
638	Ambra1	638	SF3B1							638	TEX261	638	HTR2C					638	CYTH1							638	CSMD2							638	PDZD2	638	TATDN1
639	Amd1	639	SGSH							639	HTATIP2	639	RP2					639	MLX							639	CSMD3							639	VPS45	639	ING1
640	Amd2	640	SGSM3							640	KCNK1	640	ALG5					640	EFTUD2							640	CSNK1D							640	P2RX4	640	GK
641	Amdhd2	641	SH3RF3							641	RASA4	641	SPAST					641	HLF							641	CSNK1G1							641	DVL1	641	AIF1
642	Amer1	642	SHANK1							642	WWTR1	642	BMPR1A					642	DPH1							642	CSNK2A1							642	MASP1	642	PPIL3
643	Amer2	643	SHANK2							643	DNAJC27	643	AGPS					643	WSB1							643	CSNK2A3							643	MBD3	643	ZNF260
644	Amer3	644	SHANK3							644	ZNF483	644	XPO1					644	SLC9A3R1							644	CSPP1							644	PIBF1
645	Amfr	645	SIK1							645	ATF2	645	CCNE2					645	TNFAIP1							645	CSRNP2							645	SNCB
646	Amigo1	646	SIN3A							646	CACNA1G	646	ACAT1					646	CDR2L							646	CSRNP3							646	USP46
647	Amigo2	647	SLC12A5							647	THSD7B	647	USP46					647	UNC119							647	CSTF2T							647	DPP6
648	Ammecr1l	648	SLC1A1							648	ENG	648	NCAPG2					648	SUPT6H							648	CSTF3							648	TTC9
649	Amn1	649	SLC1A2							649	ENDOD1	649	ANXA5					649	RAB34							649	CTAGE1							649	ATRAID
650	Amot	650	SLC22A15							650	C6orf120	650	MTO1					650	USP46							650	CTBP1							650	UNC80
651	Amotl1	651	SLC24A2							651	CDH13	651	ARSB					651	LAMTOR3							651	CTBP2							651	TMEM151A
652	Amotl2	652	SLC25A12							652	MMRN2	652	ISCA2					652	MANBA							652	CTDSP2							652	LMO3
653	Ampd2	653	SLC25A27							653	SDC4	653	RBM24					653	ZNF330							653	CTHRC1							653	DESI1
654	Ampd3	654	SLC25A39							654	SPR	654	GTF2H3					654	CPE							654	CTIF							654	ADCY2
655	Amph	655	SLC27A4							655	FBXL20	655	STRN					655	WFS1							655	CTNNA1							655	SMARCD2
656	Amt	656	SLC35B1							656	ZNF771	656	RIOK3					656	GRPEL1							656	CTNNA2							656	SSR2
657	Amy1	657	SKI							657	SSBP3	657	AGL					657	CLCN3							657	CTNNB1							657	ALDH16A1
658	Amz1	658	SLC38A10							658	HSPA14	658	RC3H2					658	GALNT7							658	CTNNBIP1							658	FBL
659	Amz2	659	SLC45A1							659	RYR3	659	DPY19L4					659	SOD3							659	CTNNBL1							659	CLIP2
660	Anapc1	660	SLC4A10							660	ERCC8	660	COQ10A					660	TRIM2							660	CTNND2							660	SMU1
661	Anapc10	661	SLC6A1							661	ITGB3	661	PTBP2					661	TBC1D19							661	CTR9							661	KCNJ11
662	Anapc11	662	SLC6A8							662	TRIP11	662	KIAA0408					662	SH3D19							662	CTTN							662	PPP2R1B
663	Anapc13	663	SLC7A3							663	MEGF11	663	NEK7					663	SNX25							663	CTTNBP2							663	EFNA3
664	Anapc15	664	SLC7A5							664	SLCO1A2	664	SYT2					664	KLHL5							664	CTXN1
665	Anapc16	665	SLC9A6							665	SCRG1	665	RNF114					665	ZBTB16							665	CUEDC1
666	Anapc2	666	SLC9A9							666	ERN1	666	DDT					666	MTCH2							666	CUL1
667	Anapc4	667	SLITRK5							667	MSRB3	667	C19orf12					667	SC5D							667	CUL3
668	Anapc5	668	SMAD4							668	EVI5	668	BUB3					668	VWA5A							668	CUL5
669	Anapc7	669	SMARCA2							669	COL23A1	669	SOCS5					669	DNAJC4							669	CUX1
670	Angel1	670	SMARCA4							670	MMS19	670	TRA2B					670	DTX4							670	CUX2
671	Angel2	671	SMARCC2							671	RRAS	671	PTEN					671	OSBP							671	CWC25
672	Angpt1	672	SMC1A							672	VWA3A	672	PPM1K					672	CCND1							672	CX3CL1
673	Angptl6	673	SMC3							673	TICAM1	673	PDGFC					673	CHORDC1							673	CXXC1
674	Ank	674	SMG6							674	MYLK3	674	UGT8					674	ANAPC15							674	CXXC4
675	Ank1	675	SMURF1							675	CTSO	675	TMEM161A					675	PANX1							675	CXXC5
676	Ank2	676	SNAP25							676	PCGF5	676	AHR					676	ARHGEF17							676	CYB561
677	Ank3	677	SND1							677	SELENBP1	677	MFSD8					677	RNF141							677	CYB5D1
678	Ankfy1	678	SNX14							678	HELZ	678	CPSF2					678	EIF4G2							678	CYB5R3
679	Ankhd1	679	SNX5							679	STXBP6	679	LYSMD3					679	GALNT18							679	CYB5RL
680	Ankib1	680	SON							680	MEF2B	680	PSMA5					680	BIRC2							680	CYP20A1
681	Ankle2	681	SOX5							681	ATP10A	681	CD164					681	SLC1A2							681	CYP46A1
682	Ankmy2	682	SPARCL1							682	CDK2AP2	682	TYW3					682	NAA40							682	CYTH3
683	Ankra2	683	SPAST							683	SIRT4	683	CHST15					683	CD81							683	DAB1
684	Ankrd10	684	SPEN							684	ZCCHC9	684	SLC25A5					684	GTF2H1							684	DAB2IP
685	Ankrd11	685	SRCAP							685	THAP2	685	UBR1					685	VWF							685	DACH1
686	Ankrd12	686	SRGAP3							686	TIMP3	686	CYYR1					686	SELPLG							686	DAGLA
687	Ankrd13a	687	SRSF11							687	FGFR1OP2	687	KLHL8					687	ASIC1							687	DAPK1
688	Ankrd13b	688	SSRP1							688	WSB1	688	TYW1					688	LIN7A							688	DAPP1
689	Ankrd13c	689	ST7							689	ALPL	689	EEF1E1					689	METAP2							689	DARS2
690	Ankrd13d	690	ST8SIA2							690	MPPED2	690	SLFN5					690	LTA4H							690	DAXX
691	Ankrd16	691	STAG1							691	KIF26B	691	RSPO2					691	ARPC3							691	DBN1
692	Ankrd17	692	STX1A							692	INO80D	692	SCCPDH					692	KCNA1							692	DBR1
693	Ankrd24	693	STXBP1							693	CSRP1	693	SAV1					693	ALDH2							693	DBX2
694	Ankrd26	694	STXBP5							694	SERPINF1	694	GPD2					694	CDK2AP1							694	DCAF6
695	Ankrd27	695	SORCS3							695	ABCG1	695	FASTKD3					695	EIF2B1							695	DCAF7
696	Ankrd28	696	SOX6							696	DCLK3	696	YIPF4					696	RFC5							696	DCAF8
697	Ankrd29	697	SUPT16H							697	CD74	697	THOC7					697	TBC1D30							697	DCBLD1
698	Ankrd33b	698	SYAP1							698	PBX3	698	PLEKHA3					698	CAND1							698	DCC
699	Ankrd34a	699	SYBU							699	RABGGTB	699	SLC35B1					699	CHPT1							699	DCDC2
700	Ankrd34b	700	SYN1							700	LRRC4C	700	FAM126A					700	C12orf57							700	DCP1A
701	Ankrd34c	701	SYN2							701	SCRN3	701	METTL4					701	NT5DC3							701	DCP2
702	Ankrd35	702	SYNCRIP							702	GREM2	702	PAPOLA					702	RFX4							702	DCTN1
703	Ankrd39	703	SYNGAP1							703	HS1BP3	703	CYCS					703	DSE							703	DCTN5
704	Ankrd40	704	SRPRA							704	TTBK2	704	CLCC1					704	RWDD1							704	DCUN1D2
705	Ankrd42	705	SYNJ1							705	IGSF9B	705	OCRL					705	TPD52L1							705	DCUN1D3
706	Ankrd44	706	SYT1							706	COL25A1	706	CUL2					706	UST							706	DDAH1
707	Ankrd45	707	TAF1							707	IP6K1	707	RMI1					707	MAPK14							707	DDAH2
708	Ankrd46	708	TAF1C							708	SDC2	708	SUCLG2					708	SOD2							708	DDB2
709	Ankrd49	709	TAF6							709	C12orf65	709	KAT2B					709	FBXO9							709	DDHD2
710	Ankrd50	710	TANC2							710	EPAS1	710	GTF3C3					710	CD83							710	DDR2
711	Ankrd52	711	TAOK1							711	USP24	711	POLR3C					711	GPLD1							711	DDX10
712	Ankrd54	712	TAOK2							712	C1orf74	712	CAPN7					712	ACOT13							712	DDX18
713	Ankrd6	713	TBC1D23							713	BOLA3	713	VGLL3					713	EYA4							713	DDX19B
714	Ankrd63	714	TBC1D5							714	GPR68	714	ETFDH					714	SOBP							714	DDX20
715	Ankrd9	715	TBCK							715	SLITRK5	715	DENND4A					715	NR2E1							715	DDX23
716	Anks1	716	TBL1XR1							716	OPLAH	716	DTL					716	HBS1L							716	DDX47
717	Anks1b	717	TBR1							717	DCDC2	717	IMPA1					717	EPM2A							717	DDX49
718	Anks3	718	TCF20							718	EME2	718	OSBPL8					718	CCND3							718	DDX55
719	Anks6	719	TCF4							719	ZNF704	719	PIK3C3					719	TBP							719	DDX59
720	Ankzf1	720	TERF2							720	FBXO2	720	PRDX6					720	VEGFA							720	DDX6
721	Anln	721	TET2							721	MRPS28	721	PCSK1					721	SLC29A1							721	DEAF1
722	Ano10	722	THRA							722	KATNAL1	722	PARD6B					722	LAMA4							722	DEGS1
723	Ano3	723	TLK2							723	CCDC93	723	LIX1L					723	LY86							723	DEK
724	Ano4	724	TNRC6B							724	ING4	724	C6orf62					724	MAN2A1							724	DENND1A
725	Ano6	725	TOP3B							725	EXTL1	725	NDUFA1					725	SEMA5A							725	DENND2A
726	Ano8	726	SOD1							726	SPOCK3	726	SVIL					726	GHR							726	DENND3
727	Anp32a	727	STK39							727	ARFGAP3	727	METTL9					727	HMGCS1							727	DENND4C
728	Anp32b	728	SYP							728	SLC24A4	728	SULF1					728	NME5							728	DENND5B
729	Anp32e	729	SYT17							729	POU3F1	729	SEC61G					729	MRPS30							729	DENR
730	Anpep	730	TBL1X							730	PYROXD2	730	USP33					730	PFDN1							730	DGAT1
731	Antxr1	731	TEK							731	CMYA5	731	UTP15					731	HMGCR							731	DGCR2
732	Anxa11	732	TET3							732	MYO5B	732	SPCS3					732	PCDHB5							732	DGCR8
733	Anxa2	733	TFB2M							733	GNPTG	733	MBIP					733	CLK4							733	DGKA
734	Anxa3	734	TM9SF4							734	STOX2	734	TPM1					734	CNOT6							734	DGKB
735	Anxa5	735	TMEM134							735	SCG5	735	MKKS					735	RASGRF2							735	DGKD
736	Anxa6	736	TRAF7							736	CLIP4	736	ARL15					736	DROSHA							736	DGKG
737	Anxa7	737	TRAPPC6B							737	GHDC	737	NUP35					737	ARRDC3							737	DGKI
738	Aopep	738	TRAPPC9							738	ATP9B	738	ANKRD28					738	RAD1							738	DGKQ
739	Aox1	739	TRIM33							739	SLITRK3	739	NNT					739	ST8SIA4							739	DHCR7
740	Ap1ar	740	TRIO							740	PTPRD	740	DICER1					740	SKP1							740	DHRS3
741	Ap1b1	741	TNS2							741	PDE3B	741	CCNH					741	NR3C1							741	DHRS7B
742	Ap1g1	742	TRAPPC2L							742	TGFB1I1	742	PCDH15					742	C5orf15							742	DHX16
743	Ap1g2	743	TRIM23							743	IGF1	743	CCT2					743	TRAPPC13							743	DHX30
744	Ap1m1	744	TRIM32							744	MRPL33	744	GOLGA7					744	DPYSL3							744	DHX32
745	Ap1s1	745	TRIP12							745	BCAS3	745	EIF3C					745	ERGIC1							745	DHX34
746	Ap1s2	746	TRPC6							746	MAGOH	746	CHRM2					746	DBN1							746	DHX35
747	Ap1s3	747	TRRAP							747	ZNF182	747	DCUN1D4					747	CNTN3							747	DIAPH1
748	Ap2a1	748	TSC1							748	PDE12	748	SLC5A3					748	TBCCD1							748	DIAPH3
749	Ap2a2	749	TSC2							749	COL19A1	749	ANO6					749	BCL6							749	DIO2
750	Ap2b1	750	TSHZ3							750	ST3GAL1	750	FBXO16					750	NIT2							750	DIP2C
751	Ap2m1	751	TSPAN17							751	LMCD1	751	SMAD5					751	XRN1							751	DIRAS2
752	Ap2m1-ps	752	TSPAN4							752	RSF1	752	ASCC3					752	PDCD10							752	DIS3L
753	Ap2s1	753	TSPAN7							753	SIRT7	753	TCF12					753	NPRL2							753	DIS3L2
754	Ap3b1	754	TTI2							754	SNRNP25	754	MRPL35					754	RPL24							754	DISP2
755	Ap3b2	755	TUBGCP5							755	TRNP1	755	MKLN1					755	C3orf14							755	DLAT
756	Ap3d1	756	UBE3A							756	THBD	756	RNF180					756	FXR1							756	DLD
757	Ap3m1	757	UBE3C							757	DBI	757	CXorf38					757	CBLB							757	DLEU7
758	Ap3m2	758	TSPOAP1							758	MRPS31	758	VMA21					758	SNX4							758	DLG1
759	Ap3s1	759	UBN2							759	FDFT1	759	TTC33					759	FRMD4B							759	DLG2
760	Ap3s2	760	UBR5							760	LCA5	760	PDE11A					760	SLC41A3							760	DLG4
761	Ap4b1	761	UIMC1							761	CDK2AP1	761	PRPSAP2					761	PLXNA1							761	DLG5
762	Ap4e1	762	UNC13A							762	PLS1	762	FZD3					762	CSPG5							762	DLGAP1
763	Ap4m1	763	UNC79							763	EXOSC7	763	LYSMD4					763	CISH							763	DLGAP2
764	Ap4s1	764	UNC80							764	AQP11	764	SACS					764	COMMD2							764	DLGAP4
765	Ap5m1	765	UPF2							765	TIA1	765	KCNK6					765	ARHGEF26							765	DMD
766	Ap5s1	766	UPF3B							766	RHOC	766	SLC35A5					766	DNAH1							766	DMTF1
767	Ap5z1	767	USP15							767	OFD1	767	TTL					767	DGUOK							767	DMXL2
768	Apaf1	768	USP45							768	TNS3	768	PXK					768	LMAN2L							768	DNAH5
769	Apba1	769	USP7							769	PLCD3	769	DNAJC10					769	TTL							769	DNAH9
770	Apba2	770	USP9X							770	ETAA1	770	HPRT1					770	KCNIP3							770	DNAJA3
771	Apba3	771	VAMP2							771	GPS2	771	ZDHHC13					771	EPB41L5							771	DNAJB1
772	Apbb1	772	VPS13B							772	LTBP4	772	SPRED1					772	DNAJC27							772	DNAJB12
773	Apbb1ip	773	WAC							773	XKR4	773	SLC6A11					773	GPD2							773	DNAJB5
774	Apbb2	774	WASF1							774	CSMD1	774	DOCK11					774	ACVR1							774	DNAJB6
775	Apbb3	775	WDFY3							775	FSTL4	775	CAND1					775	FNDC4							775	DNAJC1
776	Apc	776	WDFY4							776	S100A10	776	TIMM23					776	GRB14							776	DNAJC16
777	Apc2	777	WDR26							777	PC	777	TMOD3					777	RTN4							777	DNER
778	Apcdd1	778	UNC5D							778	PARG	778	VCAN					778	CCDC88A							778	DNLZ
779	Apeh	779	VEZF1							779	ZNF226	779	CWF19L1					779	ACADL							779	DNMBP
780	Apex1	780	WNK3							780	C5orf49	780	ME2					780	MRPL19							780	DNMT1
781	Aph1a	781	WWOX							781	GRIN2B	781	HAUS3					781	LANCL1							781	DNTTIP2
782	Aph1b	782	WWP1							782	GOLGA4	782	SPATA5					782	EFEMP1							782	DOC2A
783	Aph1c	783	XPC							783	AVEN	783	ACVRL1					783	STAT1							783	DOC2B
784	Api5	784	XPO1							784	HERC2	784	TMEM60					784	DNAH6							784	DOCK1
785	Apip	785	XRCC6							785	HEATR1	785	FAM160B1					785	IGFBP5							785	DOCK10
786	Apln	786	YEATS2							786	GNAL	786	ERGIC2					786	USP34							786	DOCK2
787	Aplp1	787	YTHDC2							787	ADCY3	787	VDAC3					787	TXNDC9							787	DOCK5
788	Aplp2	788	YWHAE							788	HPS1	788	HPS5					788	SF3B1							788	DOCK8
789	Apmap	789	YWHAG							789	CACNB4	789	APAF1					789	KDM3A							789	DOK4
790	Apod	790	YY1							790	NRBF2	790	HSD17B11					790	FHL2							790	DOK6
791	Apoe	791	ZBTB20							791	LIMA1	791	ZFP30					791	UXS1							791	DOT1L
792	Apol8	792	UBE2H							792	STEAP3	792	FKTN					792	ABCB6							792	DPF1
793	Apold1	793	VASH1							793	RABGAP1L	793	CP					793	HPCAL1							793	DPF2
794	Apoo	794	ZBTB16							794	CPXM1	794	L2HGDH					794	ODC1							794	DPH6
795	Apopt1	795	ZC3H11A							795	ZBTB8B	795	TRMT11					795	BIRC6							795	DPH7
796	App	796	ZC3H4							796	LIG3	796	RHEB					796	STRN							796	DPP10
797	Appbp2	797	ZFYVE26							797	CYP2D6	797	BIRC2					797	QPCT							797	DPP6
798	Appl1	798	ZMYND11							798	PLP2	798	RBMS2					798	SLC1A4							798	DPP8
799	Appl2	799	ZNF18							799	SMYD2	799	MTX3					799	TRAK2							799	DPP9
800	Aprt	800	ZNF292							800	ABHD1	800	GABRA4					800	TIA1							800	DPY19L3
801	Aptx	801	ZNF385B							801	NUPR1	801	IFNAR2					801	SPR							801	DPYSL2
802	Aqp11	802	ZNF462							802	UNC93B1	802	IMPACT					802	EPHA4							802	DPYSL3
803	Aqp4	803	ZNF517							803	SLC16A14	803	GRPEL2					803	DHCR24							803	DPYSL5
804	Aqr	804	UBR1							804	CORO6	804	ZFP90					804	CACYBP							804	DRC1
805	Ar	805	ZMIZ1							805	DLK2	805	TXNL1					805	TMEM59							805	DRD1
806	Araf	806	ZMYM2							806	TRPT1	806	HEXB					806	ICMT							806	DRG1
807	Arap1	807	ZMYND8							807	CIT	807	PTCD2					807	STXBP3							807	DRG2
808	Arap2	808	ZNF804A							808	HIF3A	808	LYN					808	WDR77							808	DSEL
809	Arap3	809	ZNF827							809	RIMS3	809	ISLR					809	HDAC1							809	DSTN
810	Arc	810	ZSWIM6							810	AMPH	810	KRAS					810	S100PBP							810	DTD1
811	Arcn1									811	PCDH11X	811	DPY19L3					811	RNF19B							811	DTNA
812	Arel1									812	PTRH2	812	ANGPT1					812	DLGAP3							812	DTWD1
813	Arf1									813	EMP2	813	INTS2					813	ARHGEF2							813	DTX1
814	Arf2									814	DHPS	814	GALNT1					814	DOCK7							814	DTX3L
815	Arf3									815	ZFHX4	815	FBXO22					815	IVNS1ABP							815	DTX4
816	Arf4									816	RNF150	816	FBXO8					816	MIIP							816	DUSP1
817	Arf5									817	TAF1	817	TIMM17A					817	WLS							817	DUSP10
818	Arf6									818	CDH12	818	DGKI					818	AGMAT							818	DUSP5
819	Arfgap1									819	ZBTB47	819	ERMP1					819	OLFML3							819	DUSP7
820	Arfgap2									820	POLR3K	820	RPS14					820	PHTF1							820	DVL3
821	Arfgap3									821	C5orf24	821	CLN5					821	KIF21B							821	DYM
822	Arfgef1									822	FAM81A	822	GLRB					822	TMEM9							822	DYNC1LI1
823	Arfgef2									823	TMEM147	823	USP8					823	TSNAX							823	DYNC2H1
824	Arfgef3									824	SLC6A9	824	MDGA2					824	NID1							824	DYRK1A
825	Arfip1									825	ZBTB26	825	SRR					825	RLF							825	DYSF
826	Arfip2									826	TRAP1	826	LMBRD1					826	AKT3							826	DZIP1
827	Arfrp1									827	RGS16	827	CRLS1					827	ST6GALNAC5							827	E2F6
828	Arglu1									828	SNURF	828	VPS26A					828	KDM5B							828	ECD
829	Arhgap1									829	CPSF3	829	SNX14					829	CTBS							829	ECE1
830	Arhgap10									830	GALT	830	NIPA1					830	KLHL12							830	ECHDC2
831	Arhgap12									831	IDH3B	831	SORL1					831	RBBP5							831	ECHS1
832	Arhgap15									832	TPST1	832	LRRC58					832	ECE1							832	EDEM3
833	Arhgap17									833	DPP6	833	PREX2					833	SLC2A1							833	EDN3
834	Arhgap18									834	IL1RAPL1	834	SNTB2					834	IPO13							834	EED
835	Arhgap19									835	SERPINA3	835	SAMHD1					835	B4GALT2							835	EEF1A1
836	Arhgap20									836	PAN2	836	PRRG1					836	ERI3							836	EEF1D
837	Arhgap21									837	NME3	837	NUCB2					837	CCDC181							837	EEF1E1
838	Arhgap23									838	RPL7	838	LMBR1					838	SLC19A2							838	EEF2K
839	Arhgap24									839	ALG1	839	SERAC1					839	DR1							839	EFNA5
840	Arhgap25									840	PTPRE	840	ZNF200					840	CNN3							840	EFNB2
841	Arhgap26									841	ONECUT2	841	MKX					841	F3							841	EFNB3
842	Arhgap26									842	PLXNA2	842	ZBTB33					842	DARS2							842	EFR3A
843	Arhgap27									843	HDAC10	843	ADK					843	HSD11B1							843	EGFL7
844	Arhgap29									844	PLEKHA6	844	ST6GAL2					844	RCAN3							844	EGFLAM
845	Arhgap31									845	CEP70	845	CTNNB1					845	MAN1C1							845	EGFR
846	Arhgap32									846	MID2	846	TTC37					846	DHDDS							846	EGLN3
847	Arhgap33									847	SGCE	847	ZNF277					847	STX12							847	EHBP1L1
848	Arhgap35									848	EFNA5	848	DHX29					848	STK11							848	EHD2
849	Arhgap39									849	BMP2K	849	ZIC1					849	MREG							849	EHMT1
850	Arhgap4									850	ITGBL1	850	TEAD1					850	CA14							850	EI24
851	Arhgap42									851	CRTAC1	851	SLC7A14					851	PHF3							851	EID2B
852	Arhgap44									852	INVS	852	IBTK					852	MED28							852	EIF1
853	Arhgap45									853	GRM1	853	KIFAP3					853	CASQ2							853	EIF1B
854	Arhgap5									854	CYTH1	854	LEPROTL1					854	MFSD1							854	EIF2AK4
855	Arhgap6									855	KCNJ3	855	CACNA2D1					855	PCDH17							855	EIF2B1
856	Arhgdia									856	SHROOM2	856	KLHL7					856	NDUFB3							856	EIF2D
857	Arhgdib									857	ACTN1	857	CDKL5					857	ITGB1BP1							857	EIF3A
858	Arhgdig									858	ECM2	858	TMEM33					858	CCDC92							858	EIF4A3
859	Arhgef1									859	BCL7C	859	WDR12					859	C1orf198							859	EIF4E3
860	Arhgef10									860	BTD	860	NPM1					860	PTBP3							860	EIF4G2
861	Arhgef10l									861	ARHGAP4	861	ETNK1					861	FBXW2							861	EIF4H
862	Arhgef11									862	NWD1	862	SEL1L					862	NEK6							862	EIF5
863	Arhgef12									863	MYO1B	863	LPAR1					863	HSDL2							863	ELAC1
864	Arhgef15									864	NEK9	864	PPAT					864	NR4A3							864	ELAVL1
865	Arhgef17									865	GPR108	865	GNA13					865	VPS4B							865	ELFN1
866	Arhgef18									866	GALNTL6	866	NCAPD2					866	C19orf25							866	ELMOD1
867	Arhgef19									867	LRRTM2	867	RAB11FIP2					867	DCAF4							867	ELN
868	Arhgef2									868	SERTAD4	868	HSPA4L					868	AREL1							868	ELOVL6
869	Arhgef25									869	ZMAT5	869	GNS					869	ABCD4							869	EMID1
870	Arhgef26									870	MAN2C1	870	FBXL5					870	ALDH6A1							870	EML1
871	Arhgef28									871	JOSD2	871	FBXL4					871	GPR68							871	EML2
872	Arhgef3									872	CNIH2	872	CYFIP1					872	DNMT3A							872	EMP2
873	Arhgef4									873	CNTN2	873	COLEC12					873	YPEL5							873	ENC1
874	Arhgef4									874	KLHL1	874	FBF1					874	YIPF4							874	ENDOV
875	Arhgef40									875	FGF1	875	BLZF1					875	BCL11A							875	ENGASE
876	Arhgef6									876	MLC1	876	CREG2					876	GPAM							876	ENO3
877	Arhgef7									877	CLN3	877	SOCS4					877	CUTC							877	ENOPH1
878	Arhgef9									878	PPARGC1A	878	GMPS					878	AVPI1							878	ENPP5
879	Arid1a									879	ABCB6	879	NPHP3					879	DUSP1							879	ENTPD1
880	Arid1b									880	KCNC2	880	TPMT					880	PANK3							880	EPAS1
881	Arid2									881	PTPRT	881	ARSK					881	RCL1							881	EPB41L3
882	Arid3a									882	KCNS2	882	NCALD					882	LRP11							882	EPB41L5
883	Arid4a									883	ARHGAP26	883	RAB12					883	PLEKHG1							883	EPHA3
884	Arid4b									884	PIK3CD	884	SNX10					884	CYSTM1							884	EPHA4
885	Arid5a									885	CMPK2	885	WNT5A					885	ACAT2							885	EPHA6
886	Arid5b									886	SH2B3	886	CLOCK					886	IQSEC3							886	EPHA7
887	Arih1									887	LRRC1	887	CUTC					887	PROSER1							887	EPHB1
888	Arih2									888	ACTR1B	888	KLHL5					888	ALG5							888	EPHB2
889	Arl1									889	ADRA1A	889	RASGRP1					889	KDM3B							889	EPHB3
890	Arl10									890	NRP2	890	NID1					890	EGR1							890	EPHB4
891	Arl13b									891	HS6ST3	891	YARS2					891	SERP1							891	EPN1
892	Arl14ep									892	RNF128	892	GARNL3					892	NR2C1							892	EPN2
893	Arl15									893	TCERG1	893	NSMCE4A					893	TMPO							893	ERBB3
894	Arl16									894	TMEM192	894	SSR4					894	SOCS2							894	ERC1
895	Arl2									895	PRMT8	895	SIRT1					895	DUSP4							895	ERCC1
896	Arl2bp									896	NKTR	896	HSD17B12					896	CLU							896	ERCC2
897	Arl3									897	PLCL1	897	FGD6					897	SORBS3							897	ERCC3
898	Arl4a									898	IL11RA	898	TFB2M					898	PTK2B							898	ERCC5
899	Arl4c									899	COMMD10	899	NMD3					899	EPHX2							899	ERCC6
900	Arl4d									900	CALD1	900	LPGAT1					900	RNF170							900	ERG
901	Arl5a									901	HECA	901	TMED2					901	LYPLA1							901	ERGIC1
902	Arl5b									902	TYW1B	902	LZIC					902	CRISPLD1							902	ERGIC2
903	Arl6									903	MSRB2	903	ZNF443					903	AKAP1							903	ERLIN1
904	Arl6ip1									904	DCAF17	904	LHFPL2					904	TRIM25							904	ERN1
905	Arl6ip4									905	PLLP	905	COQ3					905	ECHDC2							905	ESPN
906	Arl6ip5									906	SDHAF1	906	XIAP					906	PYROXD1							906	ESRRA
907	Arl6ip6									907	PKP4	907	PCM1					907	ZSCAN18							907	ESRRG
908	Arl8a									908	SNX8	908	TBCEL					908	PDZRN3							908	ESYT2
909	Arl8b									909	ZNF516	909	TAF13					909	B4GALT4							909	ETFA
910	Armc1									910	S100A16	910	C9orf72					910	MAPK8IP1							910	ETFB
911	Armc10									911	C11orf1	911	SLC11A2					911	CRY2							911	ETV3
912	Armc2									912	MAOB	912	ST3GAL6					912	GJB6							912	ETV4
913	Armc5									913	BDNF	913	PKIB					913	TBC1D15							913	EVC2
914	Armc6									914	RHOF	914	RNF152					914	FABP3							914	EVI5
915	Armc7									915	DSE	915	PRDX4					915	TNFSF10							915	EVI5L
916	Armc8									916	NRSN1	916	FAT4					916	ZSCAN20							916	EXOC3
917	Armc9									917	DAAM1	917	WDR75					917	LRIF1							917	EXOC7
918	Armcx1									918	PISD	918	PIGA					918	GPSM2							918	EXOSC10
919	Armcx2									919	ZBTB37	919	PSMD14					919	GTDC1							919	EXOSC2
920	Armcx3									920	POU2F1	920	RPF2					920	ZRANB3							920	EXOSC8
921	Armcx4									921	VPS13A	921	PRG4					921	ACVR2A							921	EXT1
922	Armcx5									922	ACP6	922	RNPEP					922	POLK							922	EXT2
923	Armh3									923	NDUFA10	923	PTPN12					923	SV2C							923	EXTL1
924	Armh4									924	SPAG5	924	KLHL24					924	FYTTD1							924	EYA4
925	Armt1									925	TSPAN18	925	POLK					925	OCRL							925	FABP3
926	Arnt									926	ACAA1	926	STX7					926	KIAA1191							926	FABP5
927	Arnt2									927	CIB1	927	PLAG1					927	RPL5							927	FADS1
928	Arntl									928	SLCO4C1	928	TOMM20					928	ODF2L							928	FADS6
929	Arpc1a									929	RHBDL3	929	RBBP9					929	TRMT13							929	FAM102A
930	Arpc1b									930	ACAD8	930	CNIH4					930	RPAP2							930	FAM107A
931	Arpc2									931	LGR4	931	GTF2A2					931	WIPF3							931	FAM110B
932	Arpc3									932	BRF2	932	IGFBP6					932	NPY							932	FAM114A1
933	Arpc4									933	FAHD2A	933	NDUFAB1					933	ARL4A							933	FAM120A
934	Arpc5									934	HS3ST5	934	ATP6V1D					934	RAMP3							934	FAM120B
935	Arpc5l									935	TBCC	935	NHLRC2					935	SLC25A51							935	FAM124A
936	Arpin									936	SLC20A2	936	VBP1					936	ACO1							936	FAM131B
937	Arpp19									937	TFCP2	937	DDHD2					937	CNTFR							937	FAM13A
938	Arpp21									938	SH2D5	938	PGAP1					938	KIAA1549							938	FAM156A
939	Arrb1									939	PCDHB13	939	GBE1					939	EGR2							939	FAM160B1
940	Arrb2									940	JPH1	940	NLN					940	P4HA1							940	FAM163B
941	Arrdc1									941	HES5	941	AHNAK					941	SLC25A16							941	FAM168A
942	Arrdc3									942	REXO2	942	TBC1D23					942	IFT81							942	FAM171A2
943	Arrdc4									943	SFMBT2	943	DNAJB14					943	ACADS							943	FAM172A
944	Arsa									944	KCNIP4	944	GPM6A					944	MED13L							944	FAM174B
945	Arsb									945	BTBD17	945	TMEM87B					945	ITPR2							945	FAM181B
946	Arsg									946	GPR39	946	ANAPC1					946	ACOT9							946	FAM189A2
947	Arsk									947	ORAI3	947	LITAF					947	PKN1							947	FAM189B
948	Arv1									948	GRAP	948	PRPF39					948	EBPL							948	FAM204A
949	Arvcf									949	MAN2B2	949	ANKRD12					949	ITIH5							949	FAM207A
950	Arx									950	OSMR	950	B3GAT2					950	NCKAP1L							950	FAM20B
951	Arxes1									951	RNF31	951	FYTTD1					951	NR4A1							951	FAM20C
952	Arxes2									952	C1QL3	952	SORCS3					952	SARDH							952	FAM210A
953	As3mt									953	SLC9A1	953	NFU1					953	PLP1							953	FAM219B
954	Asah1									954	PEG10	954	RYR2					954	METTL8							954	FAM220A
955	Asah2									955	DRP2	955	ATIC					955	TTC21B							955	FAM3C
956	Asap1									956	GRB10	956	TET1					956	SLC36A1							956	FAM43A
957	Asap2									957	CDH18	957	ELAC1					957	CHPF							957	FAM76B
958	Asb1									958	RELT	958	MTMR1					958	DNPEP							958	FAM81A
959	Asb13									959	PDCL	959	ZNRF3					959	TTPAL							959	FAM91A1
960	Asb3									960	VWC2	960	RNF149					960	SDC4							960	FANCL
961	Asb6									961	FUNDC2	961	CRISPLD1					961	PARD6B							961	FARSA
962	Asb7									962	CGNL1	962	BZW2					962	SRSF6							962	FASN
963	Asb8									963	HEATR5A	963	TRNT1					963	ZNF831							963	FAT1
964	Ascc1									964	CSGALNACT1	964	SPG11					964	EDN3							964	FAT4
965	Ascc2									965	KLF2	965	PHACTR2					965	CSE1L							965	FBF1
966	Ascc3									966	PLEKHH2	966	PSME4					966	RAB22A							966	FBL
967	Asf1a									967	MMD2	967	TAC1					967	PMEPA1							967	FBN1
968	Ash1l									968	LAMC2	968	NDFIP2					968	MTRR							968	FBRSL1
969	Ash2l									969	PFKL	969	API5					969	STAMBP							969	FBXL14
970	Asic1									970	GPR22	970	KLHL15					970	ATP8A1							970	FBXL17
971	Asic2									971	KCNH1	971	STRADB					971	HIF3A							971	FBXL19
972	Asic4									972	PHF14	972	ADH5					972	RRP36							972	FBXL2
973	Asl									973	ZNF665	973	COL15A1					973	ABCC10							973	FBXL5
974	Asna1									974	RTKN	974	TSPAN5					974	CDKN1A							974	FBXO22
975	Asns									975	TMC7	975	ERRFI1					975	SOX4							975	FBXO25
976	Asnsd1									976	NDUFS2	976	NBEA					976	CPNE5							976	FBXO32
977	Aspa									977	PADI2	977	ARL5A					977	RREB1							977	FBXO38
978	Asph									978	MRPS36	978	S1PR5					978	RIOK1							978	FBXO41
979	Asphd1									979	SCARA3	979	NOC3L					979	DEK							979	FBXO42
980	Asphd2									980	SGSH	980	HIPK1					980	EEF1E1							980	FBXW11
981	Aspscr1									981	CD44	981	PTAR1					981	AHNAK							981	FBXW4
982	Asrgl1									982	DALRD3	982	ZYG11B					982	BBS2							982	FBXW5
983	Ass1									983	GDA	983	SEMA3C					983	TMTC4							983	FBXW7
984	Astn1									984	EHD2	984	STAMBP					984	TM9SF2							984	FCF1
985	Astn2									985	FKBP5	985	PRMT3					985	RNF113A							985	FCHO1
986	Asxl1									986	RNF144B	986	SNRPB2					986	TMEM255A							986	FCHSD2
987	Asxl2									987	ID4	987	CSE1L					987	SOX9							987	FECH
988	Asxl3									988	SYNM	988	MBTPS2					988	MSTO1							988	FEM1B
989	Atad1									989	RPP25	989	SERPINB8					989	TTF1							989	FEM1C
990	Atad2									990	AP1AR	990	FASTKD1					990	PPP1R12C							990	FER
991	Atad2b									991	GLCCI1	991	RFC5					991	INSIG2							991	FEZ1
992	Atad3a									992	PHF3	992	FH					992	GTF2F1							992	FGD3
993	Atat1									993	SLITRK1	993	GOLPH3L					993	ATG4C							993	FGD5
994	Atcay									994	ARID3A	994	RAI2					994	TRIP10							994	FGF12
995	Atcayos									995	MRPS25	995	ESCO1					995	OPA3							995	FGFR1
996	Ate1									996	PARP2	996	PIP5K1B					996	RTN2							996	FGFR2
997	Atf1									997	USP43	997	TEX10					997	GPCPD1							997	FGFR3
998	Atf2									998	CRY2	998	CLTC					998	PANK2							998	FGGY
999	Atf4									999	GDPD3	999	MTPN					999	STK35							999	FHAD1
1000	Atf5									1000	ADAMTS20	1000	HNRNPA3					1000	AP5S1							1000	FHL2
1001	Atf6									1001	MXD1	1001	LRRC55					1001	PCSK2							1001	FHOD3
1002	Atf6b									1002	ICA1L	1002	RANBP2					1002	TMEM74B							1002	FICD
1003	Atf7									1003	ZNF334	1003	CUL4B					1003	NECAB3							1003	FIGN
1004	Atf7ip									1004	CLCN2	1004	KCNJ2					1004	CEP250							1004	FITM2
1005	Atg10									1005	AQP4	1005	HIBADH					1005	MCF2L							1005	FIZ1
1006	Atg101									1006	THY1	1006	ATXN3					1006	IGFLR1							1006	FJX1
1007	Atg12									1007	TTC27	1007	ITGAV					1007	NR1D1							1007	FKBP10
1008	Atg13									1008	IQGAP2	1008	TXNDC5					1008	RRAS							1008	FKBP9
1009	Atg14									1009	SLC48A1	1009	TMEM14A					1009	FLRT1							1009	FKRP
1010	Atg16l1									1010	FGF11	1010	TRAF6					1010	BECN1							1010	FKTN
1011	Atg16l2									1011	NCKAP1L	1011	MDM2					1011	PRKCG							1011	FLRT1
1012	Atg2a									1012	KCNS3	1012	SMARCB1					1012	TRAP1							1012	FLRT2
1013	Atg2b									1013	UBTD1	1013	GPAM					1013	ZNF384							1013	FLRT3
1014	Atg3									1014	LIPE	1014	BTRC					1014	KTN1							1014	FLT4
1015	Atg4a									1015	ABI3BP	1015	WDFY1					1015	EVI2A							1015	FLVCR2
1016	Atg4b									1016	ACSBG1	1016	DYNC2LI1					1016	OMG							1016	FLYWCH1
1017	Atg4c									1017	PARS2	1017	RHOU					1017	AIF1L							1017	FLYWCH2
1018	Atg4d									1018	ADAMTSL2	1018	KCTD20					1018	FAM78A							1018	FMN1
1019	Atg5									1019	GALNT6	1019	BTBD3					1019	FGD3							1019	FMN2
1020	Atg7									1020	KCNT1	1020	IVNS1ABP					1020	MASP1							1020	FN3K
1021	Atg9a									1021	GRIA4	1021	UBE2G1					1021	PTPRB							1021	FNBP1
1022	Atg9b									1022	CNTN5	1022	MPHOSPH9					1022	FGFRL1							1022	FNBP4
1023	Atic									1023	GAS2L3	1023	ATG10					1023	SIN3B							1023	FNDC3B
1024	Atl1									1024	ZDHHC15	1024	IDH1					1024	EPS15L1							1024	FNIP2
1025	Atl2									1025	HCN3	1025	ROCK2					1025	UQCR11							1025	FNTB
1026	Atl3									1026	PCDH20	1026	LRPPRC					1026	TICAM1							1026	FOCAD
1027	Atm									1027	UIMC1	1027	LTBP1					1027	AAMP							1027	FOSB
1028	Atmin									1028	CCDC86	1028	MTUS1					1028	RNF6							1028	FOSL2
1029	Atn1									1029	ANGPTL6	1029	TBK1					1029	GNG11							1029	FOXK1
1030	Atox1									1030	HEMK1	1030	EIF4G2					1030	HIP1							1030	FOXK2
1031	Atp10a									1031	PEX11A	1031	PAQR9					1031	POR							1031	FOXN3
1032	Atp10d									1032	NPHP4	1032	RPP14					1032	CASD1							1032	FOXO1
1033	Atp11a									1033	EFEMP1	1033	MYLIP					1033	SRD5A3							1033	FOXP2
1034	Atp11b									1034	MTR	1034	POLR2B					1034	RASL11B							1034	FRAS1
1035	Atp11c									1035	TRIM35	1035	TJP1					1035	PPAT							1035	FRMD4B
1036	Atp13a1									1036	ZSCAN18	1036	MRPL44					1036	TUBGCP6							1036	FRMD5
1037	Atp13a2									1037	MYH9	1037	HNRNPK					1037	MCHR1							1037	FRMD6
1038	Atp13a3									1038	AMIGO1	1038	MRPL42					1038	TPST2							1038	FRMD8
1039	Atp13a4									1039	KLHDC1	1039	HINT1					1039	MPST							1039	FRY
1040	Atp13a5									1040	KLHL26	1040	ATP6V0E1					1040	RNF112							1040	FST
1041	Atp1a1									1041	STEAP2	1041	TMEM19					1041	PODXL							1041	FSTL4
1042	Atp1a2									1042	IMP4	1042	TSFM					1042	LRRC4							1042	FSTL5
1043	Atp1a3									1043	KCNAB3	1043	SYT14					1043	SMO							1043	FTO
1044	Atp1b1									1044	ENO3	1044	MLH3					1044	ORMDL1							1044	FUBP3
1045	Atp1b2									1045	PEX6	1045	AOX1					1045	HAT1							1045	FUS
1046	Atp1b3									1046	LHFPL3	1046	BTBD11					1046	WDFY4							1046	FXYD6
1047	Atp23									1047	ACTA2	1047	ESRRG					1047	TTBK2							1047	FYTTD1
1048	Atp2a2									1048	JAK3	1048	AMZ2					1048	DLL4							1048	FZD1
1049	Atp2a3									1049	UAP1L1	1049	ABHD13					1049	CLN6							1049	FZD2
1050	Atp2b1									1050	BIN1	1050	CDS1					1050	ARPP19							1050	FZR1
1051	Atp2b2									1051	MAML3	1051	NBN					1051	VPS13C							1051	G6PC3
1052	Atp2b3									1052	DEPDC5	1052	RGS4					1052	ISLR							1052	GAA
1053	Atp2b4									1053	RECQL5	1053	PICALM					1053	COPB1							1053	GAB1
1054	Atp2c1									1054	LDB2	1054	SDHB					1054	SPCS3							1054	GAB2
1055	Atp5a1									1055	ASB7	1055	ZNF260					1055	KCNC1							1055	GABBR1
1056	Atp5b									1056	FAM120C	1056	ST13					1056	PLD2							1056	GABBR2
1057	Atp5c1									1057	PLAGL1	1057	RALA					1057	TXNDC17							1057	GABPA
1058	Atp5d									1058	KCNH2	1058	ARL1					1058	ATP1B2							1058	GABPB1
1059	Atp5e									1059	WDR24	1059	KLHL13					1059	MPDU1							1059	GABRA5
1060	Atp5g1									1060	UNC119	1060	USP25					1060	PHF20L1							1060	GABRG1
1061	Atp5g2									1061	EGR2	1061	KLHL4					1061	SLC44A2							1061	GABRG2
1062	Atp5g3									1062	PRICKLE4	1062	EIF2S3					1062	NGDN							1062	GABRG3
1063	Atp5h									1063	CDK10	1063	NUDT19					1063	DTD2							1063	GADD45A
1064	Atp5j									1064	ERBB3	1064	ARHGEF12					1064	SNX6							1064	GADD45G
1065	Atp5j2									1065	IRAK2	1065	NADK					1065	CDO1							1065	GAL3ST3
1066	Atp5k									1066	SLC8A1	1066	ACTR10					1066	SEC14L1							1066	GALE
1067	Atp5l									1067	PPP1R3C	1067	METAP1					1067	TTI2							1067	GALNT10
1068	Atp5md									1068	PSMB7	1068	RAB2A					1068	SYT5							1068	GALNT13
1069	Atp5mpl									1069	PUS10	1069	SLC30A6					1069	STARD8							1069	GALNT14
1070	Atp5o									1070	CKMT1B	1070	TRMT5					1070	GDPD2							1070	GALNT15
1071	Atp5o									1071	EIF4EBP3	1071	CRYM					1071	MOSPD2							1071	GALNT6
1072	Atp5pb									1072	KLC4	1072	LRRC8B					1072	DOCK6							1072	GALNT7
1073	Atp6ap1									1073	DNM1	1073	GPLD1					1073	PRKCSH							1073	GALNTL6
1074	Atp6ap1l									1074	SLC25A27	1074	RAD50					1074	APOE							1074	GANAB
1075	Atp6ap2									1075	PRSS23	1075	TRAM1L1					1075	GADD45G							1075	GARNL3
1076	Atp6v0a1									1076	CHRDL1	1076	ASF1A					1076	LRCH2							1076	GAS1
1077	Atp6v0a2									1077	DIRAS2	1077	CHCHD2					1077	FAM98C							1077	GAS2L1
1078	Atp6v0a4									1078	PLEKHA1	1078	CEP192					1078	SAFB2							1078	GAS7
1079	Atp6v0b									1079	UVRAG	1079	COCH					1079	PLVAP							1079	GATAD2A
1080	Atp6v0c									1080	STAB1	1080	MAP9					1080	USHBP1							1080	GBE1
1081	Atp6v0c-ps2									1081	ACADS	1081	LSM11					1081	MAS1							1081	GCAT
1082	Atp6v0d1									1082	POLR2H	1082	CCT8					1082	MAP1S							1082	GCC2
1083	Atp6v0e									1083	DCAF12L2	1083	TMEM167A					1083	PXDN							1083	GCLC
1084	Atp6v0e2									1084	KAT2A	1084	DSTN					1084	SSBP4							1084	GDA
1085	Atp6v1a									1085	SUSD1	1085	APTX					1085	OLFM1							1085	GDAP1L1
1086	Atp6v1b2									1086	TRPM4	1086	NDUFS1					1086	HELZ2							1086	GDF11
1087	Atp6v1c1									1087	CLDN12	1087	SPEF1					1087	SAMD10							1087	GDI2
1088	Atp6v1d									1088	CAMK1G	1088	CYB5RL					1088	CALY							1088	GDPD5
1089	Atp6v1e1									1089	CYP4V2	1089	CPEB2					1089	PAK4							1089	GFAP
1090	Atp6v1f									1090	DHODH	1090	CLGN					1090	LAMA5							1090	GFPT1
1091	Atp6v1g1									1091	SNTB1	1091	AKT3					1091	OSBPL2							1091	GFPT2
1092	Atp6v1g2									1092	DDTL	1092	TRA2A					1092	EXOSC2							1092	GFRA1
1093	Atp6v1h									1093	SSTR1	1093	TNFRSF19					1093	TRIM28							1093	GFRA2
1094	Atp7a									1094	ATG4B	1094	POLR3B					1094	ATG4D							1094	GGNBP2
1095	Atp8a1									1095	CRELD1	1095	NUDCD2					1095	NPAS1							1095	GHR
1096	Atp8a2									1096	NFAM1	1096	KPNA4					1096	LRRC47							1096	GIGYF1
1097	Atp8b2									1097	ITGA9	1097	XRCC2					1097	SESN2							1097	GIT1
1098	Atp9a									1098	NPAS1	1098	CEP135					1098	ZNF317							1098	GIT2
1099	Atp9b									1099	FKBP4	1099	TXNDC16					1099	PNCK							1099	GLCCI1
1100	Atpaf1									1100	CTSF	1100	ABHD5					1100	HABP4							1100	GLDC
1101	Atpaf2									1101	TMEM86A	1101	CHD1					1101	PPIL4							1101	GLG1
1102	Atpif1									1102	ACVR1C	1102	APCDD1					1102	AKAP12							1102	GLI2
1103	Atpsckmt									1103	ROBO1	1103	MRPS10					1103	GFAP							1103	GLI3
1104	Atr									1104	ZNF239	1104	FAM189A1					1104	GSE1							1104	GLIS2
1105	Atraid									1105	PPFIA3	1105	COPS8					1105	GINS2							1105	GLIS3
1106	Atrip									1106	TMOD1	1106	GALC					1106	COX7B							1106	GLRA3
1107	Atrn									1107	CHRNA4	1107	OXNAD1					1107	NFATC1							1107	GLRX3
1108	Atrnl1									1108	TMEM159	1108	THOC3					1108	RLIM							1108	GLUL
1109	Atrx									1109	EPN2	1109	SNAPIN					1109	ABCB7							1109	GMCL1
1110	Atxn1									1110	SPON1	1110	ITM2B					1110	TRAF3							1110	GMDS
1111	Atxn10									1111	WDR26	1111	IPO11					1111	TBC1D5							1111	GMPR
1112	Atxn1l									1112	TRAIP	1112	FHL1					1112	RFTN1							1112	GMPS
1113	Atxn2									1113	RUNDC3A	1113	GFM1					1113	KCNC3							1113	GNAI2
1114	Atxn2l									1114	TNRC18	1114	FAP					1114	PDLIM4							1114	GNAI3
1115	Atxn3									1115	VAV3	1115	VAMP4					1115	GFPT2							1115	GNAL
1116	Atxn7									1116	ABHD8	1116	LRRC57					1116	RAMP2							1116	GNAO1
1117	Atxn7l1									1117	LUC7L3	1117	MRPS18C					1117	DIAPH1							1117	GNAS
1118	Atxn7l2									1118	GPX3	1118	ZZZ3					1118	UBE2D2							1118	GNAZ
1119	Atxn7l3									1119	SARS2	1119	SLC7A11					1119	ACAP3							1119	GNB1
1120	Atxn7l3b									1120	EDN3	1120	TDG					1120	PPFIA1							1120	GNG10
1121	AU022252									1121	GRHL1	1121	SMC6					1121	PPP1R1B							1121	GNG7
1122	AU040320									1122	BCOR	1122	DPH5					1122	PIAS3							1122	GNPAT
1123	AU041133									1123	SAMD11	1123	TCP11L1					1123	PRKAB2							1123	GNPTG
1124	Auh									1124	LGALS1	1124	BTBD1					1124	MCCC2							1124	GOLGA5
1125	Aup1									1125	PCDHB15	1125	RIF1					1125	CHSY1							1125	GOLM1
1126	Aurkaip1									1126	SLC6A1	1126	TTPAL					1126	DNAJB1							1126	GON4L
1127	Auts2									1127	PTPRU	1127	RAB22A					1127	CC2D1A							1127	GPAM
1128	Aven									1128	MPPE1	1128	PIGM					1128	ACACA							1128	GPATCH8
1129	Avl9									1129	PTER	1129	CTDSPL2					1129	SLC6A11							1129	GPBP1
1130	Avpi1									1130	MAP3K5	1130	RAE1					1130	PPARG							1130	GPC1
1131	AW011738									1131	NQO2	1131	FBXO11					1131	TRIM5							1131	GPC5
1132	AW047730									1132	MCAM	1132	PRKAA1					1132	TIMM10B							1132	GPC6
1133	AW146154									1133	NXPH1	1133	LRRC8C					1133	RAMP1							1133	GPCPD1
1134	AW209491									1134	SEC14L5	1134	UBE2K					1134	PTPRE							1134	GPD1L
1135	AW549877									1135	TUBGCP6	1135	TTC26					1135	CLUH							1135	GPI
1136	AW551984									1136	SAMD9L	1136	UQCRC2					1136	RPA1							1136	GPM6A
1137	AW554918									1137	CREB1	1137	LRIG2					1137	UBE2G1							1137	GPR137
1138	Axin1									1138	FUZ	1138	ZNF839					1138	COQ3							1138	GPR137B
1139	Axin2									1139	PCDH10	1139	RB1CC1					1139	ITGB4							1139	GPR139
1140	Axl									1140	THG1L	1140	SNTG1					1140	WBP2							1140	GPR153
1141	Azi2									1141	LINGO3	1141	KCTD6					1141	REEP2							1141	GPR26
1142	Azin1									1142	PSMC1	1142	DERL2					1142	FLOT2							1142	GPR39
1143	Azin2									1143	CHCHD5	1143	FAM8A1					1143	HSPA12B							1143	GPR68
1144	B130046B21Rik									1144	VSTM2A	1144	DLG1					1144	NXT1							1144	GPR83
1145	B230118H07Rik									1145	ABCA7	1145	ZNF519					1145	SSTR4							1145	GPRIN1
1146	B230209E15Rik									1146	TMEM145	1146	MRPS14					1146	MMACHC							1146	GPSM1
1147	B230216N24Rik									1147	N4BP2L1	1147	AGFG1					1147	CTNNBL1							1147	GPT2
1148	B230217C12Rik									1148	TOX3	1148	TSNAX					1148	PPP1R3D							1148	GPX1
1149	B230219D22Rik									1149	ZEB2	1149	PPT1					1149	KANK4							1149	GPX4
1150	B230303A05Rik									1150	CCDC159	1150	GPD1L					1150	SCO1							1150	GRAMD1B
1151	B230307C23Rik									1151	ZMAT1	1151	SGCB					1151	CHI3L1							1151	GRB10
1152	B230334C09Rik									1152	CREBZF	1152	SRXN1					1152	SLC41A1							1152	GRB14
1153	B230354K17Rik									1153	ENTPD2	1153	XPNPEP3					1153	DCLK1							1153	GREB1L
1154	B2m									1154	OSBPL5	1154	BHLHB9					1154	TRPC4							1154	GRHL1
1155	B3galnt1									1155	HCN1	1155	COPS3					1155	POSTN							1155	GRIA1
1156	B3galnt2									1156	HYAL1	1156	PPP1CB					1156	RNF128							1156	GRID1
1157	B3galt1									1157	FAM189A2	1157	MRPL22					1157	EPHB2							1157	GRID2
1158	B3galt2									1158	DAAM2	1158	DNAJB9					1158	BTBD2							1158	GRIK2
1159	B3galt5									1159	MAP7	1159	PHIP					1159	CSNK1G2							1159	GRIK3
1160	B3galt6									1160	GABRA1	1160	RAPGEF6					1160	MACROD1							1160	GRIK4
1161	B3gat1									1161	TRMT2A	1161	SLC25A17					1161	MORC2							1161	GRIN2B
1162	B3gat2									1162	GJB2	1162	GLDC					1162	BTG1							1162	GRIN2D
1163	B3gat3									1163	MAN2A2	1163	SEZ6L					1163	LRRIQ1							1163	GRIP1
1164	B3glct									1164	LMF1	1164	GPC6					1164	C12orf29							1164	GRK6
1165	B3gnt2									1165	KRT222	1165	RNF141					1165	SBF2							1165	GRM4
1166	B4galnt1									1166	C9orf40	1166	VWA5A					1166	MICAL2							1166	GRM7
1167	B4galnt4									1167	GPRASP1	1167	DYNLT3					1167	RRAS2							1167	GRN
1168	B4galt1									1168	GABRA2	1168	SCYL2					1168	DUSP26							1168	GRPEL2
1169	B4galt2									1169	TPPP	1169	PAPSS1					1169	TTC9							1169	GSAP
1170	B4galt3									1170	GPR75	1170	PPP1R14C					1170	BHLHE40							1170	GSN
1171	B4galt4									1171	ME3	1171	MPDZ					1171	CNTN6							1171	GSTO1
1172	B4galt5									1172	ESAM	1172	ADAM10					1172	MEIS2							1172	GSTZ1
1173	B4galt6									1173	YPEL4	1173	PSMD12					1173	EMC7							1173	GTDC1
1174	B4galt7									1174	GPR135	1174	FAR1					1174	TSPAN2							1174	GTF2E1
1175	B4gat1									1175	RBM25	1175	PHF20L1					1175	GSTM3							1175	GTF2F1
1176	B630019K06Rik									1176	RUNX1T1	1176	GEMIN5					1176	PSRC1							1176	GTF2H1
1177	B830017H08Rik									1177	HHIPL1	1177	MED4					1177	NOTCH2							1177	GTF2H3
1178	B930095G15Rik									1178	ARVCF	1178	HIPK3					1178	TMEM106C							1178	GTF3C1
1179	B9d1									1179	PTGER3	1179	CUL3					1179	SLC38A2							1179	GTF3C5
1180	B9d2									1180	GPR139	1180	MIB1					1180	YWHAQ							1180	GUCD1
1181	Baalc									1181	PAQR5	1181	SLC1A2					1181	ROCK2							1181	GUCY1A2
1182	Babam1									1182	PAQR7	1182	AHCTF1					1182	LPIN1							1182	GULP1
1183	Babam2									1183	KCNJ12	1183	EYA3					1183	CMPK2							1183	HADH
1184	Bace1									1184	CDKN1C	1184	CD99L2					1184	LDHA							1184	HAP1
1185	Bace2									1185	PDGFA	1185	CAPRIN1					1185	FST							1185	HAPLN2
1186	Bach1									1186	CCDC74B	1186	SCFD1					1186	TIMM17A							1186	HBS1L
1187	Bach2									1187	WNT7A	1187	TUBGCP3					1187	DOCK2							1187	HCFC1R1
1188	Bad									1188	IER2	1188	IFNGR2					1188	LRP4							1188	HDAC11
1189	Bag1									1189	CDYL2	1189	RCBTB2					1189	ACP2							1189	HDAC2
1190	Bag2									1190	TSHZ1	1190	RBL2					1190	PUM1							1190	HDAC4
1191	Bag3									1191	GRM4	1191	RCN1					1191	HOOK1							1191	HDAC5
1192	Bag4									1192	CA14	1192	SEC24A					1192	BTF3L4							1192	HDAC7
1193	Bag5									1193	CHTF8	1193	CHCHD1					1193	DTNA							1193	HDAC9
1194	Bag6									1194	AP4M1	1194	TMEM218					1194	DAGLA							1194	HDDC3
1195	Bahcc1									1195	ACADL	1195	KLHDC10					1195	CLOCK							1195	HEATR1
1196	Bahd1									1196	GIGYF2	1196	VEZT					1196	COL4A2							1196	HEATR3
1197	Baiap2									1197	NPY5R	1197	GULP1					1197	DZIP1							1197	HECA
1198	Baiap3									1198	CAB39L	1198	DCC					1198	UBAC2							1198	HECTD1
1199	Bak1									1199	UBXN11	1199	KPNA3					1199	ERCC5							1199	HECTD4
1200	Banf1									1200	NAP1L5	1200	POLR2F					1200	TPP2							1200	HELZ2
1201	Banp									1201	SPSB3	1201	TNKS2					1201	ARHGAP32							1201	HEMK1
1202	Bap1									1202	CTHRC1	1202	GRIK4					1202	ADAMTS8							1202	HERC2
1203	Basp1									1203	GTF3A	1203	PARP4					1203	ETS1							1203	HERC4
1204	Bax									1204	SH2D3C	1204	MFAP3					1204	APC							1204	HERC6
1205	Baz1a									1205	ARMCX1	1205	SPPL2B					1205	NREP							1205	HERPUD1
1206	Baz1b									1206	AIP	1206	FBXO45					1206	C9orf40							1206	HEXIM1
1207	Baz2a									1207	ANKRD35	1207	RELL1					1207	AGTPBP1							1207	HEYL
1208	Baz2b									1208	LIN37	1208	CISD1					1208	GOLM1							1208	HHIP
1209	Bbip1									1209	DIO2	1209	PDGFRA					1209	FAM189A2							1209	HHIPL1
1210	Bbs1									1210	MTX1	1210	LCMT2					1210	ISCA1							1210	HIBCH
1211	Bbs10									1211	AMDHD2	1211	ACBD3					1211	TAOK3							1211	HID1
1212	Bbs2									1212	CCDC22	1212	ZRANB2					1212	FBXO21							1212	HIF1A
1213	Bbs4									1213	THRB	1213	SLC31A1					1213	HRK							1213	HIF1AN
1214	Bbs5									1214	RCOR2	1214	ATAD1					1214	TMEM243							1214	HINT3
1215	Bbs7									1215	TREX1	1215	IFITM1					1215	HILPDA							1215	HIP1
1216	Bbs9									1216	SLC9A3R2	1216	GABPA					1216	ANKRD6							1216	HIRIP3
1217	Bbx									1217	DNAH5	1217	SUB1					1217	SNX14							1217	HIVEP1
1218	BC002059									1218	ADAMTSL4	1218	GLT8D1					1218	AKIRIN2							1218	HIVEP2
1219	BC003965									1219	SLC24A3	1219	ZNF706					1219	PRR5L							1219	HIVEP3
1220	BC004004									1220	GRIP2	1220	BGN					1220	LMO2							1220	HK1
1221	BC005537									1221	PHF21A	1221	ENOX2					1221	NAT10							1221	HKDC1
1222	BC005624									1222	CHRD	1222	PDE4D					1222	BLOC1S1							1222	HLCS
1223	BC017158									1223	MYT1	1223	FUS					1223	B4GALNT1							1223	HLTF
1224	BC023719									1224	UPF3A	1224	HS3ST2					1224	COQ10A							1224	HMCN1
1225	BC024063									1225	ABTB1	1225	GTF2B					1225	OS9							1225	HMG20A
1226	BC024978									1226	SPOCK2	1226	RBM3					1226	AHI1							1226	HMGA1
1227	BC029722									1227	GAS2L1	1227	PRPS2					1227	SMPD2							1227	HMGCR
1228	BC030343									1228	RASD2	1228	PIK3C2A					1228	MICAL1							1228	HMGXB3
1229	BC030500									1229	OCIAD2	1229	ATAD2B					1229	CCT7							1229	HNRNPA0
1230	BC031181									1230	DKKL1	1230	TMEM170B					1230	EGR4							1230	HNRNPD
1231	BC048403									1231	AMZ1	1231	MIOS					1231	SLC9A5							1231	HNRNPH1
1232	BC052040									1232	PTPRB	1232	KLHL12					1232	KCNK1							1232	HNRNPH3
1233	Bc1									1233	VWA5B2	1233	ZDBF2					1233	RGS8							1233	HNRNPLL
1234	Bcam									1234	NAAA	1234	MED28					1234	LAMC1							1234	HNRNPM
1235	Bcan									1235	CXXC4	1235	ATE1					1235	RC3H1							1235	HNRNPU
1236	Bcap29									1236	SST	1236	RNF13					1236	DOCK10							1236	HNRNPUL1
1237	Bcap31									1237	ZNF775	1237	ZNF426					1237	ITM2C							1237	HOMER2
1238	Bcar1									1238	SYNPR	1238	SLC38A2					1238	SERPINE2							1238	HOOK2
1239	Bcar3									1239	GRIA2	1239	MGST3					1239	TMBIM1							1239	HOPX
1240	Bcas1									1240	OBSL1	1240	NUDT21					1240	TMEM127							1240	HP1BP3
1241	Bcas2									1241	PLVAP	1241	CPNE3					1241	EPC2							1241	HPS1
1242	Bcas3									1242	KCNN3	1242	CAPZA2					1242	VPS36							1242	HPS6
1243	Bcat1									1243	FAM107A	1243	ZNF678					1243	TBC1D4							1243	HRH1
1244	Bcat2									1244	TUT1	1244	SEC23A					1244	RCBTB2							1244	HRH3
1245	Bccip									1245	ACE	1245	YWHAZ					1245	TNS3							1245	HRK
1246	Bckdha									1246	ELAC2	1246	ACSL4					1246	KDELR2							1246	HS1BP3
1247	Bckdhb									1247	ENPP6	1247	UTRN					1247	DBNL							1247	HS3ST4
1248	Bckdk									1248	TMEM132B	1248	VPS13C					1248	TTYH3							1248	HS6ST1
1249	Bcl10									1249	SPTBN5	1249	PSMC2					1249	ZFHX2							1249	HSD17B11
1250	Bcl11a									1250	NR4A1	1250	LAMP2					1250	CIB2							1250	HSF1
1251	Bcl11b									1251	DGAT2	1251	KANK4					1251	NMT1							1251	HSP90AB1
1252	Bcl2									1252	FBXO27	1252	ATP7A					1252	VEZF1							1252	HSP90B1
1253	Bcl2l1									1253	CHD6	1253	EIF5A2					1253	TACO1							1253	HSPB11
1254	Bcl2l11									1254	PLEKHH3	1254	DPP3					1254	MRPL47							1254	HSPB8
1255	Bcl2l13									1255	MGAT4C	1255	C12orf29					1255	ERMN							1255	HSPG2
1256	Bcl2l2									1256	NDUFS7	1256	CSTF1					1256	RASSF5							1256	HTR1B
1257	Bcl6									1257	FITM2	1257	HMGCR					1257	WDR33							1257	HTR5A
1258	Bcl7a									1258	ZBED3	1258	HDHD2					1258	ABI1							1258	HTRA1
1259	Bcl7b									1259	GRIN2D	1259	ELP4					1259	LRRC8A							1259	HTT
1260	Bcl7c									1260	DBP	1260	THUMPD3					1260	TMOD1							1260	HUNK
1261	Bcl9									1261	ISLR2	1261	SETX					1261	ZNF189							1261	ID2
1262	Bcl9l									1262	ADCY7	1262	SLC9A6					1262	USP20							1262	ID3
1263	Bclaf1									1263	PCBP4	1263	DRG1					1263	ATP6V1G1							1263	IDE
1264	Bclaf3									1264	ALDOC	1264	SGMS1					1264	RPL35							1264	IDH3B
1265	Bcor									1265	HOMEZ	1265	PTP4A1					1265	ENPP2							1265	IDUA
1266	Bcorl1									1266	TNFAIP8L1	1266	CCT4					1266	DERL1							1266	IER5
1267	Bcr									1267	CGREF1	1267	UQCRH					1267	POLR1E							1267	IER5L
1268	Bcs1l									1268	IFITM2	1268	PSMD10					1268	DNAJB5							1268	IFITM10
1269	Bdh1									1269	TMEM44	1269	RINT1					1269	CD72							1269	IFNGR1
1270	Bdnf									1270	DACT2	1270	COG2					1270	HINT2							1270	IFNGR2
1271	Bdp1									1271	ADPRH	1271	FAM126B					1271	RPS6							1271	IFT122
1272	Bean1									1272	CCDC61	1272	UTP20					1272	GMPR							1272	IFT172
1273	Becn1									1273	IGFBP7	1273	SPIN1					1273	TUBB2B							1273	IFT27
1274	Begain									1274	KHDRBS2	1274	LXN					1274	UQCC2							1274	IFT88
1275	Bend3									1275	MPP4	1275	HLTF					1275	FLOT1							1275	IGDCC4
1276	Bend4									1276	PHLDA3	1276	XRCC4					1276	MDC1							1276	IGF1
1277	Bend5									1277	ITGB4	1277	CTPS2					1277	MTCH1							1277	IGFBP2
1278	Bend6									1278	RADIL	1278	PCMT1					1278	SLCO2B1							1278	IGFBP4
1279	Bet1									1279	ZNF467	1279	TMEM181					1279	ANKRD42							1279	IGSF11
1280	Bet1l									1280	TFEB	1280	COX6C					1280	NUMA1							1280	IGSF21
1281	Bex1									1281	ZBTB24	1281	SUMF1					1281	CREBZF							1281	IKBKB
1282	Bex2									1282	MDGA1	1282	BEND6					1282	LRRC32							1282	IL10RB
1283	Bex3									1283	DEDD2	1283	GRIA3					1283	RNF121							1283	IL15RA
1284	Bex4									1284	RTN4R	1284	CHN2					1284	SULF1							1284	IL1RAP
1285	Bex4									1285	MYL9	1285	NAF1					1285	SDCBP							1285	IL34
1286	Bfar									1286	ARAP3	1286	MAP3K7					1286	YAP1							1286	ILF2
1287	Bgn									1287	NECAB2	1287	MSL2					1287	RDX							1287	ILKAP
1288	Bhlhb9									1288	ETV1	1288	DRAM2					1288	FXYD6							1288	IMP3
1289	Bhlhe22									1289	KCNH4	1289	HSF2					1289	ARHGAP20							1289	IMPDH1
1290	Bhlhe40									1290	PNN	1290	FRYL					1290	BCAR3							1290	INCENP
1291	Bhlhe41									1291	GFAP	1291	PLEKHG1					1291	TTLL7							1291	INF2
1292	Bicc1									1292	ZBTB46	1292	SOX13					1292	GTF2B							1292	ING1
1293	Bicd1									1293	CKMT1A	1293	COPS4					1293	RABGGTB							1293	ING2
1294	Bicd2									1294	HSD3B7	1294	PCMTD1					1294	ADCY3							1294	ING5
1295	Bicdl1									1295	FBXW4	1295	PANK1					1295	THUMPD2							1295	INHBB
1296	Bicra									1296	GRIK3	1296	HOOK3					1296	ENTPD1							1296	INO80
1297	Bicral									1297	VTN	1297	CLASP2					1297	PLCE1							1297	INO80C
1298	Bid									1298	SCN7A	1298	UBE2D2					1298	RBP4							1298	INPP1
1299	Bin1									1299	KDR	1299	LUZP1					1299	DNAJC13							1299	INPP4A
1300	Bin3									1300	ZNF598	1300	KIAA1328					1300	NCOA4							1300	INPP4B
1301	Birc2									1301	ALS2CL	1301	HADHB					1301	CARF							1301	INPP5A
1302	Birc6									1302	RAP1GAP2	1302	PHF20					1302	NAB1							1302	INPP5D
1303	Bivm									1303	WFDC1	1303	SNX2					1303	FASTKD1							1303	INSM1
1304	Blcap									1304	DNAJB2	1304	FARSB					1304	HECW2							1304	INTS1
1305	Blmh									1305	PWWP2B	1305	TSEN15					1305	CIR1							1305	INTS10
1306	Blnk									1306	SLC30A3	1306	PRDM11					1306	FAM117B							1306	INTS2
1307	Bloc1s1									1307	AMPD3	1307	DNAJB4					1307	SLC40A1							1307	INTS6
1308	Bloc1s2									1308	CSDC2	1308	THADA					1308	SLC35A5							1308	IPCEF1
1309	Bloc1s3									1309	NTN3	1309	NCK1					1309	USP8							1309	IPO13
1310	Bloc1s4									1310	PPIG	1310	FAM102B					1310	SECISBP2L							1310	IPO4
1311	Bloc1s5									1311	PLXNB3	1311	TMEM205					1311	GLCE							1311	IPO8
1312	Bloc1s6									1312	PDZRN3	1312	UCHL5					1312	PPCDC							1312	IPPK
1313	Blvra									1313	SOX4	1313	WDR59					1313	HCN4							1313	IQCJ-SCHIP1
1314	Blvrb									1314	HIC2	1314	MTMR9					1314	SEMA7A							1314	IQSEC1
1315	Blzf1									1315	CBX7	1315	LRRC40					1315	UBL7							1315	IRAK2
1316	Bmerb1									1316	RSPH10B	1316	RIC3					1316	HNRNPD							1316	IREB2
1317	Bmi1									1317	GRIN2A	1317	ZFYVE9					1317	SEC31A							1317	IRF2BP2
1318	Bmp1									1318	RPS26	1318	AGGF1					1318	FGF2							1318	IRF2BPL
1319	Bmp2									1319	ENO2	1319	HSPA13					1319	BBS7							1319	IRF3
1320	Bmp2k									1320	RYR1	1320	ACTR2					1320	BMPR1B							1320	IRF8
1321	Bmp3									1321	SHROOM1	1321	SENP7					1321	LARP1B							1321	IRS1
1322	Bmp6									1322	ADCK5	1322	THBS2					1322	PDE5A							1322	ISLR
1323	Bmp7									1323	CD72	1323	RAB33B					1323	TRPC3							1323	ISLR2
1324	Bmper									1324	SHD	1324	EFHD1					1324	NAAA							1324	ISM1
1325	Bmpr1a									1325	NUDT17	1325	PPP4R1					1325	FRAS1							1325	IST1
1326	Bmpr1b									1326	IGF2	1326	CLIP1					1326	SCARB2							1326	ITCH
1327	Bmpr2									1327	SLC26A4	1327	IFITM3					1327	CNOT6L							1327	ITFG1
1328	Bms1									1328	LPCAT4	1328	NAGPA					1328	USO1							1328	ITGA3
1329	Bmt2									1329	SCRT1	1329	CCDC134					1329	PPA2							1329	ITGA4
1330	Bmyc									1330	NOS1	1330	NAMPT					1330	LEF1							1330	ITGA6
1331	Bnip1									1331	RIMBP2	1331	RBBP5					1331	SEC24B							1331	ITGA7
1332	Bnip2									1332	FMO1	1332	UQCRB					1332	SLC39A8							1332	ITGA8
1333	Bnip3									1333	PCDHB6	1333	VCAM1					1333	ETV6							1333	ITGB4
1334	Bnip3l									1334	CAV1	1334	TMED10					1334	KIF21A							1334	ITGB5
1335	Bnip5									1335	VSTM2B	1335	ZMYM5					1335	CPNE8							1335	ITGB8
1336	Boc									1336	ATP6V0A4	1336	TMEM41B					1336	FGD4							1336	ITIH5
1337	Bod1									1337	SLC15A3	1337	NUP133					1337	AEBP2							1337	ITM2C
1338	Bod1l									1338	KCNV1	1338	AMT					1338	SLCO1C1							1338	ITPA
1339	Bok									1339	MMACHC	1339	SMC2					1339	TMEM19							1339	ITPK1
1340	Bola1									1340	TPM2	1340	SLC30A1					1340	DUSP6							1340	ITPKA
1341	Bola2									1341	NPEPL1	1341	ARFGEF2					1341	GAS2L3							1341	ITPR1
1342	Bola3									1342	MYH7B	1342	AR					1342	TDG							1342	ITSN2
1343	Bop1									1343	ACYP1	1343	AIFM1					1343	GLTP							1343	JAG1
1344	Borcs5									1344	SRRM3	1344	MRPL47					1344	GIT2							1344	JAG2
1345	Borcs6									1345	DPP7	1345	EPM2AIP1					1345	LNX2							1345	JAK3
1346	Borcs7									1346	ANKRD9	1346	IFNGR1					1346	TARBP2							1346	JAKMIP3
1347	Borcs8									1347	RET	1347	BCAT1					1347	LMBR1L							1347	JAM2
1348	Bpgm									1348	RCE1	1348	LPP					1348	TMBIM6							1348	JARID2
1349	Bphl									1349	ARHGAP15	1349	ABCB1					1349	ANKRD52							1349	JAZF1
1350	Bpnt1									1350	CHCHD10	1350	SSBP2					1350	NOVA1							1350	JPH3
1351	Bptf									1351	CBX8	1351	ZIC2					1351	FRMD6							1351	JUP
1352	Braf									1352	GAD1	1352	ZNF12					1352	DCAF5							1352	KALRN
1353	Brap									1353	LAG3	1353	PGM2L1					1353	RAB15							1353	KANK1
1354	Brat1									1354	SHISA7	1354	PPP2CB					1354	STON2							1354	KANSL2
1355	Brca2									1355	NEUROD1	1355	TOM1L1					1355	SLC12A6							1355	KAT6A
1356	Brcc3									1356	WIPF3	1356	NELL1					1356	ZSCAN29							1356	KAT6B
1357	Brd1									1357	SP8	1357	EPHA4					1357	GTF2A2							1357	KAT7
1358	Brd2									1358	PANX2	1358	TMED5					1358	COMMD4							1358	KATNA1
1359	Brd3									1359	DLL4	1359	EPB41L4B					1359	SCAPER							1359	KAZN
1360	Brd3os									1360	KIAA0895L	1360	GNPDA1					1360	NEIL1							1360	KBTBD2
1361	Brd4									1361	RHBDL1	1361	PKIA					1361	DNAJA4							1361	KCMF1
1362	Brd7									1362	MYEF2	1362	CBX5					1362	TPM1							1362	KCNA3
1363	Brd8									1363	LENG8	1363	DDX52					1363	IGF1R							1363	KCNA6
1364	Brd9									1364	ZNF385A	1364	PIGU					1364	USP3							1364	KCNAB1
1365	Brdt									1365	KCNQ4	1365	ETF1					1365	BBS4							1365	KCNAB2
1366	Brf1									1366	IL34	1366	GOT2					1366	PML							1366	KCNAB3
1367	Brf2									1367	ATXN7L2	1367	ASNSD1					1367	ULK3							1367	KCNB1
1368	Bri3									1368	CACNG8	1368	RALGAPB					1368	PCSK6							1368	KCND2
1369	Bri3bp									1369	MT3	1369	SETD3					1369	NTRK3							1369	KCNH1
1370	Brinp1									1370	SLC9A5	1370	ACVR2A					1370	UNC45A							1370	KCNH3
1371	Brinp2									1371	DGKZ	1371	NUP160					1371	ST8SIA2							1371	KCNH4
1372	Brinp3									1372	RPRML	1372	ATP6V1C1					1372	CDR2							1372	KCNIP1
1373	Brip1os									1373	COMTD1	1373	GPR180					1373	TXNL4B							1373	KCNIP3
1374	Brix1									1374	SLC6A7	1374	TRIM59					1374	CLEC18B							1374	KCNIP4
1375	Brk1									1375	PCDHB5	1375	RPGRIP1L					1375	KIFC3							1375	KCNJ4
1376	Brms1									1376	INHA	1376	HECW2					1376	NOL3							1376	KCNJ6
1377	Brms1l									1377	DUSP28	1377	SLC30A9					1377	CDH13							1377	KCNK10
1378	Brox									1378	RXRG	1378	DENND4C					1378	ZCCHC14							1378	KCNK2
1379	Brpf1									1379	ZCCHC24	1379	CDC16					1379	IRF8							1379	KCNK6
1380	Brpf3									1380	NPNT	1380	DNAJC21					1380	MED9							1380	KCNK9
1381	Brsk1									1381	RORB	1381	PPP1R3G					1381	NOB1							1381	KCNMA1
1382	Brsk2									1382	SLC32A1	1382	ADCY8					1382	RHBDL3							1382	KCNMB2
1383	Brwd1									1383	TNNC1	1383	GSTM1					1383	GNAL							1383	KCNN2
1384	Brwd3									1384	ESPN	1384	EXOC5					1384	ADCYAP1							1384	KCNQ2
1385	Bscl2									1385	SPRYD4	1385	BIRC6					1385	OSBPL1A							1385	KCNQ3
1386	Bsdc1									1386	CHRM4	1386	ESRRA					1386	SLC14A1							1386	KCNT1
1387	Bsg									1387	NEB	1387	DIAPH1					1387	MINK1							1387	KCNV1
1388	Bsn									1388	CDH9	1388	PAFAH1B2					1388	FN3KRP							1388	KCTD1
1389	Btaf1									1389	TMEM176A	1389	FAM98B					1389	NARF							1389	KCTD15
1390	Btbd1									1390	ST8SIA5	1390	SNRPN					1390	RPTOR							1390	KCTD16
1391	Btbd10									1391	CSF1R	1391	TMCO1					1391	FOXK2							1391	KCTD2
1392	Btbd11									1392	POU6F2	1392	CUL5					1392	RNF157							1392	KCTD20
1393	Btbd17									1393	ZNF233	1393	GART					1393	RNF165							1393	KDM2B
1394	Btbd19									1394	HRH2	1394	DDX1					1394	MBD1							1394	KDM3B
1395	Btbd2									1395	ZNF354C	1395	EID2					1395	IGFBP4							1395	KDM4B
1396	Btbd3									1396	SEMA3G	1396	DAB2					1396	FKBP10							1396	KDM7A
1397	Btbd6									1397	NRGN	1397	CDKAL1					1397	ZFP14							1397	KDR
1398	Btbd7									1398	KCNK4	1398	SLC17A5					1398	SIRT3							1398	KDSR
1399	Btbd8									1399	ANKRD24	1399	NFS1					1399	IFITM3							1399	KHDRBS1
1400	Btbd8									1400	TINAGL1	1400	PSENEN					1400	HUNK							1400	KHDRBS3
1401	Btbd9									1401	MT1A	1401	CDC7					1401	SOD1							1401	KHNYN
1402	Btd									1402	CPLX3	1402	SNX19					1402	TRPM2							1402	KIAA0232
1403	Btf3									1403	FGD3	1403	EDEM3					1403	GEMIN7							1403	KIAA1191
1404	Btf3l4									1404	DLX6	1404	ACSL3					1404	EVI5L							1404	KIAA1217
1405	Btg1									1405	AMIGO2	1405	STK3					1405	CTU1							1405	KIAA1549
1406	Btg2									1406	PDYN	1406	RAB2B					1406	IGLON5							1406	KIAA1841
1407	Btrc									1407	C2orf72	1407	EIF5					1407	RERE							1407	KIAA2026
1408	Bub3									1408	SLC3A1	1408	JAK2					1408	PRDM16							1408	KIF1C
1409	Bud13									1409	SIDT1	1409	SH3KBP1					1409	EFHD2							1409	KIF21B
1410	Bud23									1410	SLC25A40	1410	JTB					1410	PEX14							1410	KIF26B
1411	Bud31									1411	ACTA1	1411	MED13					1411	PRKACB							1411	KIF2A
1412	Bysl									1412	ALDH1A3	1412	NECAB1					1412	PIGK							1412	KIF3B
1413	Bzw1									1413	MYH3	1413	SDHC					1413	PTPRF							1413	KIF3C
1414	Bzw2									1414	GCSH	1414	APPL1					1414	ZNF697							1414	KIFAP3
1415	C030006K11Rik									1415	OLIG2	1415	ACER2					1415	PSMA5							1415	KIFC3
1416	C030014I23Rik									1416	NRIP2	1416	ZMYM4					1416	CELSR2							1416	KIN
1417	C030017B01Rik									1417	FABP3	1417	SOCS6					1417	ATP1B1							1417	KIRREL2
1418	C030018K13Rik									1418	RPS28	1418	NUP54					1418	POGK							1418	KIRREL3
1419	C030029H02Rik									1419	TRIM17	1419	FSTL5					1419	UCK2							1419	KIT
1420	C030037D09Rik									1420	LCAT	1420	PRKAA2					1420	MGST3							1420	KLF11
1421	C130071C03Rik									1421	ZNF442	1421	SLC16A2					1421	RGS5							1421	KLF12
1422	C130074G19Rik									1422	DLX1	1422	MTF2					1422	PRCC							1422	KLF16
1423	C1d									1423	GAD2	1423	PYGO1					1423	ISG20L2							1423	KLHDC10
1424	C1galt1									1424	PPIL4	1424	CEPT1					1424	ABL2							1424	KLHDC2
1425	C1galt1c1									1425	MREG	1425	WDR41					1425	FAM163A							1425	KLHDC8A
1426	C1qa									1426	COPG2	1426	AKAP11					1426	HMCN1							1426	KLHL23
1427	C1qb									1427	ACOT8	1427	COX16					1427	RGL1							1427	KLHL25
1428	C1qbp									1428	BCKDHA	1428	COPB2					1428	ZNF687							1428	KLHL29
1429	C1qc									1429	TMED1	1429	BRCC3					1429	TARS2							1429	KLHL3
1430	C1ql3									1430	AATK	1430	SAR1A					1430	ADAMTSL4							1430	KLHL7
1431	C1qtnf12									1431	PDSS1	1431	ATG2B					1431	MCL1							1431	KMT2A
1432	C1qtnf4									1432	NR2C2AP	1432	FERMT2					1432	RFX5							1432	KMT2C
1433	C1qtnf5									1433	NSUN6	1433	VTI1A					1433	PIP5K1A							1433	KNDC1
1434	C230057M02Rik									1434	CDC26	1434	NPC1					1434	ANP32E							1434	KPNA2
1435	C2cd2									1435	SEBOX	1435	RIT1					1435	ENSA							1435	KPNB1
1436	C2cd2l									1436	SLC22A8	1436	COG6					1436	GOLPH3L							1436	KRBA1
1437	C2cd3									1437	MYH11	1437	DDX25					1437	SYT14							1437	KREMEN1
1438	C2cd4c									1438	TRPM2	1438	RPL5					1438	DYRK3							1438	KRR1
1439	C2cd5									1439	CAV2	1439	SSX2IP					1439	EIF2D							1439	KSR1
1440	C330007P06Rik									1440	EGR4	1440	PRKDC					1440	SMYD2							1440	KSR2
1441	C330018D20Rik									1441	TAGAP	1441	SLC35B3					1441	TP53BP2							1441	KXD1
1442	C4b									1442	TMEM88B	1442	PRRG3					1442	RAB13							1442	L3MBTL3
1443	C530005A16Rik									1443	FAM163A	1443	RTN4IP1					1443	SLC39A1							1443	LAG3
1444	C530008M17Rik									1444	KLHL34	1444	RFX3					1444	KCNN3							1444	LAIR1
1445	C630043F03Rik									1445	SMN2	1445	SMAD3					1445	INTS3							1445	LAMA3
1446	C730002L08Rik									1446	DOK7	1446	LRIG1					1446	DEGS1							1446	LAMC1
1447	C77080									1447	MYL4	1447	IARS2					1447	ARF1							1447	LAMC2
1448	C78859									1448	LSP1	1448	RNF115					1448	CNIH4							1448	LAMC3
1449	C87436									1449	SLC31A2	1449	GINS2					1449	ITPKB							1449	LAMP1
1450	C9orf72									1450	OPRL1	1450	RSC1A1					1450	MBOAT2							1450	LANCL1
1451	Caap1									1451	MYBPC1	1451	NETO1					1451	WNT9A							1451	LANCL2
1452	Cab39									1452	PIGP	1452	SLC1A6					1452	EPHX1							1452	LAPTM5
1453	Cab39l									1453	C9orf131	1453	CNOT1					1453	SYT2							1453	LARP1B
1454	Cabin1									1454	PRR18	1454	SMNDC1					1454	CALM2							1454	LARP4
1455	Cables1									1455	EPHX4	1455	GCLM					1455	CHAC2							1455	LARP7
1456	Cables2									1456	CCL27	1456	DHX57					1456	CIAO1							1456	LARS2
1457	Cabp1									1457	FXYD1	1457	FANCD2					1457	SNRNP200							1457	LASP1
1458	Cabp7									1458	SEPHS1	1458	MRS2					1458	TEX261							1458	LATS1
1459	Cabyr									1459	ZNF441	1459	USP13					1459	ST6GAL2							1459	LAYN
1460	Cacfd1									1460	SHE	1460	ADAM9					1460	NPHP1							1460	LBH
1461	Cachd1									1461	GPR62	1461	FUBP1					1461	SLC20A1							1461	LBR
1462	Cacna1a									1462	BCAS1	1462	CMPK1					1462	GPR17							1462	LCMT2
1463	Cacna1b									1463	S100A1	1463	ABCA1					1463	SCRN3							1463	LCT
1464	Cacna1c									1464	MYOM3	1464	SMURF2					1464	TMEFF2							1464	LDHA
1465	Cacna1d									1465	ZNF667	1465	RPP30					1465	UBR3							1465	LDLR
1466	Cacna1e									1466	MYADML2	1466	PSME2					1466	UNC80							1466	LDLRAD3
1467	Cacna1g									1467	ANKRD34C	1467	RAB30					1467	ACKR3							1467	LDLRAD4
1468	Cacna1h									1468	CD33	1468	F2R					1468	CPNE9							1468	LEMD2
1469	Cacna1i									1469	SLCO2B1	1469	KPNA1					1469	GRIP2							1469	LEMD3
1470	Cacna2d1									1470	ROBO4	1470	KIAA1143					1470	DYNC1LI1							1470	LETM1
1471	Cacna2d2									1471	LTK	1471	GMCL1					1471	SLC25A38							1471	LETMD1
1472	Cacna2d3									1472	C14orf39	1472	RAN					1472	IQSEC1							1472	LGALS3BP
1473	Cacnb1									1473	PLD4	1473	RBM11					1473	SHQ1							1473	LGI2
1474	Cacnb2									1474	SLC16A11	1474	PCNA					1474	UBA3							1474	LGMN
1475	Cacnb3									1475	GJB1	1475	FBXO32					1475	LRIG1							1475	LHFPL2
1476	Cacnb4									1476	PIK3CG	1476	MBOAT2					1476	PHLDB2							1476	LHFPL3
1477	Cacng2									1477	LIMS3	1477	RRM1					1477	BOC							1477	LHPP
1478	Cacng3									1478	C1QC	1478	ISOC1					1478	MED12L							1478	LHX2
1479	Cacng4									1479	ASAH2	1479	DDX59					1479	ALDH1L1							1479	LIFR
1480	Cacng5									1480	RPGRIP1	1480	DPY19L1					1480	OSBPL11							1480	LIG4
1481	Cacng7									1481	TMEM125	1481	SIDT2					1481	LPP							1481	LIMCH1
1482	Cacng8									1482	FADS6	1482	MRPS22					1482	TMEM44							1482	LIMD1
1483	Cactin									1483	GRP	1483	REPS2					1483	TCTA							1483	LIMD2
1484	Cacul1									1484	CCL28	1484	PIGY					1484	NICN1							1484	LIMK1
1485	Cacybp									1485	TMEM40	1485	ERBB4					1485	SLIT2							1485	LIMK2
1486	Cad									1486	ESR1	1486	MEMO1					1486	VWA5B2							1486	LIMS2
1487	Cadm1									1487	SSTR3	1487	TP53INP1					1487	ENOPH1							1487	LIN52
1488	Cadm2									1488	KCNG4	1488	GUCY1A2					1488	CISD2							1488	LINGO1
1489	Cadm3									1489	CLDN10	1489	ZNF569					1489	DDIT4L							1489	LINGO2
1490	Cadm4									1490	MRGPRE	1490	CSTF2					1490	TIFA							1490	LIPG
1491	Cadps											1491	CYP51A1					1491	METTL14							1491	LLGL1
1492	Cadps2											1492	PRKAB2					1492	USP53							1492	LMAN1
1493	Calb1											1493	B4GALT6					1493	GLRA3							1493	LMBRD1
1494	Calb2											1494	ARID5B					1494	CDH18							1494	LMF1
1495	Calcoco1											1495	RPL13					1495	OSMR							1495	LMNB2
1496	Calcrl											1496	PENK					1496	HAPLN1							1496	LMO2
1497	Cald1											1497	RPS25					1497	CRHBP							1497	LNX1
1498	Calhm2											1498	ANAPC13					1498	PPIP5K2							1498	LONP1
1499	Calhm5											1499	PRKCQ					1499	SLC30A5							1499	LONRF1
1500	Calm1											1500	SV2B					1500	FEM1C							1500	LPCAT1
1501	Calm2											1501	HSPH1					1501	YIPF5							1501	LPCAT4
1502	Calm3											1502	PHC3					1502	DDX46							1502	LPP
1503	Caln1											1503	COX7A2					1503	TNIP1							1503	LRBA
1504	Calr											1504	HERC4					1504	N4BP3							1504	LRCH1
1505	Calu											1505	MAP2K1					1505	BOD1							1505	LRCH3
1506	Caly											1506	BRMS1L					1506	CPLX2							1506	LRFN2
1507	Camk1											1507	GLUD2					1507	TENM2							1507	LRIG1
1508	Camk1d											1508	DIS3					1508	DCDC2							1508	LRP1B
1509	Camk1g											1509	PUM2					1509	HIGD2A							1509	LRP4
1510	Camk2a											1510	RNF121					1510	DAAM2							1510	LRP5
1511	Camk2b											1511	PTS					1511	PRSS35							1511	LRP6
1512	Camk2d											1512	ZNF606					1512	SHPRH							1512	LRPPRC
1513	Camk2g											1513	KDM5A					1513	TIAM2							1513	LRRC27
1514	Camk2n1											1514	TOMM6					1514	ZMYM4							1514	LRRC28
1515	Camk2n2											1515	KCNA3					1515	GNA12							1515	LRRC8A
1516	Camk4											1516	ADIPOR1					1516	IGFBP3							1516	LRRC8D
1517	Camkk1											1517	PLEKHJ1					1517	NCAPG2							1517	LRRFIP1
1518	Camkk2											1518	TPP2					1518	SHROOM2							1518	LRRIQ1
1519	Camkv											1519	DDX3X					1519	TMEM47							1519	LRRK1
1520	Caml											1520	UBE2N					1520	LANCL3							1520	LRRN2
1521	Camsap1											1521	ATP6V1H					1521	MSN							1521	LRRTM1
1522	Camsap2											1522	C16orf87					1522	SLC16A2							1522	LSAMP
1523	Camsap3											1523	YIPF6					1523	ZMYM3							1523	LSM12
1524	Camta1											1524	LONRF1					1524	CCDC120							1524	LSP1
1525	Camta2											1525	RYK					1525	EBP							1525	LTA4H
1526	Cand1											1526	MAT2B					1526	DIAPH2							1526	LTBP1
1527	Cant1											1527	MTAP					1527	FRMPD3							1527	LTBP3
1528	Canx											1528	ATR					1528	DOCK11							1528	LTBP4
1529	Cap1											1529	HSPD1					1529	MFHAS1							1529	LTV1
1530	Cap2											1530	FAM135A					1530	HMBOX1							1530	LUC7L
1531	Capn1											1531	KPNA2					1531	ERLIN2							1531	LUC7L2
1532	Capn10											1532	SLC35F4					1532	ST18							1532	LURAP1
1533	Capn15											1533	CLK4					1533	MTDH							1533	LURAP1L
1534	Capn2											1534	PAPOLG					1534	UTP23							1534	LYAR
1535	Capn3											1535	MGAT5					1535	ARHGAP39							1535	LYPD1
1536	Capn5											1536	QSER1					1536	UHRF2							1536	LYPD6
1537	Capn7											1537	FAM171B					1537	NTRK2							1537	LYPD6B
1538	Capns1											1538	ARPC3					1538	SHC3							1538	LYPLAL1
1539	Caprin1											1539	LSM3					1539	INIP							1539	LYRM7
1540	Capza1											1540	RNF139					1540	UGCG							1540	LZTS2
1541	Capza1-ps1											1541	SLC20A1					1541	STOM							1541	LZTS3
1542	Capza2											1542	KBTBD7					1542	POLE3							1542	M6PR
1543	Capzb											1543	POLR2D					1543	REXO4							1543	MACF1
1544	Car10											1544	SSRP1					1544	LRSAM1							1544	MACROD1
1545	Car11											1545	TBC1D7					1545	USP6NL							1545	MACROD2
1546	Car12											1546	USP28					1546	COMMD3							1546	MAD1L1
1547	Car14											1547	PAK2					1547	MSRB2							1547	MAD2L1BP
1548	Car15											1548	GHITM					1548	SLC39A12							1548	MAGI1
1549	Car2											1549	GFRA1					1549	PARD3							1549	MAGI3
1550	Car4											1550	PRCP					1550	FAM13C							1550	MAK16
1551	Car5b											1551	ZNF780A					1551	HERC4							1551	MAN1A1
1552	Car7											1552	AGPAT5					1552	CAMK2G							1552	MAN1C1
1553	Car8											1553	PLXDC1					1553	GLUD1							1553	MAN2A2
1554	Card10											1554	LRCH2					1554	RPP30							1554	MAN2B2
1555	Carf											1555	PIGX					1555	MTG1							1555	MANBAL
1556	Carhsp1											1556	TIMM9					1556	RGS10							1556	MANF
1557	Carm1											1557	PPP1R2					1557	GAS2							1557	MAP1A
1558	Carmil1											1558	CDK7					1558	LIN7C							1558	MAP1B
1559	Carmil2											1559	P2RX4					1559	TUT1							1559	MAP1LC3B
1560	Carmil3											1560	NUP153					1560	DGKZ							1560	MAP3K10
1561	Carnmt1											1561	UFSP2					1561	TNKS1BP1							1561	MAP3K19
1562	Cars											1562	RAB21					1562	SERPING1							1562	MAP3K2
1563	Cars2											1563	QRSL1					1563	TENM4							1563	MAP3K4
1564	Casc3											1564	PROS1					1564	SERPINH1							1564	MAP3K7
1565	Casc4											1565	GTDC1					1565	CAPN5							1565	MAP4K4
1566	Casd1											1566	C7orf26					1566	RPS3							1566	MAP6D1
1567	Cask											1567	SPATA7					1567	ZC3H12C							1567	MAP7
1568	Caskin1											1568	SNX12					1568	ATM							1568	MAP7D1
1569	Caskin2											1569	TCP1					1569	LAMTOR1							1569	MAPK1
1570	Casp1											1570	STOM					1570	ROM1							1570	MAPK10
1571	Casp2											1571	CLK1					1571	EML3							1571	MAPK11
1572	Casp3											1572	SLIT2					1572	EI24							1572	MAPK14
1573	Casp8ap2											1573	SLC19A2					1573	FEZ1							1573	MAPK4
1574	Casp9											1574	POLR1C					1574	ESAM							1574	MAPRE2
1575	Casq2											1575	MPP6					1575	KIRREL3							1575	MARCKSL1
1576	Cast											1576	TBC1D19					1576	SOGA1							1576	MARK2
1577	Castor2											1577	SDCBP					1577	YTHDF1							1577	MARK3
1578	Cat											1578	LAMA1					1578	NUDT22							1578	MARK4
1579	Catspere1											1579	DENND5B					1579	MRPL49							1579	MARS2
1580	Catspere2											1580	GNG2					1580	TM7SF2							1580	MASP1
1581	Catsperz											1581	E2F3					1581	PPP4C							1581	MAST2
1582	Cav1											1582	KIF5B					1582	ALDOA							1582	MAST4
1583	Cav2											1583	TTC30A					1583	CNKSR2							1583	MAT2A
1584	Cavin1											1584	RPS6KC1					1584	ARID5B							1584	MAT2B
1585	Cavin2											1585	GLCE					1585	LATS2							1585	MATK
1586	Cavin3											1586	GNAI1					1586	HNMT							1586	MATN2
1587	Cbarp											1587	GALNT7					1587	PRSS23							1587	MATR3
1588	Cbfa2t2											1588	KDELR2					1588	DIXDC1							1588	MAU2
1589	Cbfa2t3											1589	PDHB					1589	IL18							1589	MAVS
1590	Cbfb											1590	TTC3					1590	FOXO1							1590	MBD2
1591	Cbl											1591	MFF					1591	CRIM1							1591	MBD5
1592	Cblb											1592	OCLN					1592	RILPL2							1592	MBD6
1593	Cbll1											1593	PCSK5					1593	UEVLD							1593	MBLAC2
1594	Cbln1											1594	C9orf64					1594	TMEM86A							1594	MBNL1
1595	Cbln2											1595	FUCA2					1595	ANK3							1595	MBNL2
1596	Cbln4											1596	HECTD1					1596	GXYLT1							1596	MBOAT2
1597	Cbr1											1597	FRMD8					1597	EIF4E							1597	MCAM
1598	Cbr3											1598	GSR					1598	NPAS3							1598	MCEE
1599	Cbr4											1599	PFKFB2					1599	VIPAS39							1599	MCF2L
1600	Cbs											1600	ARL4A					1600	SCLT1							1600	MCM4
1601	Cbwd1											1601	YOD1					1601	CCDC3							1601	MCTP1
1602	Cbx1											1602	CSNK2A2					1602	THYN1							1602	MCU
1603	Cbx3											1603	PANK3					1603	NCAPD3							1603	MCUR1
1604	Cbx4											1604	POLR1A					1604	VTI1A							1604	MDGA2
1605	Cbx5											1605	SUCLA2					1605	FAM160B1							1605	MDH2
1606	Cbx6											1606	LRRN3					1606	ANO4							1606	MDM4
1607	Cbx7											1607	PAFAH1B1					1607	TEX9							1607	ME2
1608	Cbx8											1608	NUP50					1608	MMAA							1608	MED10
1609	Cby1											1609	ST8SIA1					1609	ZNF827							1609	MED15
1610	Cc2d1a											1610	SLC44A1					1610	NR3C2							1610	MED17
1611	Cc2d1b											1611	PGRMC1					1611	MFSD6							1611	MED21
1612	Cc2d2a											1612	CGGBP1					1612	ASAP2							1612	MED23
1613	Ccar1											1613	HMBOX1					1613	WWC2							1613	MED24
1614	Ccar2											1614	JMJD4					1614	GABRA2							1614	MED28
1615	Ccbe1											1615	EFNB1					1615	GFRA1							1615	MED30
1616	Ccdc103											1616	FAM185A					1616	BEND6							1616	MED6
1617	Ccdc106											1617	IER3IP1					1617	BAG3							1617	MEF2A
1618	Ccdc107											1618	CLNS1A					1618	MGAT5							1618	MEF2D
1619	Ccdc112											1619	SP3					1619	HSPB8							1619	MEGF11
1620	Ccdc115											1620	SQLE					1620	SETBP1							1620	MEGF8
1621	Ccdc117											1621	EPHA3					1621	PSTPIP2							1621	MEGF9
1622	Ccdc12											1622	KCTD16					1622	PDK1							1622	MERTK
1623	Ccdc120											1623	FNIP2					1623	SPON1							1623	METAP1
1624	Ccdc124											1624	AKAP10					1624	CWF19L2							1624	METRNL
1625	Ccdc126											1625	FEM1B					1625	JMY							1625	METTL16
1626	Ccdc127											1626	ACO1					1626	HOMER1							1626	METTL17
1627	Ccdc130											1627	SARM1					1627	NADK2							1627	METTL22
1628	Ccdc134											1628	PSMD1					1628	GPD1L							1628	METTL9
1629	Ccdc136											1629	USO1					1629	SLC30A6							1629	MEX3B
1630	Ccdc137											1630	FHL2					1630	RASGRP3							1630	MGAT1
1631	Ccdc138											1631	AMN1					1631	FARP1							1631	MGAT4C
1632	Ccdc141											1632	ZFPM2					1632	UTRN							1632	MGAT5
1633	Ccdc148											1633	ALG11					1633	GRM1							1633	MGAT5B
1634	Ccdc149											1634	LACTB2					1634	GGPS1							1634	MGRN1
1635	Ccdc152											1635	LRBA					1635	CNTNAP4							1635	MIB2
1636	Ccdc157											1636	GPN1					1636	RAB3C							1636	MICAL2
1637	Ccdc159											1637	PDE5A					1637	MED21							1637	MICAL3
1638	Ccdc166											1638	PNPO					1638	LGI2							1638	MICU1
1639	Ccdc167											1639	XRCC5					1639	MR1							1639	MICU2
1640	Ccdc174											1640	RAB3B					1640	CDYL							1640	MICU3
1641	Ccdc177											1641	MAP7D2					1641	TXNDC11							1641	MIDN
1642	Ccdc181											1642	CCDC117					1642	BCL2L11							1642	MIIP
1643	Ccdc184											1643	RPE					1643	ANAPC1							1643	MIOS
1644	Ccdc186											1644	XPR1					1644	SCOC							1644	MKX
1645	Ccdc190											1645	OCIAD1					1645	RASSF3							1645	MLC1
1646	Ccdc22											1646	MTDH					1646	AHCTF1							1646	MLEC
1647	Ccdc25											1647	MTHFD1L					1647	MERTK							1647	MLF2
1648	Ccdc28a											1648	ZNF451					1648	PTPRR							1648	MLLT6
1649	Ccdc28b											1649	PRDX1					1649	NR4A2							1649	MLX
1650	Ccdc3											1650	PPM1A					1650	FEZF2							1650	MLXIP
1651	Ccdc30											1651	PTDSS1					1651	ING1							1651	MLYCD
1652	Ccdc32											1652	FAM114A1					1652	TUBGCP5							1652	MMD2
1653	Ccdc39											1653	TGFA					1653	PTPRD							1653	MMP15
1654	Ccdc43											1654	ZNF800					1654	KCNJ16							1654	MMP17
1655	Ccdc47											1655	NEDD4					1655	CEBPG							1655	MMP24
1656	Ccdc50											1656	ZNF644					1656	KCTD15							1656	MN1
1657	Ccdc57											1657	IFNAR1					1657	LGI4							1657	MOB1B
1658	Ccdc58											1658	FUT9					1658	DGKE							1658	MOB3B
1659	Ccdc59											1659	GUF1					1659	HS2ST1							1659	MON1A
1660	Ccdc6											1660	YAP1					1660	GDPD1							1660	MON2
1661	Ccdc61											1661	FXR1					1661	NUS1							1661	MORC2
1662	Ccdc65											1662	UBE2D3					1662	GRAP							1662	MOSPD3
1663	Ccdc66											1663	PHLPP2					1663	TBCEL							1663	MPDU1
1664	Ccdc71											1664	MSL3					1664	ROBO3							1664	MPHOSPH9
1665	Ccdc71l											1665	TGFBR2					1665	TBRG1							1665	MPP2
1666	Ccdc74a											1666	XPO7					1666	CDH12							1666	MPP3
1667	Ccdc80											1667	CADPS2					1667	CC2D1B							1667	MPP4
1668	Ccdc82											1668	NUFIP2					1668	PGM5							1668	MPP5
1669	Ccdc84											1669	NPY1R					1669	CXADR							1669	MPPED1
1670	Ccdc85a											1670	KIAA1109					1670	PDE1C							1670	MPPED2
1671	Ccdc85b											1671	BNIP2					1671	JAM2							1671	MPRIP
1672	Ccdc85c											1672	DYRK2					1672	WNT7A							1672	MPZL1
1673	Ccdc86											1673	KDSR					1673	DPH3							1673	MREG
1674	Ccdc87											1674	INSIG1					1674	PLCL2							1674	MROH1
1675	Ccdc88a											1675	ATL3					1675	ANKRD40							1675	MRPL21
1676	Ccdc88c											1676	MED21					1676	CYP2U1							1676	MRPL28
1677	Ccdc9											1677	VAPA					1677	FBXL18							1677	MRPL33
1678	Ccdc90b											1678	MINPP1					1678	KLF10							1678	MRPL40
1679	Ccdc91											1679	CC2D2A					1679	AZIN1							1679	MRPL49
1680	Ccdc92											1680	HPS3					1680	OTUD6B							1680	MRPS10
1681	Ccdc92b											1681	ALG9					1681	MARVELD1							1681	MRPS17
1682	Ccdc93											1682	RIOK2					1682	SLC25A28							1682	MRPS18A
1683	Ccdc97											1683	STAT1					1683	RHOC							1683	MRPS18C
1684	Cck											1684	ARHGAP10					1684	HEATR3							1684	MRPS22
1685	Cckbr											1685	ASH1L					1685	NUP205							1685	MRPS24
1686	Ccl25											1686	N4BP2					1686	DEPTOR							1686	MRPS25
1687	Ccl27a											1687	DDX5					1687	MED7							1687	MRPS27
1688	Ccl27a											1688	CYP26B1					1688	SLC24A2							1688	MRPS5
1689	Ccl27a											1689	ATL2					1689	ADCY8							1689	MRPS6
1690	Ccl27a											1690	CNOT6L					1690	RASA2							1690	MRS2
1691	Ccl28											1691	HMG20A					1691	VBP1							1691	MRTO4
1692	Ccm2											1692	SERINC1					1692	GPR61							1692	MSANTD3
1693	Ccn1											1693	ANAPC4					1693	ADAMTS3							1693	MSH2
1694	Ccn2											1694	MAN1A2					1694	NDUFAF6							1694	MSI1
1695	Ccn3											1695	COPB1					1695	USP16							1695	MSL1
1696	Ccn4											1696	NRIP3					1696	CCT8							1696	MSRA
1697	Ccnc											1697	NOL9					1697	TSPAN7							1697	MSRB2
1698	Ccnd1											1698	SOS2					1698	RPGR							1698	MSRB3
1699	Ccnd2											1699	NRIP1					1699	CDK20							1699	MTCH2
1700	Ccnd3											1700	COL4A1					1700	KCNS2							1700	MTDH
1701	Ccndbp1											1701	LMAN1					1701	FAM122B							1701	MTF2
1702	Ccne1											1702	SMU1					1702	UBE2L6							1702	MTFMT
1703	Ccne2											1703	UQCRFS1					1703	ZDHHC5							1703	MTFP1
1704	Ccnf											1704	TMTC4					1704	BAG4							1704	MTG1
1705	Ccng1											1705	ARHGAP12					1705	VPS8							1705	MTHFD1
1706	Ccng2											1706	CDH8					1706	LHFPL4							1706	MTHFD1L
1707	Ccnh											1707	RAB3GAP2					1707	PDE6D							1707	MTHFS
1708	Ccni											1708	SRI					1708	SST							1708	MTMR14
1709	Ccnj											1709	SLC6A15					1709	TATDN2							1709	MTMR3
1710	Ccnk											1710	ELOVL4					1710	ATP2B2							1710	MTSS1
1711	Ccnl1											1711	RPN2					1711	FCHO2							1711	MTUS1
1712	Ccnl2											1712	PSMD11					1712	STEAP2							1712	MTUS2
1713	Ccnq											1713	EIF2A					1713	HTR5A							1713	MTX1
1714	Ccnt1											1714	SLCO3A1					1714	FZD1							1714	MVB12B
1715	Ccnt2											1715	RECQL					1715	ST3GAL2							1715	MVK
1716	Ccny											1716	DAP3					1716	IL34							1716	MVP
1717	Ccnyl1											1717	CDC73					1717	CACNA1D							1717	MXI1
1718	Ccp110											1718	STK24					1718	CACNA2D3							1718	MYCBP2
1719	Ccpg1											1719	PREPL					1719	RNF111							1719	MYEF2
1720	Ccr5											1720	IPO7					1720	FAM81A							1720	MYH10
1721	Ccs											1721	GREB1L					1721	TSC22D3							1721	MYH14
1722	Ccsap											1722	BAG2					1722	KCNJ6							1722	MYH9
1723	Ccser1											1723	METAP2					1723	ETS2							1723	MYL1
1724	Ccser2											1724	KCNK9					1724	SLC35B2							1724	MYNN
1725	Cct2											1725	TMEM209					1725	TMEM164							1725	MYO16
1726	Cct3											1726	AZIN1					1726	C2CD2							1726	MYO18A
1727	Cct4											1727	ST8SIA4					1727	SNX22							1727	MYO1C
1728	Cct5											1728	PPIL1					1728	WDR19							1728	MYO1E
1729	Cct6a											1729	NOMO1					1729	FMNL2							1729	MYO5A
1730	Cct7											1730	KLHL2					1730	DPYSL5							1730	MYO5B
1731	Cct8											1731	RPE65					1731	RER1							1731	MYO9B
1732	Ccz1											1732	CSNK2A1					1732	RADIL							1732	MYOC
1733	Cd151											1733	RAB23					1733	EXTL1							1733	MYRIP
1734	Cd164											1734	INO80C					1734	MRPL17							1734	MYT1L
1735	Cd200											1735	POLI					1735	UBXN11							1735	N4BP1
1736	Cd24a											1736	WDR31					1736	GALNT14							1736	N4BP2L1
1737	Cd276											1737	NUP107					1737	RHPN1							1737	N4BP2L2
1738	Cd2ap											1738	BCKDHB					1738	WASF2							1738	NAA16
1739	Cd2bp2											1739	KCTD12					1739	FAIM							1739	NAA20
1740	Cd302											1740	IGFBP4					1740	SHROOM4							1740	NAA40
1741	Cd320											1741	TMEM30A					1741	KCNB1							1741	NAA50
1742	Cd33											1742	CCNC					1742	TSPAN33							1742	NAAA
1743	Cd34											1743	PFDN4					1743	SPATA2							1743	NAB1
1744	Cd38											1744	FANCM					1744	TSR2							1744	NABP2
1745	Cd3eap											1745	STAM2					1745	ALAS2							1745	NACC1
1746	Cd44											1746	SERBP1					1746	TAGLN2							1746	NACC2
1747	Cd47											1747	UGDH					1747	RNF166							1747	NADK
1748	Cd53											1748	TESC					1748	SPATA2L							1748	NALCN
1749	Cd55											1749	UBL3					1749	ZNF276							1749	NAP1L4
1750	Cd59a											1750	REV3L					1750	CACHD1							1750	NAPB
1751	Cd63											1751	NAB1					1751	CDC42SE2							1751	NARF
1752	Cd68											1752	INTU					1752	RAPGEF6							1752	NARS2
1753	Cd72											1753	VDAC1					1753	EPB41							1753	NAV1
1754	Cd74											1754	ARL6IP6					1754	STC1							1754	NAV2
1755	Cd81											1755	DMXL2					1755	HLCS							1755	NBAS
1756	Cd82											1756	PLP1					1756	SCUBE1							1756	NBEAL1
1757	Cd83											1757	IKBKG					1757	ARHGAP27							1757	NBN
1758	Cd9											1758	EML6					1758	ADIPOR1							1758	NCAM1
1759	Cd93											1759	SLK					1759	CELF3							1759	NCAM2
1760	Cd99l2											1760	ARMC1					1760	ALDH4A1							1760	NCAN
1761	Cdadc1											1761	YIPF5					1761	AMFR							1761	NCK2
1762	Cdan1											1762	UBXN2B					1762	NAE1							1762	NCKAP1L
1763	Cdc123											1763	CA8					1763	TMEM69							1763	NCLN
1764	Cdc14b											1764	MFSD1					1764	CHCHD6							1764	NCOA1
1765	Cdc16											1765	BCL10					1765	ZDHHC1							1765	NCOA2
1766	Cdc23											1766	SCARB2					1766	FAM131B							1766	NCOA7
1767	Cdc25a											1767	ADAMTS17					1767	CCDC117							1767	NCOR2
1768	Cdc25b											1768	DUSP19					1768	ZNF233							1768	NDEL1
1769	Cdc26											1769	ZNF280D					1769	FNDC5							1769	NDRG1
1770	Cdc27											1770	ZBTB11					1770	NR2F6							1770	NDRG3
1771	Cdc34											1771	RBBP4					1771	WDR4							1771	NDRG4
1772	Cdc37											1772	PELI1					1772	NDUFV3							1772	NDUFAF6
1773	Cdc37l1											1773	DTYMK					1773	CBS							1773	NDUFAF7
1774	Cdc40											1774	EPHA5					1774	TRAPPC10							1774	NDUFB7
1775	Cdc42											1775	PTCD3					1775	LRRC3							1775	NDUFC2-KCTD14
1776	Cdc42bpa											1776	CFLAR					1776	RALGDS							1776	NDUFS5
1777	Cdc42bpb											1777	UBR7					1777	LSS							1777	NDUFS7
1778	Cdc42ep1											1778	TCTN3					1778	DIP2A							1778	NDUFV3
1779	Cdc42ep2											1779	CD59					1779	SLC2A6							1779	NEB
1780	Cdc42ep3											1780	SSBP1					1780	ZER1							1780	NECAB1
1781	Cdc42ep4											1781	TAF9					1781	BRSK1							1781	NECAB2
1782	Cdc42se1											1782	AHCYL2					1782	DEDD2							1782	NEDD4
1783	Cdc42se2											1783	RICTOR					1783	TLCD1							1783	NEDD4L
1784	Cdc5l											1784	ACTR3					1784	SAFB							1784	NEDD9
1785	Cdc7											1785	MTRF1					1785	FLAD1							1785	NEK1
1786	Cdc73											1786	BLOC1S2					1786	SHC1							1786	NEK6
1787	Cdca4											1787	BPNT1					1787	CHRNB2							1787	NEK7
1788	Cdh10											1788	GLRX3					1788	CRTC2							1788	NELFA
1789	Cdh11											1789	DIP2B					1789	FDPS							1789	NELL1
1790	Cdh12											1790	TEX9					1790	SLC25A44							1790	NEU4
1791	Cdh13											1791	CDK4					1791	LMNA							1791	NEURL1
1792	Cdh18											1792	WDR35					1792	UBQLN4							1792	NEURL1B
1793	Cdh19											1793	GGH					1793	NACC1							1793	NEUROD2
[truncated: 10,522 more rows]
